# Supplementary material for: Comparative optimization of combinatorial CRISPR screens
Source: Nat Commun. 2022 May 5;13:2469. doi: 10.1038/s41467-022-30196-9 (PMC9072436; doi:10.1038/s41467-022-30196-9)
Supplement: Supplementary file 4 — Supplementary Data 1 [file 41467_2022_30196_MOESM4_ESM.xlsx]

## Sheet: Supplementary data 1 
Supplementary data 1: List of Pan-essential genes
ARIH1
ATP2A2
AURKB
CDK1
COPZ1
DNM1L
EEF2
EFTUD2
EIF2S3
EIF4A3
GSPT1
HNRNPK
LONP1
MYC
NAA10
NAPA
NEDD8
PAFAH1B1
PLK1
PMPCB
PRMT1
RAC1
RNF40
SMC1A
SNRNP200
TUBB
UBA1
UQCRC1
USP5
VARS
DNM1L_copy
EEF2_copy
HNRNPK_copy
NPM1_copy
PLK1_copy
RAC1_copy
RNF40_copy
SNRNP200_copy
UQCRC1_copy
NPM1
EIF4A3_copy
NAPA_copy
AHCY
DNM2
KAT8
MED12
PPIL2
PPP2CA
RNF20
TARS
UBA52
VARS2
