# Supplementary material for: Comparative optimization of combinatorial CRISPR screens
Source: Nat Commun. 2022 May 5;13:2469. doi: 10.1038/s41467-022-30196-9 (PMC9072436; doi:10.1038/s41467-022-30196-9)
Supplement: Supplementary file 5 — Supplementary Data 2 [file 41467_2022_30196_MOESM5_ESM.xlsx]

## Sheet: Supplementary data 2 
Supplementary Data 2: List of non-essential genes
ADAM18
ADAM20
CCKAR
CELA3A
CELA3B
CHAT
CLCA1
EGR4
FOXE3
FOXR1
FUT9
GK2
GPX5
GRM6
HTR5A
INSRR
KCNB2
KCNV1
KLK12
LIN28A
MTNR1B
NPFFR1
NR2E1
OTX2
PAX1
PAX4
PDE6H
PLA2G2F
PNLIP
PNPLA5
PRDM7
PRSS33
RFX6
RNASE8
SOX14
TMPRSS11A
TMPRSS11B
TRPM1
TSSK2
CETN1_copy
CNBD1_copy
GPX5_copy
RNASE8_copy
CETN1
CNBD1
ACTL7A
ACTL7B
ACTL9
ACTRT1
ADAM30
ATP4B
ATP6V1G3
AWAT1
AWAT2
CABP2
CABP5
CELA2A
CSHL1
DGAT2L6
G6PC
GH2
GLT6D1
GPR50
GPX6
HAO1
HTR1A
KCNA10
LALBA
LYZL1
LYZL6
MC2R
MC3R
MMP20
MMP27
PLA2G2E
PNLIPRP1
PNLIPRP2
PRB1
PRB4
PRDM9
PRLHR
PROP1
PRSS37
PRSS38
PRSS41
PRSS58
RAX
RAX2
SSTR4
TGM6
TMPRSS11F
USP26
USP29
VSX2
