# Supplementary material for: Comparative optimization of combinatorial CRISPR screens
Source: Nat Commun. 2022 May 5;13:2469. doi: 10.1038/s41467-022-30196-9 (PMC9072436; doi:10.1038/s41467-022-30196-9)
Supplement: Supplementary file 6 — Supplementary Data 3 [file 41467_2022_30196_MOESM6_ESM.xlsx]

## Sheet: Supplementary data 3 
Supplementary Data 3: List of pan-essential pairs
ARF4;ARF5
ARID1A;ARID1B
ASF1A;ASF1B
BCLAF1;THRAP3
CDK1;CDK2
CREBBP;EP300
FUBP1;KHSRP
HDAC1;HDAC2
HNRNPA1;HNRNPA2B1
KATNAL2;VPS4A
NXT1;NXT2
PPP2CA;PPP2CB
PRKCE;PRKCI
RANBP10;RANBP9
RPL22;RPL22L1
SMARCA2;SMARCA4
STAG1;STAG2
TIMM17A;TIMM17B
TRA2A;TRA2B
TUBB;TUBB4B
VPS4A;VPS4B
