# Supplementary material for: Comparative optimization of combinatorial CRISPR screens
Source: Nat Commun. 2022 May 5;13:2469. doi: 10.1038/s41467-022-30196-9 (PMC9072436; doi:10.1038/s41467-022-30196-9)
Supplement: Supplementary file 7 — Supplementary Data 4 [file 41467_2022_30196_MOESM7_ESM.xlsx]

## Sheet: Supplementary data 4 
Supplementary Data 4: List of non-essential pairs
A3GALT2;GLT6D1
AADACL3;AADACL4
ACSM2A;ACSM2B
ACSM2A;ACSM4
ACSM2A;ACSM6
ACSM2B;ACSM4
ACSM2B;ACSM6
ACSM4;ACSM6
ACTL7A;ACTL7B
ACTL7A;ACTL9
ACTL7A;ACTRT1
ACTL7A;ACTRT2
ACTL7B;ACTL9
ACTL7B;ACTRT1
ACTL7B;ACTRT2
ACTL9;ACTRT1
ACTL9;ACTRT2
ACTRT1;ACTRT2
ADAM29;ADAM30
ADRA1A;HTR5A
ATP1B4;ATP4B
AWAT1;AWAT2
AWAT1;DGAT2L6
AWAT2;DGAT2L6
CABP2;CABP5
CCL11;CCL13
CCL11;CCL8
CCL13;CCL8
CCL16;CCL18
CEACAM4;CEACAM8
CELA1;CELA3A
CELA1;CELA3B
CELA2A;CELA3A
CELA2A;CELA3B
CELA2B;CELA3A
CELA2B;CELA3B
CELA3A;CELA3B
CLCA1;CLCA4
CMA1;GZMK
CSHL1;GH1
CSHL1;GH2
EPB42;TGM6
EPB42;TGM7
FOXR1;FOXR2
G6PC;G6PC2
GK2;GK3P
GPR171;P2RY13
GPR50;MTNR1B
GPX5;GPX6
GZMH;GZMK
HAO1;HAO2
HTR1A;HTR1E
HTR1A;HTR5A
HTR1E;HTR5A
KCNA1;KCNA10
KCNA10;KCNA5
KCNA10;KCNC2
KCNA5;KCNC2
LALBA;LYZL1
LIPF;LIPN
LYZL1;LYZL4
LYZL1;LYZL6
LYZL4;LYZL6
MC2R;MC3R
MYH1;MYH13
MYH1;MYH2
MYH1;MYH4
MYH1;MYH6
MYH1;MYH7
MYH1;MYH8
MYH13;MYH4
MYH13;MYH6
MYH13;MYH7
MYH13;MYH8
MYH2;MYH4
MYH2;MYH6
MYH2;MYH7
MYH2;MYH8
MYH4;MYH6
MYH4;MYH7
MYH4;MYH8
MYH6;MYH7
MYH6;MYH8
MYH7;MYH8
NPBWR2;OPRM1
NPY2R;PRLHR
P2RY13;P2RY14
PAX1;PAX4
PLA2G2D;PLA2G2E
PNLIP;PNLIPRP1
PNLIP;PNLIPRP2
PNLIPRP1;PNLIPRP2
PNMA6E;PNMA6F
PRB1;PRB4
PROP1;UNCX
PRSS37;PRSS58
PRSS38;PRSS41
PRSS38;PRSS48
PRSS41;PRSS48
RAX;RAX2
RAX2;VSX2
RFX4;RFX6
RNASE3;RNASE8
SOX14;SOX3
SOX14;SRY
SULT1C3;SULT2A1
TGM6;TGM7
TMPRSS11A;TMPRSS11B
TMPRSS11A;TMPRSS11F
TMPRSS11B;TMPRSS11F
USP26;USP29
