# Supplementary material for: Comparative optimization of combinatorial CRISPR screens
Source: Nat Commun. 2022 May 5;13:2469. doi: 10.1038/s41467-022-30196-9 (PMC9072436; doi:10.1038/s41467-022-30196-9)
Supplement: Supplementary file 8 — Supplementary Data 5 [file 41467_2022_30196_MOESM8_ESM.xlsx]

## Sheet: Supplementary data 5 
Supplementary Data 5: Cas9 sgRNA sequences and source
symbol	gRNA	source
A3GALT2	GACGTGGACCAGCACTTCAG	GPP; pfam
A3GALT2	GCGCTGGCAAGACGTGTCGA	GPP; pfam
A3GALT2	GCGCATGCGCACGTTGCACG	GPP; pfam
AADACL3	AAACCCCTTCGTTTCAACAG	GPP; pfam
AADACL3	AGTGGTTTGTCAACAACTTG	GPP; pfam
AADACL3	CGTGTACTACCACGGTGGCG	GPP; pfam
AADACL4	GTGGTCTGTGGAGAAAGCGT	GPP; pfam
AADACL4	GAAGGCCCTGGAAACCTATG	GPP; pfam
AADACL4	GTCTGTGGAGAAAGCGTCGG	GPP; pfam
ABTB2	GCTGCATGGACACATCTCTG	GPP; pfam
ABTB2	CCTCATCAACCAAGCCATCG	GPP; pfam
ABTB2	GAGGGCTCGGCAGTGAACGG	GPP
ACSL1	TCAGCAGTCTTGGAACCACG	Avana; GPP
ACSL1	GTTTCCGAGAGCCTAAACAA	Avana; GPP
ACSL1	ATCACGTACATAGTCAACAA	GPP; pfam
ACSL5	AGATGCCAAGACTATGTATG	GPP; pfam
ACSL5	TCTGATAGAGCAGAGTACCT	GPP; pfam
ACSL5	AAATTCAAAGAGCTTCAAAA	GPP; pfam
ACSM2A	ACAGAACTGCGTCACTGTAG	GPP; pfam
ACSM2A	GTGCATGCTCCTAATGCCCA	GPP
ACSM2A	TACCGTTTCTGTCTGGCCAT	GPP
ACSM2B	GGTTGGATACTGAACATCTT	Avana; GPP; pfam
ACSM2B	CTACAGAACTGCCTCGCTGG	GPP; pfam
ACSM2B	ACAGAACTGCCTCGCTGGAG	GPP; pfam
ACSM4	ACTGGGCTGGAGCTATATGA	GPP; pfam
ACSM4	CATATGGAATATGTCTGACA	GPP; pfam
ACSM4	TTCTGCCCAGAATCCCTGAG	GPP; pfam
ACSM6	GATGACTCAACTCTCCAAGA	GPP; pfam
ACSM6	ACAGATGTCTTGTGGAGTCT	GPP; pfam
ACSM6	CCCCAACACCTGAAGCCTAC	GPP; pfam
ACTL7A	AATCGCAAGGAGACATTCGT	GPP; pfam
ACTL7A	GGGCCATGGCGTGTCCTACG	GPP; pfam
ACTL7A	AGAGATGAAGATCGCCCCGG	GPP; pfam
ACTL7B	ACTCCTACGGCAAGACCTCG	GPP; pfam
ACTL7B	GGCTCCCAGTACTGCAAGTG	GPP; pfam
ACTL7B	CTGGTGAACCCGCTGAAGCA	GPP; pfam
ACTL9	GCTGCAGACGTTCATCGGCG	Avana; GPP; pfam
ACTL9	GCTGGAGCACGACCTCCGAG	Avana; GPP; pfam
ACTL9	CTGCAGCCCGGACTGCCCCG	Avana; GPP
ACTRT1	TTACCAGTCCACGCTCAATG	Avana; GPP
ACTRT1	AATGGGGTAGTGCAAATGTA	Avana; GPP
ACTRT1	ATTTCCCTAGGATTCAAAGA	Avana; GPP
ACTRT2	CGCAGTCACCAAGCTCCACG	GPP; pfam
ACTRT2	CGTGCCCGCTTTCTACCTGT	GPP; pfam
ACTRT2	CAAAAAGAAGCTGTGCTACG	GPP; pfam
ACVR1B	GTAGTCAGTGTAGCAGCAGT	Avana; GPP
ACVR1B	ACTGTGCGCTGGACAAAGAG	Avana; GPP
ACVR1B	GGAAGCAGAGATATACCAGA	Avana; GPP; pfam
ACVR2A	GTTATTAGAAGTGAAAGCAA	Avana; GPP; pfam
ACVR2A	TGCCACTTATGTTAATTGCG	Avana; GPP; pfam
ACVR2A	TTATTAGAAGTGAAAGCAAG	Avana; GPP; pfam
ACVR2B	CTGGAGCGCACCAACCAGAG	GPP; pfam
ACVR2B	ATGACTTCAACTGCTACGAT	GPP; pfam
ACVR2B	ACAAGCCGTCTATTGCCCAC	GPP; pfam
ADAM18	GTATAAACCAAAAAGTTCTG	Avana; GPP
ADAM18	TTCTGCATGTCACAGTTCCA	Avana; pfam
ADAM18	GTTATTATAGCTCAACTGCT	GPP; pfam
ADAM20	TATTTAGACTGAAGTACTGT	GPP; pfam
ADAM20	AGAGATACATTGTCCACATG	GPP; pfam
ADAM20	GACACACAAGGCATGAAGCT	GPP; pfam
ADAM21	ATATTCCTGCAACATAGGCT	GPP
ADAM21	ACGACATATTCCTGCAACAT	GPP
ADAM21	GCTGATCCTCCAGGAGTGCA	GPP
ADAM29	TTTGGGCATGAACCATGATG	GPP; pfam
ADAM29	ACTGCAAGTTCCTACCATCA	GPP; pfam
ADAM29	GAACGACTCAAAGTTGCTGG	GPP; pfam
ADAM30	GAACTAGTAGAAGGAGCAAA	Avana
ADAM30	CCCCTTATGAGAATAAGGCG	Avana; GPP
ADAM30	CATCAATGTTAAATACACCT	Avana; GPP
ADAM32	CCTCCAGAGTTATCTCCTTG	Avana; GPP
ADAM32	ACACTGTGCACCTTAAACAA	Avana; GPP; pfam
ADAM32	AACACTGCTCCCAAATAACG	Avana; GPP
ADAM9	TGTGGTTTATACTTACAACA	Avana; GPP; pfam
ADAM9	GCCCAGTCCTCGGTGCGGCG	Avana
ADAM9	CTTTCTCTAGTTAATCTCCA	Avana; GPP
ADAMTS1	AATGCTTTAGACCACTGCCG	Avana; GPP
ADAMTS1	CGACACGGCCAGTAGCGCCG	Avana
ADAMTS1	GCAAAAGTTCCGCAGAGTGA	Avana
ADAMTS9	AACGTCAATGGAGTACACAA	GPP; pfam
ADAMTS9	CCTGCCTAGACCAGTGGCAA	GPP; pfam
ADAMTS9	GTGCTACCAATATTGATGTG	GPP; pfam
ADRA1A	CTACTACATCGTCAACCTGG	Avana; GPP; pfam
ADRA1A	ATTTCCCGAGAGAAACACCA	Avana
ADRA1A	TGGCCTCAAGACCGACAAGT	GPP; pfam
AEBP1	TTGTCCCTAGAGCCCCGAAA	Avana; GPP
AEBP1	TGATGGTGCGTGGTGTGCCG	Avana; pfam
AEBP1	GCTAGAACCTGAGCCCCGGG	Avana
AHCY	CTCCACCCAGGACCATGCGG	Avana; GPP; pfam
AHCY	GTATGCCTGGAAGGGCGAAA	Avana; GPP; pfam
AHCY	AACATGATTCTGGACGACGG	GPP; pfam
AHCYL1	ACACATCACAGCCCAGACAG	Avana; GPP; pfam
AHCYL1	AGATGTTACAAGCAGACCAG	Avana; GPP
AHCYL1	ACCCATCCATGTTCACACAG	Avana; GPP
ALK	GATGCCCGAGAAGAAGGCGT	Avana
ALK	GCGTAGACACGGAAGAGCGA	Avana
ALK	GCTGCCGTGGAAAGCAGCAG	Avana
ANPEP	CATCACGCTTATCCACCCCA	GPP; pfam
ANPEP	GAATGATGTGTACCGCGTGA	GPP; pfam
ANPEP	TACCGCAGCGAGTACATGGA	GPP; pfam
ARAF	TGGTCTACCGACTCATCAAG	Avana; GPP; pfam
ARAF	ATGAGCTCCTCGCCATCCAG	Avana; GPP
ARAF	CCTGCCCAACAAGCAACGCA	Avana; pfam
ARF4	TCCCTCTTCTCCCGACTATT	GPP; pfam
ARF4	TCTGTAAACTTTCTTACCAA	GPP
ARF4	ACCACAAAAATAAGACCCTG	GPP
ARF5	CTACTTCCAGAACACTCAGG	Avana; GPP
ARF5	AAGCAGATGCGGATTCTCAT	Avana; GPP; pfam
ARF5	ACAAGATTCGGCCTCTGTGG	Avana; GPP; pfam
ARID1A	TCCTGCAGCTCCTTTCCCAG	Avana
ARID1A	GTGTGTATCTGTCCTCCGGA	Avana
ARID1A	GCTGGAGGCATAAACCCCAT	Avana
ARID1B	GCTGATGGCATTCGTCCCAG	Avana; GPP
ARID1B	TCATCTCTCCAGCATCCCGG	Avana
ARID1B	ACTCAACATGGCCCATAACG	Avana
ARIH1	CATGGTGGAATGTATCCGGG	Avana; GPP
ARIH1	GGAGGAGGATTACCGCTACG	Avana; GPP
ARIH1	GCAGATTCTACAACACATGG	Avana; GPP
ARIH2	ATATCTCTGAAACTTGCCAG	Avana; GPP
ARIH2	CTCGCCGAGTACAGTGCAAT	GPP; pfam
ARIH2	CAATGCTCCAAATGTAAACA	GPP; pfam
ARSA	TGGAAAGGGAACGACCTACG	GPP; pfam
ARSA	TGACAGCCATAGGGGACCTG	GPP; pfam
ARSA	GGAAAGGGAACGACCTACGA	GPP; pfam
ARSD	AGATGGACACAGCCAGTTAG	GPP; pfam
ARSD	TGGCTTATATGGTGATAATG	GPP; pfam
ARSD	GACACAGCCAGTTAGGGGGA	GPP; pfam
ARSG	TCCAGCCAAGCAGACGACCT	GPP; pfam
ARSG	CACAGGGTGATGGACCATCA	GPP; pfam
ARSG	TCTTATCACCCCAACTTCCG	GPP; pfam
ASB13	CTGCAACAGCTGATCGAGAG	GPP; pfam
ASB13	GTGGATGCTCGCAACATCGA	GPP; pfam
ASB13	GAGGCTTCTTATTGACGTCG	GPP; pfam
ASB14	AAATCATGGAAATGTTACTG	GPP; pfam
ASB14	ACAAACACTACGATGACCAC	GPP; pfam
ASB14	GGACATGGTGAAGCTTATGC	GPP; pfam
ASB2	AGTCACTTACGCCAGCTGGG	Avana; GPP
ASB2	GTGACAGGAGACAGTCCAGG	Avana; GPP
ASB2	GAATCTCGCAGAGCCCAACA	GPP; pfam
ASB9	CTTTCAAACCCATTGATGGG	GPP; pfam
ASB9	GACCATAAGATCAGCCACCT	GPP; pfam
ASB9	ATGCATGAAGCTGCAATCCA	GPP; pfam
ASCC3	AGCAGACGTCTAGAGCCACT	GPP; pfam
ASCC3	CTTCAAACTTATATCAGCCG	GPP; pfam
ASCC3	ATTTCATACATTGTATCACA	GPP; pfam
ASF1A	GGTTCAGGTGAACAATGTAG	Avana; GPP; pfam
ASF1A	ACGGGTTGTAGAAAGGAGAA	Avana; GPP
ASF1A	ACAAACATATGCCTTCCTGC	Avana; GPP
ASF1B	ATATCTTTGCAGACCTGGAG	Avana; GPP
ASF1B	CATCCCAGAGACTGATGCCG	Avana; GPP; pfam
ASF1B	GGTGTCGGTGCTGAACGTGG	Avana; GPP; pfam
ATP10B	CGAGATTGTTGTCTACACCA	GPP; pfam
ATP10B	CAGGCCTGAGTTCTGTTACG	GPP; pfam
ATP10B	GAGATTGTTGTCTACACCAA	GPP; pfam
ATP10D	AATTTGCTGCGCTTATACCG	Avana; GPP
ATP10D	GTTTCATTCGACTAAAGAGA	Avana; GPP
ATP10D	TCTAGTGGCATAAAGAGCCG	Avana; GPP
ATP11A	CAGTGACCTGAATGACCCCG	Avana; GPP; pfam
ATP11A	GCATTTGTAGACGCATTACG	Avana; GPP
ATP11A	AGGTGATGAAGTAAGAGCCG	Avana; GPP
ATP11C	TGATGGGGAATCCAATTGCA	Avana; GPP; pfam
ATP11C	ACAGTTATAACAAAGAAAAG	Avana; GPP
ATP11C	AAATGGCTTTGAACTACCAA	GPP; pfam
ATP1B4	GTAGCGATAACTGTAAGGAA	Avana; GPP
ATP1B4	GATCATGAGTGAATACCTGT	Avana; GPP; pfam
ATP1B4	ATATACCAACCTTCACGGAG	Avana; GPP; pfam
ATP2A2	TCAATGACCCGGTTCATGGA	Avana; GPP; pfam
ATP2A2	GATAACAGAAGTACAACCAA	Avana
ATP2A2	TTAAGATTACCTTCTTCAGC	Avana
ATP2C1	TGATGCCGTCAGTATCACTG	Avana; GPP; pfam
ATP2C1	GGTCAGATGTGGCAAAGCAA	Avana; GPP; pfam
ATP2C1	GGAGCTGTCACCTTAGAACA	Avana; GPP
ATP4B	GACAGTGGACCCGTACACAC	GPP; pfam
ATP4B	ACTGCTGGAACCCGGACACG	GPP; pfam
ATP4B	GTGGATCAGCCTGTACTACG	GPP; pfam
ATP6V1G2	ATTCGTGCTCTCGCTCTCTG	Avana; GPP
ATP6V1G2	CCCAGGCCATGGGCTCCCAG	Avana; GPP
ATP6V1G2	CGAATTCCAGAGCAAGCAGC	Avana; GPP; pfam
ATP6V1G3	AAAGCGATTGAAGCAAGCCA	GPP; pfam
ATP6V1G3	GAAATAGAAGAACAAACACT	GPP; pfam
ATP6V1G3	TCAGGCAGAAAAACGGGCCA	GPP; pfam
AURKA	GCTAGTTTACCAGGTGCCGA	Avana; GPP
AURKA	TTACCAGGTGCCGATGGCAG	Avana; GPP
AURKA	ATTCTGGAATATGCACCACT	GPP; pfam
AURKB	CCAAACTTGCCTTTGCCCAG	Avana; GPP
AURKB	TCTAGAGTATGCCCCCCGCG	Avana; GPP; pfam
AURKB	GCTCCTTGTAGAGCTCCCCG	Avana; GPP
AWAT1	TGAGCACAACTACCTCATGG	GPP; pfam
AWAT1	CTCGTGGGCATTGTAGTGGG	GPP; pfam
AWAT1	CTTCTGCAACTTCTGCACTG	GPP; pfam
AWAT2	GCCTCACACAGGTAAACCGG	Avana; GPP
AWAT2	AGTATGGTGTGAACACCACC	Avana; GPP
AWAT2	GTGTGAACACCACCAGGTAG	Avana; GPP
AXL	CACCCCTTATCACATCCGCG	Avana; GPP; pfam
AXL	CTGAGAACATTAGTGCTACG	Avana; GPP; pfam
AXL	GGCTGCTGGTGCATGCCACG	Avana
AZU1	GCACCACGGTGCTAACCCCG	Avana; GPP
AZU1	GCTTTGGAAGCAGCTGGCCG	Avana; GPP
AZU1	CGCTACTCTCAGGAACCCCG	Avana; GPP
B3GALNT1	CGTTCTATCACATTGTAGTG	Avana; GPP
B3GALNT1	GATCTCAGTGACATCCTACT	Avana; GPP
B3GALNT1	GCCTGGCTTTCACATCTGAA	Avana; GPP
B3GALT5	TTTCCCCCACGTCTGCCGGA	Avana; GPP
B3GALT5	GACCTCATCCCACAAACAGT	Avana; GPP
B3GALT5	ACACGGGGACATTATCCAGA	Avana; GPP; pfam
BAP1	ACCCCACTCCCATTGTCCAG	Avana; GPP
BAP1	GAGCCTCTAGTACTGTCTGA	Avana; GPP
BAP1	GTATCGGCCTCGCCACTGCA	Avana; GPP
BCL2L1	CAGTGGCTCCATTCACCGCG	Avana; GPP
BCL2L1	GCCAGTGGCTCCATTCACCG	Avana; GPP
BCL2L1	GCACCTGGCAGACAGCCCCG	Avana; GPP
BCL2L2	CCAGATCAGAGAAGGTGCGC	Avana; GPP
BCL2L2	AGACAAAGAAGGCTACAAGG	Avana; GPP
BCL2L2	GCCCCCTTGAAAAAGTTCAT	Avana; GPP
BCLAF1	CGCGATTACAGAAATAATAG	GPP
BCLAF1	GACTATTATCATAAGCTGAA	GPP
BCLAF1	AATAAGTCATCAGCCACATC	GPP; pfam
BIRC3	CTTCCGGGTACAGAAAACAG	Avana; GPP
BIRC3	GAAAACAGTGGATATTTCCG	Avana; GPP
BIRC3	CATGGGTTCAACATGCCAAG	GPP; pfam
BMP1	CTGTGCCTACGACTATCTGG	GPP; pfam
BMP1	ACAGCATCATGCATTACGCT	GPP; pfam
BMP1	TGCTCCTACGTGGGTCGCCG	GPP; pfam
BMPR1A	TAACCTACCTATGACAACAG	GPP
BMPR1A	CAACTGGACAGGTTTCATAG	GPP
BMPR1A	TTACTTGTAACAAAAGCAGC	GPP
BMX	ACACATTACATGCTTCCCAG	Avana; GPP
BMX	TTGAGAACAGGAACTGCCCG	Avana; GPP
BMX	CACATTACATGCTTCCCAGA	Avana; GPP
BRAF	GGGCCAGGCTCTGTTCAACG	Avana
BRAF	GTCCGCAGCCGAAGAGGCCG	Avana
BRAF	ATACCCAATAGAGTCCGAGG	Avana; GPP
BRD2	TTAATAGTACCCATGTCCAT	Avana; GPP
BRD2	GTGTAGGTATTGCAGCTGGT	Avana; GPP
BRD2	TTTGGGATTGGACACCTCCG	Avana; GPP
BRD4	GAGCAGGTATTGCAGTTGGT	Avana
BRD4	ACTGCAATACCTGCTCAGAG	Avana
BRD4	CCAACCCTAACAAGCCCAAG	Avana
BTBD11	GATGTATGCCTGCGTCCGTG	GPP; pfam
BTBD11	AACAACGACTCGGAGATCTG	GPP
BTBD11	AGATGCACAAAAGCAGTCGT	GPP
BTBD2	CACTGCAGACGCCATCACCG	GPP; pfam
BTBD2	TGCGACGTGCACTTCCTGGT	GPP; pfam
BTBD2	GGCTTCACCGACATTGACCT	GPP; pfam
BTBD6	GAGATGGCCCTACGGTCCGA	GPP; pfam
BTBD6	CATGTTCTACGGAGACCTGG	GPP; pfam
BTBD6	GATCGATCTGGAAGCCGACA	GPP; pfam
BTD	CTGAGTTGTATGGCCATCAG	GPP; pfam
BTD	ATGTTGTGTACCCAACTGCC	GPP; pfam
BTD	TTTCCAGAAGATGGCATTCA	GPP; pfam
BTK	ATGAGTATGACTTTGAACGT	GPP; pfam
BTK	CTGTGTTTGCTAAATCCACA	GPP; pfam
BTK	AATGATCTACAGCTGCGGAA	GPP; pfam
C1R	GCAAGGCTACCAGCTCATAG	GPP; pfam
C1R	AAAGCCTGGGGAGGTTCTGT	GPP; pfam
C1R	AATGGGAGTGAACACCTACA	GPP; pfam
C1S	GTGTGAATACCAGATCCGGT	Avana; GPP; pfam
C1S	CATGGAGGAAATATTCCGGG	Avana; GPP
C1S	TTACTTCTGCTCCTGCCCCC	Avana; pfam
CABP2	GCTCCAGCCCCAAGGAGCAG	Avana; GPP
CABP2	GTAGCCCTGGACGCCTGGCG	Avana; GPP
CABP2	CCATGGGGAACTGTGCCAAG	Avana
CABP5	AGCATTTCTTGAGTTCGATA	GPP; pfam
CABP5	TCATCTCTTGTAAGGATCTG	GPP; pfam
CABP5	GAGATGGAACTGATTGAGCT	GPP; pfam
CALM1	ATCTTTATCAAATAGGGAGA	GPP
CALM1	GAATGTTCACAGGATGGCAA	GPP
CALM1	CTGACCGAAGAACAGATTGC	GPP
CALM2	GACGTACCTTATCAAACACA	GPP
CALM2	TGATGGAACTATAACAACAA	GPP
CALM2	CACTAAACCATTTCAGGTAA	GPP
CALM3	GGCGTTCCGTGTCTTTGACA	GPP
CALM3	AGATGGCACTATCACCACCA	GPP
CALM3	AAGTCAATGGTCCCGTTCCC	GPP
CAPNS1	ATAGTCTCCGCCTTACCTGA	Avana; GPP
CAPNS1	CTTATCTCTTCGCAGCGAGG	Avana; GPP
CAPNS1	TGACACATGTCGCAGCATGG	GPP; pfam
CAPNS2	GTCATGGACAGTGACACGAC	GPP; pfam
CAPNS2	CACAAAGATCTTAAGACTGA	GPP; pfam
CAPNS2	TTGAAGAATTTAAGTATCTG	GPP; pfam
CARM1	ACCCACCTGGAAGTACTGCA	Avana; GPP
CARM1	AAGAAGTACCTGAAGCCCAG	Avana; GPP; pfam
CARM1	GGTGAAGAGTAACAACCTGA	Avana; GPP; pfam
CASP3	AGTTTCTGAATGTTTCCCTG	Avana; GPP
CASP3	GTTTGTGTGCTTCTGAGCCA	Avana; GPP; pfam
CASP3	TGTCGATGCAGCAAACCTCA	Avana; GPP; pfam
CASP4	GGGATGAAGGAGCTACTTGA	Avana; GPP; pfam
CASP4	AAGTCAGCTCCATTCCTCGG	Avana; GPP
CASP4	TATGCAAGAGAAGCAACGTA	GPP; pfam
CASP5	CGAAAAGAATCTCACAGCCA	Avana; GPP; pfam
CASP5	CTCTTTGCGAAAGAATCGCG	GPP; pfam
CASP5	GGGGCTCACTATGACATCGT	GPP; pfam
CASP6	GTTGGACACCAACATAACTG	GPP; pfam
CASP6	ACATTAACTGGCTTGTTCAA	GPP; pfam
CASP6	GGACACCAACATAACTGAGG	GPP; pfam
CCKAR	TGATTCGGAACAAGCGGATG	GPP; pfam
CCKAR	GCAAATATGAGGACAGCGAT	GPP; pfam
CCKAR	ATCTCTTTGGAACTCTACCA	GPP; pfam
CCKBR	GTACACTGTCGTGCAACCAG	GPP; pfam
CCKBR	TGTGTCCACGCTAAGCCTCG	GPP; pfam
CCKBR	CAAAGCAGGGTCCGAAACCA	GPP; pfam
CCL11	GTAGCTCTCTAGTCGCTGAA	Avana; GPP
CCL11	GCTGCTTTAACCTGGCCAAT	Avana; GPP; pfam
CCL11	AGCTACAGGAGAATCACCAG	GPP; pfam
CCL13	GCTATGTGATCACCACCAGC	GPP; pfam
CCL13	GTAAGAAGATCTCCTTGCAG	GPP; pfam
CCL13	CACCAGCAGGTGTCCCCAGA	GPP; pfam
CCL16	AGTGTTGCCAAGGAGACTAG	GPP; pfam
CCL16	GTTGCCAAGGAGACTAGTGG	GPP; pfam
CCL16	ATTATGAGAAAGTGTTGCCA	GPP; pfam
CCL18	GCTGCCTCGTCTATACCTCC	GPP; pfam
CCL18	TCTGCCAGGAGGTATAGACG	GPP
CCL18	GGTGCAGACGAGGACAAGGA	GPP
CCL8	CACCAACATCCAATGTCCCA	GPP; pfam
CCL8	ATAGGAAAATTCCTATCCAG	GPP; pfam
CCL8	GCTGCTTTAACGTGATCAAT	GPP; pfam
CD163	GTGAAGCATGGTGACACGTG	GPP; pfam
CD163	GATTCAGAGACTGTTAGGGA	GPP; pfam
CD163	TCTGTGATTTGTAACCAGCT	GPP; pfam
CDK1	AATCAGACTAGAAAGTGAAG	Avana; GPP; pfam
CDK1	AATCCATGTACTGACCAGGA	Avana; GPP
CDK1	ACCCTTATACACAACTCCAT	Avana; GPP
CDK2	GGCGCTTAAGAAAATCCGCC	Avana; GPP; pfam
CDK2	AGGCCACTCACGTGTCCAGG	Avana; GPP
CDK2	CTTCATGGAGAACTTCCAAA	Avana; GPP
CDK4	AAGAGTGTGAGAGTCCCCAA	Avana; GPP; pfam
CDK4	GTCTACATGCTCAAACACCA	Avana; GPP
CDK4	CCAGATGGCACTTACACCCG	GPP; pfam
CDK6	GCCGCTCTCCACCATCCGCG	Avana; GPP; pfam
CDK6	CCAGCAGTACGAATGCGTGG	Avana; GPP
CDK6	GCCTCAGCACCGCCACCTCG	Avana; GPP
CDKL4	CCGATTATGTAGCTACGAGA	GPP; pfam
CDKL4	GTGGCCTGGAAAATCAGATG	GPP; pfam
CDKL4	AATATTCTAATAACTAAGCA	GPP; pfam
CDKL5	ACAATGTGCTGCTTTCCACA	Avana; GPP
CDKL5	CAGAGTACGTTGCCACCAGA	Avana; GPP; pfam
CDKL5	ATGTCCACGGACTTTCCATA	Avana; GPP
CEACAM4	CATTCAAGCAAATATCCCAG	GPP; pfam
CEACAM4	GCTGTTCCAAAACATCACCC	GPP; pfam
CEACAM4	GGGAAAGGATGTTCTTCTAC	GPP; pfam
CEACAM8	CAAATCAACAGATTACCCCA	GPP; pfam
CEACAM8	AACGTCACCAGAAATGACAC	GPP; pfam
CEACAM8	TGCCATCCAATGCTGCAGAG	GPP; pfam
CEL	CACACGCGGAAACGTCATCG	GPP
CEL	GAAGGCGTCAATAAGAAGCT	GPP
CEL	GAATATCGCGGCCTTCGGGG	GPP
CELA1	GATGACAGCTGCTCACTGCG	Avana; GPP; pfam
CELA1	ATACTGGAACAGCGATAACG	Avana; GPP; pfam
CELA1	GACCCTTATCAGACAGAACT	GPP; pfam
CELA2A	ACTCCAACCAAATCTCCAAA	GPP; pfam
CELA2A	CCGGCACAACCTCTACGTTG	GPP; pfam
CELA2A	CCTCCAGGACCTACCGCGTG	GPP; pfam
CELA2B	TATGCTGGCCCAGCATCACG	Avana; GPP
CELA2B	ACTCCGACCAGGTCTCCAAA	Avana; GPP; pfam
CELA2B	GATATGTCTAGGATGCTTGG	Avana; GPP
CELA3A	GAGGGATCTGACCTACCAGG	GPP; pfam
CELA3A	TGAGTACAACCTTGCTGTGA	GPP; pfam
CELA3A	GTTGGGAAGGATGTCACCAG	GPP
CELA3B	GAGCTCCCGGACCTACCAGG	GPP; pfam
CELA3B	GTACGACCGTGCTGTGAAGG	GPP; pfam
CELA3B	CCAGCTCGCCTCACTCCCTC	GPP; pfam
CES1	CCTGTGGTGGACACCGTGCA	GPP; pfam
CES1	AGAGCTATTTACAAACCGAA	GPP; pfam
CES1	ATCTTTGGAGAGTCAGCGGG	GPP; pfam
CHAT	GGAGCTCAGCGACACCCACA	GPP; pfam
CHAT	CCGCCCCCCGGAGGCTGCGG	GPP; pfam
CHAT	GTATGCCTGGACGCGCCAGG	GPP; pfam
CIB2	AGAGCAGCTAGACAACTACC	GPP
CIB2	TCCCTTCAAAGAAAGGATCG	GPP
CIB2	CGAGAAGCCACACTTACTTG	GPP
CIB3	CCCATCCTCAGAGAATACCT	Avana; GPP
CIB3	GGGCAGGTGGTATAGTCGAG	Avana; GPP
CIB3	GATTGCCCAGGTATTCTCTG	Avana; GPP
CLCA1	GTAGTAAAGAAGTGTCAGGG	GPP; pfam
CLCA1	GAACTCATACAGATAAACAG	GPP; pfam
CLCA1	GAACCCTACACTGAGCAGAT	GPP; pfam
CLCA4	GGAACAATGGGGTTATTCAG	Avana
CLCA4	TGATAAGTCTGGAAGCATGG	Avana; GPP; pfam
CLCA4	TGAGTGGGCTCACCTCCGGT	Avana; GPP; pfam
CMA1	ACAAGAGAAAGAGCAGCAGG	Avana; GPP
CMA1	TGGAGCCCATAACATAACAG	Avana; GPP; pfam
CMA1	GTGGTGGTTTCCTTATAAGA	Avana; GPP; pfam
COPZ1	AGACCCATCGGACTGACAGT	Avana; GPP
COPZ1	CCTCTTGGAAGGCCTGACAG	Avana; GPP; pfam
COPZ1	TGGCAGCTCCTATGAAAATG	GPP; pfam
COPZ2	TCCTAGATAATGACGGGCGC	GPP; pfam
COPZ2	TGACACATTCCCCTCCATGA	GPP; pfam
COPZ2	CATTGACCTCTTCCTATACG	GPP; pfam
CPE	CATCAGCAGGATTTACACGG	GPP; pfam
CPE	CTATGCAACGAATACCAGAA	GPP; pfam
CPE	GTGGGTCGAAGCAATGCCCA	GPP; pfam
CPT1A	ATAATCCCAGTATCTACAGT	Avana; GPP
CPT1A	TCTGGCTCTACCATGATGGG	Avana; GPP; pfam
CPT1A	GCTCAGTGAACATCCACCCG	Avana; GPP
CRAT	CTCATCCCTACAGACCAACA	GPP; pfam
CRAT	GCTGCAGCCCATCGTGAGTG	GPP; pfam
CRAT	CCTAGATGCAACCATGCCCA	GPP; pfam
CREBBP	GGTAGCCTATGCTAAGAAAG	Avana; pfam
CREBBP	GTACGAGTCTGCCAACAGCA	Avana; GPP; pfam
CREBBP	TGGACCTCTCCACCATCAAG	Avana; pfam
CSHL1	GAGTACCTTCACCAACAACC	GPP; pfam
CSHL1	TGTTGGTGAAGGTACTCCTG	GPP
CSHL1	CATAGCCTCTTTAAAAAGCC	GPP
CTDSP2	TTGAAGATGTTACGTCCACG	Avana; GPP
CTDSP2	ATACGCAGCGAGCTCAGTGG	Avana; GPP
CTDSP2	TAGTGCCTATAGAGATTGAG	Avana; GPP; pfam
CTDSPL	ACGTCAGCTTAAAGAAGCAG	Avana; GPP
CTDSPL	GTACCTTCTTCCAGAGGTGA	Avana; GPP
CTDSPL	TGTGCTGAAGCGGCCACATG	GPP; pfam
DAPK2	CTATGAGAACCGCACCGACG	GPP; pfam
DAPK2	AGACACGAAGCAGGAAACAC	GPP; pfam
DAPK2	AGTGCCGGGAGAAGAGCACG	GPP; pfam
DGAT2L6	TCAAGGCTGAGCTACTCACA	Avana; GPP
DGAT2L6	CAGTCGGGAGAAGAAAGCCA	Avana
DGAT2L6	CTCCCGACTGAATCTCCAGG	Avana; GPP
DMXL1	AATGATTGTTTGCTATACGG	Avana; GPP
DMXL1	TTTGAATGTGAGTCAACAGG	Avana; GPP
DMXL1	GTAGACTGTTCAATGCAACA	Avana
DMXL2	TCCAGAATATCATCTCCTGG	Avana
DMXL2	AGAGAGCTTGCATCACCAGA	Avana
DMXL2	CATCAAGTCTTGTAACCCGG	Avana; GPP; pfam
DNAH3	TGTCCAAGCTGGATCGACGA	GPP; pfam
DNAH3	ATAAAGACCCAGACCATGTG	GPP; pfam
DNAH3	CTTCTCACGAGTGATTCAAG	GPP; pfam
DNAH6	TTAGCAATGCTGTCACCAGA	Avana; pfam
DNAH6	CCAAATTCAGAAGTGCCTAG	Avana; GPP; pfam
DNAH6	CCTCATTTCGAAATTCTCCT	Avana
DNM1L	TCATTGCCTTTCAGATGCGG	Avana; GPP
DNM1L	ATAGTGTTAAGGCCACCAAG	Avana; GPP
DNM1L	CATGAACCAGTTCCACACAG	Avana; GPP
DNM2	CTTCGAGTCTACTCGCCACA	Avana; GPP; pfam
DNM2	CACAGGGACTTCCTTCCCCG	Avana; GPP
DNM2	GTGACGATTCCTGAACCGCG	Avana; GPP
DUSP1	CGTTGAAAGCGAAGAAGGAG	Avana; GPP
DUSP1	GCGCTCGTCCAGCAACACCA	Avana; GPP
DUSP1	TCAGGGACGCTAGTACTCAG	Avana; GPP
DUSP13	ACAGGTGCCAAATTCTACCG	GPP; pfam
DUSP13	TCCCTACCAGCCGCCCACAT	GPP; pfam
DUSP13	GGAGTACTATGGCATCGAGG	GPP; pfam
DUSP14	TGGACTGTACTTTGACACCG	GPP; pfam
DUSP14	CAGTGTGAGCAGGAAGCACG	GPP; pfam
DUSP14	CAGGTACGCGATACACAGCG	GPP
DUSP18	TGCTGACCATATCCACAGCG	GPP; pfam
DUSP18	ACTTTGCTGCACTGTGCTGC	GPP; pfam
DUSP18	GTCTAGCAACCAGATCACCA	GPP; pfam
DUSP2	ACTGCCGTGTACTTCCTGCG	GPP; pfam
DUSP2	GGACGAGGGCAGTGCCTCGG	GPP; pfam
DUSP2	TGCTGCACGAGACCCGCGCG	GPP; pfam
DUSP27	ACTGGCCCCGAATTCTACAC	GPP; pfam
DUSP27	GAGGCGCTGCTGACTTACAG	GPP; pfam
DUSP27	TGATGACCGTGCGTAAGAAG	GPP; pfam
DUSP4	GCACTGCCGAGGTAGAGGAA	Avana; GPP
DUSP4	GCATGTCTCTCCGGGCAGCA	Avana; GPP
DUSP4	ACTGATAGTGTCCTTCAAAG	Avana; GPP
DUSP5	GGAATATCCTGAGTGTTGCG	Avana; GPP
DUSP5	GCTCAACGTCAACCTCAACT	Avana; GPP; pfam
DUSP5	GCTGCGCAAGATGCTCCGCA	Avana; pfam
DUSP6	GTGCGCGCGCTCTTCACGCG	Avana; GPP; pfam
DUSP6	GACTGGAACGAGAATACGGG	Avana; GPP; pfam
DUSP6	GGAAATGGCGATCAGCAAGA	Avana
DUSP7	GCTGCTCTACGACGAGGCCA	Avana; GPP; pfam
DUSP7	GCACATGTCGACTTCGGGGG	Avana
DUSP7	TCCACCAACCTGGACGTGCT	GPP; pfam
DUSP9	GTGCTCCTGTACGACCAGGG	GPP; pfam
DUSP9	CCCGTGCTCCTGTACGACCA	GPP; pfam
DUSP9	CGAGTCGGCGCGCATCGGTG	GPP; pfam
EEF2	GCTGCAGCTCCAGCAGGGCG	Avana
EEF2	GTCTACCGTGAAGTTCACCT	Avana
EEF2	CCTCGTACAGGAGCTCGCAG	Avana; GPP
EFEMP1	CAAGTGTGCATCAATTTACG	GPP; pfam
EFEMP1	GCAAACAACTATACCTGCGT	GPP; pfam
EFEMP1	TTCATCTGTCAGTGCAATCA	GPP; pfam
EFNB2	ACCCCAGCAGTACTTCCACA	Avana; GPP
EFNB2	TCTGAAATTCTAGACCCCAG	Avana; GPP
EFNB2	GGAGGGCCTGGATAACCAGG	Avana; GPP; pfam
EFNB3	GGAGGTGTGTGCCTAACCAG	GPP; pfam
EFNB3	GAGTATAGCCCTAATCTCTG	GPP; pfam
EFNB3	TGTACCCTCAGATCGGGGAC	GPP; pfam
EFTUD2	AGTCACTCATAGCCTCGCCG	Avana; GPP
EFTUD2	AGGTGATGCTGAACACAGAG	Avana; GPP
EFTUD2	TGTGGACTCCGACCTCGGCG	Avana; GPP; pfam
EGR2	GAGTGCAGGCATCTTGCAAG	GPP; pfam
EGR2	CTGTGCAGGAGACCTCTACC	GPP; pfam
EGR2	CAATCCGTAACTTTACCCTG	GPP
EGR4	CCTCCCGGCCTCAGCTACAG	Avana; GPP
EGR4	GGACTTGACGAGGAGCGCGT	Avana; GPP
EGR4	GCTCGCCCTCCTTACCTCCA	Avana
EIF2S3	AGTTTCCTACGGACATTCCA	Avana; GPP; pfam
EIF2S3	CATATAGGTACAGTAGCAGA	Avana; GPP
EIF2S3	CGGACATTCCAGGGACCAAA	Avana; GPP; pfam
EIF2S3B	ACAGACATTCCAGGAACCAA	GPP; pfam
EIF2S3B	TTTCTGGAGTTCACACCGTC	GPP; pfam
EIF2S3B	CAGACATTCCAGGAACCAAA	GPP; pfam
EIF4A1	TCCTGTCACGCCTGTATCGG	GPP; pfam
EIF4A1	GGAGCCCGAAGGCGTCATCG	GPP
EIF4A1	CTCTGCTCAGATACAGAAGG	GPP
EIF4A3	GTTGGCTGTGCAGATCCAGA	Avana; GPP; pfam
EIF4A3	GAGGACTGAGATACTGAAGG	Avana; GPP
EIF4A3	TTACGGACAGCATGTTGTCG	GPP; pfam
ELANE	TGTCGTTGAGCAAGTTTACG	Avana; GPP
ELANE	CCCCGGCAGAAACGTCCGCG	Avana; GPP
ELANE	GAGCCCATAACCTCTCGCGG	Avana; GPP; pfam
ELOVL2	TCAAGATCTTACCAGCGCAG	Avana; GPP; pfam
ELOVL2	TACCTCTGCCAGCATGTACG	Avana; GPP
ELOVL2	GACAATATGTTTGGACCGCG	Avana; GPP
ELOVL5	CCAAAAACCACCTTACCTCG	Avana; GPP
ELOVL5	GCCTAGCAATGCCTTGAAAT	Avana; GPP
ELOVL5	CAAAAACCACCTTACCTCGA	Avana; GPP
ENPP2	ATACCTCTCATGATCTGGCA	Avana; GPP
ENPP2	GGATTACAGCCACCAAGCAA	Avana; GPP; pfam
ENPP2	CCAGTGTCATCCCTCACGAG	Avana; GPP
ENPP3	AATCCCAGCAGCAATCACCT	Avana; GPP
ENPP3	GATGTGGCATGTAAAGACCG	Avana; GPP; pfam
ENPP3	CTTTACATGCCACATCACAC	Avana; GPP
ENPP5	CAGAGGGCAGGACATACTAG	GPP; pfam
ENPP5	TGCTGAAAAAGGCAAAGTTG	GPP; pfam
ENPP5	CAATATGGATCACAAACCAG	GPP; pfam
ENPP6	GATGATCGGGAACTACATGT	GPP; pfam
ENPP6	ATACCATGAGCGCATTGACG	GPP; pfam
ENPP6	AGAATATAAAAATGTCCCAA	GPP; pfam
EP300	ATACGAGGCCCATAGCCCAT	Avana; GPP
EP300	GTACGACTAGGTACAGGCGA	Avana; GPP
EP300	TGGTGACTCCAGTTGCCCAA	Avana; GPP
EPB42	GCCTTGCTGAACAAGCGCCG	GPP; pfam
EPB42	GTCTGGGGGACCGAAAGTGG	GPP; pfam
EPB42	CAATGAGGAGCACCACACCA	GPP; pfam
ERAP2	ATGCTAAGAATGATGACTTG	GPP; pfam
ERAP2	CTTCTGCTTCCGATAAACTG	GPP; pfam
ERAP2	GCCTCACCTGAAATACTATG	GPP; pfam
ETNPPL	ACTTAGCCTTACGCCTGGCT	GPP; pfam
ETNPPL	CCAACTCCAGATACTTACAG	GPP; pfam
ETNPPL	ATTGAAGATGCTCATAACAG	GPP; pfam
FBLN5	TGAATGCCGAACCATCCCCG	GPP; pfam
FBLN5	GGACAAACCCTGTGTATCGA	GPP; pfam
FBLN5	TATTCTTGTACATGCAACCC	GPP; pfam
FGFR2	ACTCACCCACAACATCCAGG	Avana; GPP
FGFR2	AGTGTGGTCCCATCTGACAA	Avana; GPP; pfam
FGFR2	TGACCAAACGTATCCCCCTG	GPP; pfam
FGFR3	CTTACTGGACACGGCCCGAG	Avana; GPP
FGFR3	AAGAACGGCAGGGAGTTCCG	Avana; GPP; pfam
FGFR3	CATCCGGCAGACGTACACGC	GPP; pfam
FOXA1	GGACATGTTGAAGGACGCCG	Avana; GPP
FOXA1	GCTCATGCACGGGTTCATGG	Avana; GPP
FOXA1	GGTACGGCGCTGAGCCCGAG	Avana; GPP; pfam
FOXC2	CAGTTACTGGACCCTGGACC	GPP; pfam
FOXC2	CAAGGGCAGTTACTGGACCC	GPP; pfam
FOXC2	CTGCGAACGTCGCCGCCGGG	GPP
FOXD2	CTGGACGCTGGACCCGGAGT	GPP; pfam
FOXD2	AGCCGAGGCAGACTTAGCCG	GPP
FOXD2	GGCCGACGCAGACATAGACG	GPP
FOXE1	GGCGCTTGACCCCAACGCGG	GPP; pfam
FOXE1	ACCGCGACAACCCCAAAAAG	GPP; pfam
FOXE1	GAGCGCCGCCTCACGCTGGG	GPP; pfam
FOXE3	ACCGCGACAGCCCGCGCAAG	GPP; pfam
FOXE3	CGAACATGTCTGCGGCCGCG	GPP
FOXE3	CAAAGCGTTCGGTGATGAAG	GPP
FOXR1	GAGACCTCCAGCTTTCCAGG	Avana; GPP
FOXR1	TGAGACCTCCAGCTTTCCAG	Avana; GPP
FOXR1	TGGGATTTACCCACATCCAG	Avana; GPP
FOXR2	AAGGTGGCTACAATTGAGAG	GPP
FOXR2	CAGTCTCCTTTACAGAAGCA	GPP
FOXR2	AGCCCCCACAAAAAGACGAA	GPP
FUBP1	GAGTTAATTCGTGATCAAGG	Avana; GPP
FUBP1	GAGAAGTTCGGAATGAGTAT	Avana; GPP
FUBP1	GCTGAGCCAGAAGAGGGGGG	Avana
FUT3	CACGCCTCCCACCTTCCCCG	GPP; pfam
FUT3	TCTGTCCCGCTGTTCAGAGA	GPP; pfam
FUT3	ATGGCCTTTCCACATCCCTG	GPP; pfam
FUT4	CTGGACGCTCTCCTACCGGG	GPP; pfam
FUT4	TCTGCGCGTGTTGGACTACG	GPP; pfam
FUT4	CGACCGCGCGTCCTACGGAG	GPP; pfam
FUT6	GGTCATCGTGCACCACCGAG	GPP; pfam
FUT6	TGGCAGCTGAAAGCCATGGA	GPP; pfam
FUT6	GGTGTATCCACAGGCAGACG	GPP; pfam
FUT7	GCTGCCAGCCAAGAGCAGGG	Avana; GPP
FUT7	CAGCAGCCACAGGAGCCAGA	Avana; GPP
FUT7	ACCGCGAGCTGCAGACCCGG	Avana; GPP; pfam
FUT9	GCATTGAAATCCATACCTAC	GPP; pfam
FUT9	TGAAACTACTATTCTGGTGT	GPP; pfam
FUT9	CAAATTTACCTCAGCAAGCT	GPP; pfam
G6PC	AGTCTTGGTAATTCACCTGG	Avana; GPP
G6PC	GGTGAATTACCAAGACTCCC	Avana; GPP
G6PC	GGACGTAGAAGGCATTCCTG	Avana; GPP
G6PC2	TGGTCATCGACCTTACTGGT	GPP; pfam
G6PC2	GAGGCCTTTGAACACACTCC	GPP; pfam
G6PC2	ATCCTGTGTCTGGTATGTCA	GPP; pfam
GALNS	TCAGCAAGATTGTCGGCAAG	GPP; pfam
GALNS	GGGAGCCTGCCCTCGCATGG	GPP; pfam
GALNS	TCTTGGGCACCAGTCAGCGA	GPP; pfam
GALNT17	GCCAGCGGTGAATTCCACGT	Avana; GPP
GALNT17	TTACCACCTTCACCAGCCCG	Avana; GPP
GALNT17	ATAACCTTCAATGAGCCCAA	Avana; GPP
GALNT2	GCCGAGTTGGGAGAATGCGG	Avana
GALNT2	GCTCTGCTTCGCCTTCCTGT	Avana
GALNT2	GCAGGTGTCAGCGGAAGCAG	Avana
GALNT4	GCAGGGGGCTTCTTATAAAG	Avana; GPP
GALNT4	AACAGTGGCCTATATCTTCG	Avana
GALNT4	AAGTCCACCTCACCGCCATC	Avana
GALNT9	GCCCACGTCGAGTTCAACAC	GPP
GALNT9	TGGACCAGTACGTCAACAAG	GPP
GALNT9	GTACTCGCGGTCCACTACGA	GPP
GCNT2	AAATGTCTACTGTGTTCACG	GPP
GCNT2	TTGCAAGGGACACTTCGCAA	GPP
GCNT2	CAAGAGCATACAGATAAAGG	GPP
GCNT4	AAATATGTTATCAACTTGTG	GPP; pfam
GCNT4	AATATGTTATCAACTTGTGT	GPP; pfam
GCNT4	CTGCATCCATTATGATCGTA	GPP; pfam
GDPD2	GATGACCAGCAGGAATGCCA	Avana; GPP
GDPD2	GCATCTGCACAGCCTCCACA	Avana; GPP
GDPD2	GATTCGGGTTGGGAATACAG	Avana
GDPD4	TATGCTGACCAGGTGCACGT	Avana; GPP
GDPD4	TCAGGTCTACAAGTGCCTGT	Avana; GPP
GDPD4	AATGTAATCACAAGGTTAAG	Avana; GPP
GH1	GTCATAGACGTTGCTGTCAG	GPP
GH1	GCTGGTGCAGACGATGGGCG	GPP
GH1	TGTGTTTCCTCCCTGTTGGA	GPP
GH2	GATAGGTGTCATATGCCAGC	Avana; GPP
GH2	GCTGGTACAGGCGACGGGCG	Avana; GPP
GH2	TATTCCAACACCTTCCAACA	GPP; pfam
GK2	TAGCAGGTGCTGTTATTCGT	GPP; pfam
GK2	AACTTCGTCAAGTCTAAGAC	GPP; pfam
GK2	ATATCCAACATAAAAGCTGT	GPP; pfam
GK3P	CCGGTATATTACGCTTTGGA	GPP; pfam
GK3P	AGCGCAAGAGGGATAATCTG	GPP; pfam
GK3P	AACTTTGTCAAGTCCAAGAC	GPP; pfam
GLB1	CTATGATGCCCCACTGAGTG	GPP; pfam
GLB1	ACCAAAGTTTGCATATGGAA	GPP; pfam
GLB1	TCTATGATATACTTGCCCGT	GPP; pfam
GLB1L3	GTTGTCCTCAACAGTAACCG	Avana; GPP
GLB1L3	GCTTGTTTCTCAGTACCGCC	Avana; GPP
GLB1L3	TTCTCTTCCTGCTTAAACCG	Avana
GLT6D1	TGTCGAAAGTCCCTTCCCAT	Avana; GPP
GLT6D1	TGTGTTTCCTAGGTTTGCAG	Avana; GPP
GLT6D1	AGTGATCTTCTACATCATGG	Avana; GPP
GPATCH2	TGATCTCTACAACCCTCAGG	Avana; GPP
GPATCH2	CCGGCTGCTGGAGCTCCGAT	Avana; GPP
GPATCH2	TTCTACGAAAAGGAATCAGG	GPP
GPATCH2L	TCAGATTGGAGCTATGAGAG	GPP
GPATCH2L	TAGTGACTCTGATGACACAA	GPP
GPATCH2L	AGCTTCGGAAACGCCGAGGT	GPP
GPR171	TACAGAAGAATACGAATCAC	GPP; pfam
GPR171	GATTCCCATCAAAGACATCA	GPP; pfam
GPR171	AAATGATATCAACCGTTGTG	GPP; pfam
GPR50	GTAGATGGCCACCAGCATAT	Avana; GPP
GPR50	AGATGGTCGGGTTCATCACA	Avana; GPP; pfam
GPR50	GAGCCAGTTACAGTGCCAGA	Avana; GPP; pfam
GPX5	AGTCATGACTACACAGTTAA	Avana; GPP
GPX5	GATGGCCTCATAGTCATAGA	Avana; GPP
GPX5	CGTCTTTGTGGCAATCCATC	Avana; GPP
GPX6	TGTGGCCGCCTATTGAGGCT	GPP; pfam
GPX6	GCACGTCCTGTTTGTCAATG	GPP; pfam
GPX6	AGCCCTCACCCTCAACGGCG	GPP; pfam
GRM1	TGAGGCTGGACACTAACACG	GPP; pfam
GRM1	TCTTGCGCAAACTCCGAGAG	GPP; pfam
GRM1	CAGGACTAAGAAGCCCATTG	GPP; pfam
GRM3	GCGCAACATCTGCATCGCTA	Avana; GPP; pfam
GRM3	CTTCTACCAGGCCAAAGCCA	Avana; pfam
GRM3	GGTTGAGGCTCTGGAAGTAG	Avana; GPP
GRM6	CTATGACTTCTTCTCCCGGG	Avana; pfam
GRM6	TGTGGAGTCGCTGAGCTCCG	Avana; GPP
GRM6	CTTCGTTCAGATCTCCCGAG	Avana; GPP; pfam
GRM7	ATAACTTCCTTCCGATGCGA	Avana; GPP
GRM7	TTATGTGTCTACCCTCGCAT	Avana; GPP; pfam
GRM7	GATCCTGGACACTTGTTCCA	Avana; GPP; pfam
GRM8	GTGGACATCGTGACAGCACT	GPP; pfam
GRM8	CAAAAAAACTAAACCAAAGT	GPP; pfam
GRM8	TGAAGGTTACAACTACCAGG	GPP; pfam
GSPT1	ATAAGTGAAGCAGAGCCAGG	Avana; GPP; pfam
GSPT1	TCTTTCTTAGGAGCACCTGG	Avana; GPP
GSPT1	GTAGTATTCATTGGGCACGT	Avana; GPP; pfam
GSPT2	AATGGTTGACAAAAGAACAC	GPP; pfam
GSPT2	GGCCTTAGATACAAATCAGG	GPP; pfam
GSPT2	AGAAACCTGGTATTTGTCCT	GPP; pfam
GXYLT1	TGCAATGGCACCAGAACATG	GPP; pfam
GXYLT1	CCGTACCTGTCCGACACGCC	GPP
GXYLT1	AACAATCTCTGCGAAGCACA	GPP
GXYLT2	TGTGGACTCACTTCTCTACG	GPP; pfam
GXYLT2	CTGTTGGAAACCCTCAGGAG	GPP; pfam
GXYLT2	TCATGTTAATGAATTTAACT	GPP; pfam
GZMH	CTTACCTGTCCCAGCCCCAG	Avana; GPP
GZMH	CTTTCAGAGGAGATCATCGG	Avana; GPP
GZMH	ACAATATCAAGGAACAGGAG	GPP; pfam
GZMK	GATATCATGCTGGTTAAGGT	Avana; GPP
GZMK	GTGTGCGCCTAAAACCACAG	Avana; GPP
GZMK	GGACTCACCGATATTGGCAG	Avana; GPP
HAO1	TCATTGATACAAATTAGCCG	Avana; GPP
HAO1	CTTCCTCCTACCTCTCACAG	Avana; GPP
HAO1	TGTTACGCACATCATCCAGA	Avana; GPP
HAO2	ACACCAGAACCACAATCCAA	Avana; GPP; pfam
HAO2	GAACAAACAGTTGATCCAGA	Avana; GPP; pfam
HAO2	GACACATCTCTCAGGTACCG	Avana; GPP
HAS1	CGTGCGGATCCTTAACCCTC	GPP; pfam
HAS1	AGGCGCTGGTGAGGACTCGC	GPP; pfam
HAS1	CTGTGACTCGGACACAAGGT	GPP; pfam
HAS3	CCCCCACTAAGTACCTCCGG	GPP; pfam
HAS3	TCCTCAACAAGTACGACTCA	GPP; pfam
HAS3	AGTGCAGCTTCGGGGATGAC	GPP; pfam
HBS1L	ATGCCTTGATCACATGAGAG	Avana; GPP; pfam
HBS1L	ATATTCTTCCACAGGCTCAA	Avana; GPP
HBS1L	AGCTTCGTTTGCATATGCAT	GPP; pfam
HDAC1	TGATCCTAGGTATCACCAGA	Avana; GPP
HDAC1	GGAAGAGGCCTTCTACACCA	Avana; GPP; pfam
HDAC1	ACTCCGACATGTTATCTGGA	Avana; GPP
HDAC2	GTATAGATGATGAGTCATAT	Avana; GPP; pfam
HDAC2	TGGGTCATGCGGATTCTATG	Avana; GPP
HDAC2	TCATCTATACCATCTCTCAT	Avana; GPP
HEXA	AGGAGGTCATTGAATACGCA	GPP; pfam
HEXA	ATTCCAGTACGATGTCAGCT	GPP; pfam
HEXA	GAGGAAGAAAGGCTTCGGTG	GPP; pfam
HEXB	TCGAAACGCTTCCTCCAGCA	Avana; GPP
HEXB	GCTGTTGGCGACACTGCTGG	Avana
HEXB	GCTGATGTAGAAGTTCTCCG	Avana; GPP
HIPK1	GTAAAGGGCACCGCATACTG	Avana; GPP
HIPK1	GAGGGGAATTACCAGTACAG	Avana; GPP
HIPK1	GCAGTCTGTTCAACCAGCGC	Avana; GPP
HIPK2	TTTGTGAGGCAATTGACATG	GPP; pfam
HIPK2	GTGGTCAAGTGCTGGAAACG	GPP; pfam
HIPK2	TAGACAACCATACAGAGTCA	GPP; pfam
HNRNPA1	CACCTCTGACTTAGACATGA	Avana; GPP
HNRNPA1	CTTACTGACAATCTTATCCA	Avana; GPP
HNRNPA1	TGCCGTCATGTCTAAGTCAG	Avana; GPP
HNRNPA2B1	TTAGGAATCTGGAAAACCAG	Avana; GPP
HNRNPA2B1	CCTGCAAGCAAAAGATCAAG	Avana; GPP; pfam
HNRNPA2B1	GGCAGCATCAACCTCAGCCA	Avana; GPP
HNRNPK	CAGACAGCAGTGGCCCCGAG	GPP; pfam
HNRNPK	ATGATGTTTGATGACCGTCG	GPP
HNRNPK	CTGTTGGGACATACCGCTCG	GPP
HRAS	GGATTCCTACCGGAAGCAGG	Avana; GPP
HRAS	GCTGTACTCCTCCTGGCCGG	Avana; GPP
HRAS	GGACCAGTACATGCGCACCG	Avana; GPP; pfam
HTR1A	GTTGAGCACCTGATACAGCG	Avana; GPP
HTR1A	GGGCACGCTCATCTTCTGCG	Avana; GPP
HTR1A	AGTGAGCGAGATGAGCGCAG	Avana; GPP
HTR1E	CTATTACCGGATTTACCACG	GPP; pfam
HTR1E	GGTACTTCCTCTGTGAGGTG	GPP; pfam
HTR1E	AAGAGCCTTTACCAGAAAAG	GPP; pfam
HTR5A	CGTGTACTGGAAGATCTACA	GPP; pfam
HTR5A	GGCCAGCATCTGGAACGTGA	GPP; pfam
HTR5A	AAGGCTGCCAAGTTCCGCGT	GPP; pfam
IGF1R	TTCCGAAATTTACCGCATGG	GPP; pfam
IGF1R	CAGCGCGCCTGACAACGACA	GPP; pfam
IGF1R	ATTTGCTCATTAACATCCGA	GPP; pfam
INMT	CGACTTTACCGACCGCAACC	GPP; pfam
INMT	GGGGACACGCTGATTGACAT	GPP; pfam
INMT	CTCAAGTGCGATGTCCACCT	GPP; pfam
INSR	ACAAATGCAAGAACTCGCGG	Avana; pfam
INSR	GTGTGGTTCCAACAGTTGGA	Avana; GPP
INSR	GCTGAGCTAGAAGCCAACCT	Avana; GPP; pfam
INSRR	TCCACCTTCGGCATACACCA	GPP; pfam
INSRR	GATGCCACATCTGCGTGACG	GPP; pfam
INSRR	AAGAACCTCAAACTAATCCG	GPP; pfam
ITK	ATACTTTGAAGATCGTCATG	GPP; pfam
ITK	TTGCTCCAGATCGTGAGAGC	GPP; pfam
ITK	ATCCTCAGGAACTCGCACTG	GPP; pfam
ITPKA	GGTGGATCCTGAAGCTCCCA	GPP; pfam
ITPKA	AGCTGACCAAGGCCCGTGAG	GPP; pfam
ITPKA	CGCCGCCTTAAAACTCCCTG	GPP
ITPKB	GTTCGGAGCTAGCTTAACGA	GPP
ITPKB	TCTTTCGCAGCGTCCCAACA	GPP
ITPKB	GCGCCCGGAGCGAGGAACGG	GPP
KAT5	GATTGATGGACGTAAGAACA	GPP; pfam
KAT5	CCCCAGGGGGAGATAATCGA	GPP; pfam
KAT5	ATGAATGGGTGACGCATGAG	GPP; pfam
KAT7	GGGTGACTCGAGCAGATCGT	Avana; GPP
KAT7	GCTTCGATATAAGGAAAAAG	Avana; GPP
KAT7	AGAGCCAAACGATACTCCGC	GPP; pfam
KAT8	GTCTCGAGTGAACGACCAGG	Avana; GPP; pfam
KAT8	GGAATTCTATGTACACTACG	Avana; GPP; pfam
KAT8	CCATACTTACAGTTAACCGG	Avana; GPP
KATNAL2	AAACTAAACTGGGGTTACGA	GPP
KATNAL2	TCAGAAAAACTCGTTCGGGT	GPP
KATNAL2	GGGGTCTGGATTATGGTCGA	GPP
KCNA1	GCCCCTGGACATGTTCTCCG	Avana; GPP; pfam
KCNA1	GTTGGAATTGTAGATGACCG	Avana; GPP
KCNA1	GGGCACCGAGATAGCTGAGC	GPP; pfam
KCNA10	GACACTGCCAGAGTTCCGGG	Avana; GPP; pfam
KCNA10	GCTGATGAGGATCTTCCCGT	Avana; GPP
KCNA10	GGCCATGGACCAGTTCCGGG	Avana; GPP
KCNA2	GGGACCCAAAGAAACGAATG	GPP; pfam
KCNA2	TATAGCTATTGTGTCTGTCA	GPP; pfam
KCNA2	GTTTCCAGAGACCCTCTTAG	GPP; pfam
KCNA3	CATGAACCTGATCGACATTG	GPP; pfam
KCNA3	CAGCCGGCAACAGCACGTCG	GPP; pfam
KCNA3	ACCGAGCTGGCCGAACGACA	GPP; pfam
KCNA5	CATGAACATCATCGATGTGG	GPP; pfam
KCNA5	CATCATGAACATCATCGATG	GPP; pfam
KCNA5	CCCGCCCTCTGGCCCTACGG	GPP; pfam
KCNB2	CCGCCAATTAGCACACGTGG	GPP; pfam
KCNB2	GTTCCAAAACGTGAGGCGCG	GPP; pfam
KCNB2	CGGAGAGTCCGCCAACACAA	GPP; pfam
KCNC2	CCAGGTCCTCGTCGTCGCCG	Avana; GPP
KCNC2	CTACTCGTCCAGAGCCGCCA	Avana; GPP
KCNC2	GCAAGATCGAGAACAACGAG	Avana
KCNC4	GAGCGGCCTGTCATCCAAGG	GPP; pfam
KCNC4	GGCCGGCCCGAGACCGATGG	GPP; pfam
KCNC4	CTACTACGCTGAGCGCATTG	GPP; pfam
KCNG2	CGTGCTCTACGTGATGCGCC	GPP; pfam
KCNG2	CATGCCGGACATCCGCGCCG	GPP; pfam
KCNG2	CGCGACGAGCTGGCCTACTG	GPP; pfam
KCNG3	GCCCACGTTCAGCACCACCG	Avana
KCNG3	GCAGATCCTGGCTAGCGTGT	Avana; GPP; pfam
KCNG3	CACGCTAGCCAGGATCTGCG	Avana; GPP
KCNS2	TGCTCAGCACTGAGTAGCCG	Avana; GPP
KCNS2	GGTCGAAGTAGAACTCCCGC	Avana; GPP
KCNS2	ATGACTACGACGACGTCCAG	GPP; pfam
KCNS3	GCTGTGTGATGATTACAGTG	GPP; pfam
KCNS3	TTGACCAAAGCACCCTCCTG	GPP; pfam
KCNS3	CATGTCGGAGTTCCAGAATG	GPP; pfam
KCNV1	TTGCGACGATGCCAACCCCG	Avana; GPP; pfam
KCNV1	CATCGTCGCAAAGCTCCAGA	Avana; GPP
KCNV1	GCTGCTCCATGACATGCAGG	Avana; GPP
KCNV2	CTACAATTTCTACCTGTCCG	Avana; GPP; pfam
KCNV2	CTACAGGCCCTGGAACACGA	Avana
KCNV2	GCGTGGACAGCAGGGCCGGA	Avana; GPP
KCTD12	GCTCTGGCGGACAGCACACG	Avana
KCTD12	GCAGGTAATCCAGGATGTAG	Avana; GPP
KCTD12	TCGGGCTCCGAGTAGCCAAG	Avana; GPP
KCTD21	GCTATATCCTCAACTTCCTG	Avana; GPP; pfam
KCTD21	GCAGGAAGTTGAGGATATAG	Avana; GPP
KCTD21	CCATCACGCTGAACGTCGGG	Avana; GPP
KCTD6	AATTACTTTATTGATCGAGA	GPP; pfam
KCTD6	ATCCGGGTAACGCGTCAATG	GPP
KCTD6	TCAATAAAGTAATTGCCTTG	GPP
KCTD8	CAGAACTCTCTCAACGACGA	Avana; GPP
KCTD8	GCAGAACTCTCTCAACGACG	Avana; GPP
KCTD8	ACTACTTCAGGGAAGGGCGA	Avana; GPP
KDM3A	TGGCTGGCCGACCTAACCAG	GPP
KDM3A	TGTCTTGGGTCCTTACTAGG	GPP
KDM3A	TGCATTTGAAACATCCGATG	GPP
KDM3B	CTACAAGAGATATTCAGCCG	Avana; GPP
KDM3B	GGTTCCTGTCAGATGCCAAT	Avana
KDM3B	GATGGAGGTGAGGCAAGCCG	Avana
KHSRP	CGCCATGTCGGACTACAGCA	Avana
KHSRP	AGGCGGCCCGGGAATCCGCA	Avana; GPP
KHSRP	CGGATCTCAGAATACGAATG	GPP; pfam
KLHL13	CATTAATTACGTGCAAACGG	Avana; GPP; pfam
KLHL13	GCTATTACTGGAAAGCACGA	Avana; GPP
KLHL13	CGAAGGCAAGACGCTCAAAA	Avana; GPP
KLHL14	CCAGCAGTTCCATTGCCACA	GPP; pfam
KLHL14	GGTGCTCGAGTACCTCTACA	GPP; pfam
KLHL14	TCCAGCCACCCCCCTCTCGG	GPP; pfam
KLHL32	GGAGTTTGCATACACAGGAC	GPP; pfam
KLHL32	ACAGAAATTCCATGCTCACA	GPP; pfam
KLHL32	CAACTGCCACTACCAGTACA	GPP; pfam
KLK12	GGGGCATCACCAACCACCCA	GPP; pfam
KLK12	ACCGAGCAGATCCGGCACAG	GPP; pfam
KLK12	GTGGGCGTAACTCACAGCCG	GPP; pfam
KLK6	GGGTCCTTATCCATCCACTG	GPP; pfam
KLK6	GGAAGCATAACCTTCGGCAA	GPP; pfam
KLK6	CCAAGCTGCCCTCTACACCT	GPP; pfam
KLK8	CAGGGCCAGCAACTACTCTG	GPP; pfam
KLK8	AGGACACTCCAGGGCACAGG	GPP; pfam
KLK8	CTGCTACAACAGCAGCGATG	GPP; pfam
KRAS	TCCCTTCTCAGGATTCCTAC	Avana; GPP
KRAS	CGAATATGATCCAACAATAG	Avana; GPP; pfam
KRAS	AGAGGAGTACAGTGCAATGA	Avana; GPP; pfam
LALBA	TGTACCATGTTTCACACCAG	Avana; GPP; pfam
LALBA	TTTGTCCCTCTGTTCCTGGT	Avana; GPP
LALBA	GGATGCCCACCAGGAACAGA	Avana; GPP
LDHAL6A	AGGAACTGGATCGGTTGGTG	GPP; pfam
LDHAL6A	TATGTAGCCTGGAAGTTGAG	GPP; pfam
LDHAL6A	CCAAATATTGTCTCCAGCAA	GPP; pfam
LDHC	ATTCTTGTTGTTTCAAATCC	GPP; pfam
LDHC	TGCCCTGGTCCAACGTAATG	GPP; pfam
LDHC	TTACCTAATTGGAGAAAAGT	GPP; pfam
LIN28A	AGTGGTTCAACGTGCGCATG	GPP; pfam
LIN28A	GTCCATGACCGCCCGCGCCG	GPP; pfam
LIN28A	GGGAGTGAGAGGCGGCCAAA	GPP
LIN28B	CATCGACTGGAATATCCAAG	Avana; GPP
LIN28B	ATACGGGTAACAGGACCTGG	Avana; GPP
LIN28B	TGGCCTTGATCATCATGCTA	GPP; pfam
LIPF	CAGAAGCAGCTACACTATGT	GPP; pfam
LIPF	TGCTTGCATCAGCCACAAAC	GPP; pfam
LIPF	CTGCCATTACTTACCAATGG	GPP
LIPI	ATTGTAGTAGACTGGAGCCG	Avana; GPP; pfam
LIPI	ATTCACGGATACAGACCAGT	Avana; GPP; pfam
LIPI	ATATAGCAGATTAGATTACA	Avana; GPP; pfam
LIPN	CTTATGGGCGAACACATGCT	GPP; pfam
LIPN	TGTTTGCAGACAATGCCTAC	GPP; pfam
LIPN	AACCTGGTAAAAATGCCCGT	GPP
LNPEP	GGGTTTGCTCACCTTCCGAG	GPP; pfam
LNPEP	CCCCCGAAGCCCTTCTAGCA	GPP; pfam
LNPEP	TATTCAAAGTGATGATCTGT	GPP; pfam
LONP1	ATTGCCGTTAGCCAGCTCCG	Avana; GPP; pfam
LONP1	TGTCTCGGCAGATTCCTAAG	Avana; GPP
LONP1	CATGGGCGCCGCGCTCACCG	Avana; pfam
LONP2	AGAAGATAGAGATTGCCCAT	GPP; pfam
LONP2	GGAGTTGGTAAAACAAGTGT	GPP; pfam
LONP2	CACAGATCATTATCTAAATG	GPP; pfam
LOX	GTACAACCTGAGATGCGCGG	GPP; pfam
LOX	CCCCAAAGAGTGAAAAACCA	GPP; pfam
LOX	CATGTACAACCTGAGATGCG	GPP; pfam
LOXL3	CAGCTCGCTGTATCTCCACG	Avana
LOXL3	ATAGAACTCCAGGGAACAGA	Avana; GPP
LOXL3	GAGCGCCCACAACAGCCACG	Avana; pfam
LOXL4	TGACAACTTTGCTATCCAGG	Avana; GPP; pfam
LOXL4	CAGTGCCAAGTACGGCCAAG	GPP; pfam
LOXL4	CAGCATAGCCCAGTGACCGA	GPP; pfam
LVRN	CTCAACGTCTACACCGACCA	GPP; pfam
LVRN	AACAATATCTGGCTCAACGA	GPP; pfam
LVRN	AACCATGCAATGGAAAACTG	GPP; pfam
LYZL1	CAACTGAGAAGTCAGCCTCT	GPP; pfam
LYZL1	TCAACTGAGAAGTCAGCCTC	GPP; pfam
LYZL1	AAAGAGTCTCACAGTTTCCA	GPP
LYZL4	ATCTACGAGAACACACGTGA	GPP; pfam
LYZL4	GTGGCTAAGAAACTCCACGA	GPP; pfam
LYZL4	AGTGACTGGTGTGGCGACCA	GPP; pfam
LYZL6	TCCAGATCAACAGCCACTAC	GPP; pfam
LYZL6	GCAGACGGAAGCTTTGACTA	GPP; pfam
LYZL6	CAACGATTATAAGAGTTACT	GPP; pfam
MAP2K1	GGGCACAAGGTCCTACATGT	GPP; pfam
MAP2K1	CATCCTAGTCAACTCCCGTG	GPP; pfam
MAP2K1	TATGGTGCGTTCTACAGCGA	GPP; pfam
MAP2K2	AAGCACCAGATCATGCACCG	GPP; pfam
MAP2K2	TTCGAAAGGATCTCAGAGCT	GPP; pfam
MAP2K2	ATGCAACTCGCCGTACATCG	GPP; pfam
MAP2K4	CGGCATCAGTGGACAGCTTG	GPP; pfam
MAP2K4	TTATGGTGCACTCTTCAGAG	GPP; pfam
MAP2K4	TTTGTAAAACTTATCAAACG	GPP
MAP3K10	CGCCTCGTAGTCGAACACCG	Avana
MAP3K10	CTGCAGCTAGAGGAGATCAT	Avana; GPP; pfam
MAP3K10	CTAGTGATGGAGTATGCCCG	Avana; GPP; pfam
MAP3K9	CAACATCATTGCCCTAAGAG	GPP; pfam
MAP3K9	CCACCAAGATGAGTGCGGCA	GPP; pfam
MAP3K9	CCGAACCACCAAGATGAGTG	GPP; pfam
MAPK1	AGTAGGTCTGGTGCTCAAAG	Avana; GPP
MAPK1	CCACGTCGAACACCTGCCCG	Avana; GPP
MAPK1	GCTGACCTTGAGATCACAGG	Avana; GPP
MAPK3	GCAGTTGCAGTACATCGGCG	GPP; pfam
MAPK3	TGGCTGAGATGCTCTCTAAC	GPP; pfam
MAPK3	TTCCTCTACCAGATCCTGCG	GPP; pfam
MAPK4	CCATTGACACCGAAGCCCAG	Avana
MAPK4	GACCATCCCTGTAATCCGGG	Avana; GPP; pfam
MAPK4	TGAGCTGTTCAAGTTCAGCG	Avana; GPP; pfam
MAPK6	CTGCTGTTAACCGATCCATG	Avana; GPP
MAPK6	AAGCCAATTAACAGACGATG	GPP; pfam
MAPK6	TTTGAGATTCTTGGTCCCAG	GPP; pfam
MAPK8IP1	ACTCATCAGTGATCTCCGAG	GPP
MAPK8IP1	GGATTCGGTCTCGATGCGAG	GPP
MAPK8IP1	AGGCAGATGTGTTCATGCGG	GPP
MAPK8IP2	CGACGCGGTCAAGTACACGC	GPP
MAPK8IP2	CTCCTCAGATCCCGGCATCG	GPP
MAPK8IP2	GATGATCGATGACAATGAAG	GPP
MARK2	GGCTCGAGCCAAATTCCGCC	Avana; GPP; pfam
MARK2	GGTGGGCCAGAGATACAACG	Avana; GPP; pfam
MARK2	TGATGGACAGAACCTCAAGG	Avana; GPP
MARK3	TTCTACACCGAGCTCCTGAG	Avana
MARK3	GCAGATGAACAACCTCACAT	Avana; GPP
MARK3	GTGCTAAATCCAATTAAACG	Avana; GPP; pfam
MBOAT1	CTAGTGTATCCAATATTCAC	Avana; GPP; pfam
MBOAT1	TATACACATGAAGTTGCTGG	Avana; GPP; pfam
MBOAT1	GTGCGGTAGGAAAGGCTGGA	Avana; GPP
MBOAT2	TAGATAAGTTCGAAACCAAA	Avana; GPP
MBOAT2	TGCAAGATAAAGGCCCAAAA	Avana
MBOAT2	TTGCCTTGCTAGCAGCCATT	Avana; GPP; pfam
MC2R	TATTCTTGAACACAGCCAGC	Avana; GPP
MC2R	GTGGTTTCAAAACTGCCACG	Avana; GPP
MC2R	TCACCATCTTCCACGCACTG	Avana; GPP; pfam
MC3R	ACCACAGCATCATGACCGTG	GPP; pfam
MC3R	CGTGGTGTTCATCGTCTACT	GPP; pfam
MC3R	GTGGCCATCTGGGTCTGCTG	GPP; pfam
MCCC1	GTCATGATTAAAGCCGTCCG	GPP; pfam
MCCC1	AAGGTCCTCATTGCAAACAG	GPP; pfam
MCCC1	AGAAGTTTGTAGACACACCG	GPP; pfam
MCL1	GTTTGGCCTCAAAAGAAACG	Avana
MCL1	CTTCGCGCCCACCCGCCGCG	Avana
MCL1	CCTCACGCCAGACTCCCGGA	Avana; GPP
MMP20	TGTCGAGGTGGACAAAGCAG	Avana; GPP; pfam
MMP20	GCATGGGCTAGAGTCCCCCG	Avana; GPP
MMP20	ACATCAGGAACTCCACAGCG	Avana; GPP
MMP27	GCATGGCCAAGCACTCCCAA	Avana; GPP
MMP27	AAGGGACCATCAAAATAGCG	Avana; GPP
MMP27	TGAGGATGAAAACTGGACCA	GPP; pfam
MOGAT1	TTAAAATTGCTTTGACCCAT	GPP; pfam
MOGAT1	TGGCATACCCCAGAGCGAGG	GPP; pfam
MOGAT1	TGGGGGTGCAAAAGAATCAC	GPP; pfam
MPP4	CAAGCGCCACGAGATGACAG	GPP; pfam
MPP4	TCAAGCGCCACGAGATGACA	GPP; pfam
MPP4	ACGATCTCCTCCACTCGCCG	GPP
MPP5	GGTAGATTCTCAGAGCCAGG	Avana; GPP; pfam
MPP5	TTAATGGCATTGAAATTCGG	Avana; GPP; pfam
MPP5	TCCTGGTGCCCAAATCTCCA	Avana; GPP
MPP6	GTCGATCTATCATTCCCCCA	Avana; GPP
MPP6	GCAAGTCTTGGAAAACCTTA	Avana; pfam
MPP6	GGGGGAATGATAGATCGACA	GPP; pfam
MPP7	AGTCAACGGGATACCAGTGG	GPP; pfam
MPP7	ACAGACCGGGGCGATCATTG	GPP; pfam
MPP7	GCCAAGATGATGCAACTTGG	GPP; pfam
MTMR7	TCTTGCAGCGAATCAGCAGA	Avana; GPP
MTMR7	ATCTTAGTGAAGAATACACG	Avana; GPP; pfam
MTMR7	GTACGTTCCCAAATCGGCCA	Avana; GPP; pfam
MTMR8	CCGCTGCAAGAATTTCCGGG	Avana; GPP
MTMR8	CCATTAGCCAAACAAACCCA	Avana; GPP; pfam
MTMR8	TAGGAACCACTATTTCAGGA	Avana; GPP
MTNR1B	CCCCTACCCGCTAATCCTCG	GPP; pfam
MTNR1B	ACCACCGAATCTACCGGCGC	GPP; pfam
MTNR1B	TGCTGGTGCTTCAGGCCCGC	GPP; pfam
MYC	CTATGACCTCGACTACGACT	Avana; GPP; pfam
MYC	GTATTTCTACTGCGACGAGG	Avana; GPP; pfam
MYC	CTTCGGGGAGACAACGACGG	Avana; GPP; pfam
MYCL	GGAGGATTTCTACCGCTCCA	GPP; pfam
MYCL	ATGTTGTGACAGTAGAGAAG	GPP; pfam
MYCL	GAGCCCAAGCGACTCGGGTA	GPP; pfam
MYH1	GGATCCACTTCGGTACCACA	Avana; GPP; pfam
MYH1	TTATGCCTTCGTCAGTCAAG	Avana; GPP; pfam
MYH1	GTTGCCAGTGTATAATGCAG	GPP; pfam
MYH13	TTATTATTAGGGAACCCTAG	Avana; GPP
MYH13	GCTTGACGTTCATAAAAGAG	Avana; GPP
MYH13	TCTATGCTGACTTCAAGCAG	Avana; GPP; pfam
MYH2	CTCCATTTACAAGCTCACGG	Avana; GPP; pfam
MYH2	CTTCTGGTACAGTCCAACCA	Avana; GPP
MYH2	CAGTCAAGGGGAGATCAGTG	GPP; pfam
MYH4	AATGCGAGTGCTATCCCAGA	Avana; GPP; pfam
MYH4	GGTAGGCTGTCACCACCTCA	Avana; GPP
MYH4	TTTCCTCTAGAGTTCCCAGC	Avana; GPP
MYH6	GCAGGTGTACTACTCCATCG	GPP; pfam
MYH6	GTTGCATCATCCCCAATGAG	GPP; pfam
MYH6	GAAAGTGTCTCGGACGCTGG	GPP; pfam
MYH7	GGGCAATGAGTACGTCACCA	GPP; pfam
MYH7	GGAGTTCACACGCCTCAAAG	GPP; pfam
MYH7	CATTGGGGACCGCAGCAAGA	GPP; pfam
MYH8	TGACCTCAGCAGTAACGCAG	GPP; pfam
MYH8	GGAGCTGGGGGAAGAAATCG	GPP; pfam
MYH8	AGTTACTTTCCAGCTAAAGG	GPP; pfam
MYLK4	GCAAGACAGAAATCCTAGGA	Avana; GPP; pfam
MYLK4	CTAAGATGTTAAAAGTGAAG	Avana; GPP
MYLK4	GCCAAAATCATCAAGACCAG	Avana; GPP; pfam
NAA10	TTATGAACATCCGCAATGCG	Avana; GPP
NAA10	TCAGTTTCTGAGCCAGACCG	Avana; GPP
NAA10	CCAGCTCTCTTACATTGCTG	Avana; GPP
NAA11	TCAGCGATGTAAGAAAGCTG	Avana; GPP
NAA11	CCAGCTTTCTTACATCGCTG	Avana; GPP; pfam
NAA11	TGTTCTGGCCAAAATGGAGG	Avana; GPP; pfam
NAPA	CAGAGGCTCATCCAAAATAG	Avana; GPP
NAPA	GGACAATTCCGGGAAGGAAG	Avana; GPP
NAPA	TGTCTCATAGATCTCAGCAA	Avana; GPP
NAPB	ACAAAGGAGAAGAATCCAAC	Avana; GPP; pfam
NAPB	TGCCTGGCTGTCTTACCTTG	Avana; GPP
NAPB	TTTCTGGTACTGCTCAAGCT	Avana; GPP
NEDD8	GCATGCATCACCTTGTCTGT	Avana; GPP
NEDD8	GCGAATCAAGGAGCGTGTGG	Avana; GPP; pfam
NEDD8	GGAGCGAATCAAGGAGCGTG	GPP; pfam
NEK1	ACTAGAACGAAAGAGAAAGG	Avana
NEK1	GCATTTGGTCAAAAATGGCA	Avana; GPP
NEK1	ATAACTGAGACACCAAACTG	Avana; GPP
NEK3	AGTTCATAGGAGTAATGAGA	Avana; GPP
NEK3	TGTGAATGTGATTTACTCCA	Avana; GPP
NEK3	TTATCCTCAAAGTATGTCAA	Avana; GPP; pfam
NEK5	AAAAGGATCAATAGACAACG	GPP; pfam
NEK5	TCTTAGCAAGAACGGAATGG	GPP; pfam
NEK5	ACAATATTACCATTGACTTG	GPP
NNMT	GGAGGAGAAGTTGAGACAGG	GPP; pfam
NNMT	CTACTCAGACCAGAACCTGC	GPP; pfam
NNMT	AATATTACAAGTTTGGTTCT	GPP; pfam
NPBWR2	GGCAGGAGCACATAGAGGAA	Avana; GPP
NPBWR2	ACAGATCCCGGAGTACACGG	Avana; GPP
NPBWR2	TACCAGCGTGAAGAGCCCGT	Avana; GPP
NPFFR1	CACGCTGACCGTCACCCGTG	GPP; pfam
NPFFR1	CTGCGGACCCGCGAGCATCG	GPP; pfam
NPFFR1	TCTACTCCTGCTGGGAGGCC	GPP; pfam
NPFFR2	AACACGATGTGCAAGATCAG	GPP; pfam
NPFFR2	ACTGGCCAAATCAGGAAATG	GPP; pfam
NPFFR2	TAATCTCTTCATCTTAAACC	GPP; pfam
NPY2R	GTACTGAAAATGGGTCCAAT	Avana; GPP
NPY2R	ATACTCCCGGAAGATGGCCA	Avana; GPP
NPY2R	GGCTGATGAGAACCAGACAG	Avana; GPP
NR2E1	CGGTGTCCACCACTCCAGAG	GPP; pfam
NR2E1	GGTTGATGCTAACACTCTAC	GPP; pfam
NR2E1	CAGCTCGGGGAAGCACTACG	GPP; pfam
NR2F1	GTACTGGCCTGGATTGGGCT	Avana
NR2F1	GCGAGATCCGCAGGACGACG	Avana
NR2F1	CCTTGTCCCCCGCCGTGCCG	Avana; GPP
NR2F2	TATTTCCCTGCTGTTGCGCG	Avana; GPP
NR2F2	GGTCAGCGCGAACTGCCCGT	Avana; GPP
NR2F2	ACATTTGCGAACTGGCCGCG	Avana; GPP; pfam
NRAS	TATTGATGGCAAATACACAG	Avana; GPP
NRAS	GACTGAGTACAAACTGGTGG	Avana; GPP
NRAS	AATGACTGAGTACAAACTGG	Avana; GPP
NXT1	ACACCACCATGGATAAGCGG	Avana; GPP; pfam
NXT1	TCTGCAGGCCTGATCCACAT	Avana; GPP
NXT1	TTGCTGTCCCGCCTGTACAT	Avana; GPP; pfam
NXT2	GGCCTTGTCCAGATACAGCC	Avana; GPP
NXT2	AGACAATGGATAAAAGAAGA	Avana; GPP; pfam
NXT2	CAATATTTACTATGAGACAA	GPP; pfam
OPRM1	GGCAACCTGTCCGACCCATG	GPP; pfam
OPRM1	CCTCTACTCCATCGTGTGCG	GPP; pfam
OPRM1	GCTACAACAAAATACAGGCA	GPP; pfam
OTX1	TATCCCATGTCCTACGGCCA	GPP; pfam
OTX1	TTCACAGCTGGACGTGCTCG	GPP; pfam
OTX1	GCTACCCTGACATCTTCATG	GPP; pfam
OTX2	GGAGAGGACGACGTTCACTC	GPP; pfam
OTX2	AATCAACTTGCCCGAGTCGA	GPP; pfam
OTX2	AAATCAACTTGCCCGAGTCG	GPP; pfam
P2RY13	GTACTATCCGAGTGTCTCTG	Avana; GPP
P2RY13	GTTGAAGCCTTGCATCACTG	Avana; GPP
P2RY13	AAGGCTTCAACAGATCTGAG	Avana; GPP
P2RY14	TGAGAGCAGGATTCATCTGG	Avana; GPP
P2RY14	TGATCTGCTGAGTGATCAGG	Avana; GPP
P2RY14	AAAGTGAACTGGGACGGAAG	GPP; pfam
PACSIN1	CTGGGGTGCCATAATGACAG	GPP; pfam
PACSIN1	TCACCGACTGGGCCAAGCGT	GPP; pfam
PACSIN1	TGGCGCCAGCTCATCGAGAA	GPP; pfam
PACSIN2	TTTCACAAGCAGATGATGGG	Avana; GPP
PACSIN2	GCTCATGCAGGCAGTTCATG	Avana; GPP
PACSIN2	ACTACAAGCGGACTGTGAAG	Avana; GPP; pfam
PACSIN3	ACTACAGGCGCACGGTACAG	Avana; GPP; pfam
PACSIN3	CGGCTTCCGCGAGAGCCGGG	Avana; GPP
PACSIN3	GAAGGCTTATGCCCAGCAGT	GPP; pfam
PAFAH1B1	TCAGTAGCCATCATGCCCAA	Avana; GPP; pfam
PAFAH1B1	ACACAGAGAATGGGTACGTA	GPP; pfam
PAFAH1B1	GAGAATGGGTACGTATGGTA	GPP; pfam
PARP1	CCATGATTGAGAAACTCGGG	Avana; GPP; pfam
PARP1	CGATGCCTATTACTGCACTG	Avana; GPP; pfam
PARP1	AACTCGGGGGGAAGTTGACG	GPP; pfam
PARP2	TCAGCGTTCGAATTCCATGG	Avana
PARP2	GATTGCCTGAACAAGCCACC	Avana; GPP
PARP2	TATTAGAAGATGATGCCCAG	Avana; GPP; pfam
PARP3	GAGGGCCCTGAGAAGAAGAA	Avana
PARP3	GTGGACATGTTGGATCCACG	Avana; GPP
PARP3	AGAGAAGCGCATAATCCGCG	Avana; GPP
PAX1	CCTCTATGCCTCTCACGCGG	Avana; GPP
PAX1	GTACTTGTCACAGACGCCGT	Avana; GPP
PAX1	ACGTTGGGAGTGGTGACGCG	Avana; GPP
PAX4	CTAGGGCGTTACTACCGCAC	GPP; pfam
PAX4	ACAGAAGAGCCAAATGGCGT	GPP; pfam
PAX4	TGGGCAGTATCCTGATTCAG	GPP; pfam
PCBP2	ACACTGCTCGACATGGACAC	Avana; GPP
PCBP2	GTAGACCCCCGGTCACCCTG	Avana; GPP
PCBP2	CAAGATCAAGGAAATACGAG	GPP; pfam
PCCA	TGACTACTCCATCAAAGCCA	Avana; GPP
PCCA	AGAAGCTGTCAGAATTGCAA	Avana; GPP; pfam
PCCA	GGAAGCCATTAAGAAAACCA	Avana; GPP; pfam
PCGF3	GTACCTCATCGACGCCACCA	Avana; GPP; pfam
PCGF3	GTGCAGACACTCGGTCACCG	Avana; GPP
PCGF3	AGCGGAAATGAGAAAGCAGA	Avana; GPP
PCGF5	GATCAAGCCAACAACAGTGA	Avana; GPP; pfam
PCGF5	AGCCACGAATGGCTACCCAA	Avana; GPP
PCGF5	ACTTACGTTCTCGTAGTCCA	Avana; GPP
PCSK2	GGATTTGACCGAAAAAAGCG	GPP; pfam
PCSK2	CTTGTGGAGTTGCATAAAGG	GPP; pfam
PCSK2	GCAAAGGCAGCATCTACGTG	GPP; pfam
PCSK6	TACGCCAGCTACGACGTGAA	GPP; pfam
PCSK6	GTGGTCGAGGCAAAGTCGCT	GPP; pfam
PCSK6	GGGGACTACTGCTCGTGCGA	GPP; pfam
PDE6G	GTTCCGGTCAGCCACCAGGG	Avana; GPP; pfam
PDE6G	GACCGGAACTCAGCCTTGGG	Avana; GPP
PDE6G	CCCCAAAGAAAGGCGTTCAA	GPP; pfam
PDE6H	GGTCCTACCACCCCACGCAA	GPP; pfam
PDE6H	CCTGCTCCAGCTTCAAACCA	GPP; pfam
PDE6H	AGATGACATTCCAGGAATGG	GPP; pfam
PFKFB3	CGTCGGGGAGTATCGCCGGG	Avana; GPP; pfam
PFKFB3	GGATTACAAAGACTGCAACT	Avana; GPP; pfam
PFKFB3	CCACCAATACTACTAGAGAG	Avana; GPP; pfam
PFKFB4	GCATCCAGATCTTCTTCAGG	Avana
PFKFB4	GGTTCTGTGTCAATTCCCGT	Avana
PFKFB4	GTTCTGTGTCAATTCCCGTG	Avana
PFKL	CGACTGGCTGTTCATCCCCG	Avana; GPP; pfam
PFKL	CAGCTTCTCCAGGTCCACCG	Avana
PFKL	GCAGGCTGCCCCACTCGCTG	Avana; GPP
PFKM	AAGGACTTTCGGGAACGAGA	GPP; pfam
PFKM	GCGTCTGGGATATGACACCC	GPP; pfam
PFKM	GCCAAGGTGGCTCTAAACTT	GPP; pfam
PHF21A	GCATTGTGATAGCTACTCCA	Avana; GPP
PHF21A	GGAGTTGCAGACTCTACAGG	Avana
PHF21A	GCTTTGAGTGAGAAACAGGT	Avana; GPP
PHF21B	GGGGTTCTTGACGCTGACCA	GPP
PHF21B	CAGGCCTAGCGCTACCATGA	GPP
PHF21B	GGGACACGTACCTTCCAGCA	GPP
PHYKPL	TTAAGATTGTCCGGGCCCAA	Avana; GPP; pfam
PHYKPL	GTTGGGCAGTGCATACCACG	Avana; GPP
PHYKPL	GTACATGTACGATGAACAGG	Avana; GPP; pfam
PIP5K1A	GCTGCTTCCAGGATACTACA	GPP; pfam
PIP5K1A	CTGTTTAACCCCACAGTGAA	GPP
PIP5K1A	GATGCTTACCAAGTAATCAT	GPP
PIP5K1C	TCATGCAGGACATGCCCGAG	GPP; pfam
PIP5K1C	TCGACCAGCACGAGCGCGAG	GPP; pfam
PIP5K1C	TCAAGGGCTCCACCTACAAG	GPP; pfam
PLA1A	GTGGACTACTTCGTCAACGG	GPP; pfam
PLA1A	CGCTGGACCTGAGTACACCA	GPP; pfam
PLA1A	TCTGATCTGTGATCACATGA	GPP; pfam
PLA2G2A	GCTACAAGTTTAGCAACTCG	GPP; pfam
PLA2G2A	TACAAACGTCTGGAGAAACG	GPP; pfam
PLA2G2A	GATCAAGTTGACGACAGGAA	GPP; pfam
PLA2G2D	AGATGGTCAAGCAAGTGACT	GPP; pfam
PLA2G2D	CACTGCGGACTAGGTGGCAG	GPP; pfam
PLA2G2D	TGGCCCTACGGCTGTCACTG	GPP; pfam
PLA2G2E	GCCCTGCAGTACAACGACTA	GPP; pfam
PLA2G2E	GTGATGATCGAGAAGATGAC	GPP; pfam
PLA2G2E	GCTGGGCTGTGAGCCCAAAC	GPP; pfam
PLA2G2F	CAACCTGAAGGCCATGGTGG	GPP; pfam
PLA2G2F	CCAAGGCTGTCACCCCTATG	GPP; pfam
PLA2G2F	TGGTGGAGGCCGTCACAGGG	GPP; pfam
PLA2G5	CTACAAATACAGATTCGCGT	GPP; pfam
PLA2G5	CCTAAAATCAATGATCGAGA	GPP; pfam
PLA2G5	CGCATGACCACTGCTATGGG	GPP; pfam
PLK1	GCCCCAGCACATCAACCCCG	Avana; GPP
PLK1	CGTTGTCCTCGAAAAAGCCG	Avana; GPP
PLK1	GTTGGAGCTCTGCCGCCGGA	Avana; GPP; pfam
PLK2	TATGTTGTCCAAAAACCCAG	Avana; GPP; pfam
PLK2	GATAGTCCGCAAAAGCTCCA	Avana
PLK2	CTTGGAATACTGCAGTAGAA	Avana; GPP; pfam
PLK5	TAGCACCCAACCCGGCCGAG	Avana; GPP
PLK5	GCAGGACGACTTCTTCACAC	Avana; GPP
PLK5	GATGTACCAAAACATCCGTG	GPP
PLXNA3	TCATACGTGGAATTCCCCAT	Avana; GPP; pfam
PLXNA3	CCTGTATGAGACAGTCCCCG	Avana; GPP; pfam
PLXNA3	GGTGGGCGCTCTGCACCAAG	Avana; GPP
PLXNA4	GTTCTTGGTCAGTTTCCGGC	Avana
PLXNA4	TTGCAGGTCTGGACGATGCG	Avana; GPP
PLXNA4	TGATGGTGAAGGTGTCCGAA	Avana; GPP
PLXNB1	GGACGTGAGATATGCGTCCG	GPP; pfam
PLXNB1	AAGCCACACCAATTCTGGAG	GPP; pfam
PLXNB1	TCCTGCCAACATCAGCCGAG	GPP; pfam
PMPCB	TCGAGTGGTGTTGTCATCCG	Avana; GPP
PMPCB	CCAGAGCCGCCGCCGCGCCG	Avana; GPP
PMPCB	GTATACAGTCTGCTCTCTGG	Avana; GPP
PNLIP	GACATAGACGGAATCTGGGA	GPP; pfam
PNLIP	TTTGGAATGAGCCAAGTCGT	GPP; pfam
PNLIP	TGTGGACATAGACGGAATCT	GPP; pfam
PNLIPRP1	GGCTGCCAACAACGTGCGAG	GPP; pfam
PNLIPRP1	CTCCCAAGCCACCTACACAC	GPP; pfam
PNLIPRP1	AAAGCATCCTCAATCCCGAT	GPP; pfam
PNLIPRP2	CTGTACCCTAGCTGCGTCTG	GPP
PNLIPRP2	CTGGCCATCGGACATGTGCA	GPP
PNLIPRP2	TACCTGTGATCCTGCCCACG	GPP
PNMA6E	AGGACACTCGAATGACTTCG	GPP; pfam
PNMA6E	CCGGCCCTGGAAGTCGTGAG	GPP; pfam
PNMA6E	AGATACCAACTTGTCCGCGC	GPP; pfam
PNMA6F	GGGATACATGGATGACCTCG	GPP; pfam
PNMA6F	CTGGCCCTGGATATCGTGAG	GPP; pfam
PNMA6F	AGTCATGGCGCCAGACCCTG	GPP; pfam
PNPLA2	GGACCTTCAGCAGGAAACTG	Avana; GPP
PNPLA2	ATAGCCATGAGCATGCCAGT	Avana; GPP; pfam
PNPLA2	GACCCCGGTGACCAGCGCCG	Avana; GPP
PNPLA3	TCGGTCCAAAGACGAAGTCG	GPP; pfam
PNPLA3	TTAAGCAAGTTCCTCCGACA	GPP; pfam
PNPLA3	TCTTACCAGAGTGTCTGATG	GPP; pfam
PNPLA5	CAACTGCAGACAAGGCTACC	GPP; pfam
PNPLA5	GATCCCCCCCGAGTTCAGAG	GPP; pfam
PNPLA5	CAGCATCGTCTGCGGCAAGT	GPP; pfam
POC1A	CGAAGGAGAGAAGTTCACAC	Avana; GPP
POC1A	GTTGATACTGAAGTCCACAC	Avana; GPP
POC1A	ACAATGCTCACTTGGCACAG	Avana; GPP
POC1B	GTGATGAGATAGTTACCCGA	Avana; GPP
POC1B	AAGAAAGTGTACTTACCCAA	Avana; GPP
POC1B	CCTTGTATCGACATACACAC	Avana; GPP; pfam
PPIH	TTCAAGTCCTGTTAACCCCG	Avana; GPP
PPIH	TTTCGGTTATAGGAAAGATG	Avana; GPP
PPIH	GGAGTCGCCAGTATTTACCG	GPP; pfam
PPIL1	CCTGGTCTCCAAGTAAACGT	Avana; GPP
PPIL1	GCTCGTCGAGGTTACTACAA	Avana; GPP; pfam
PPIL1	AATGCGGGGCCAGATACCAA	GPP; pfam
PPIL2	GGCAGGCCCACTATTCCACA	Avana; GPP
PPIL2	GTCCACTTTCTTCTTCTCCG	Avana; GPP
PPIL2	CTCCTTGTAGAGCTCCTGCA	Avana; GPP
PPP1R14B	TCTGGGATCTCCTCTTCCTG	GPP
PPP1R14B	AACACACCTGGCAGTCGTAG	GPP
PPP1R14B	TTCTGGGATCTCCTCTTCCT	GPP
PPP1R14C	GACAGTGAAATACGATCGTA	GPP; pfam
PPP1R14C	GAATGGATCGTGGAGCAGCT	GPP; pfam
PPP1R14C	TGGCCACGGCGGCCGCTGCA	GPP; pfam
PPP2CA	TACAGCTCACCTTCTCGCAG	Avana; GPP
PPP2CA	ACATCGAACCTCTTGCACGT	Avana; GPP
PPP2CA	GGACGAGAAGGTGTTCACCA	Avana; GPP
PPP2CB	AGCTGAACGAGAACCAAGTG	Avana; GPP
PPP2CB	GGACGACAAGGCGTTCACCA	Avana; GPP
PPP2CB	CTCTCCATCCATAGACACAC	GPP; pfam
PPP6R1	TCACCCTCAGTGGCTCAACG	Avana
PPP6R1	TCAGGATCCGCTCCACCAGG	Avana; GPP
PPP6R1	CTCCGCCTCTGGGCAACACG	Avana; GPP; pfam
PPP6R2	CCTCACACGGATCGCCAACG	GPP; pfam
PPP6R2	CACACGGATCGCCAACGCGG	GPP; pfam
PPP6R2	GACGAACCGCAGGAACACTG	GPP; pfam
PRB1	CACAAGGACCACCCCCACAA	GPP
PRB1	CGAAGTTCCCAATCTCCTCC	GPP
PRB1	CAGGGCCCCCCACCTCCTCC	GPP
PRB4	TCAGCTGAGAGTTCAAGTGA	GPP
PRB4	TGAACTCTCAGCTGAGCTCA	GPP
PRB4	ATTGGGATTTACCTGATATT	GPP
PRDM7	AGAACAGAGTAAACACCAGA	Avana; GPP
PRDM7	CCTAGGTGTCCATTCTTCAT	Avana; GPP
PRDM7	CCGATGAAGAATGGACACCT	GPP
PRDM9	CCTCTTACCTTGCTGCCTAG	Avana; GPP
PRDM9	AAAGGGTCATGCATACAAAG	GPP; pfam
PRDM9	GCAAATTTACTGAATGCAAG	GPP; pfam
PRKCE	GTCATGTTGGCAGAACTCAA	GPP; pfam
PRKCE	CCGTCGATGTGAGACCAACG	GPP; pfam
PRKCE	AATGTGGACGACTCGCGCAT	GPP; pfam
PRKCI	CCAAGCCAAGCGTTTCAACA	Avana; GPP; pfam
PRKCI	TCAACAGGCAATGAACACCA	Avana; GPP
PRKCI	TAAATTATCTTCATGAGCGA	GPP; pfam
PRKG2	AGGAGATTACATCATTAGAG	GPP; pfam
PRKG2	TCGACTAGAGGTGTTCCAAG	GPP; pfam
PRKG2	AACATGGGCACTAGATCGAG	GPP; pfam
PRKX	GGATGGCCACATTAAGCTCA	GPP; pfam
PRKX	TTTGACACGCTGGCCACCGT	GPP; pfam
PRKX	CGACGTCATCCGCCTAAAGC	GPP; pfam
PRLHR	AACGTGACGAACTTCCTCAT	GPP; pfam
PRLHR	GCCTATGCCTTCGAGCCACG	GPP; pfam
PRLHR	AGCGCCAGCTCTACGCCTGG	GPP; pfam
PRMT1	CCTTGGCAGCAAACATGCAG	Avana; GPP
PRMT1	CAGTGGTGACCATCATCAAG	Avana; GPP
PRMT1	CGCACACTTTGGCATCCACG	Avana; GPP
PROP1	AGAACCGCAGAGCTAAGCAA	GPP; pfam
PROP1	GGGCCCGAGAGAGTCTTGCC	GPP; pfam
PROP1	GGCCCGAGAGAGTCTTGCCC	GPP; pfam
PRSS2	CAAATACAACAGCCGGACTC	GPP; pfam
PRSS2	GGCACCGAGTCCCTCATCTC	GPP; pfam
PRSS2	TCCGGCTGTTGTATTTGGGG	GPP
PRSS21	GCCAAACTGGACCATCCACC	Avana; GPP
PRSS21	AACTGGACCATCCACCCGGA	Avana; GPP
PRSS21	CTGACCATCCGAGGACCATG	Avana; GPP
PRSS22	GAAGGTTCCTATCATCGACT	GPP; pfam
PRSS22	GCTCCATACAGTTCTCAGAG	GPP; pfam
PRSS22	TGGGGGAGCATCCAAGATGG	GPP; pfam
PRSS3	CCGCCACCCTAAATACAACA	GPP; pfam
PRSS3	GGCACTGAGTGCCTCATCTC	GPP; pfam
PRSS3	TGTTGGGGGCTACACCTGTG	GPP; pfam
PRSS33	GCCGGGACGGAGAGTGGCCG	Avana; GPP; pfam
PRSS33	GCTGCCCCCGGACTACTCCG	Avana; GPP; pfam
PRSS33	GCAGCAGTGCCAGGTCGCCG	Avana; GPP
PRSS37	CTACAGTCATAGCGCCCCAC	GPP; pfam
PRSS37	CCATTCAGATCGTCCGCTAC	GPP; pfam
PRSS37	CGTCCTCATCAAACCCAGCT	GPP; pfam
PRSS38	AAAATCTATGACATGTACGT	GPP; pfam
PRSS38	TATGAGATGTACCACCCCAT	GPP; pfam
PRSS38	TGGGGACTAGTCTCAAAACA	GPP; pfam
PRSS41	TGGGGGTTAATCAGCCCCAG	GPP
PRSS41	CCGGGAAATTCACGCGCTGG	GPP
PRSS41	GCAGGCTCCCTCCACATCGG	GPP
PRSS42	ACAGTGTCAAGATGGGAGAT	GPP; pfam
PRSS42	GCACCCTGGTCACCGCCACG	GPP; pfam
PRSS42	GAGGAGTGGACGCGGAGGAA	GPP; pfam
PRSS45	ATGGAAAATGAGCACGTGTG	GPP; pfam
PRSS45	TGGACAACAAGAGGTGTGAC	GPP; pfam
PRSS45	GCTGACCCCAGAGCTGCAGG	GPP; pfam
PRSS48	TGGCTAGGATCGATTACAGT	GPP; pfam
PRSS48	TCCCAAGTACCAAGATACAA	GPP; pfam
PRSS48	TGGTGATACTCAAAACATGA	GPP; pfam
PRSS58	GATTCAAGAGAGCCCAGAGG	Avana; GPP
PRSS58	TCAGATTCAAGAGAGCCCAG	Avana; GPP
PRSS58	TTTCAAATAGACCAAGTAAG	Avana; GPP
PTP4A1	ATTGCGTTGCAGGCCTTGGG	GPP; pfam
PTP4A1	TGAACAGCAATACAACAACC	GPP
PTP4A1	GTTAAATACTTACAAGAACA	GPP
PTP4A2	ATTGTGTTGCAGGATTGGGA	GPP; pfam
PTP4A2	GTGCATTGTGTTGCAGGATT	GPP; pfam
PTP4A2	AGTGCATTGTGTTGCAGGAT	GPP; pfam
RAB40A	ACTCAGCTGCACCATCCTGC	Avana; GPP
RAB40A	TGTAGTCGATCCCCCCGAGA	Avana; GPP
RAB40A	TCCCCGTACAGCCATCTCGG	GPP; pfam
RAB40B	CAATGCCGTCAAAAGACCAG	Avana; GPP
RAB40B	GTCCCCGTACGGCCACCCGG	Avana; GPP; pfam
RAB40B	GCCTGCACCTGGCGTTCAAG	Avana; GPP; pfam
RAC1	GGTAAGGATATAACCTCCCG	GPP; pfam
RAC1	ACGGTAAGGATATAACCTCC	GPP; pfam
RAC1	ATTTGAAAATGTCCGTGCAA	GPP; pfam
RAF1	GCATCAATGGAGCACATACA	Avana
RAF1	GCTTGTTCGGCAAGAAAACA	Avana; GPP
RAF1	GCCGAACAAGCAAAGAACAG	Avana; GPP; pfam
RANBP10	AGTCATTCGAGCAAAAGCCG	Avana; GPP
RANBP10	CTTGCAGCGCCTGTATCCCG	Avana; GPP
RANBP10	AGTCTCTTGCTGGTTGACCG	Avana; GPP
RANBP9	GCCTCTCTCAGAACAACCTG	Avana; GPP
RANBP9	GCATTCATATGGTTACCATG	Avana; GPP; pfam
RANBP9	CCTCTCTCAGAACAACCTGC	Avana; GPP
RAX	CGGCAAGGTCAACCTACCAG	GPP; pfam
RAX	AGAACCGACGGGCTAAGTGG	GPP; pfam
RAX	CGGCGAAGCGAAACTGTCAG	GPP
RAX2	CCCGGATGTGTACAGCCGTG	GPP; pfam
RAX2	CCAGCTGGAGCGGGCGTTCG	GPP; pfam
RAX2	AGCCAAGGTGCACCTACCTG	GPP; pfam
RFX4	AGAACTATGAGATTGCAGAG	GPP; pfam
RFX4	AATAAGAGCCAACTTTGATG	GPP; pfam
RFX4	AGACAGTGGCATATTCACCC	GPP; pfam
RFX6	GAAATTAGAGCCAGCCTGTG	GPP; pfam
RFX6	GGAGATAGGTTGTCTCCACG	GPP
RFX6	CCATAGAATTAACGACATGC	GPP
RHOQ	TCCGAGGCTTACCTGCGTAG	GPP
RHOQ	ACCTGCGTAGTGGTCGAAGA	GPP
RHOQ	CCTTGCAGTCAGCGTCACCG	GPP
RNASE3	CAGACCCCCACAGTTTACGA	Avana; GPP
RNASE3	GTTAATTGCCCGCATTGCAA	Avana; GPP
RNASE3	TGAGCCCTCGTAAACTGTGG	Avana; GPP
RNASE8	AGGACATGACATCATCTCAG	GPP
RNASE8	GTACTTATTGATGATGCTCA	GPP
RNASE8	TGGTCAGGGACATGGGCCCG	GPP
RNF111	AGTATCAGAGGCCTGCTCAG	Avana; GPP
RNF111	ATGAGATCTGGAGTGTCCAA	Avana; GPP
RNF111	GGACACAGAAACAAAAAGAG	Avana; GPP; pfam
RNF128	TTGAATAGTGATTCACCCAA	Avana; GPP
RNF128	TTAGTAATACTAAGAAGCCC	Avana; pfam
RNF128	CTTTCTATCAGCGCAATCCA	Avana
RNF133	CTTGCACTTATTGAACGGGG	GPP; pfam
RNF133	GGAGTTATAGTGCCACCAGA	GPP; pfam
RNF133	AGGAGTTATAGTGCCACCAG	GPP; pfam
RNF150	TGGCCATGACCACCTCCCCG	Avana; GPP
RNF150	GCCCACGTTGAAGATGACCA	Avana; GPP
RNF150	TGTTGGGGTCGCAGGCCAGG	Avana; GPP
RNF165	TTTGGCTCTGTGCGAAACAG	GPP
RNF165	AAAGTGGTGCATTCGAGGAG	GPP
RNF165	CCCCAGGCAGCACCAACCTG	GPP
RNF20	TGAAGATTCAGGGACCACAG	Avana
RNF20	GCACAATCACTATCAATGCT	Avana; GPP
RNF20	TTCTGGTTCAGGCACAACAA	Avana; GPP
RNF40	AATGGGCTCGATAAGAGTCG	Avana
RNF40	TGTCAGCGAGTGTACAGCCG	Avana; GPP
RNF40	GCTCCAGGATAAAGTGACAT	Avana; GPP
RPL22	AAGGATGTAACTTACAAAAT	GPP
RPL22	CACTTCCCTCCTGTACCTTT	GPP
RPL22	TTAGAAAAAGCTTGTGGTGA	GPP
RPL22L1	CGGGAGAAGGTTAAAGTCAA	GPP; pfam
RPL22L1	ATGGCAAAACTGGAAATCTC	GPP; pfam
RPL22L1	AATGGCAAAACTGGAAATCT	GPP; pfam
RPS6KA1	AATGAGATAGAGCTTGCCCT	Avana; GPP
RPS6KA1	AGGGTGGCTTGATCTCACGA	Avana; GPP
RPS6KA1	TCAAGCGGAATCCTGCCAAC	Avana; GPP; pfam
RPS6KA3	GCTTCAGGACTCAAAAACTG	Avana; GPP
RPS6KA3	CCAGAAGTAGTTAATCGTCG	Avana; GPP; pfam
RPS6KA3	TTAATCTCCTCCTCTCCCAT	Avana; GPP
RPS6KB1	AAGTAACAGGAGCAAATACT	GPP; pfam
RPS6KB1	CTTCGGGTACTTGGTAAAGG	GPP; pfam
RPS6KB1	TGGTAAAGGGGGCTATGGAA	GPP; pfam
RXRA	CTATGGAGTGTACAGCTGCG	Avana; GPP; pfam
RXRA	GCACATCTGCGCCATCTGCG	Avana; GPP
RXRA	AGGACTGCCTGATTGACAAG	Avana; GPP; pfam
RXRB	GCACAGTGGACAAGCGCCAG	GPP; pfam
RXRB	GGACAACAAAGACTGCACAG	GPP; pfam
RXRB	ACGGCTATGTGCAATCTGCG	GPP
SCART1	CGAGATCAGAAACGTGAATG	GPP
SCART1	TTAACCCGCAGGATTGTCAG	GPP
SCART1	CTCACCGGAGCACACCACGC	GPP
SEPHS1	TCACGCTTACCATCATGTAA	Avana; GPP
SEPHS1	GCAGGAACATCTGTAACAGG	Avana; GPP; pfam
SEPHS1	GTAGCTCCTACTTACCCTGT	Avana; GPP
SEPHS2	CTCCACCGATTATAATCCAA	Avana; GPP
SEPHS2	AGTGACCGGTGGGCAAACGG	GPP; pfam
SEPHS2	CTGGTGTTAACCAAACCGTT	GPP; pfam
SGK2	CGTGCTCGACTATGTCAACG	GPP; pfam
SGK2	TGGGGCGTTCTATGCAGTGA	GPP; pfam
SGK2	AGAGCCTTATGATCGAGCAG	GPP; pfam
SGMS1	GTAGACATCCCCACCCCCGA	Avana; GPP
SGMS1	GGATGTCTACGCCAATGTTG	Avana; GPP
SGMS1	GGAGCGCTCTCAGTACCCCA	Avana; GPP
SGMS2	GGTCTTGCATAAGTGTTCGT	Avana; GPP
SGMS2	GTATCTCAGAAACAGCCACT	Avana; GPP
SGMS2	ACAAATTTCCACTAGAGTGG	Avana; GPP
SMARCA2	TCGATGGTATACATGACAAG	Avana
SMARCA2	CTCCCAGTCCTACTACACCG	Avana; GPP
SMARCA2	ACTACAACAGACCATCTGGT	Avana; GPP
SMARCA4	GCATGCTCAGAGCCACCCAG	Avana; GPP
SMARCA4	GCTCCTGCAGGATCTCCACA	Avana
SMARCA4	CTAGGTATGAAGTAGCTCCG	Avana; GPP
SMC1A	GCTGGCATAGGTCAATGAGG	Avana; GPP
SMC1A	GCTGGCGGCTGCTCTCCTGG	Avana
SMC1A	GTACAAGATCAACAACAAAG	Avana; GPP; pfam
SMC1B	ACATTTGCAAGGATTATCCG	GPP; pfam
SMC1B	ACAGCAAGAGGAAACCCTAG	GPP; pfam
SMC1B	CCACCTTAAGAAATTAGATG	GPP; pfam
SNRNP200	TCTGTTCCAGAGGCACTGGA	Avana
SNRNP200	TCTGCAATACGAGTACAAGG	Avana
SNRNP200	GATGATGTCCCACTTCTCGG	Avana; GPP
SOX14	CGAATGGAAGCTTCTGTCCG	GPP; pfam
SOX14	GAGCGCGCCCGAGAAAGCCC	GPP; pfam
SOX14	GCAAACGCCTAGGTGCCGAA	GPP; pfam
SOX3	GTACACGCACGTGAACGGCT	GPP; pfam
SOX3	GATAAGTACTCCCTGCCCAG	GPP; pfam
SOX3	GAAGCGACCATTCATCGACG	GPP; pfam
SRY	TCGTGTGGTCTCGCGATCAG	GPP; pfam
SRY	TCAGAGATCAGCAAGCAGCT	GPP; pfam
SRY	AAAATGGCCATTCTTCCAGG	GPP; pfam
SSTR4	GTGGCCAAGCTCATCAACCT	GPP; pfam
SSTR4	GCAGACACCAGACCGGCTCG	GPP; pfam
SSTR4	GACACCAGACCGGCTCGCGG	GPP; pfam
ST6GAL1	TTACCTTTGGGATATCTGAG	Avana; GPP
ST6GAL1	TGGGGCTTGAGGATGTAAAA	Avana
ST6GAL1	ATACCACTCAGATATCCCAA	Avana; pfam
ST6GAL2	TGCGCTGTCGTCATGTCTGC	GPP; pfam
ST6GAL2	TTTAACTCTGCTCCTACACG	GPP; pfam
ST6GAL2	GTGGTTATGAGAAAGATGTT	GPP; pfam
STAG1	CAGCGAGCTTGAAGAAACAG	Avana
STAG1	GATGTGCCGAGTACACCAAG	Avana; GPP
STAG1	GCTGAGGCACATCCTCCAGT	Avana; GPP
STAG2	GCTGAATGTCATCCTCCCGT	Avana; GPP
STAG2	AATGTCTTACTGCTCTACAA	Avana; GPP
STAG2	AGTCCCACATGCTATCCACA	Avana; GPP
STS	AAGTCAACACGGAGTCTACG	GPP; pfam
STS	ATCTACTTCACATCGGACCA	GPP; pfam
STS	GACTCCCAATATCGACCGGT	GPP; pfam
STT3A	TCATAGGTCTCGTCATGGGG	Avana; GPP
STT3A	GCTCACCTGGAAACCCACAA	Avana; GPP
STT3A	TACCATGTAGAAATAAGCAA	Avana; GPP
STT3B	CGTGGATGATGCTTTCGAAG	Avana; GPP
STT3B	TTTCTTCCTAGGTTTACCCA	Avana; GPP
STT3B	CGACTTGTGCTTGCTCTCCG	Avana
SULT1C3	TGTCCTACTACCACTTTCAC	Avana; GPP; pfam
SULT1C3	CTATGTGGCCAGAAATCCCA	Avana; GPP; pfam
SULT1C3	TTTAACATCATGGAAGTAGA	Avana; GPP
SULT2A1	GGAAGAGGTCATCATCATGT	Avana; GPP
SULT2A1	AGGTGGGAGGAGAATAAACG	Avana; GPP
SULT2A1	TCTGCCTGATGCACTCCAAG	Avana; GPP; pfam
TARS	CCTTTGATAGATCTCTGCCG	Avana; GPP; pfam
TARS	TTTGCCTTCCCAGTACGTGG	Avana; GPP
TARS	ATATTCTTACCTATAGACTG	Avana; GPP
TARS2	ATTAAGATATCACTTCCTGG	Avana; pfam
TARS2	CCTCTTTCCAGGACAATCCG	Avana; GPP
TARS2	AGTGATATCTTAATAGTCCG	Avana; GPP
TBC1D15	ACTCAGGCCCCAAAAGAAAG	Avana; GPP; pfam
TBC1D15	GTTCTCTCCTTTGAACAACA	Avana; GPP
TBC1D15	TCTAGCATAGAGAATACTAG	Avana; GPP
TBC1D17	CGAGTGACCAACTTCTTCCG	Avana; GPP; pfam
TBC1D17	ACTCCTCCTCTGTAACTGGA	Avana; GPP
TBC1D17	CCTCTCCTAAGGACTCCAGT	Avana; GPP
TENM1	GGCTGCACTGAAGATCGCAG	Avana; GPP
TENM1	ATACTAACGGAGTTTCCCGA	Avana; GPP
TENM1	AGTTAAGATCAGGTTCCGAG	Avana; GPP
TENM2	GAAGTGTGCTCAGTAGACTG	GPP
TENM2	TGAGGTCAAAGGGTATCCCG	GPP
TENM2	CAGATAGCGAAGTTTCACAT	GPP
TENM3	TCATGGTGTGTGTATCCACG	Avana; GPP
TENM3	GACTGCAGTGACATTCCCCG	Avana; GPP
TENM3	TCAAACTTAGGTACTCCACG	Avana; GPP
TENM4	TGTGCCCTAGATCATCCGGG	Avana; GPP
TENM4	GCCACACTCACCAATCCCAG	Avana; GPP
TENM4	TCTGCCATAAATGCCAACCA	Avana; GPP
TGFB2	GCTTGCTCAGGATCTGCCCG	Avana; GPP
TGFB2	TTCCATCTACAACAGCACCA	Avana; GPP; pfam
TGFB2	AAGAGGATCGAGGCGATCCG	Avana; GPP; pfam
TGFB3	ATAAATTCGACATGATCCAG	GPP; pfam
TGFB3	GGCAAGAATCTGCCCACACG	GPP; pfam
TGFB3	TATCCTGGAAAACATTCACG	GPP; pfam
TGM6	CAAAGCTGTGTTCCAGACAT	GPP; pfam
TGM6	GGAGATCCTCATCTTCACGA	GPP; pfam
TGM6	GAAGTTGGACACGACCCGTG	GPP
TGM7	TCCCACCAGGATACAACGGG	GPP; pfam
TGM7	AAGCGGCTCACTGTGCGCCG	GPP; pfam
TGM7	TTTCCGTTCCGCGCACAACG	GPP; pfam
THRAP3	CACCAAGGTCAGTTCGACCA	GPP; pfam
THRAP3	TATCAGTCTGGGACACACCA	GPP; pfam
THRAP3	CCATGGGGCCAATATAACCG	GPP
TIMM17A	GTAGCTTTGCAGTTTGGGGA	Avana; GPP; pfam
TIMM17A	GGAGTAAACCACAGACTACG	Avana; GPP; pfam
TIMM17A	GAGTAAACCACAGACTACGA	Avana; GPP; pfam
TIMM17B	CACCAGTGGAGCATTGACCG	GPP; pfam
TIMM17B	GAGGTAGTGCCAATGCTGTG	GPP; pfam
TIMM17B	GGTGCGGCTTCGGGGCAAGG	GPP; pfam
TINAG	CAATAGTGGAAGCATCGATA	GPP; pfam
TINAG	CTGTGTCACTGAGTTCTATG	GPP; pfam
TINAG	TCAGTCTAAGGGTCGATACA	GPP; pfam
TINAGL1	AGAATGGATTGAGACACGAT	GPP
TINAGL1	ACTGGGACAACTGTAACCGT	GPP
TINAGL1	ATGATCAAAGCCATCAACCA	GPP
TLK1	GATTTACTGGAGTTGCAAGT	GPP
TLK1	TAACTGTTGTAAAGTGCCCG	GPP
TLK1	AGGCTAACTGTGATCTCAGA	GPP
TLK2	GAGCCTCATTTACTGAACAG	GPP
TLK2	ACTCAAGTATCACTTACTTG	GPP
TLK2	TGTCCACTGTTCAGTAAATG	GPP
TLL1	AAGCAAAGGAGATATCGCAC	GPP; pfam
TLL1	CTCCTAATAAGAACTGTGTG	GPP; pfam
TLL1	ACGGAACTGTGAACAAAGCA	GPP; pfam
TLL2	GCAGACTACTCAGAGCTGGA	Avana
TLL2	GGAGGATTACGGTTTCAGAG	Avana; GPP; pfam
TLL2	TCATCCCCTACGTCATTGGA	GPP; pfam
TMPRSS11A	AGTTCCCCTCTACTGAACAA	GPP; pfam
TMPRSS11A	CATCAATGGACTGTTAGTTT	GPP; pfam
TMPRSS11A	CCACCTTGATTAGTAACACA	GPP; pfam
TMPRSS11B	TCAGATGTTGAAAAACAACA	GPP; pfam
TMPRSS11B	TAAGGAATATGTCAAATCTG	GPP; pfam
TMPRSS11B	AAAGATTGGACTGTCAACTT	GPP; pfam
TMPRSS11F	GCAATCATAGGAATTGCAAT	Avana; GPP
TMPRSS11F	TCAGCTTCTGAAAATTCAAC	Avana; GPP
TMPRSS11F	TTTCGACATTCTTCTGTAGG	Avana; GPP; pfam
TMPRSS13	GATGATGAGCGAAACCACCA	Avana; GPP
TMPRSS13	GATCAGGTACAAGGAGCAGA	Avana; GPP
TMPRSS13	CTGAGGTCACACTCACCCCG	Avana
TMPRSS3	AGTCTCGGATTGCAAAGACG	GPP; pfam
TMPRSS3	GTGCCCAACTGGGTTTCCCA	GPP; pfam
TMPRSS3	AGGTGTTCACAGCTGCTTCG	GPP; pfam
TMPRSS5	CCAAGACTCACTCACCACAA	Avana; GPP
TMPRSS5	CTGCACTTCCCAAAACAGGT	Avana; GPP
TMPRSS5	TATGGAGGCCCAGTATGCAG	Avana
TPSG1	GAGTGATCTCCAGTTCCCCC	Avana; GPP
TPSG1	ACCTGGCTGCAAAGTCCTGA	Avana; GPP
TPSG1	AGTCATCTGAGGCCTCCGGG	Avana; GPP
TRA2A	GGATGGTAGAAGAATTCGGG	Avana; GPP
TRA2A	GCAAATGGAATGGAGCTGGA	Avana; GPP; pfam
TRA2A	CAGTTTGTACACAACAGAGA	Avana; GPP; pfam
TRA2B	TGACGCCTGCGAGTAGACAT	Avana; GPP
TRA2B	ATTCTCCCATGTCTACTCGC	Avana; GPP
TRA2B	GCAGGCGTCATGTTGGGAAT	Avana; GPP
TRIM36	GTGAAGGGGTGTAAACATGT	Avana
TRIM36	GAGTGAATTTGGCTACATCA	Avana
TRIM36	GGAATTGATAGCTAAAGGCA	Avana
TRIM46	CCACCACTAGAGGCCACCAA	Avana; GPP
TRIM46	ACATACCCTGGGAGGAAGCG	Avana; GPP
TRIM46	AAGAGCCTGACATACATCCT	GPP; pfam
TRPM1	AAACAGAGAAGTATTCCCAT	GPP; pfam
TRPM1	TTGGTGTCAACAAGTATCTG	GPP; pfam
TRPM1	TGGTGAGAACCTATATGATG	GPP; pfam
TRPM3	GATCATGCCTCTAAGTCTCG	GPP; pfam
TRPM3	GGGAATAGAAAAGATGAGAG	GPP; pfam
TRPM3	GGTGGTTCTGATGAGCTTTG	GPP; pfam
TRPM6	GGAGCGTGGATAATAACTGA	GPP; pfam
TRPM6	AATGGAGTGTATGGTTCACA	GPP; pfam
TRPM6	GCTGGCTTCGTCCTTCGATG	GPP; pfam
TRPM7	ACACAACTACTGGAACAGGG	Avana; GPP
TRPM7	AGAGTGATCTTATATCCTGG	Avana; GPP
TRPM7	GCATACAGAACAGAGCCCAA	Avana
TSSK2	TCTTTGAGACCTCTGACGGA	Avana; GPP; pfam
TSSK2	CTCGAGTTCATCAAGTGCCA	Avana; GPP; pfam
TSSK2	GTAGGCATCAATCTTGGCAA	Avana; GPP; pfam
TSSK3	GGATGGCCTCAACCATCTGA	Avana; GPP
TSSK3	TGAGTAGGTCCCTTCCCCAA	Avana; GPP
TSSK3	AGGACTTTCTGCTCTCCAAT	Avana; GPP
TSSK4	ATAACCATATTCATCCATGA	Avana; GPP
TSSK4	GTGCAGGTAGGCAATGCCCA	Avana; GPP
TSSK4	TTTCCAACCTGTATTTCACG	Avana; GPP
TSSK6	GAGTTCATCGAGGTGTGCAA	Avana; GPP; pfam
TSSK6	CAAGAAGTACAAGGGTACCG	Avana; GPP; pfam
TSSK6	GCCACATCCAAGAAGTACAA	Avana; GPP; pfam
TTLL1	GACTACAACCACATCCATGG	GPP; pfam
TTLL1	ACCTGGATCATGAAGCCTTG	GPP; pfam
TTLL1	CACCCCGAGTACCAGTGAGC	GPP; pfam
TTLL9	CCTACATGGATGAACATGTG	GPP; pfam
TTLL9	TATTCCCGTGGAGAACTATG	GPP; pfam
TTLL9	GGCGTCCAAACACGGGCCCG	GPP; pfam
TUBB	CATTGTAGTACACAGAGATG	GPP
TUBB	CTGCATTCCAGGTCAGTCTG	GPP
TUBB	AAGGTGGTTCAGATCCCCGT	GPP
TUBB4B	CTTCGGGCAGATCTTCCGGC	Avana; GPP; pfam
TUBB4B	TGTTCTCTCACAGGTCAGAG	Avana; GPP
TUBB4B	GCTGGATGTTGTGAGAAAGG	Avana; GPP; pfam
TUBB8P12	CATCAACGTGCACCACCACG	GPP
TUBB8P12	GGGACGCTACACAGAAGGCG	GPP
TUBB8P12	GCCAAGGGACGCTACACAGA	GPP
TXK	TCTTGATTGTAGAAGTACGG	Avana; GPP
TXK	TTTGACAATTGGCTGAGCCA	Avana; GPP
TXK	TGTAAGTGTCTTACCCCAAA	Avana; GPP
TYRO3	TGCGCTGTGCCAATGCCTTG	GPP; pfam
TYRO3	TGAAGCTGACAGTGTCTCAG	GPP; pfam
TYRO3	AGAAAGGCCCGAGCGCATCG	GPP
UBA1	AGTGAAGCAGACATAGACGA	Avana
UBA1	CTACTCACCGTGACATCCCA	Avana; GPP
UBA1	GCTGTTACCCTACATGACCA	Avana; GPP; pfam
UBA6	CATCCCACTTAAGAAAACAT	Avana; GPP
UBA6	ATACAATTACCTTAATTGGA	Avana; GPP
UBA6	GGATCTATACAACAAATAAC	Avana; GPP; pfam
UBA7	TGTTGTGTCTCCAATCTCCA	Avana
UBA7	GCATGGAGTTTGCTTTCTGG	Avana; GPP; pfam
UBA7	GCAGTCTTACTCACCCCACG	Avana; GPP
UBE2A	TCCTCCAGCCGGAGTCAGCG	Avana; GPP; pfam
UBE2A	ACATGTCCACCCCGGCTCGG	Avana; GPP
UBE2A	CATGAGGCGCCGCCGAGCCG	Avana; GPP
UBE2B	GGCTCATGCGGGATTTCAAG	Avana; GPP; pfam
UBE2B	GCATGTCGACCCCGGCCCGG	Avana; GPP
UBE2B	TTACAAGAGGACCCACCTGT	Avana; GPP; pfam
UBE2D2	AATGACAGTCCCTATCAGGG	Avana; GPP; pfam
UBE2D2	ATTGGCAAGCTACAATAATG	Avana; GPP; pfam
UBE2D2	CCATTATTGTAGCTTGCCAA	Avana; GPP
UBE2D3	GGGAAAATACTTGCCTTAGG	GPP
UBE2D3	ACTTACAGGTCCCATAATTG	GPP
UBE2D3	CCTTTAGAAATTGTTAAAGC	GPP
UBE2D4	GGAATTAACCGACTTGCAGA	Avana; GPP
UBE2D4	AGGAGGATCCCTCTGCAAGT	Avana; GPP
UBE2D4	TTACCCGTTCAAGCCCCCAA	Avana; GPP; pfam
UBE2E1	GGGCGTCCTCTAACTTCCCG	Avana
UBE2E1	CAGAATTCAGAAGGAGCTGG	Avana; GPP
UBE2E1	GGGAAGTTAGAGGACGCCCG	Avana
UBE2E2	AGTTCAGCCCAAGAAAAAGG	Avana; GPP
UBE2E2	CCTTCATAGACAGATCCTGG	Avana; GPP
UBE2E2	GTTCAGCCCAAGAAAAAGGA	Avana; GPP
UBE2E3	ATTTCTTACCTGCAATTAGG	GPP
UBE2E3	TTTCACTAACAGAATTCAGA	GPP
UBE2E3	TCTTACCTGCAATTAGGAGG	GPP
UCHL5	CCTCATGGAAAGCGACCCCG	Avana; GPP; pfam
UCHL5	CAGCCAGGAGAAGAACCAGC	Avana; GPP; pfam
UCHL5	GGCCATGACGGGCAATGCCG	Avana; GPP
UEVLD	TCGACTGCGAGGGCCTGAGA	Avana; GPP
UEVLD	GGAGATGGAGTTCGACTGCG	Avana; GPP
UEVLD	ATTCTTACCATAGGTGTCCA	Avana; GPP
UNCX	TCCCGACGTGTTCATGCGCG	GPP; pfam
UNCX	CAAGGCCAGCCCATTCAGCG	GPP
UNCX	TCCATCGACGGCCTGCTCGG	GPP
UQCRC1	GCACACAGCTTACTACATCA	GPP; pfam
UQCRC1	AGGAACGTGATGTGATCCTG	GPP; pfam
UQCRC1	ACATTACAAGGCCCCTCGAA	GPP; pfam
USP13	CCTGAAAAGACATGTGCGAG	GPP; pfam
USP13	GAAAGTCCGCTACACGGAGA	GPP; pfam
USP13	CTGGAGCATTACAGAGACAT	GPP; pfam
USP26	GAAGCCTAAAAGTGAATTTG	GPP; pfam
USP26	TACTTAATCAGAGTTTCCCA	GPP; pfam
USP26	ACCACCTCTTCCCTTGAGTG	GPP; pfam
USP29	ACTCACTCAAGGTGTCCCAT	GPP; pfam
USP29	GAATACTGGGAAAGAATGTG	GPP; pfam
USP29	TACATTTAGTAGGCTCTCCA	GPP; pfam
USP5	GAGGGCCTTGAACATCCGAG	Avana; GPP
USP5	GGACCTGGTTACATACACCT	Avana; GPP
USP5	CACCCCGGAAGAAGCCCACG	Avana; GPP
VARS	GCTGCACACCTACTTGGCCG	Avana; GPP; pfam
VARS	CTTCCTGTAGAAAGGCCTCG	Avana; GPP
VARS	GTTGGACAAGGACAGCCGCC	Avana
VARS2	ATAGGAGGCCAAAAGACACG	Avana; GPP
VARS2	CACCAGGCTCTCCATCCACG	Avana; GPP
VARS2	TTGTGCGGCTCTACAAGGCG	Avana; GPP; pfam
VNN1	CTTGGTGAAAGATTTCCACG	Avana; GPP; pfam
VNN1	GCTGAGTCTTTCTTGTACTG	Avana; GPP
VNN1	TTATGGCTGGAACTTCAACA	Avana; GPP; pfam
VNN2	TAATACAGAAGGAAAACTCG	GPP; pfam
VNN2	CTTTCAACACCGCATTTGGA	GPP; pfam
VNN2	TTATGGATGGAAATTTACCA	GPP; pfam
VPS4A	GTTGGGCTTCTCCATCACGA	Avana; GPP
VPS4A	GGACAAAGCCAAGAACTACG	Avana; GPP; pfam
VPS4A	TTACGAAGCAAAGAGAAACA	Avana; GPP
VPS4B	CCACTTAGAAACAAGATCAG	Avana; GPP
VPS4B	CCTCTGATCTTGTTTCTAAG	Avana; GPP; pfam
VPS4B	AGATGAGCAATGATACCTGG	Avana; GPP
VSX2	GCTCAGTGCTCAGCCCCGCG	Avana; GPP
VSX2	CCATGCCGCCCACCCCCGCG	Avana; GPP
VSX2	GCCGCTGGACACCAGCCAGA	Avana; GPP
XIAP	TATCAGACACCATATACCCG	Avana; GPP
XIAP	CTGGTGAAGGAGATACCGTG	Avana; GPP; pfam
XIAP	ATGACAACTAAAGCACCGCA	Avana; GPP
YBX1	GGAAGATGTATTTGTACACC	GPP; pfam
YBX1	GTCTTGCAGGAATGACACCA	GPP
YBX1	GGACAAGAAGGTCATCGGTG	GPP
YWHAB	CTTGTTCTAGGGAATGACAA	Avana; GPP
YWHAB	TGAAGGCAGTCACAGAACAG	Avana; GPP; pfam
YWHAB	TGACACGCCAGGAAGAGCGG	Avana; GPP
YWHAE	GAGCAGGCTGAGCGATACGA	GPP; pfam
YWHAE	TAAAAATGATTCGGGAATAT	GPP; pfam
YWHAE	GTCGTATCGCTCAGCCTGCT	GPP
YWHAG	GCGCTACGACGACATGGCCG	Avana; GPP; pfam
YWHAG	ACTCACGTTCTTCATGGCCG	Avana; GPP
YWHAG	CTATCTTCTCCCGGTACGCA	Avana; GPP
YWHAH	TTACTACCGCTACTTAGCAG	GPP; pfam
YWHAH	TGATTTCCAGTATGAGAGCA	GPP; pfam
YWHAH	AGCTTCTGAAGCTGCCTACA	GPP; pfam
YWHAQ	CCGAGGACTCACCAGCACCG	Avana; GPP
YWHAQ	GCTAGAGATGACCCTCCAGG	Avana; GPP
YWHAQ	GCCTACAAGAACGTGGTCGG	GPP; pfam
YWHAZ	AGATATCTGCAATGATGTAC	GPP; pfam
YWHAZ	TTACTACCGTTACTTGGCTG	GPP; pfam
YWHAZ	TGTGACTGATCGACAATCCC	GPP
ZBTB22	GATGTATCTATCAGAGTGCA	GPP; pfam
ZBTB22	TTGTCAACTTCCTTACAGTG	GPP; pfam
ZBTB22	TGCACTGAACTACTCCGAGA	GPP; pfam
ZBTB9	AGAAGCAGAGGACTGTACTG	Avana; GPP
ZBTB9	CGACCTGCAACCCAGCCCCA	Avana
ZBTB9	AGAGAATTAGAAACTTCAGG	Avana; GPP
ZFAND4	TTCCTACAGACGATCCACTT	GPP
ZFAND4	GGAGGACCCTTAACAATCGG	GPP
ZFAND4	GAAAAGGAGAACATCGTATG	GPP
ZNF423	CTTCATGTGCGACTACTGCG	GPP; pfam
ZNF423	TGCCAAACTAGAGTCTCCGG	GPP; pfam
ZNF423	GCAGTGCATTCACTGCCCTG	GPP; pfam
ZNF521	CCACATAAAACTCCACACCG	Avana; GPP
ZNF521	GTGGCAGTAGACACACTGGA	Avana; GPP
ZNF521	GCAGTGGTACTTCTTGTCCC	Avana
CETN1	AGCATTTGACCTCTTCGACG	GPP; pfam
CETN1	AAGTGGGACCATCGACGCGA	GPP; pfam
CETN1	GATGAAGAAAATGATCTCCG	GPP; pfam
CNBD1	GCCACATTAGAGGACAACAC	GPP
CNBD1	CATATGAACACAAAACTGTG	GPP
CNBD1	CGTTTGTTTGAGGTCGAGCT	GPP
NPM1	ATTAGTGGACAGCACTTAGT	GPP; pfam
NPM1	TATGTAAGTGCCCTTACCGT	GPP
NPM1	AAAATTGCCATCTCTACCTG	GPP
AP2M1	CCAGCTTCTTCCACGTTAAG	Avana; GPP; pfam
AP2M1	TTATTCATCTATAATCACAA	Avana; pfam
AP2M1	GGTAGCTCTTCATCACCACC	Avana; GPP
CSNK1A1	TTGGCGATCAACATCACCAA	Avana; GPP; pfam
CSNK1A1	GATCAACATCACCAACGGCG	Avana; GPP; pfam
CSNK1A1	AGGCTGAATTCATTGTCGGA	Avana; GPP
DDX19A	GCCATCAGACAGATACCCCC	GPP; pfam
DDX19A	CTTAGCCATGCTCAGCCGAG	GPP; pfam
DDX19A	ACTGGGCAATCAGATTCTGT	GPP
GAK	GTACATGTGTGACATGGTGG	Avana
GAK	GCTCACCTCTTCCTCCACCA	Avana
GAK	GGAGCGGCTGTCCATCGCCG	Avana; pfam
MAX	CGTACCGCAGATTGAAACCT	Avana; GPP
MAX	TATTCCAGGAAGAGCAACCG	Avana; GPP
MAX	GCAACCGAGGTTTCAATCTG	Avana; GPP
MED12	TCCAACCTGCCCATGCCAGA	Avana; GPP; pfam
MED12	GTAGCTGCCCACCAGATCCG	Avana
MED12	CTTGCACTCTCATCTCCCGA	Avana; GPP; pfam
MYBL2	TCTTGGCGATCTCGGCCCAG	Avana; GPP
MYBL2	TTTATGGTAGGAGGGACGGA	Avana
MYBL2	TACCGACTCGATCAAGTCCA	Avana; GPP
PPIE	TGTACACCTGAGGATTTGAG	Avana; GPP
PPIE	ACCAAGCGCGTCTTGTACGT	Avana; GPP
PPIE	TGCAGCAGCTATCGACAACA	GPP; pfam
RANBP2	CATGTTTGGTACAAAATGAG	GPP; pfam
RANBP2	ACGGGAATTCTATCGCCCAG	GPP
RANBP2	CGAAACGAAACAATTTCGCG	GPP
UBA52	TCAGACTACAACATCCAGAA	GPP; pfam
UBA52	CTGGTCAGGTGGGATACCTG	GPP
UBA52	TGGGCAAGCTGGCGGAGAGA	GPP
GLT6D1	CCATGATGTAGAAGATCACT	Avana; GPP
GLT6D1	AATGCTTTGAACGTTCGAAG	GPP
GLT6D1	CAGAAGGCGGAATATCACTG	GPP
AADACL4	TGGGCAGATCAGATCTTCCC	GPP; pfam
AADACL4	CTATGGGGTGGACCCCTCCA	GPP; pfam
AADACL4	AGAAAGCGTCGGAGGTGCAG	GPP; pfam
BTBD11	GGAATGGGAAAACCCCAACG	GPP
BTBD11	GCTGGTGCGCATAGCCAAAG	GPP
BTBD11	CATGGTTCCTATCAGGGGAT	GPP
ACSL5	CCTTAACAGGATCTACGATA	GPP; pfam
ACSL5	GAAGCCCACATTGTTTCCCG	GPP; pfam
ACSL5	CAGAGTTGGATTCTTCCAAG	GPP; pfam
ACSM2B	TACAGAACTGCCTCGCTGGA	GPP; pfam
ACSM2B	GAAGGGACTCCCCTCCAGCG	GPP
ACSM2B	AGGTTGGATACTGAACATCT	GPP; pfam
ACSM4	GACCAGCTAACCCAGCCCTG	GPP; pfam
ACSM4	AGAGGGTGAACCCAATGCCG	GPP
ACSM4	CATTCGATGCACAAAAACAC	GPP
ACSM6	CACGGCAGAGTTTACAACTG	GPP
ACSM6	CCTGCCTAGGACGGACTCAG	GPP
ACSM6	TTTGCAGATAGAGTGGTGAT	GPP
ACTL7B	CGCCATGAAGATCCTCCCCG	GPP; pfam
ACTL7B	CAGCAACCGGGAGAAGTACG	GPP; pfam
ACTL7B	CTATGCGGCCTTCCTGCCCG	GPP; pfam
ACTL9	TAAGCACCACTATTGCTACG	GPP; pfam
ACTL9	CAACCGCGAGAAGCTAGTGG	GPP; pfam
ACTL9	GGCCAGCCCCACCTACACCG	GPP; pfam
ACTRT1	CTACCTGTCTAATCATGCGG	GPP; pfam
ACTRT1	GGTAACAGGATGGGATGACA	GPP; pfam
ACTRT1	TCACCAAACTCTGTATGGCA	GPP; pfam
ACTRT2	AGGGAGTACAAGCTGCCCGA	GPP; pfam
ACTRT2	GGGCCTGGTGGTGGACAGCG	GPP; pfam
ACTRT2	GCGTGGCCTGATCACAGGGT	GPP; pfam
BMPR1A	CTAACCTACCTATGACAACA	GPP
BMPR1A	AACCTACCTATGACAACAGG	GPP
BMPR1A	TGCCCCCTGTTGTCATAGGT	GPP
ACVR2B	CCAACCTCGAAGTAGAGCTG	GPP; pfam
ACVR2B	GATGTCCACATGACCGTAGG	GPP
ACVR2B	CCCCTTGAGGTAATCCGTGA	GPP
ADAM32	TCAGCACGTGCTCTGGACTA	GPP; pfam
ADAM32	TACAATCAGGCGTTGAATGT	GPP; pfam
ADAM32	TAAGATTTCTACAGTTGGTG	GPP; pfam
ADAM9	AAAAGTTTCTTATCACACGT	GPP; pfam
ADAM9	TTGGAATGAATCACGATGAT	GPP; pfam
ADAM9	GAATTGGACCCTTGCTGCGA	GPP; pfam
ADAM21	AGTGCAGTTCAACAGACAAC	GPP
ADAM21	TGCAGCATCATGCTGTAGCT	GPP
ADAM21	TACTGTTTATCTTATAAACC	GPP
ADAM30	GGATCATCCTTACATACCAA	GPP; pfam
ADAM30	ACTTTCAAGATGTTCGTATG	GPP; pfam
ADAM30	TTACCAAATTGAGCCCCTCA	GPP; pfam
ADAMTS9	ACAGTGCACCAAGAACCCAG	GPP; pfam
ADAMTS9	TGAAAGAATAGCGTACATCG	GPP
ADAMTS9	AGCCCGGAGAGATAAATGTG	GPP
HTR5A	CAAGGCTGCCAAGTTCCGCG	GPP; pfam
HTR5A	CGTCATGATCGCGCTCACCT	GPP; pfam
HTR5A	ACACGGCGTAGGAAGGCTCG	GPP
CPE	AATTGTGGATCAAAACACAA	GPP; pfam
CPE	CTTTCTGCCAATCTCCATGG	GPP; pfam
CPE	AGCCTGAATTTAAATACATT	GPP; pfam
AHCYL1	TGTCTGCTCTGATTTCACTC	Avana; GPP; pfam
AHCYL1	ACTCAGGAAACGTGCTCAGG	GPP; pfam
AHCYL1	GATGTTTGGTGGGAAACAAG	GPP; pfam
INSRR	CAGAACGCCACAGAGCACGT	GPP
INSRR	CCATCAACAAGAGCCCCCAA	GPP
INSRR	CTGTGCAAGCCATCCCATGG	GPP
LVRN	CTGAGCAAGATGATCTATGG	GPP; pfam
LVRN	GACAGTTGGACACACCAGAG	GPP
LVRN	GCGAACCACACGTCGTCCAC	GPP
BRAF	ACAAATGATTAAGTTGACAC	GPP
BRAF	ACTAATTTAGGATCAACCAC	GPP
BRAF	GAGAGAAGAAACCAATTGGT	GPP
RAF1	GACTTCTCCACGAACACAAA	Avana; GPP; pfam
RAF1	AGACTTCTCCACGAACACAA	GPP; pfam
RAF1	TGTTGCAGTAAAGATCCTAA	GPP; pfam
ARF5	TTGTGGTGGACAGTAATGAC	GPP; pfam
ARF5	CTGTTTCACAGTCTGGGACG	GPP; pfam
ARF5	TGCTGATGAACTCCAGAAGA	GPP; pfam
ARID1B	CTGGCAACCAACCTAAACGT	GPP; pfam
ARID1B	TTGAGTGCAAGATCGAACGT	GPP
ARID1B	TGCCAATTGGATACCGCTGT	GPP
ARIH2	GTGCTCACACTAAAGACGTA	GPP
ARIH2	GTTCTCGTCAAGGACGGCGT	GPP
ARIH2	AAGTTTCAGAGATATTGGAC	GPP
ARSG	CTTGATAAGATGGCTTCGGA	GPP; pfam
ARSG	TCCGCTCAACGAGACCACCT	GPP; pfam
ARSG	GCTCTGGGAGATGGACAGTC	GPP; pfam
STS	AGGCGGCCCAGTTCATACAG	GPP; pfam
STS	AAAGCAAACAACTGGGAAGG	GPP; pfam
STS	TATCGACCGGTTGGCCAGTG	GPP; pfam
ASB9	GTGGGCTGTGAACATCATCA	GPP; pfam
ASB9	GTGAATTTGCTTCTGCAGCA	GPP; pfam
ASB9	AACTCTCTTATAGCTTATGG	GPP; pfam
ASB2	CGACGCCAACAAGACCAACA	GPP; pfam
ASB2	GTGGAATCCAAGAACGCCTA	GPP; pfam
ASB2	GGCCGAGCGCAACCACGACG	GPP; pfam
SNRNP200	GGTTATACTCTGCTGTCGGA	Avana
SNRNP200	GGTTGACCGAACACTCGTGG	GPP; pfam
SNRNP200	TGTGTACATCACCCCCATGG	GPP; pfam
ASF1B	ATTTGATCAGATCCTAGACT	GPP; pfam
ASF1B	TGGACAGGAGTTCATCCGAG	GPP; pfam
ASF1B	ATCCCAGAGACTGATGCCGT	GPP; pfam
ATP10D	CATTCCAACAAAGAACGCGT	GPP
ATP10D	AGTTCTCCATCGCTTAACAG	GPP
ATP10D	TTGCTATACATAAAGTACGA	GPP
ATP11C	CCAACTAGCCCAGTTACCAG	GPP; pfam
ATP11C	CCCCATACAATGATGAACCT	GPP; pfam
ATP11C	AAGGTCTGATGTGTTAACCA	GPP
ATP4B	GGCCTGGCGGATCCCAACTT	GPP; pfam
ATP4B	AGGAGTTCCAGCGTTACTGC	GPP; pfam
ATP4B	CTTAAGGCCGGATGTTTACG	GPP; pfam
ATP2C1	CAACAAGAGAAGGCACGCAT	GPP; pfam
ATP2C1	GCTTTCACAAATAGTACCAA	GPP; pfam
ATP2C1	ACAAATGTGAAGTTAGTCAT	GPP; pfam
ATP6V1G3	GTTTCGACTAAAACAATCTA	GPP; pfam
ATP6V1G3	ACGGGCCAAGGACAAGCTAG	GPP; pfam
ATP6V1G3	GCGATTGAAGCAAGCCAAGG	GPP; pfam
AURKB	ATGCTCTAATGTACTGCCAT	GPP; pfam
AURKB	AATCTGCTCTTAGGGCTCAA	GPP; pfam
AURKB	TGACGAGCAGCGAACAGCCA	GPP; pfam
AWAT2	GCCGCCGGTTTACCTGTGTG	GPP; pfam
AWAT2	TCATAAAGGCACAGGCAACA	GPP; pfam
AWAT2	TGGTGGTGTTCACACCATAC	GPP; pfam
DGAT2L6	ATCATTGCCAATCACCCCCA	GPP; pfam
DGAT2L6	TGAAGATGGCACTGCAAACA	GPP; pfam
DGAT2L6	GCGAGAATATGTGATGTCAA	GPP; pfam
MOGAT1	TCACTCTGTTCATCCGCCAG	GPP; pfam
MOGAT1	TGTGTCCTACATGGTAAGCA	GPP; pfam
MOGAT1	CTGTTCATCCGCCAGCGGAA	GPP; pfam
TYRO3	AGAGCCTACCTGAACTGTAC	GPP
TYRO3	CTCACAAGACAGTTGGAAAG	GPP
TYRO3	ACCTACAAGCCTCACCTGCA	GPP
ELANE	TGGGAGCCCATAACCTCTCG	GPP; pfam
ELANE	GGGACGCCGCCTGGGCAACG	GPP; pfam
ELANE	TGCGCCCAACTTCGTCATGT	GPP; pfam
B3GALT5	CAGTGCAGCGGAAACGAAAG	GPP; pfam
B3GALT5	GGGAAAGAGAGGATGGTGAA	GPP; pfam
B3GALT5	TCAGGCAGCCATTCAGCAAG	GPP; pfam
UCHL5	GTTACTGAACTGTACCCACC	GPP; pfam
UCHL5	ATGATTGGATCAGTGCAGTA	GPP; pfam
UCHL5	AAGTACACAACAGTTTCGCC	GPP; pfam
BCL2L2	ACTTTGTAGGTTATAAGCTG	GPP; pfam
BCL2L2	GTGTGCTGAGAGTGTCAACA	GPP; pfam
BCL2L2	TGGTGGGACAAGTGCAGGAG	GPP; pfam
MCL1	AGGCGCTGGAGACCTTACGA	GPP
MCL1	GGTAATAACACCAGTACGGA	GPP
MCL1	GGGCGACATGATGGCGTCAG	GPP
THRAP3	GGAGCATATCTCACCGTGCG	GPP
THRAP3	TATCAGAATCGGGATTTCCG	GPP
THRAP3	CAAGCATACAGTCCTCGTCG	GPP
XIAP	CCAAGAGAGTTAGCAAGTGC	GPP; pfam
XIAP	ATGGATATACTCAGTTAACA	GPP; pfam
XIAP	CATCAACACTGGCACGAGCA	GPP; pfam
TLL1	CCTGGAGAAGTAAACTCACT	GPP; pfam
TLL1	GCCCGATGAAAGAATGTGTG	GPP; pfam
TLL1	GTGTCTGAGAGCTACCACGT	GPP; pfam
TLL2	CTTCCCCGTCAAGATGACAA	GPP; pfam
TLL2	GATGGCTCTATCAATAAAGC	GPP; pfam
TLL2	GTTTCAGAGGGGTTTCACGT	GPP; pfam
BTK	AATTTGGGGTAGTGAAGTAT	GPP; pfam
BTK	TATGAGTATGACTTTGAACG	GPP; pfam
BTK	GCTGGGGACTGGACAATTTG	GPP; pfam
BRD4	AGTCGAACTGTCACTGTCCG	GPP
BRD4	TTGAGTTGTGTTTGGTACCG	GPP
BRD4	TGCCCACACTACTCACAGGG	GPP
BTBD6	GGAGGCCCTCAACACCAAAG	GPP; pfam
BTBD6	CCAGTCAGACATCCTGACTC	GPP; pfam
BTBD6	CCCCACGACGAAGTGCACGT	GPP
VNN2	AATGTGGTGTATAATACAGA	GPP; pfam
VNN2	CTTTCAATACAATACCAATG	GPP; pfam
VNN2	CATGTCAGCCTAAATATGAC	GPP; pfam
TXK	GGAAGGCAAGAGACCGTTTG	GPP; pfam
TXK	AGAACATCTATTGAGACAAG	GPP; pfam
TXK	TGGTCCATTTAGGTGAATGG	GPP; pfam
C1S	CTGTGCGTATGACTCAGTGC	GPP; pfam
C1S	TGAGGAGCCATATTACTACA	GPP; pfam
C1S	CTTGTCAAAGCAATGGAAAG	GPP; pfam
CABP5	GGGTTACATGCCCACGGAGA	GPP; pfam
CABP5	GGGAATCTCATGAGGACGAT	GPP; pfam
CABP5	AGTTCGATAAGGACCGAGAT	GPP; pfam
CALM2	GGAACTGTAATGAGATCTCT	GPP
CALM2	CCATCATTGTCAGAAATTCA	GPP
CALM2	AACTATAACAACAAAGGAAT	GPP
CALM3	GATGAAGGACACAGACAGTG	GPP
CALM3	TCTTTCTGGCCATCATGGTC	GPP
CALM3	CAAAGACACGGAACGCCTCT	GPP
CAPNS2	AGTGACACGACTGGTAAGCT	GPP; pfam
CAPNS2	CAGTGACACGACTGGTAAGC	GPP; pfam
CAPNS2	TGTTTATAAGCAGTATGACA	GPP
PRMT1	CATGTTTGCTGCCAAGGCCG	Avana; GPP
PRMT1	AAAGCCAACAAGTTAGACCA	GPP; pfam
PRMT1	GGAGCTCCCAGTGGAGAAGG	GPP; pfam
CASP6	CTTTAATCTTCAATCATGAG	GPP; pfam
CASP6	CTACTGCTCAAAATTCATGA	GPP; pfam
CASP6	ATAGAGACAATCTTACCCGC	GPP; pfam
CASP5	ACACGATGTTCTGACATTGA	GPP; pfam
CASP5	AAAAAAAACAGTTAAGATGT	GPP; pfam
CASP5	GTGTAAAAAAAATCATGATG	GPP; pfam
CCKBR	GTGGCAGACGCGCTCCCACG	GPP; pfam
CCKBR	TCGTGGCCATCGCACTGGAG	GPP; pfam
CCKBR	CTCGCGTGATTGTAGCCACG	GPP; pfam
[truncated: 1,566 more rows]
