# Supplementary material for: Comparative optimization of combinatorial CRISPR screens
Source: Nat Commun. 2022 May 5;13:2469. doi: 10.1038/s41467-022-30196-9 (PMC9072436; doi:10.1038/s41467-022-30196-9)
Supplement: Supplementary file 9 — Supplementary Data 6 [file 41467_2022_30196_MOESM9_ESM.xlsx]

## Sheet: Supplementary data 6 
Supplementary Data 6: Cas9 sgRNA pair combinations
Label	symbol1	symbol2	Cas9_oligo
A3GALT2_L1_AAVS1_R1	A3GALT2	AAVS1	GACGTGGACCAGCACTTCAG_TCGATCCGCCCCGTCGTTCC
A3GALT2_L2_AAVS1_R1	A3GALT2	AAVS1	GCGCTGGCAAGACGTGTCGA_TCGATCCGCCCCGTCGTTCC
A3GALT2_L3_AAVS1_R1	A3GALT2	AAVS1	GCGCATGCGCACGTTGCACG_TCGATCCGCCCCGTCGTTCC
AADACL3_L1_AAVS1_R1	AADACL3	AAVS1	AAACCCCTTCGTTTCAACAG_TCGATCCGCCCCGTCGTTCC
AADACL3_L2_AAVS1_R1	AADACL3	AAVS1	AGTGGTTTGTCAACAACTTG_TCGATCCGCCCCGTCGTTCC
AADACL3_L3_AAVS1_R1	AADACL3	AAVS1	CGTGTACTACCACGGTGGCG_TCGATCCGCCCCGTCGTTCC
AADACL4_L1_AAVS1_R1	AADACL4	AAVS1	GTGGTCTGTGGAGAAAGCGT_TCGATCCGCCCCGTCGTTCC
AADACL4_L2_AAVS1_R1	AADACL4	AAVS1	GAAGGCCCTGGAAACCTATG_TCGATCCGCCCCGTCGTTCC
AADACL4_L3_AAVS1_R1	AADACL4	AAVS1	GTCTGTGGAGAAAGCGTCGG_TCGATCCGCCCCGTCGTTCC
ABTB2_L1_AAVS1_R1	ABTB2	AAVS1	GCTGCATGGACACATCTCTG_TCGATCCGCCCCGTCGTTCC
ABTB2_L2_AAVS1_R1	ABTB2	AAVS1	CCTCATCAACCAAGCCATCG_TCGATCCGCCCCGTCGTTCC
ABTB2_L3_AAVS1_R1	ABTB2	AAVS1	GAGGGCTCGGCAGTGAACGG_TCGATCCGCCCCGTCGTTCC
ACSL1_L1_AAVS1_R1	ACSL1	AAVS1	TCAGCAGTCTTGGAACCACG_TCGATCCGCCCCGTCGTTCC
ACSL1_L2_AAVS1_R1	ACSL1	AAVS1	GTTTCCGAGAGCCTAAACAA_TCGATCCGCCCCGTCGTTCC
ACSL1_L3_AAVS1_R1	ACSL1	AAVS1	ATCACGTACATAGTCAACAA_TCGATCCGCCCCGTCGTTCC
ACSL5_L1_AAVS1_R1	ACSL5	AAVS1	AGATGCCAAGACTATGTATG_TCGATCCGCCCCGTCGTTCC
ACSL5_L2_AAVS1_R1	ACSL5	AAVS1	TCTGATAGAGCAGAGTACCT_TCGATCCGCCCCGTCGTTCC
ACSL5_L3_AAVS1_R1	ACSL5	AAVS1	AAATTCAAAGAGCTTCAAAA_TCGATCCGCCCCGTCGTTCC
ACSM2A_L1_AAVS1_R1	ACSM2A	AAVS1	ACAGAACTGCGTCACTGTAG_TCGATCCGCCCCGTCGTTCC
ACSM2A_L2_AAVS1_R1	ACSM2A	AAVS1	GTGCATGCTCCTAATGCCCA_TCGATCCGCCCCGTCGTTCC
ACSM2A_L3_AAVS1_R1	ACSM2A	AAVS1	TACCGTTTCTGTCTGGCCAT_TCGATCCGCCCCGTCGTTCC
ACSM2B_L1_AAVS1_R1	ACSM2B	AAVS1	GGTTGGATACTGAACATCTT_TCGATCCGCCCCGTCGTTCC
ACSM2B_L2_AAVS1_R1	ACSM2B	AAVS1	CTACAGAACTGCCTCGCTGG_TCGATCCGCCCCGTCGTTCC
ACSM2B_L3_AAVS1_R1	ACSM2B	AAVS1	ACAGAACTGCCTCGCTGGAG_TCGATCCGCCCCGTCGTTCC
ACSM4_L1_AAVS1_R1	ACSM4	AAVS1	ACTGGGCTGGAGCTATATGA_TCGATCCGCCCCGTCGTTCC
ACSM4_L2_AAVS1_R1	ACSM4	AAVS1	CATATGGAATATGTCTGACA_TCGATCCGCCCCGTCGTTCC
ACSM4_L3_AAVS1_R1	ACSM4	AAVS1	TTCTGCCCAGAATCCCTGAG_TCGATCCGCCCCGTCGTTCC
ACSM6_L1_AAVS1_R1	ACSM6	AAVS1	GATGACTCAACTCTCCAAGA_TCGATCCGCCCCGTCGTTCC
ACSM6_L2_AAVS1_R1	ACSM6	AAVS1	ACAGATGTCTTGTGGAGTCT_TCGATCCGCCCCGTCGTTCC
ACSM6_L3_AAVS1_R1	ACSM6	AAVS1	CCCCAACACCTGAAGCCTAC_TCGATCCGCCCCGTCGTTCC
ACTL7A_L1_AAVS1_R1	ACTL7A	AAVS1	AATCGCAAGGAGACATTCGT_TCGATCCGCCCCGTCGTTCC
ACTL7A_L2_AAVS1_R1	ACTL7A	AAVS1	GGGCCATGGCGTGTCCTACG_TCGATCCGCCCCGTCGTTCC
ACTL7A_L3_AAVS1_R1	ACTL7A	AAVS1	AGAGATGAAGATCGCCCCGG_TCGATCCGCCCCGTCGTTCC
ACTL7B_L1_AAVS1_R1	ACTL7B	AAVS1	ACTCCTACGGCAAGACCTCG_TCGATCCGCCCCGTCGTTCC
ACTL7B_L2_AAVS1_R1	ACTL7B	AAVS1	GGCTCCCAGTACTGCAAGTG_TCGATCCGCCCCGTCGTTCC
ACTL7B_L3_AAVS1_R1	ACTL7B	AAVS1	CTGGTGAACCCGCTGAAGCA_TCGATCCGCCCCGTCGTTCC
ACTL9_L1_AAVS1_R1	ACTL9	AAVS1	GCTGCAGACGTTCATCGGCG_TCGATCCGCCCCGTCGTTCC
ACTL9_L2_AAVS1_R1	ACTL9	AAVS1	GCTGGAGCACGACCTCCGAG_TCGATCCGCCCCGTCGTTCC
ACTL9_L3_AAVS1_R1	ACTL9	AAVS1	CTGCAGCCCGGACTGCCCCG_TCGATCCGCCCCGTCGTTCC
ACTRT1_L1_AAVS1_R1	ACTRT1	AAVS1	TTACCAGTCCACGCTCAATG_TCGATCCGCCCCGTCGTTCC
ACTRT1_L2_AAVS1_R1	ACTRT1	AAVS1	AATGGGGTAGTGCAAATGTA_TCGATCCGCCCCGTCGTTCC
ACTRT1_L3_AAVS1_R1	ACTRT1	AAVS1	ATTTCCCTAGGATTCAAAGA_TCGATCCGCCCCGTCGTTCC
ACTRT2_L1_AAVS1_R1	ACTRT2	AAVS1	CGCAGTCACCAAGCTCCACG_TCGATCCGCCCCGTCGTTCC
ACTRT2_L2_AAVS1_R1	ACTRT2	AAVS1	CGTGCCCGCTTTCTACCTGT_TCGATCCGCCCCGTCGTTCC
ACTRT2_L3_AAVS1_R1	ACTRT2	AAVS1	CAAAAAGAAGCTGTGCTACG_TCGATCCGCCCCGTCGTTCC
ACVR1B_L1_AAVS1_R1	ACVR1B	AAVS1	GTAGTCAGTGTAGCAGCAGT_TCGATCCGCCCCGTCGTTCC
ACVR1B_L2_AAVS1_R1	ACVR1B	AAVS1	ACTGTGCGCTGGACAAAGAG_TCGATCCGCCCCGTCGTTCC
ACVR1B_L3_AAVS1_R1	ACVR1B	AAVS1	GGAAGCAGAGATATACCAGA_TCGATCCGCCCCGTCGTTCC
ACVR2A_L1_AAVS1_R1	ACVR2A	AAVS1	GTTATTAGAAGTGAAAGCAA_TCGATCCGCCCCGTCGTTCC
ACVR2A_L2_AAVS1_R1	ACVR2A	AAVS1	TGCCACTTATGTTAATTGCG_TCGATCCGCCCCGTCGTTCC
ACVR2A_L3_AAVS1_R1	ACVR2A	AAVS1	TTATTAGAAGTGAAAGCAAG_TCGATCCGCCCCGTCGTTCC
ACVR2B_L1_AAVS1_R1	ACVR2B	AAVS1	CTGGAGCGCACCAACCAGAG_TCGATCCGCCCCGTCGTTCC
ACVR2B_L2_AAVS1_R1	ACVR2B	AAVS1	ATGACTTCAACTGCTACGAT_TCGATCCGCCCCGTCGTTCC
ACVR2B_L3_AAVS1_R1	ACVR2B	AAVS1	ACAAGCCGTCTATTGCCCAC_TCGATCCGCCCCGTCGTTCC
ADAM18_L1_AAVS1_R1	ADAM18	AAVS1	GTATAAACCAAAAAGTTCTG_TCGATCCGCCCCGTCGTTCC
ADAM18_L2_AAVS1_R1	ADAM18	AAVS1	TTCTGCATGTCACAGTTCCA_TCGATCCGCCCCGTCGTTCC
ADAM18_L3_AAVS1_R1	ADAM18	AAVS1	GTTATTATAGCTCAACTGCT_TCGATCCGCCCCGTCGTTCC
ADAM20_L1_AAVS1_R1	ADAM20	AAVS1	TATTTAGACTGAAGTACTGT_TCGATCCGCCCCGTCGTTCC
ADAM20_L2_AAVS1_R1	ADAM20	AAVS1	AGAGATACATTGTCCACATG_TCGATCCGCCCCGTCGTTCC
ADAM20_L3_AAVS1_R1	ADAM20	AAVS1	GACACACAAGGCATGAAGCT_TCGATCCGCCCCGTCGTTCC
ADAM21_L1_AAVS1_R1	ADAM21	AAVS1	ATATTCCTGCAACATAGGCT_TCGATCCGCCCCGTCGTTCC
ADAM21_L2_AAVS1_R1	ADAM21	AAVS1	ACGACATATTCCTGCAACAT_TCGATCCGCCCCGTCGTTCC
ADAM21_L3_AAVS1_R1	ADAM21	AAVS1	GCTGATCCTCCAGGAGTGCA_TCGATCCGCCCCGTCGTTCC
ADAM29_L1_AAVS1_R1	ADAM29	AAVS1	TTTGGGCATGAACCATGATG_TCGATCCGCCCCGTCGTTCC
ADAM29_L2_AAVS1_R1	ADAM29	AAVS1	ACTGCAAGTTCCTACCATCA_TCGATCCGCCCCGTCGTTCC
ADAM29_L3_AAVS1_R1	ADAM29	AAVS1	GAACGACTCAAAGTTGCTGG_TCGATCCGCCCCGTCGTTCC
ADAM30_L1_AAVS1_R1	ADAM30	AAVS1	GAACTAGTAGAAGGAGCAAA_TCGATCCGCCCCGTCGTTCC
ADAM30_L2_AAVS1_R1	ADAM30	AAVS1	CCCCTTATGAGAATAAGGCG_TCGATCCGCCCCGTCGTTCC
ADAM30_L3_AAVS1_R1	ADAM30	AAVS1	CATCAATGTTAAATACACCT_TCGATCCGCCCCGTCGTTCC
ADAM32_L1_AAVS1_R1	ADAM32	AAVS1	CCTCCAGAGTTATCTCCTTG_TCGATCCGCCCCGTCGTTCC
ADAM32_L2_AAVS1_R1	ADAM32	AAVS1	ACACTGTGCACCTTAAACAA_TCGATCCGCCCCGTCGTTCC
ADAM32_L3_AAVS1_R1	ADAM32	AAVS1	AACACTGCTCCCAAATAACG_TCGATCCGCCCCGTCGTTCC
ADAM9_L1_AAVS1_R1	ADAM9	AAVS1	TGTGGTTTATACTTACAACA_TCGATCCGCCCCGTCGTTCC
ADAM9_L2_AAVS1_R1	ADAM9	AAVS1	GCCCAGTCCTCGGTGCGGCG_TCGATCCGCCCCGTCGTTCC
ADAM9_L3_AAVS1_R1	ADAM9	AAVS1	CTTTCTCTAGTTAATCTCCA_TCGATCCGCCCCGTCGTTCC
ADAMTS1_L1_AAVS1_R1	ADAMTS1	AAVS1	AATGCTTTAGACCACTGCCG_TCGATCCGCCCCGTCGTTCC
ADAMTS1_L2_AAVS1_R1	ADAMTS1	AAVS1	CGACACGGCCAGTAGCGCCG_TCGATCCGCCCCGTCGTTCC
ADAMTS1_L3_AAVS1_R1	ADAMTS1	AAVS1	GCAAAAGTTCCGCAGAGTGA_TCGATCCGCCCCGTCGTTCC
ADAMTS9_L1_AAVS1_R1	ADAMTS9	AAVS1	AACGTCAATGGAGTACACAA_TCGATCCGCCCCGTCGTTCC
ADAMTS9_L2_AAVS1_R1	ADAMTS9	AAVS1	CCTGCCTAGACCAGTGGCAA_TCGATCCGCCCCGTCGTTCC
ADAMTS9_L3_AAVS1_R1	ADAMTS9	AAVS1	GTGCTACCAATATTGATGTG_TCGATCCGCCCCGTCGTTCC
ADRA1A_L1_AAVS1_R1	ADRA1A	AAVS1	CTACTACATCGTCAACCTGG_TCGATCCGCCCCGTCGTTCC
ADRA1A_L2_AAVS1_R1	ADRA1A	AAVS1	ATTTCCCGAGAGAAACACCA_TCGATCCGCCCCGTCGTTCC
ADRA1A_L3_AAVS1_R1	ADRA1A	AAVS1	TGGCCTCAAGACCGACAAGT_TCGATCCGCCCCGTCGTTCC
AEBP1_L1_AAVS1_R1	AEBP1	AAVS1	TTGTCCCTAGAGCCCCGAAA_TCGATCCGCCCCGTCGTTCC
AEBP1_L2_AAVS1_R1	AEBP1	AAVS1	TGATGGTGCGTGGTGTGCCG_TCGATCCGCCCCGTCGTTCC
AEBP1_L3_AAVS1_R1	AEBP1	AAVS1	GCTAGAACCTGAGCCCCGGG_TCGATCCGCCCCGTCGTTCC
AHCY_L1_AAVS1_R1	AHCY	AAVS1	CTCCACCCAGGACCATGCGG_TCGATCCGCCCCGTCGTTCC
AHCY_L2_AAVS1_R1	AHCY	AAVS1	GTATGCCTGGAAGGGCGAAA_TCGATCCGCCCCGTCGTTCC
AHCY_L3_AAVS1_R1	AHCY	AAVS1	AACATGATTCTGGACGACGG_TCGATCCGCCCCGTCGTTCC
AHCYL1_L1_AAVS1_R1	AHCYL1	AAVS1	ACACATCACAGCCCAGACAG_TCGATCCGCCCCGTCGTTCC
AHCYL1_L2_AAVS1_R1	AHCYL1	AAVS1	AGATGTTACAAGCAGACCAG_TCGATCCGCCCCGTCGTTCC
AHCYL1_L3_AAVS1_R1	AHCYL1	AAVS1	ACCCATCCATGTTCACACAG_TCGATCCGCCCCGTCGTTCC
ALK_L1_AAVS1_R1	ALK	AAVS1	GATGCCCGAGAAGAAGGCGT_TCGATCCGCCCCGTCGTTCC
ALK_L2_AAVS1_R1	ALK	AAVS1	GCGTAGACACGGAAGAGCGA_TCGATCCGCCCCGTCGTTCC
ALK_L3_AAVS1_R1	ALK	AAVS1	GCTGCCGTGGAAAGCAGCAG_TCGATCCGCCCCGTCGTTCC
ANPEP_L1_AAVS1_R1	ANPEP	AAVS1	CATCACGCTTATCCACCCCA_TCGATCCGCCCCGTCGTTCC
ANPEP_L2_AAVS1_R1	ANPEP	AAVS1	GAATGATGTGTACCGCGTGA_TCGATCCGCCCCGTCGTTCC
ANPEP_L3_AAVS1_R1	ANPEP	AAVS1	TACCGCAGCGAGTACATGGA_TCGATCCGCCCCGTCGTTCC
ARAF_L1_AAVS1_R1	ARAF	AAVS1	TGGTCTACCGACTCATCAAG_TCGATCCGCCCCGTCGTTCC
ARAF_L2_AAVS1_R1	ARAF	AAVS1	ATGAGCTCCTCGCCATCCAG_TCGATCCGCCCCGTCGTTCC
ARAF_L3_AAVS1_R1	ARAF	AAVS1	CCTGCCCAACAAGCAACGCA_TCGATCCGCCCCGTCGTTCC
ARF4_L1_AAVS1_R1	ARF4	AAVS1	TCCCTCTTCTCCCGACTATT_TCGATCCGCCCCGTCGTTCC
ARF4_L2_AAVS1_R1	ARF4	AAVS1	TCTGTAAACTTTCTTACCAA_TCGATCCGCCCCGTCGTTCC
ARF4_L3_AAVS1_R1	ARF4	AAVS1	ACCACAAAAATAAGACCCTG_TCGATCCGCCCCGTCGTTCC
ARF5_L1_AAVS1_R1	ARF5	AAVS1	CTACTTCCAGAACACTCAGG_TCGATCCGCCCCGTCGTTCC
ARF5_L2_AAVS1_R1	ARF5	AAVS1	AAGCAGATGCGGATTCTCAT_TCGATCCGCCCCGTCGTTCC
ARF5_L3_AAVS1_R1	ARF5	AAVS1	ACAAGATTCGGCCTCTGTGG_TCGATCCGCCCCGTCGTTCC
ARID1A_L1_AAVS1_R1	ARID1A	AAVS1	TCCTGCAGCTCCTTTCCCAG_TCGATCCGCCCCGTCGTTCC
ARID1A_L2_AAVS1_R1	ARID1A	AAVS1	GTGTGTATCTGTCCTCCGGA_TCGATCCGCCCCGTCGTTCC
ARID1A_L3_AAVS1_R1	ARID1A	AAVS1	GCTGGAGGCATAAACCCCAT_TCGATCCGCCCCGTCGTTCC
ARID1B_L1_AAVS1_R1	ARID1B	AAVS1	GCTGATGGCATTCGTCCCAG_TCGATCCGCCCCGTCGTTCC
ARID1B_L2_AAVS1_R1	ARID1B	AAVS1	TCATCTCTCCAGCATCCCGG_TCGATCCGCCCCGTCGTTCC
ARID1B_L3_AAVS1_R1	ARID1B	AAVS1	ACTCAACATGGCCCATAACG_TCGATCCGCCCCGTCGTTCC
ARIH1_L1_AAVS1_R1	ARIH1	AAVS1	CATGGTGGAATGTATCCGGG_TCGATCCGCCCCGTCGTTCC
ARIH1_L2_AAVS1_R1	ARIH1	AAVS1	GGAGGAGGATTACCGCTACG_TCGATCCGCCCCGTCGTTCC
ARIH1_L3_AAVS1_R1	ARIH1	AAVS1	GCAGATTCTACAACACATGG_TCGATCCGCCCCGTCGTTCC
ARIH2_L1_AAVS1_R1	ARIH2	AAVS1	ATATCTCTGAAACTTGCCAG_TCGATCCGCCCCGTCGTTCC
ARIH2_L2_AAVS1_R1	ARIH2	AAVS1	CTCGCCGAGTACAGTGCAAT_TCGATCCGCCCCGTCGTTCC
ARIH2_L3_AAVS1_R1	ARIH2	AAVS1	CAATGCTCCAAATGTAAACA_TCGATCCGCCCCGTCGTTCC
ARSA_L1_AAVS1_R1	ARSA	AAVS1	TGGAAAGGGAACGACCTACG_TCGATCCGCCCCGTCGTTCC
ARSA_L2_AAVS1_R1	ARSA	AAVS1	TGACAGCCATAGGGGACCTG_TCGATCCGCCCCGTCGTTCC
ARSA_L3_AAVS1_R1	ARSA	AAVS1	GGAAAGGGAACGACCTACGA_TCGATCCGCCCCGTCGTTCC
ARSD_L1_AAVS1_R1	ARSD	AAVS1	AGATGGACACAGCCAGTTAG_TCGATCCGCCCCGTCGTTCC
ARSD_L2_AAVS1_R1	ARSD	AAVS1	TGGCTTATATGGTGATAATG_TCGATCCGCCCCGTCGTTCC
ARSD_L3_AAVS1_R1	ARSD	AAVS1	GACACAGCCAGTTAGGGGGA_TCGATCCGCCCCGTCGTTCC
ARSG_L1_AAVS1_R1	ARSG	AAVS1	TCCAGCCAAGCAGACGACCT_TCGATCCGCCCCGTCGTTCC
ARSG_L2_AAVS1_R1	ARSG	AAVS1	CACAGGGTGATGGACCATCA_TCGATCCGCCCCGTCGTTCC
ARSG_L3_AAVS1_R1	ARSG	AAVS1	TCTTATCACCCCAACTTCCG_TCGATCCGCCCCGTCGTTCC
ASB13_L1_AAVS1_R1	ASB13	AAVS1	CTGCAACAGCTGATCGAGAG_TCGATCCGCCCCGTCGTTCC
ASB13_L2_AAVS1_R1	ASB13	AAVS1	GTGGATGCTCGCAACATCGA_TCGATCCGCCCCGTCGTTCC
ASB13_L3_AAVS1_R1	ASB13	AAVS1	GAGGCTTCTTATTGACGTCG_TCGATCCGCCCCGTCGTTCC
ASB14_L1_AAVS1_R1	ASB14	AAVS1	AAATCATGGAAATGTTACTG_TCGATCCGCCCCGTCGTTCC
ASB14_L2_AAVS1_R1	ASB14	AAVS1	ACAAACACTACGATGACCAC_TCGATCCGCCCCGTCGTTCC
ASB14_L3_AAVS1_R1	ASB14	AAVS1	GGACATGGTGAAGCTTATGC_TCGATCCGCCCCGTCGTTCC
ASB2_L1_AAVS1_R1	ASB2	AAVS1	AGTCACTTACGCCAGCTGGG_TCGATCCGCCCCGTCGTTCC
ASB2_L2_AAVS1_R1	ASB2	AAVS1	GTGACAGGAGACAGTCCAGG_TCGATCCGCCCCGTCGTTCC
ASB2_L3_AAVS1_R1	ASB2	AAVS1	GAATCTCGCAGAGCCCAACA_TCGATCCGCCCCGTCGTTCC
ASB9_L1_AAVS1_R1	ASB9	AAVS1	CTTTCAAACCCATTGATGGG_TCGATCCGCCCCGTCGTTCC
ASB9_L2_AAVS1_R1	ASB9	AAVS1	GACCATAAGATCAGCCACCT_TCGATCCGCCCCGTCGTTCC
ASB9_L3_AAVS1_R1	ASB9	AAVS1	ATGCATGAAGCTGCAATCCA_TCGATCCGCCCCGTCGTTCC
ASCC3_L1_AAVS1_R1	ASCC3	AAVS1	AGCAGACGTCTAGAGCCACT_TCGATCCGCCCCGTCGTTCC
ASCC3_L2_AAVS1_R1	ASCC3	AAVS1	CTTCAAACTTATATCAGCCG_TCGATCCGCCCCGTCGTTCC
ASCC3_L3_AAVS1_R1	ASCC3	AAVS1	ATTTCATACATTGTATCACA_TCGATCCGCCCCGTCGTTCC
ASF1A_L1_AAVS1_R1	ASF1A	AAVS1	GGTTCAGGTGAACAATGTAG_TCGATCCGCCCCGTCGTTCC
ASF1A_L2_AAVS1_R1	ASF1A	AAVS1	ACGGGTTGTAGAAAGGAGAA_TCGATCCGCCCCGTCGTTCC
ASF1A_L3_AAVS1_R1	ASF1A	AAVS1	ACAAACATATGCCTTCCTGC_TCGATCCGCCCCGTCGTTCC
ASF1B_L1_AAVS1_R1	ASF1B	AAVS1	ATATCTTTGCAGACCTGGAG_TCGATCCGCCCCGTCGTTCC
ASF1B_L2_AAVS1_R1	ASF1B	AAVS1	CATCCCAGAGACTGATGCCG_TCGATCCGCCCCGTCGTTCC
ASF1B_L3_AAVS1_R1	ASF1B	AAVS1	GGTGTCGGTGCTGAACGTGG_TCGATCCGCCCCGTCGTTCC
ATP10B_L1_AAVS1_R1	ATP10B	AAVS1	CGAGATTGTTGTCTACACCA_TCGATCCGCCCCGTCGTTCC
ATP10B_L2_AAVS1_R1	ATP10B	AAVS1	CAGGCCTGAGTTCTGTTACG_TCGATCCGCCCCGTCGTTCC
ATP10B_L3_AAVS1_R1	ATP10B	AAVS1	GAGATTGTTGTCTACACCAA_TCGATCCGCCCCGTCGTTCC
ATP10D_L1_AAVS1_R1	ATP10D	AAVS1	AATTTGCTGCGCTTATACCG_TCGATCCGCCCCGTCGTTCC
ATP10D_L2_AAVS1_R1	ATP10D	AAVS1	GTTTCATTCGACTAAAGAGA_TCGATCCGCCCCGTCGTTCC
ATP10D_L3_AAVS1_R1	ATP10D	AAVS1	TCTAGTGGCATAAAGAGCCG_TCGATCCGCCCCGTCGTTCC
ATP11A_L1_AAVS1_R1	ATP11A	AAVS1	CAGTGACCTGAATGACCCCG_TCGATCCGCCCCGTCGTTCC
ATP11A_L2_AAVS1_R1	ATP11A	AAVS1	GCATTTGTAGACGCATTACG_TCGATCCGCCCCGTCGTTCC
ATP11A_L3_AAVS1_R1	ATP11A	AAVS1	AGGTGATGAAGTAAGAGCCG_TCGATCCGCCCCGTCGTTCC
ATP11C_L1_AAVS1_R1	ATP11C	AAVS1	TGATGGGGAATCCAATTGCA_TCGATCCGCCCCGTCGTTCC
ATP11C_L2_AAVS1_R1	ATP11C	AAVS1	ACAGTTATAACAAAGAAAAG_TCGATCCGCCCCGTCGTTCC
ATP11C_L3_AAVS1_R1	ATP11C	AAVS1	AAATGGCTTTGAACTACCAA_TCGATCCGCCCCGTCGTTCC
ATP1B4_L1_AAVS1_R1	ATP1B4	AAVS1	GTAGCGATAACTGTAAGGAA_TCGATCCGCCCCGTCGTTCC
ATP1B4_L2_AAVS1_R1	ATP1B4	AAVS1	GATCATGAGTGAATACCTGT_TCGATCCGCCCCGTCGTTCC
ATP1B4_L3_AAVS1_R1	ATP1B4	AAVS1	ATATACCAACCTTCACGGAG_TCGATCCGCCCCGTCGTTCC
ATP2A2_L1_AAVS1_R1	ATP2A2	AAVS1	TCAATGACCCGGTTCATGGA_TCGATCCGCCCCGTCGTTCC
ATP2A2_L2_AAVS1_R1	ATP2A2	AAVS1	GATAACAGAAGTACAACCAA_TCGATCCGCCCCGTCGTTCC
ATP2A2_L3_AAVS1_R1	ATP2A2	AAVS1	TTAAGATTACCTTCTTCAGC_TCGATCCGCCCCGTCGTTCC
ATP2C1_L1_AAVS1_R1	ATP2C1	AAVS1	TGATGCCGTCAGTATCACTG_TCGATCCGCCCCGTCGTTCC
ATP2C1_L2_AAVS1_R1	ATP2C1	AAVS1	GGTCAGATGTGGCAAAGCAA_TCGATCCGCCCCGTCGTTCC
ATP2C1_L3_AAVS1_R1	ATP2C1	AAVS1	GGAGCTGTCACCTTAGAACA_TCGATCCGCCCCGTCGTTCC
ATP4B_L1_AAVS1_R1	ATP4B	AAVS1	GACAGTGGACCCGTACACAC_TCGATCCGCCCCGTCGTTCC
ATP4B_L2_AAVS1_R1	ATP4B	AAVS1	ACTGCTGGAACCCGGACACG_TCGATCCGCCCCGTCGTTCC
ATP4B_L3_AAVS1_R1	ATP4B	AAVS1	GTGGATCAGCCTGTACTACG_TCGATCCGCCCCGTCGTTCC
ATP6V1G2_L1_AAVS1_R1	ATP6V1G2	AAVS1	ATTCGTGCTCTCGCTCTCTG_TCGATCCGCCCCGTCGTTCC
ATP6V1G2_L2_AAVS1_R1	ATP6V1G2	AAVS1	CCCAGGCCATGGGCTCCCAG_TCGATCCGCCCCGTCGTTCC
ATP6V1G2_L3_AAVS1_R1	ATP6V1G2	AAVS1	CGAATTCCAGAGCAAGCAGC_TCGATCCGCCCCGTCGTTCC
ATP6V1G3_L1_AAVS1_R1	ATP6V1G3	AAVS1	AAAGCGATTGAAGCAAGCCA_TCGATCCGCCCCGTCGTTCC
ATP6V1G3_L2_AAVS1_R1	ATP6V1G3	AAVS1	GAAATAGAAGAACAAACACT_TCGATCCGCCCCGTCGTTCC
ATP6V1G3_L3_AAVS1_R1	ATP6V1G3	AAVS1	TCAGGCAGAAAAACGGGCCA_TCGATCCGCCCCGTCGTTCC
AURKA_L1_AAVS1_R1	AURKA	AAVS1	GCTAGTTTACCAGGTGCCGA_TCGATCCGCCCCGTCGTTCC
AURKA_L2_AAVS1_R1	AURKA	AAVS1	TTACCAGGTGCCGATGGCAG_TCGATCCGCCCCGTCGTTCC
AURKA_L3_AAVS1_R1	AURKA	AAVS1	ATTCTGGAATATGCACCACT_TCGATCCGCCCCGTCGTTCC
AURKB_L1_AAVS1_R1	AURKB	AAVS1	CCAAACTTGCCTTTGCCCAG_TCGATCCGCCCCGTCGTTCC
AURKB_L2_AAVS1_R1	AURKB	AAVS1	TCTAGAGTATGCCCCCCGCG_TCGATCCGCCCCGTCGTTCC
AURKB_L3_AAVS1_R1	AURKB	AAVS1	GCTCCTTGTAGAGCTCCCCG_TCGATCCGCCCCGTCGTTCC
AWAT1_L1_AAVS1_R1	AWAT1	AAVS1	TGAGCACAACTACCTCATGG_TCGATCCGCCCCGTCGTTCC
AWAT1_L2_AAVS1_R1	AWAT1	AAVS1	CTCGTGGGCATTGTAGTGGG_TCGATCCGCCCCGTCGTTCC
AWAT1_L3_AAVS1_R1	AWAT1	AAVS1	CTTCTGCAACTTCTGCACTG_TCGATCCGCCCCGTCGTTCC
AWAT2_L1_AAVS1_R1	AWAT2	AAVS1	GCCTCACACAGGTAAACCGG_TCGATCCGCCCCGTCGTTCC
AWAT2_L2_AAVS1_R1	AWAT2	AAVS1	AGTATGGTGTGAACACCACC_TCGATCCGCCCCGTCGTTCC
AWAT2_L3_AAVS1_R1	AWAT2	AAVS1	GTGTGAACACCACCAGGTAG_TCGATCCGCCCCGTCGTTCC
AXL_L1_AAVS1_R1	AXL	AAVS1	CACCCCTTATCACATCCGCG_TCGATCCGCCCCGTCGTTCC
AXL_L2_AAVS1_R1	AXL	AAVS1	CTGAGAACATTAGTGCTACG_TCGATCCGCCCCGTCGTTCC
AXL_L3_AAVS1_R1	AXL	AAVS1	GGCTGCTGGTGCATGCCACG_TCGATCCGCCCCGTCGTTCC
AZU1_L1_AAVS1_R1	AZU1	AAVS1	GCACCACGGTGCTAACCCCG_TCGATCCGCCCCGTCGTTCC
AZU1_L2_AAVS1_R1	AZU1	AAVS1	GCTTTGGAAGCAGCTGGCCG_TCGATCCGCCCCGTCGTTCC
AZU1_L3_AAVS1_R1	AZU1	AAVS1	CGCTACTCTCAGGAACCCCG_TCGATCCGCCCCGTCGTTCC
B3GALNT1_L1_AAVS1_R1	B3GALNT1	AAVS1	CGTTCTATCACATTGTAGTG_TCGATCCGCCCCGTCGTTCC
B3GALNT1_L2_AAVS1_R1	B3GALNT1	AAVS1	GATCTCAGTGACATCCTACT_TCGATCCGCCCCGTCGTTCC
B3GALNT1_L3_AAVS1_R1	B3GALNT1	AAVS1	GCCTGGCTTTCACATCTGAA_TCGATCCGCCCCGTCGTTCC
B3GALT5_L1_AAVS1_R1	B3GALT5	AAVS1	TTTCCCCCACGTCTGCCGGA_TCGATCCGCCCCGTCGTTCC
B3GALT5_L2_AAVS1_R1	B3GALT5	AAVS1	GACCTCATCCCACAAACAGT_TCGATCCGCCCCGTCGTTCC
B3GALT5_L3_AAVS1_R1	B3GALT5	AAVS1	ACACGGGGACATTATCCAGA_TCGATCCGCCCCGTCGTTCC
BAP1_L1_AAVS1_R1	BAP1	AAVS1	ACCCCACTCCCATTGTCCAG_TCGATCCGCCCCGTCGTTCC
BAP1_L2_AAVS1_R1	BAP1	AAVS1	GAGCCTCTAGTACTGTCTGA_TCGATCCGCCCCGTCGTTCC
BAP1_L3_AAVS1_R1	BAP1	AAVS1	GTATCGGCCTCGCCACTGCA_TCGATCCGCCCCGTCGTTCC
BCL2L1_L1_AAVS1_R1	BCL2L1	AAVS1	CAGTGGCTCCATTCACCGCG_TCGATCCGCCCCGTCGTTCC
BCL2L1_L2_AAVS1_R1	BCL2L1	AAVS1	GCCAGTGGCTCCATTCACCG_TCGATCCGCCCCGTCGTTCC
BCL2L1_L3_AAVS1_R1	BCL2L1	AAVS1	GCACCTGGCAGACAGCCCCG_TCGATCCGCCCCGTCGTTCC
BCL2L2_L1_AAVS1_R1	BCL2L2	AAVS1	CCAGATCAGAGAAGGTGCGC_TCGATCCGCCCCGTCGTTCC
BCL2L2_L2_AAVS1_R1	BCL2L2	AAVS1	AGACAAAGAAGGCTACAAGG_TCGATCCGCCCCGTCGTTCC
BCL2L2_L3_AAVS1_R1	BCL2L2	AAVS1	GCCCCCTTGAAAAAGTTCAT_TCGATCCGCCCCGTCGTTCC
BCLAF1_L1_AAVS1_R1	BCLAF1	AAVS1	CGCGATTACAGAAATAATAG_TCGATCCGCCCCGTCGTTCC
BCLAF1_L2_AAVS1_R1	BCLAF1	AAVS1	GACTATTATCATAAGCTGAA_TCGATCCGCCCCGTCGTTCC
BCLAF1_L3_AAVS1_R1	BCLAF1	AAVS1	AATAAGTCATCAGCCACATC_TCGATCCGCCCCGTCGTTCC
BIRC3_L1_AAVS1_R1	BIRC3	AAVS1	CTTCCGGGTACAGAAAACAG_TCGATCCGCCCCGTCGTTCC
BIRC3_L2_AAVS1_R1	BIRC3	AAVS1	GAAAACAGTGGATATTTCCG_TCGATCCGCCCCGTCGTTCC
BIRC3_L3_AAVS1_R1	BIRC3	AAVS1	CATGGGTTCAACATGCCAAG_TCGATCCGCCCCGTCGTTCC
BMP1_L1_AAVS1_R1	BMP1	AAVS1	CTGTGCCTACGACTATCTGG_TCGATCCGCCCCGTCGTTCC
BMP1_L2_AAVS1_R1	BMP1	AAVS1	ACAGCATCATGCATTACGCT_TCGATCCGCCCCGTCGTTCC
BMP1_L3_AAVS1_R1	BMP1	AAVS1	TGCTCCTACGTGGGTCGCCG_TCGATCCGCCCCGTCGTTCC
BMPR1A_L1_AAVS1_R1	BMPR1A	AAVS1	TAACCTACCTATGACAACAG_TCGATCCGCCCCGTCGTTCC
BMPR1A_L2_AAVS1_R1	BMPR1A	AAVS1	CAACTGGACAGGTTTCATAG_TCGATCCGCCCCGTCGTTCC
BMPR1A_L3_AAVS1_R1	BMPR1A	AAVS1	TTACTTGTAACAAAAGCAGC_TCGATCCGCCCCGTCGTTCC
BMX_L1_AAVS1_R1	BMX	AAVS1	ACACATTACATGCTTCCCAG_TCGATCCGCCCCGTCGTTCC
BMX_L2_AAVS1_R1	BMX	AAVS1	TTGAGAACAGGAACTGCCCG_TCGATCCGCCCCGTCGTTCC
BMX_L3_AAVS1_R1	BMX	AAVS1	CACATTACATGCTTCCCAGA_TCGATCCGCCCCGTCGTTCC
BRAF_L1_AAVS1_R1	BRAF	AAVS1	GGGCCAGGCTCTGTTCAACG_TCGATCCGCCCCGTCGTTCC
BRAF_L2_AAVS1_R1	BRAF	AAVS1	GTCCGCAGCCGAAGAGGCCG_TCGATCCGCCCCGTCGTTCC
BRAF_L3_AAVS1_R1	BRAF	AAVS1	ATACCCAATAGAGTCCGAGG_TCGATCCGCCCCGTCGTTCC
BRD2_L1_AAVS1_R1	BRD2	AAVS1	TTAATAGTACCCATGTCCAT_TCGATCCGCCCCGTCGTTCC
BRD2_L2_AAVS1_R1	BRD2	AAVS1	GTGTAGGTATTGCAGCTGGT_TCGATCCGCCCCGTCGTTCC
BRD2_L3_AAVS1_R1	BRD2	AAVS1	TTTGGGATTGGACACCTCCG_TCGATCCGCCCCGTCGTTCC
BRD4_L1_AAVS1_R1	BRD4	AAVS1	GAGCAGGTATTGCAGTTGGT_TCGATCCGCCCCGTCGTTCC
BRD4_L2_AAVS1_R1	BRD4	AAVS1	ACTGCAATACCTGCTCAGAG_TCGATCCGCCCCGTCGTTCC
BRD4_L3_AAVS1_R1	BRD4	AAVS1	CCAACCCTAACAAGCCCAAG_TCGATCCGCCCCGTCGTTCC
BTBD11_L1_AAVS1_R1	BTBD11	AAVS1	GATGTATGCCTGCGTCCGTG_TCGATCCGCCCCGTCGTTCC
BTBD11_L2_AAVS1_R1	BTBD11	AAVS1	AACAACGACTCGGAGATCTG_TCGATCCGCCCCGTCGTTCC
BTBD11_L3_AAVS1_R1	BTBD11	AAVS1	AGATGCACAAAAGCAGTCGT_TCGATCCGCCCCGTCGTTCC
BTBD2_L1_AAVS1_R1	BTBD2	AAVS1	CACTGCAGACGCCATCACCG_TCGATCCGCCCCGTCGTTCC
BTBD2_L2_AAVS1_R1	BTBD2	AAVS1	TGCGACGTGCACTTCCTGGT_TCGATCCGCCCCGTCGTTCC
BTBD2_L3_AAVS1_R1	BTBD2	AAVS1	GGCTTCACCGACATTGACCT_TCGATCCGCCCCGTCGTTCC
BTBD6_L1_AAVS1_R1	BTBD6	AAVS1	GAGATGGCCCTACGGTCCGA_TCGATCCGCCCCGTCGTTCC
BTBD6_L2_AAVS1_R1	BTBD6	AAVS1	CATGTTCTACGGAGACCTGG_TCGATCCGCCCCGTCGTTCC
BTBD6_L3_AAVS1_R1	BTBD6	AAVS1	GATCGATCTGGAAGCCGACA_TCGATCCGCCCCGTCGTTCC
BTD_L1_AAVS1_R1	BTD	AAVS1	CTGAGTTGTATGGCCATCAG_TCGATCCGCCCCGTCGTTCC
BTD_L2_AAVS1_R1	BTD	AAVS1	ATGTTGTGTACCCAACTGCC_TCGATCCGCCCCGTCGTTCC
BTD_L3_AAVS1_R1	BTD	AAVS1	TTTCCAGAAGATGGCATTCA_TCGATCCGCCCCGTCGTTCC
BTK_L1_AAVS1_R1	BTK	AAVS1	ATGAGTATGACTTTGAACGT_TCGATCCGCCCCGTCGTTCC
BTK_L2_AAVS1_R1	BTK	AAVS1	CTGTGTTTGCTAAATCCACA_TCGATCCGCCCCGTCGTTCC
BTK_L3_AAVS1_R1	BTK	AAVS1	AATGATCTACAGCTGCGGAA_TCGATCCGCCCCGTCGTTCC
C1R_L1_AAVS1_R1	C1R	AAVS1	GCAAGGCTACCAGCTCATAG_TCGATCCGCCCCGTCGTTCC
C1R_L2_AAVS1_R1	C1R	AAVS1	AAAGCCTGGGGAGGTTCTGT_TCGATCCGCCCCGTCGTTCC
C1R_L3_AAVS1_R1	C1R	AAVS1	AATGGGAGTGAACACCTACA_TCGATCCGCCCCGTCGTTCC
C1S_L1_AAVS1_R1	C1S	AAVS1	GTGTGAATACCAGATCCGGT_TCGATCCGCCCCGTCGTTCC
C1S_L2_AAVS1_R1	C1S	AAVS1	CATGGAGGAAATATTCCGGG_TCGATCCGCCCCGTCGTTCC
C1S_L3_AAVS1_R1	C1S	AAVS1	TTACTTCTGCTCCTGCCCCC_TCGATCCGCCCCGTCGTTCC
CABP2_L1_AAVS1_R1	CABP2	AAVS1	GCTCCAGCCCCAAGGAGCAG_TCGATCCGCCCCGTCGTTCC
CABP2_L2_AAVS1_R1	CABP2	AAVS1	GTAGCCCTGGACGCCTGGCG_TCGATCCGCCCCGTCGTTCC
CABP2_L3_AAVS1_R1	CABP2	AAVS1	CCATGGGGAACTGTGCCAAG_TCGATCCGCCCCGTCGTTCC
CABP5_L1_AAVS1_R1	CABP5	AAVS1	AGCATTTCTTGAGTTCGATA_TCGATCCGCCCCGTCGTTCC
CABP5_L2_AAVS1_R1	CABP5	AAVS1	TCATCTCTTGTAAGGATCTG_TCGATCCGCCCCGTCGTTCC
CABP5_L3_AAVS1_R1	CABP5	AAVS1	GAGATGGAACTGATTGAGCT_TCGATCCGCCCCGTCGTTCC
CALM1_L1_AAVS1_R1	CALM1	AAVS1	ATCTTTATCAAATAGGGAGA_TCGATCCGCCCCGTCGTTCC
CALM1_L2_AAVS1_R1	CALM1	AAVS1	GAATGTTCACAGGATGGCAA_TCGATCCGCCCCGTCGTTCC
CALM1_L3_AAVS1_R1	CALM1	AAVS1	CTGACCGAAGAACAGATTGC_TCGATCCGCCCCGTCGTTCC
CALM2_L1_AAVS1_R1	CALM2	AAVS1	GACGTACCTTATCAAACACA_TCGATCCGCCCCGTCGTTCC
CALM2_L2_AAVS1_R1	CALM2	AAVS1	TGATGGAACTATAACAACAA_TCGATCCGCCCCGTCGTTCC
CALM2_L3_AAVS1_R1	CALM2	AAVS1	CACTAAACCATTTCAGGTAA_TCGATCCGCCCCGTCGTTCC
CALM3_L1_AAVS1_R1	CALM3	AAVS1	GGCGTTCCGTGTCTTTGACA_TCGATCCGCCCCGTCGTTCC
CALM3_L2_AAVS1_R1	CALM3	AAVS1	AGATGGCACTATCACCACCA_TCGATCCGCCCCGTCGTTCC
CALM3_L3_AAVS1_R1	CALM3	AAVS1	AAGTCAATGGTCCCGTTCCC_TCGATCCGCCCCGTCGTTCC
CAPNS1_L1_AAVS1_R1	CAPNS1	AAVS1	ATAGTCTCCGCCTTACCTGA_TCGATCCGCCCCGTCGTTCC
CAPNS1_L2_AAVS1_R1	CAPNS1	AAVS1	CTTATCTCTTCGCAGCGAGG_TCGATCCGCCCCGTCGTTCC
CAPNS1_L3_AAVS1_R1	CAPNS1	AAVS1	TGACACATGTCGCAGCATGG_TCGATCCGCCCCGTCGTTCC
CAPNS2_L1_AAVS1_R1	CAPNS2	AAVS1	GTCATGGACAGTGACACGAC_TCGATCCGCCCCGTCGTTCC
CAPNS2_L2_AAVS1_R1	CAPNS2	AAVS1	CACAAAGATCTTAAGACTGA_TCGATCCGCCCCGTCGTTCC
CAPNS2_L3_AAVS1_R1	CAPNS2	AAVS1	TTGAAGAATTTAAGTATCTG_TCGATCCGCCCCGTCGTTCC
CARM1_L1_AAVS1_R1	CARM1	AAVS1	ACCCACCTGGAAGTACTGCA_TCGATCCGCCCCGTCGTTCC
CARM1_L2_AAVS1_R1	CARM1	AAVS1	AAGAAGTACCTGAAGCCCAG_TCGATCCGCCCCGTCGTTCC
CARM1_L3_AAVS1_R1	CARM1	AAVS1	GGTGAAGAGTAACAACCTGA_TCGATCCGCCCCGTCGTTCC
CASP3_L1_AAVS1_R1	CASP3	AAVS1	AGTTTCTGAATGTTTCCCTG_TCGATCCGCCCCGTCGTTCC
CASP3_L2_AAVS1_R1	CASP3	AAVS1	GTTTGTGTGCTTCTGAGCCA_TCGATCCGCCCCGTCGTTCC
CASP3_L3_AAVS1_R1	CASP3	AAVS1	TGTCGATGCAGCAAACCTCA_TCGATCCGCCCCGTCGTTCC
CASP4_L1_AAVS1_R1	CASP4	AAVS1	GGGATGAAGGAGCTACTTGA_TCGATCCGCCCCGTCGTTCC
CASP4_L2_AAVS1_R1	CASP4	AAVS1	AAGTCAGCTCCATTCCTCGG_TCGATCCGCCCCGTCGTTCC
CASP4_L3_AAVS1_R1	CASP4	AAVS1	TATGCAAGAGAAGCAACGTA_TCGATCCGCCCCGTCGTTCC
CASP5_L1_AAVS1_R1	CASP5	AAVS1	CGAAAAGAATCTCACAGCCA_TCGATCCGCCCCGTCGTTCC
CASP5_L2_AAVS1_R1	CASP5	AAVS1	CTCTTTGCGAAAGAATCGCG_TCGATCCGCCCCGTCGTTCC
CASP5_L3_AAVS1_R1	CASP5	AAVS1	GGGGCTCACTATGACATCGT_TCGATCCGCCCCGTCGTTCC
CASP6_L1_AAVS1_R1	CASP6	AAVS1	GTTGGACACCAACATAACTG_TCGATCCGCCCCGTCGTTCC
CASP6_L2_AAVS1_R1	CASP6	AAVS1	ACATTAACTGGCTTGTTCAA_TCGATCCGCCCCGTCGTTCC
CASP6_L3_AAVS1_R1	CASP6	AAVS1	GGACACCAACATAACTGAGG_TCGATCCGCCCCGTCGTTCC
CCKAR_L1_AAVS1_R1	CCKAR	AAVS1	TGATTCGGAACAAGCGGATG_TCGATCCGCCCCGTCGTTCC
CCKAR_L2_AAVS1_R1	CCKAR	AAVS1	GCAAATATGAGGACAGCGAT_TCGATCCGCCCCGTCGTTCC
CCKAR_L3_AAVS1_R1	CCKAR	AAVS1	ATCTCTTTGGAACTCTACCA_TCGATCCGCCCCGTCGTTCC
CCKBR_L1_AAVS1_R1	CCKBR	AAVS1	GTACACTGTCGTGCAACCAG_TCGATCCGCCCCGTCGTTCC
CCKBR_L2_AAVS1_R1	CCKBR	AAVS1	TGTGTCCACGCTAAGCCTCG_TCGATCCGCCCCGTCGTTCC
CCKBR_L3_AAVS1_R1	CCKBR	AAVS1	CAAAGCAGGGTCCGAAACCA_TCGATCCGCCCCGTCGTTCC
CCL11_L1_AAVS1_R1	CCL11	AAVS1	GTAGCTCTCTAGTCGCTGAA_TCGATCCGCCCCGTCGTTCC
CCL11_L2_AAVS1_R1	CCL11	AAVS1	GCTGCTTTAACCTGGCCAAT_TCGATCCGCCCCGTCGTTCC
CCL11_L3_AAVS1_R1	CCL11	AAVS1	AGCTACAGGAGAATCACCAG_TCGATCCGCCCCGTCGTTCC
CCL13_L1_AAVS1_R1	CCL13	AAVS1	GCTATGTGATCACCACCAGC_TCGATCCGCCCCGTCGTTCC
CCL13_L2_AAVS1_R1	CCL13	AAVS1	GTAAGAAGATCTCCTTGCAG_TCGATCCGCCCCGTCGTTCC
CCL13_L3_AAVS1_R1	CCL13	AAVS1	CACCAGCAGGTGTCCCCAGA_TCGATCCGCCCCGTCGTTCC
CCL16_L1_AAVS1_R1	CCL16	AAVS1	AGTGTTGCCAAGGAGACTAG_TCGATCCGCCCCGTCGTTCC
CCL16_L2_AAVS1_R1	CCL16	AAVS1	GTTGCCAAGGAGACTAGTGG_TCGATCCGCCCCGTCGTTCC
CCL16_L3_AAVS1_R1	CCL16	AAVS1	ATTATGAGAAAGTGTTGCCA_TCGATCCGCCCCGTCGTTCC
CCL18_L1_AAVS1_R1	CCL18	AAVS1	GCTGCCTCGTCTATACCTCC_TCGATCCGCCCCGTCGTTCC
CCL18_L2_AAVS1_R1	CCL18	AAVS1	TCTGCCAGGAGGTATAGACG_TCGATCCGCCCCGTCGTTCC
CCL18_L3_AAVS1_R1	CCL18	AAVS1	GGTGCAGACGAGGACAAGGA_TCGATCCGCCCCGTCGTTCC
CCL8_L1_AAVS1_R1	CCL8	AAVS1	CACCAACATCCAATGTCCCA_TCGATCCGCCCCGTCGTTCC
CCL8_L2_AAVS1_R1	CCL8	AAVS1	ATAGGAAAATTCCTATCCAG_TCGATCCGCCCCGTCGTTCC
CCL8_L3_AAVS1_R1	CCL8	AAVS1	GCTGCTTTAACGTGATCAAT_TCGATCCGCCCCGTCGTTCC
CD163_L1_AAVS1_R1	CD163	AAVS1	GTGAAGCATGGTGACACGTG_TCGATCCGCCCCGTCGTTCC
CD163_L2_AAVS1_R1	CD163	AAVS1	GATTCAGAGACTGTTAGGGA_TCGATCCGCCCCGTCGTTCC
CD163_L3_AAVS1_R1	CD163	AAVS1	TCTGTGATTTGTAACCAGCT_TCGATCCGCCCCGTCGTTCC
CDK1_L1_AAVS1_R1	CDK1	AAVS1	AATCAGACTAGAAAGTGAAG_TCGATCCGCCCCGTCGTTCC
CDK1_L2_AAVS1_R1	CDK1	AAVS1	AATCCATGTACTGACCAGGA_TCGATCCGCCCCGTCGTTCC
CDK1_L3_AAVS1_R1	CDK1	AAVS1	ACCCTTATACACAACTCCAT_TCGATCCGCCCCGTCGTTCC
CDK2_L1_AAVS1_R1	CDK2	AAVS1	GGCGCTTAAGAAAATCCGCC_TCGATCCGCCCCGTCGTTCC
CDK2_L2_AAVS1_R1	CDK2	AAVS1	AGGCCACTCACGTGTCCAGG_TCGATCCGCCCCGTCGTTCC
CDK2_L3_AAVS1_R1	CDK2	AAVS1	CTTCATGGAGAACTTCCAAA_TCGATCCGCCCCGTCGTTCC
CDK4_L1_AAVS1_R1	CDK4	AAVS1	AAGAGTGTGAGAGTCCCCAA_TCGATCCGCCCCGTCGTTCC
CDK4_L2_AAVS1_R1	CDK4	AAVS1	GTCTACATGCTCAAACACCA_TCGATCCGCCCCGTCGTTCC
CDK4_L3_AAVS1_R1	CDK4	AAVS1	CCAGATGGCACTTACACCCG_TCGATCCGCCCCGTCGTTCC
CDK6_L1_AAVS1_R1	CDK6	AAVS1	GCCGCTCTCCACCATCCGCG_TCGATCCGCCCCGTCGTTCC
CDK6_L2_AAVS1_R1	CDK6	AAVS1	CCAGCAGTACGAATGCGTGG_TCGATCCGCCCCGTCGTTCC
CDK6_L3_AAVS1_R1	CDK6	AAVS1	GCCTCAGCACCGCCACCTCG_TCGATCCGCCCCGTCGTTCC
CDKL4_L1_AAVS1_R1	CDKL4	AAVS1	CCGATTATGTAGCTACGAGA_TCGATCCGCCCCGTCGTTCC
CDKL4_L2_AAVS1_R1	CDKL4	AAVS1	GTGGCCTGGAAAATCAGATG_TCGATCCGCCCCGTCGTTCC
CDKL4_L3_AAVS1_R1	CDKL4	AAVS1	AATATTCTAATAACTAAGCA_TCGATCCGCCCCGTCGTTCC
CDKL5_L1_AAVS1_R1	CDKL5	AAVS1	ACAATGTGCTGCTTTCCACA_TCGATCCGCCCCGTCGTTCC
CDKL5_L2_AAVS1_R1	CDKL5	AAVS1	CAGAGTACGTTGCCACCAGA_TCGATCCGCCCCGTCGTTCC
CDKL5_L3_AAVS1_R1	CDKL5	AAVS1	ATGTCCACGGACTTTCCATA_TCGATCCGCCCCGTCGTTCC
CEACAM4_L1_AAVS1_R1	CEACAM4	AAVS1	CATTCAAGCAAATATCCCAG_TCGATCCGCCCCGTCGTTCC
CEACAM4_L2_AAVS1_R1	CEACAM4	AAVS1	GCTGTTCCAAAACATCACCC_TCGATCCGCCCCGTCGTTCC
CEACAM4_L3_AAVS1_R1	CEACAM4	AAVS1	GGGAAAGGATGTTCTTCTAC_TCGATCCGCCCCGTCGTTCC
CEACAM8_L1_AAVS1_R1	CEACAM8	AAVS1	CAAATCAACAGATTACCCCA_TCGATCCGCCCCGTCGTTCC
CEACAM8_L2_AAVS1_R1	CEACAM8	AAVS1	AACGTCACCAGAAATGACAC_TCGATCCGCCCCGTCGTTCC
CEACAM8_L3_AAVS1_R1	CEACAM8	AAVS1	TGCCATCCAATGCTGCAGAG_TCGATCCGCCCCGTCGTTCC
CEL_L1_AAVS1_R1	CEL	AAVS1	CACACGCGGAAACGTCATCG_TCGATCCGCCCCGTCGTTCC
CEL_L2_AAVS1_R1	CEL	AAVS1	GAAGGCGTCAATAAGAAGCT_TCGATCCGCCCCGTCGTTCC
CEL_L3_AAVS1_R1	CEL	AAVS1	GAATATCGCGGCCTTCGGGG_TCGATCCGCCCCGTCGTTCC
CELA1_L1_AAVS1_R1	CELA1	AAVS1	GATGACAGCTGCTCACTGCG_TCGATCCGCCCCGTCGTTCC
CELA1_L2_AAVS1_R1	CELA1	AAVS1	ATACTGGAACAGCGATAACG_TCGATCCGCCCCGTCGTTCC
CELA1_L3_AAVS1_R1	CELA1	AAVS1	GACCCTTATCAGACAGAACT_TCGATCCGCCCCGTCGTTCC
CELA2A_L1_AAVS1_R1	CELA2A	AAVS1	ACTCCAACCAAATCTCCAAA_TCGATCCGCCCCGTCGTTCC
CELA2A_L2_AAVS1_R1	CELA2A	AAVS1	CCGGCACAACCTCTACGTTG_TCGATCCGCCCCGTCGTTCC
CELA2A_L3_AAVS1_R1	CELA2A	AAVS1	CCTCCAGGACCTACCGCGTG_TCGATCCGCCCCGTCGTTCC
CELA2B_L1_AAVS1_R1	CELA2B	AAVS1	TATGCTGGCCCAGCATCACG_TCGATCCGCCCCGTCGTTCC
CELA2B_L2_AAVS1_R1	CELA2B	AAVS1	ACTCCGACCAGGTCTCCAAA_TCGATCCGCCCCGTCGTTCC
CELA2B_L3_AAVS1_R1	CELA2B	AAVS1	GATATGTCTAGGATGCTTGG_TCGATCCGCCCCGTCGTTCC
CELA3A_L1_AAVS1_R1	CELA3A	AAVS1	GAGGGATCTGACCTACCAGG_TCGATCCGCCCCGTCGTTCC
CELA3A_L2_AAVS1_R1	CELA3A	AAVS1	TGAGTACAACCTTGCTGTGA_TCGATCCGCCCCGTCGTTCC
CELA3A_L3_AAVS1_R1	CELA3A	AAVS1	GTTGGGAAGGATGTCACCAG_TCGATCCGCCCCGTCGTTCC
CELA3B_L1_AAVS1_R1	CELA3B	AAVS1	GAGCTCCCGGACCTACCAGG_TCGATCCGCCCCGTCGTTCC
CELA3B_L2_AAVS1_R1	CELA3B	AAVS1	GTACGACCGTGCTGTGAAGG_TCGATCCGCCCCGTCGTTCC
CELA3B_L3_AAVS1_R1	CELA3B	AAVS1	CCAGCTCGCCTCACTCCCTC_TCGATCCGCCCCGTCGTTCC
CES1_L1_AAVS1_R1	CES1	AAVS1	CCTGTGGTGGACACCGTGCA_TCGATCCGCCCCGTCGTTCC
CES1_L2_AAVS1_R1	CES1	AAVS1	AGAGCTATTTACAAACCGAA_TCGATCCGCCCCGTCGTTCC
CES1_L3_AAVS1_R1	CES1	AAVS1	ATCTTTGGAGAGTCAGCGGG_TCGATCCGCCCCGTCGTTCC
CHAT_L1_AAVS1_R1	CHAT	AAVS1	GGAGCTCAGCGACACCCACA_TCGATCCGCCCCGTCGTTCC
CHAT_L2_AAVS1_R1	CHAT	AAVS1	CCGCCCCCCGGAGGCTGCGG_TCGATCCGCCCCGTCGTTCC
CHAT_L3_AAVS1_R1	CHAT	AAVS1	GTATGCCTGGACGCGCCAGG_TCGATCCGCCCCGTCGTTCC
CIB2_L1_AAVS1_R1	CIB2	AAVS1	AGAGCAGCTAGACAACTACC_TCGATCCGCCCCGTCGTTCC
CIB2_L2_AAVS1_R1	CIB2	AAVS1	TCCCTTCAAAGAAAGGATCG_TCGATCCGCCCCGTCGTTCC
CIB2_L3_AAVS1_R1	CIB2	AAVS1	CGAGAAGCCACACTTACTTG_TCGATCCGCCCCGTCGTTCC
CIB3_L1_AAVS1_R1	CIB3	AAVS1	CCCATCCTCAGAGAATACCT_TCGATCCGCCCCGTCGTTCC
CIB3_L2_AAVS1_R1	CIB3	AAVS1	GGGCAGGTGGTATAGTCGAG_TCGATCCGCCCCGTCGTTCC
CIB3_L3_AAVS1_R1	CIB3	AAVS1	GATTGCCCAGGTATTCTCTG_TCGATCCGCCCCGTCGTTCC
CLCA1_L1_AAVS1_R1	CLCA1	AAVS1	GTAGTAAAGAAGTGTCAGGG_TCGATCCGCCCCGTCGTTCC
CLCA1_L2_AAVS1_R1	CLCA1	AAVS1	GAACTCATACAGATAAACAG_TCGATCCGCCCCGTCGTTCC
CLCA1_L3_AAVS1_R1	CLCA1	AAVS1	GAACCCTACACTGAGCAGAT_TCGATCCGCCCCGTCGTTCC
CLCA4_L1_AAVS1_R1	CLCA4	AAVS1	GGAACAATGGGGTTATTCAG_TCGATCCGCCCCGTCGTTCC
CLCA4_L2_AAVS1_R1	CLCA4	AAVS1	TGATAAGTCTGGAAGCATGG_TCGATCCGCCCCGTCGTTCC
CLCA4_L3_AAVS1_R1	CLCA4	AAVS1	TGAGTGGGCTCACCTCCGGT_TCGATCCGCCCCGTCGTTCC
CMA1_L1_AAVS1_R1	CMA1	AAVS1	ACAAGAGAAAGAGCAGCAGG_TCGATCCGCCCCGTCGTTCC
CMA1_L2_AAVS1_R1	CMA1	AAVS1	TGGAGCCCATAACATAACAG_TCGATCCGCCCCGTCGTTCC
CMA1_L3_AAVS1_R1	CMA1	AAVS1	GTGGTGGTTTCCTTATAAGA_TCGATCCGCCCCGTCGTTCC
COPZ1_L1_AAVS1_R1	COPZ1	AAVS1	AGACCCATCGGACTGACAGT_TCGATCCGCCCCGTCGTTCC
COPZ1_L2_AAVS1_R1	COPZ1	AAVS1	CCTCTTGGAAGGCCTGACAG_TCGATCCGCCCCGTCGTTCC
COPZ1_L3_AAVS1_R1	COPZ1	AAVS1	TGGCAGCTCCTATGAAAATG_TCGATCCGCCCCGTCGTTCC
COPZ2_L1_AAVS1_R1	COPZ2	AAVS1	TCCTAGATAATGACGGGCGC_TCGATCCGCCCCGTCGTTCC
COPZ2_L2_AAVS1_R1	COPZ2	AAVS1	TGACACATTCCCCTCCATGA_TCGATCCGCCCCGTCGTTCC
COPZ2_L3_AAVS1_R1	COPZ2	AAVS1	CATTGACCTCTTCCTATACG_TCGATCCGCCCCGTCGTTCC
CPE_L1_AAVS1_R1	CPE	AAVS1	CATCAGCAGGATTTACACGG_TCGATCCGCCCCGTCGTTCC
CPE_L2_AAVS1_R1	CPE	AAVS1	CTATGCAACGAATACCAGAA_TCGATCCGCCCCGTCGTTCC
CPE_L3_AAVS1_R1	CPE	AAVS1	GTGGGTCGAAGCAATGCCCA_TCGATCCGCCCCGTCGTTCC
CPT1A_L1_AAVS1_R1	CPT1A	AAVS1	ATAATCCCAGTATCTACAGT_TCGATCCGCCCCGTCGTTCC
CPT1A_L2_AAVS1_R1	CPT1A	AAVS1	TCTGGCTCTACCATGATGGG_TCGATCCGCCCCGTCGTTCC
CPT1A_L3_AAVS1_R1	CPT1A	AAVS1	GCTCAGTGAACATCCACCCG_TCGATCCGCCCCGTCGTTCC
CRAT_L1_AAVS1_R1	CRAT	AAVS1	CTCATCCCTACAGACCAACA_TCGATCCGCCCCGTCGTTCC
CRAT_L2_AAVS1_R1	CRAT	AAVS1	GCTGCAGCCCATCGTGAGTG_TCGATCCGCCCCGTCGTTCC
CRAT_L3_AAVS1_R1	CRAT	AAVS1	CCTAGATGCAACCATGCCCA_TCGATCCGCCCCGTCGTTCC
CREBBP_L1_AAVS1_R1	CREBBP	AAVS1	GGTAGCCTATGCTAAGAAAG_TCGATCCGCCCCGTCGTTCC
CREBBP_L2_AAVS1_R1	CREBBP	AAVS1	GTACGAGTCTGCCAACAGCA_TCGATCCGCCCCGTCGTTCC
CREBBP_L3_AAVS1_R1	CREBBP	AAVS1	TGGACCTCTCCACCATCAAG_TCGATCCGCCCCGTCGTTCC
CSHL1_L1_AAVS1_R1	CSHL1	AAVS1	GAGTACCTTCACCAACAACC_TCGATCCGCCCCGTCGTTCC
CSHL1_L2_AAVS1_R1	CSHL1	AAVS1	TGTTGGTGAAGGTACTCCTG_TCGATCCGCCCCGTCGTTCC
CSHL1_L3_AAVS1_R1	CSHL1	AAVS1	CATAGCCTCTTTAAAAAGCC_TCGATCCGCCCCGTCGTTCC
CTDSP2_L1_AAVS1_R1	CTDSP2	AAVS1	TTGAAGATGTTACGTCCACG_TCGATCCGCCCCGTCGTTCC
CTDSP2_L2_AAVS1_R1	CTDSP2	AAVS1	ATACGCAGCGAGCTCAGTGG_TCGATCCGCCCCGTCGTTCC
CTDSP2_L3_AAVS1_R1	CTDSP2	AAVS1	TAGTGCCTATAGAGATTGAG_TCGATCCGCCCCGTCGTTCC
CTDSPL_L1_AAVS1_R1	CTDSPL	AAVS1	ACGTCAGCTTAAAGAAGCAG_TCGATCCGCCCCGTCGTTCC
CTDSPL_L2_AAVS1_R1	CTDSPL	AAVS1	GTACCTTCTTCCAGAGGTGA_TCGATCCGCCCCGTCGTTCC
CTDSPL_L3_AAVS1_R1	CTDSPL	AAVS1	TGTGCTGAAGCGGCCACATG_TCGATCCGCCCCGTCGTTCC
DAPK2_L1_AAVS1_R1	DAPK2	AAVS1	CTATGAGAACCGCACCGACG_TCGATCCGCCCCGTCGTTCC
DAPK2_L2_AAVS1_R1	DAPK2	AAVS1	AGACACGAAGCAGGAAACAC_TCGATCCGCCCCGTCGTTCC
DAPK2_L3_AAVS1_R1	DAPK2	AAVS1	AGTGCCGGGAGAAGAGCACG_TCGATCCGCCCCGTCGTTCC
DGAT2L6_L1_AAVS1_R1	DGAT2L6	AAVS1	TCAAGGCTGAGCTACTCACA_TCGATCCGCCCCGTCGTTCC
DGAT2L6_L2_AAVS1_R1	DGAT2L6	AAVS1	CAGTCGGGAGAAGAAAGCCA_TCGATCCGCCCCGTCGTTCC
DGAT2L6_L3_AAVS1_R1	DGAT2L6	AAVS1	CTCCCGACTGAATCTCCAGG_TCGATCCGCCCCGTCGTTCC
DMXL1_L1_AAVS1_R1	DMXL1	AAVS1	AATGATTGTTTGCTATACGG_TCGATCCGCCCCGTCGTTCC
DMXL1_L2_AAVS1_R1	DMXL1	AAVS1	TTTGAATGTGAGTCAACAGG_TCGATCCGCCCCGTCGTTCC
DMXL1_L3_AAVS1_R1	DMXL1	AAVS1	GTAGACTGTTCAATGCAACA_TCGATCCGCCCCGTCGTTCC
DMXL2_L1_AAVS1_R1	DMXL2	AAVS1	TCCAGAATATCATCTCCTGG_TCGATCCGCCCCGTCGTTCC
DMXL2_L2_AAVS1_R1	DMXL2	AAVS1	AGAGAGCTTGCATCACCAGA_TCGATCCGCCCCGTCGTTCC
DMXL2_L3_AAVS1_R1	DMXL2	AAVS1	CATCAAGTCTTGTAACCCGG_TCGATCCGCCCCGTCGTTCC
DNAH3_L1_AAVS1_R1	DNAH3	AAVS1	TGTCCAAGCTGGATCGACGA_TCGATCCGCCCCGTCGTTCC
DNAH3_L2_AAVS1_R1	DNAH3	AAVS1	ATAAAGACCCAGACCATGTG_TCGATCCGCCCCGTCGTTCC
DNAH3_L3_AAVS1_R1	DNAH3	AAVS1	CTTCTCACGAGTGATTCAAG_TCGATCCGCCCCGTCGTTCC
DNAH6_L1_AAVS1_R1	DNAH6	AAVS1	TTAGCAATGCTGTCACCAGA_TCGATCCGCCCCGTCGTTCC
DNAH6_L2_AAVS1_R1	DNAH6	AAVS1	CCAAATTCAGAAGTGCCTAG_TCGATCCGCCCCGTCGTTCC
DNAH6_L3_AAVS1_R1	DNAH6	AAVS1	CCTCATTTCGAAATTCTCCT_TCGATCCGCCCCGTCGTTCC
DNM1L_L1_AAVS1_R1	DNM1L	AAVS1	TCATTGCCTTTCAGATGCGG_TCGATCCGCCCCGTCGTTCC
DNM1L_L2_AAVS1_R1	DNM1L	AAVS1	ATAGTGTTAAGGCCACCAAG_TCGATCCGCCCCGTCGTTCC
DNM1L_L3_AAVS1_R1	DNM1L	AAVS1	CATGAACCAGTTCCACACAG_TCGATCCGCCCCGTCGTTCC
DNM2_L1_AAVS1_R1	DNM2	AAVS1	CTTCGAGTCTACTCGCCACA_TCGATCCGCCCCGTCGTTCC
DNM2_L2_AAVS1_R1	DNM2	AAVS1	CACAGGGACTTCCTTCCCCG_TCGATCCGCCCCGTCGTTCC
DNM2_L3_AAVS1_R1	DNM2	AAVS1	GTGACGATTCCTGAACCGCG_TCGATCCGCCCCGTCGTTCC
DUSP1_L1_AAVS1_R1	DUSP1	AAVS1	CGTTGAAAGCGAAGAAGGAG_TCGATCCGCCCCGTCGTTCC
DUSP1_L2_AAVS1_R1	DUSP1	AAVS1	GCGCTCGTCCAGCAACACCA_TCGATCCGCCCCGTCGTTCC
DUSP1_L3_AAVS1_R1	DUSP1	AAVS1	TCAGGGACGCTAGTACTCAG_TCGATCCGCCCCGTCGTTCC
DUSP13_L1_AAVS1_R1	DUSP13	AAVS1	ACAGGTGCCAAATTCTACCG_TCGATCCGCCCCGTCGTTCC
DUSP13_L2_AAVS1_R1	DUSP13	AAVS1	TCCCTACCAGCCGCCCACAT_TCGATCCGCCCCGTCGTTCC
DUSP13_L3_AAVS1_R1	DUSP13	AAVS1	GGAGTACTATGGCATCGAGG_TCGATCCGCCCCGTCGTTCC
DUSP14_L1_AAVS1_R1	DUSP14	AAVS1	TGGACTGTACTTTGACACCG_TCGATCCGCCCCGTCGTTCC
DUSP14_L2_AAVS1_R1	DUSP14	AAVS1	CAGTGTGAGCAGGAAGCACG_TCGATCCGCCCCGTCGTTCC
DUSP14_L3_AAVS1_R1	DUSP14	AAVS1	CAGGTACGCGATACACAGCG_TCGATCCGCCCCGTCGTTCC
DUSP18_L1_AAVS1_R1	DUSP18	AAVS1	TGCTGACCATATCCACAGCG_TCGATCCGCCCCGTCGTTCC
DUSP18_L2_AAVS1_R1	DUSP18	AAVS1	ACTTTGCTGCACTGTGCTGC_TCGATCCGCCCCGTCGTTCC
DUSP18_L3_AAVS1_R1	DUSP18	AAVS1	GTCTAGCAACCAGATCACCA_TCGATCCGCCCCGTCGTTCC
DUSP2_L1_AAVS1_R1	DUSP2	AAVS1	ACTGCCGTGTACTTCCTGCG_TCGATCCGCCCCGTCGTTCC
DUSP2_L2_AAVS1_R1	DUSP2	AAVS1	GGACGAGGGCAGTGCCTCGG_TCGATCCGCCCCGTCGTTCC
DUSP2_L3_AAVS1_R1	DUSP2	AAVS1	TGCTGCACGAGACCCGCGCG_TCGATCCGCCCCGTCGTTCC
DUSP27_L1_AAVS1_R1	DUSP27	AAVS1	ACTGGCCCCGAATTCTACAC_TCGATCCGCCCCGTCGTTCC
DUSP27_L2_AAVS1_R1	DUSP27	AAVS1	GAGGCGCTGCTGACTTACAG_TCGATCCGCCCCGTCGTTCC
DUSP27_L3_AAVS1_R1	DUSP27	AAVS1	TGATGACCGTGCGTAAGAAG_TCGATCCGCCCCGTCGTTCC
DUSP4_L1_AAVS1_R1	DUSP4	AAVS1	GCACTGCCGAGGTAGAGGAA_TCGATCCGCCCCGTCGTTCC
DUSP4_L2_AAVS1_R1	DUSP4	AAVS1	GCATGTCTCTCCGGGCAGCA_TCGATCCGCCCCGTCGTTCC
DUSP4_L3_AAVS1_R1	DUSP4	AAVS1	ACTGATAGTGTCCTTCAAAG_TCGATCCGCCCCGTCGTTCC
DUSP5_L1_AAVS1_R1	DUSP5	AAVS1	GGAATATCCTGAGTGTTGCG_TCGATCCGCCCCGTCGTTCC
DUSP5_L2_AAVS1_R1	DUSP5	AAVS1	GCTCAACGTCAACCTCAACT_TCGATCCGCCCCGTCGTTCC
DUSP5_L3_AAVS1_R1	DUSP5	AAVS1	GCTGCGCAAGATGCTCCGCA_TCGATCCGCCCCGTCGTTCC
DUSP6_L1_AAVS1_R1	DUSP6	AAVS1	GTGCGCGCGCTCTTCACGCG_TCGATCCGCCCCGTCGTTCC
DUSP6_L2_AAVS1_R1	DUSP6	AAVS1	GACTGGAACGAGAATACGGG_TCGATCCGCCCCGTCGTTCC
DUSP6_L3_AAVS1_R1	DUSP6	AAVS1	GGAAATGGCGATCAGCAAGA_TCGATCCGCCCCGTCGTTCC
DUSP7_L1_AAVS1_R1	DUSP7	AAVS1	GCTGCTCTACGACGAGGCCA_TCGATCCGCCCCGTCGTTCC
DUSP7_L2_AAVS1_R1	DUSP7	AAVS1	GCACATGTCGACTTCGGGGG_TCGATCCGCCCCGTCGTTCC
DUSP7_L3_AAVS1_R1	DUSP7	AAVS1	TCCACCAACCTGGACGTGCT_TCGATCCGCCCCGTCGTTCC
DUSP9_L1_AAVS1_R1	DUSP9	AAVS1	GTGCTCCTGTACGACCAGGG_TCGATCCGCCCCGTCGTTCC
DUSP9_L2_AAVS1_R1	DUSP9	AAVS1	CCCGTGCTCCTGTACGACCA_TCGATCCGCCCCGTCGTTCC
DUSP9_L3_AAVS1_R1	DUSP9	AAVS1	CGAGTCGGCGCGCATCGGTG_TCGATCCGCCCCGTCGTTCC
EEF2_L1_AAVS1_R1	EEF2	AAVS1	GCTGCAGCTCCAGCAGGGCG_TCGATCCGCCCCGTCGTTCC
EEF2_L2_AAVS1_R1	EEF2	AAVS1	GTCTACCGTGAAGTTCACCT_TCGATCCGCCCCGTCGTTCC
EEF2_L3_AAVS1_R1	EEF2	AAVS1	CCTCGTACAGGAGCTCGCAG_TCGATCCGCCCCGTCGTTCC
EFEMP1_L1_AAVS1_R1	EFEMP1	AAVS1	CAAGTGTGCATCAATTTACG_TCGATCCGCCCCGTCGTTCC
EFEMP1_L2_AAVS1_R1	EFEMP1	AAVS1	GCAAACAACTATACCTGCGT_TCGATCCGCCCCGTCGTTCC
EFEMP1_L3_AAVS1_R1	EFEMP1	AAVS1	TTCATCTGTCAGTGCAATCA_TCGATCCGCCCCGTCGTTCC
EFNB2_L1_AAVS1_R1	EFNB2	AAVS1	ACCCCAGCAGTACTTCCACA_TCGATCCGCCCCGTCGTTCC
EFNB2_L2_AAVS1_R1	EFNB2	AAVS1	TCTGAAATTCTAGACCCCAG_TCGATCCGCCCCGTCGTTCC
EFNB2_L3_AAVS1_R1	EFNB2	AAVS1	GGAGGGCCTGGATAACCAGG_TCGATCCGCCCCGTCGTTCC
EFNB3_L1_AAVS1_R1	EFNB3	AAVS1	GGAGGTGTGTGCCTAACCAG_TCGATCCGCCCCGTCGTTCC
EFNB3_L2_AAVS1_R1	EFNB3	AAVS1	GAGTATAGCCCTAATCTCTG_TCGATCCGCCCCGTCGTTCC
EFNB3_L3_AAVS1_R1	EFNB3	AAVS1	TGTACCCTCAGATCGGGGAC_TCGATCCGCCCCGTCGTTCC
EFTUD2_L1_AAVS1_R1	EFTUD2	AAVS1	AGTCACTCATAGCCTCGCCG_TCGATCCGCCCCGTCGTTCC
EFTUD2_L2_AAVS1_R1	EFTUD2	AAVS1	AGGTGATGCTGAACACAGAG_TCGATCCGCCCCGTCGTTCC
EFTUD2_L3_AAVS1_R1	EFTUD2	AAVS1	TGTGGACTCCGACCTCGGCG_TCGATCCGCCCCGTCGTTCC
EGR2_L1_AAVS1_R1	EGR2	AAVS1	GAGTGCAGGCATCTTGCAAG_TCGATCCGCCCCGTCGTTCC
EGR2_L2_AAVS1_R1	EGR2	AAVS1	CTGTGCAGGAGACCTCTACC_TCGATCCGCCCCGTCGTTCC
EGR2_L3_AAVS1_R1	EGR2	AAVS1	CAATCCGTAACTTTACCCTG_TCGATCCGCCCCGTCGTTCC
EGR4_L1_AAVS1_R1	EGR4	AAVS1	CCTCCCGGCCTCAGCTACAG_TCGATCCGCCCCGTCGTTCC
EGR4_L2_AAVS1_R1	EGR4	AAVS1	GGACTTGACGAGGAGCGCGT_TCGATCCGCCCCGTCGTTCC
EGR4_L3_AAVS1_R1	EGR4	AAVS1	GCTCGCCCTCCTTACCTCCA_TCGATCCGCCCCGTCGTTCC
EIF2S3_L1_AAVS1_R1	EIF2S3	AAVS1	AGTTTCCTACGGACATTCCA_TCGATCCGCCCCGTCGTTCC
EIF2S3_L2_AAVS1_R1	EIF2S3	AAVS1	CATATAGGTACAGTAGCAGA_TCGATCCGCCCCGTCGTTCC
EIF2S3_L3_AAVS1_R1	EIF2S3	AAVS1	CGGACATTCCAGGGACCAAA_TCGATCCGCCCCGTCGTTCC
EIF2S3B_L1_AAVS1_R1	EIF2S3B	AAVS1	ACAGACATTCCAGGAACCAA_TCGATCCGCCCCGTCGTTCC
EIF2S3B_L2_AAVS1_R1	EIF2S3B	AAVS1	TTTCTGGAGTTCACACCGTC_TCGATCCGCCCCGTCGTTCC
EIF2S3B_L3_AAVS1_R1	EIF2S3B	AAVS1	CAGACATTCCAGGAACCAAA_TCGATCCGCCCCGTCGTTCC
EIF4A1_L1_AAVS1_R1	EIF4A1	AAVS1	TCCTGTCACGCCTGTATCGG_TCGATCCGCCCCGTCGTTCC
EIF4A1_L2_AAVS1_R1	EIF4A1	AAVS1	GGAGCCCGAAGGCGTCATCG_TCGATCCGCCCCGTCGTTCC
EIF4A1_L3_AAVS1_R1	EIF4A1	AAVS1	CTCTGCTCAGATACAGAAGG_TCGATCCGCCCCGTCGTTCC
EIF4A3_L1_AAVS1_R1	EIF4A3	AAVS1	GTTGGCTGTGCAGATCCAGA_TCGATCCGCCCCGTCGTTCC
EIF4A3_L2_AAVS1_R1	EIF4A3	AAVS1	GAGGACTGAGATACTGAAGG_TCGATCCGCCCCGTCGTTCC
EIF4A3_L3_AAVS1_R1	EIF4A3	AAVS1	TTACGGACAGCATGTTGTCG_TCGATCCGCCCCGTCGTTCC
ELANE_L1_AAVS1_R1	ELANE	AAVS1	TGTCGTTGAGCAAGTTTACG_TCGATCCGCCCCGTCGTTCC
ELANE_L2_AAVS1_R1	ELANE	AAVS1	CCCCGGCAGAAACGTCCGCG_TCGATCCGCCCCGTCGTTCC
ELANE_L3_AAVS1_R1	ELANE	AAVS1	GAGCCCATAACCTCTCGCGG_TCGATCCGCCCCGTCGTTCC
ELOVL2_L1_AAVS1_R1	ELOVL2	AAVS1	TCAAGATCTTACCAGCGCAG_TCGATCCGCCCCGTCGTTCC
ELOVL2_L2_AAVS1_R1	ELOVL2	AAVS1	TACCTCTGCCAGCATGTACG_TCGATCCGCCCCGTCGTTCC
ELOVL2_L3_AAVS1_R1	ELOVL2	AAVS1	GACAATATGTTTGGACCGCG_TCGATCCGCCCCGTCGTTCC
ELOVL5_L1_AAVS1_R1	ELOVL5	AAVS1	CCAAAAACCACCTTACCTCG_TCGATCCGCCCCGTCGTTCC
ELOVL5_L2_AAVS1_R1	ELOVL5	AAVS1	GCCTAGCAATGCCTTGAAAT_TCGATCCGCCCCGTCGTTCC
ELOVL5_L3_AAVS1_R1	ELOVL5	AAVS1	CAAAAACCACCTTACCTCGA_TCGATCCGCCCCGTCGTTCC
ENPP2_L1_AAVS1_R1	ENPP2	AAVS1	ATACCTCTCATGATCTGGCA_TCGATCCGCCCCGTCGTTCC
ENPP2_L2_AAVS1_R1	ENPP2	AAVS1	GGATTACAGCCACCAAGCAA_TCGATCCGCCCCGTCGTTCC
ENPP2_L3_AAVS1_R1	ENPP2	AAVS1	CCAGTGTCATCCCTCACGAG_TCGATCCGCCCCGTCGTTCC
ENPP3_L1_AAVS1_R1	ENPP3	AAVS1	AATCCCAGCAGCAATCACCT_TCGATCCGCCCCGTCGTTCC
ENPP3_L2_AAVS1_R1	ENPP3	AAVS1	GATGTGGCATGTAAAGACCG_TCGATCCGCCCCGTCGTTCC
ENPP3_L3_AAVS1_R1	ENPP3	AAVS1	CTTTACATGCCACATCACAC_TCGATCCGCCCCGTCGTTCC
ENPP5_L1_AAVS1_R1	ENPP5	AAVS1	CAGAGGGCAGGACATACTAG_TCGATCCGCCCCGTCGTTCC
ENPP5_L2_AAVS1_R1	ENPP5	AAVS1	TGCTGAAAAAGGCAAAGTTG_TCGATCCGCCCCGTCGTTCC
ENPP5_L3_AAVS1_R1	ENPP5	AAVS1	CAATATGGATCACAAACCAG_TCGATCCGCCCCGTCGTTCC
ENPP6_L1_AAVS1_R1	ENPP6	AAVS1	GATGATCGGGAACTACATGT_TCGATCCGCCCCGTCGTTCC
ENPP6_L2_AAVS1_R1	ENPP6	AAVS1	ATACCATGAGCGCATTGACG_TCGATCCGCCCCGTCGTTCC
ENPP6_L3_AAVS1_R1	ENPP6	AAVS1	AGAATATAAAAATGTCCCAA_TCGATCCGCCCCGTCGTTCC
EP300_L1_AAVS1_R1	EP300	AAVS1	ATACGAGGCCCATAGCCCAT_TCGATCCGCCCCGTCGTTCC
EP300_L2_AAVS1_R1	EP300	AAVS1	GTACGACTAGGTACAGGCGA_TCGATCCGCCCCGTCGTTCC
EP300_L3_AAVS1_R1	EP300	AAVS1	TGGTGACTCCAGTTGCCCAA_TCGATCCGCCCCGTCGTTCC
EPB42_L1_AAVS1_R1	EPB42	AAVS1	GCCTTGCTGAACAAGCGCCG_TCGATCCGCCCCGTCGTTCC
EPB42_L2_AAVS1_R1	EPB42	AAVS1	GTCTGGGGGACCGAAAGTGG_TCGATCCGCCCCGTCGTTCC
EPB42_L3_AAVS1_R1	EPB42	AAVS1	CAATGAGGAGCACCACACCA_TCGATCCGCCCCGTCGTTCC
ERAP2_L1_AAVS1_R1	ERAP2	AAVS1	ATGCTAAGAATGATGACTTG_TCGATCCGCCCCGTCGTTCC
ERAP2_L2_AAVS1_R1	ERAP2	AAVS1	CTTCTGCTTCCGATAAACTG_TCGATCCGCCCCGTCGTTCC
ERAP2_L3_AAVS1_R1	ERAP2	AAVS1	GCCTCACCTGAAATACTATG_TCGATCCGCCCCGTCGTTCC
ETNPPL_L1_AAVS1_R1	ETNPPL	AAVS1	ACTTAGCCTTACGCCTGGCT_TCGATCCGCCCCGTCGTTCC
ETNPPL_L2_AAVS1_R1	ETNPPL	AAVS1	CCAACTCCAGATACTTACAG_TCGATCCGCCCCGTCGTTCC
ETNPPL_L3_AAVS1_R1	ETNPPL	AAVS1	ATTGAAGATGCTCATAACAG_TCGATCCGCCCCGTCGTTCC
FBLN5_L1_AAVS1_R1	FBLN5	AAVS1	TGAATGCCGAACCATCCCCG_TCGATCCGCCCCGTCGTTCC
FBLN5_L2_AAVS1_R1	FBLN5	AAVS1	GGACAAACCCTGTGTATCGA_TCGATCCGCCCCGTCGTTCC
FBLN5_L3_AAVS1_R1	FBLN5	AAVS1	TATTCTTGTACATGCAACCC_TCGATCCGCCCCGTCGTTCC
FGFR2_L1_AAVS1_R1	FGFR2	AAVS1	ACTCACCCACAACATCCAGG_TCGATCCGCCCCGTCGTTCC
FGFR2_L2_AAVS1_R1	FGFR2	AAVS1	AGTGTGGTCCCATCTGACAA_TCGATCCGCCCCGTCGTTCC
FGFR2_L3_AAVS1_R1	FGFR2	AAVS1	TGACCAAACGTATCCCCCTG_TCGATCCGCCCCGTCGTTCC
FGFR3_L1_AAVS1_R1	FGFR3	AAVS1	CTTACTGGACACGGCCCGAG_TCGATCCGCCCCGTCGTTCC
FGFR3_L2_AAVS1_R1	FGFR3	AAVS1	AAGAACGGCAGGGAGTTCCG_TCGATCCGCCCCGTCGTTCC
FGFR3_L3_AAVS1_R1	FGFR3	AAVS1	CATCCGGCAGACGTACACGC_TCGATCCGCCCCGTCGTTCC
FOXA1_L1_AAVS1_R1	FOXA1	AAVS1	GGACATGTTGAAGGACGCCG_TCGATCCGCCCCGTCGTTCC
FOXA1_L2_AAVS1_R1	FOXA1	AAVS1	GCTCATGCACGGGTTCATGG_TCGATCCGCCCCGTCGTTCC
FOXA1_L3_AAVS1_R1	FOXA1	AAVS1	GGTACGGCGCTGAGCCCGAG_TCGATCCGCCCCGTCGTTCC
FOXC2_L1_AAVS1_R1	FOXC2	AAVS1	CAGTTACTGGACCCTGGACC_TCGATCCGCCCCGTCGTTCC
FOXC2_L2_AAVS1_R1	FOXC2	AAVS1	CAAGGGCAGTTACTGGACCC_TCGATCCGCCCCGTCGTTCC
FOXC2_L3_AAVS1_R1	FOXC2	AAVS1	CTGCGAACGTCGCCGCCGGG_TCGATCCGCCCCGTCGTTCC
FOXD2_L1_AAVS1_R1	FOXD2	AAVS1	CTGGACGCTGGACCCGGAGT_TCGATCCGCCCCGTCGTTCC
FOXD2_L2_AAVS1_R1	FOXD2	AAVS1	AGCCGAGGCAGACTTAGCCG_TCGATCCGCCCCGTCGTTCC
FOXD2_L3_AAVS1_R1	FOXD2	AAVS1	GGCCGACGCAGACATAGACG_TCGATCCGCCCCGTCGTTCC
FOXE1_L1_AAVS1_R1	FOXE1	AAVS1	GGCGCTTGACCCCAACGCGG_TCGATCCGCCCCGTCGTTCC
FOXE1_L2_AAVS1_R1	FOXE1	AAVS1	ACCGCGACAACCCCAAAAAG_TCGATCCGCCCCGTCGTTCC
FOXE1_L3_AAVS1_R1	FOXE1	AAVS1	GAGCGCCGCCTCACGCTGGG_TCGATCCGCCCCGTCGTTCC
FOXE3_L1_AAVS1_R1	FOXE3	AAVS1	ACCGCGACAGCCCGCGCAAG_TCGATCCGCCCCGTCGTTCC
FOXE3_L2_AAVS1_R1	FOXE3	AAVS1	CGAACATGTCTGCGGCCGCG_TCGATCCGCCCCGTCGTTCC
FOXE3_L3_AAVS1_R1	FOXE3	AAVS1	CAAAGCGTTCGGTGATGAAG_TCGATCCGCCCCGTCGTTCC
FOXR1_L1_AAVS1_R1	FOXR1	AAVS1	GAGACCTCCAGCTTTCCAGG_TCGATCCGCCCCGTCGTTCC
FOXR1_L2_AAVS1_R1	FOXR1	AAVS1	TGAGACCTCCAGCTTTCCAG_TCGATCCGCCCCGTCGTTCC
FOXR1_L3_AAVS1_R1	FOXR1	AAVS1	TGGGATTTACCCACATCCAG_TCGATCCGCCCCGTCGTTCC
FOXR2_L1_AAVS1_R1	FOXR2	AAVS1	AAGGTGGCTACAATTGAGAG_TCGATCCGCCCCGTCGTTCC
FOXR2_L2_AAVS1_R1	FOXR2	AAVS1	CAGTCTCCTTTACAGAAGCA_TCGATCCGCCCCGTCGTTCC
FOXR2_L3_AAVS1_R1	FOXR2	AAVS1	AGCCCCCACAAAAAGACGAA_TCGATCCGCCCCGTCGTTCC
FUBP1_L1_AAVS1_R1	FUBP1	AAVS1	GAGTTAATTCGTGATCAAGG_TCGATCCGCCCCGTCGTTCC
FUBP1_L2_AAVS1_R1	FUBP1	AAVS1	GAGAAGTTCGGAATGAGTAT_TCGATCCGCCCCGTCGTTCC
FUBP1_L3_AAVS1_R1	FUBP1	AAVS1	GCTGAGCCAGAAGAGGGGGG_TCGATCCGCCCCGTCGTTCC
FUT3_L1_AAVS1_R1	FUT3	AAVS1	CACGCCTCCCACCTTCCCCG_TCGATCCGCCCCGTCGTTCC
FUT3_L2_AAVS1_R1	FUT3	AAVS1	TCTGTCCCGCTGTTCAGAGA_TCGATCCGCCCCGTCGTTCC
FUT3_L3_AAVS1_R1	FUT3	AAVS1	ATGGCCTTTCCACATCCCTG_TCGATCCGCCCCGTCGTTCC
FUT4_L1_AAVS1_R1	FUT4	AAVS1	CTGGACGCTCTCCTACCGGG_TCGATCCGCCCCGTCGTTCC
FUT4_L2_AAVS1_R1	FUT4	AAVS1	TCTGCGCGTGTTGGACTACG_TCGATCCGCCCCGTCGTTCC
FUT4_L3_AAVS1_R1	FUT4	AAVS1	CGACCGCGCGTCCTACGGAG_TCGATCCGCCCCGTCGTTCC
FUT6_L1_AAVS1_R1	FUT6	AAVS1	GGTCATCGTGCACCACCGAG_TCGATCCGCCCCGTCGTTCC
FUT6_L2_AAVS1_R1	FUT6	AAVS1	TGGCAGCTGAAAGCCATGGA_TCGATCCGCCCCGTCGTTCC
FUT6_L3_AAVS1_R1	FUT6	AAVS1	GGTGTATCCACAGGCAGACG_TCGATCCGCCCCGTCGTTCC
FUT7_L1_AAVS1_R1	FUT7	AAVS1	GCTGCCAGCCAAGAGCAGGG_TCGATCCGCCCCGTCGTTCC
FUT7_L2_AAVS1_R1	FUT7	AAVS1	CAGCAGCCACAGGAGCCAGA_TCGATCCGCCCCGTCGTTCC
FUT7_L3_AAVS1_R1	FUT7	AAVS1	ACCGCGAGCTGCAGACCCGG_TCGATCCGCCCCGTCGTTCC
FUT9_L1_AAVS1_R1	FUT9	AAVS1	GCATTGAAATCCATACCTAC_TCGATCCGCCCCGTCGTTCC
FUT9_L2_AAVS1_R1	FUT9	AAVS1	TGAAACTACTATTCTGGTGT_TCGATCCGCCCCGTCGTTCC
FUT9_L3_AAVS1_R1	FUT9	AAVS1	CAAATTTACCTCAGCAAGCT_TCGATCCGCCCCGTCGTTCC
G6PC_L1_AAVS1_R1	G6PC	AAVS1	AGTCTTGGTAATTCACCTGG_TCGATCCGCCCCGTCGTTCC
G6PC_L2_AAVS1_R1	G6PC	AAVS1	GGTGAATTACCAAGACTCCC_TCGATCCGCCCCGTCGTTCC
G6PC_L3_AAVS1_R1	G6PC	AAVS1	GGACGTAGAAGGCATTCCTG_TCGATCCGCCCCGTCGTTCC
G6PC2_L1_AAVS1_R1	G6PC2	AAVS1	TGGTCATCGACCTTACTGGT_TCGATCCGCCCCGTCGTTCC
G6PC2_L2_AAVS1_R1	G6PC2	AAVS1	GAGGCCTTTGAACACACTCC_TCGATCCGCCCCGTCGTTCC
G6PC2_L3_AAVS1_R1	G6PC2	AAVS1	ATCCTGTGTCTGGTATGTCA_TCGATCCGCCCCGTCGTTCC
GALNS_L1_AAVS1_R1	GALNS	AAVS1	TCAGCAAGATTGTCGGCAAG_TCGATCCGCCCCGTCGTTCC
GALNS_L2_AAVS1_R1	GALNS	AAVS1	GGGAGCCTGCCCTCGCATGG_TCGATCCGCCCCGTCGTTCC
GALNS_L3_AAVS1_R1	GALNS	AAVS1	TCTTGGGCACCAGTCAGCGA_TCGATCCGCCCCGTCGTTCC
GALNT17_L1_AAVS1_R1	GALNT17	AAVS1	GCCAGCGGTGAATTCCACGT_TCGATCCGCCCCGTCGTTCC
GALNT17_L2_AAVS1_R1	GALNT17	AAVS1	TTACCACCTTCACCAGCCCG_TCGATCCGCCCCGTCGTTCC
GALNT17_L3_AAVS1_R1	GALNT17	AAVS1	ATAACCTTCAATGAGCCCAA_TCGATCCGCCCCGTCGTTCC
GALNT2_L1_AAVS1_R1	GALNT2	AAVS1	GCCGAGTTGGGAGAATGCGG_TCGATCCGCCCCGTCGTTCC
GALNT2_L2_AAVS1_R1	GALNT2	AAVS1	GCTCTGCTTCGCCTTCCTGT_TCGATCCGCCCCGTCGTTCC
GALNT2_L3_AAVS1_R1	GALNT2	AAVS1	GCAGGTGTCAGCGGAAGCAG_TCGATCCGCCCCGTCGTTCC
GALNT4_L1_AAVS1_R1	GALNT4	AAVS1	GCAGGGGGCTTCTTATAAAG_TCGATCCGCCCCGTCGTTCC
GALNT4_L2_AAVS1_R1	GALNT4	AAVS1	AACAGTGGCCTATATCTTCG_TCGATCCGCCCCGTCGTTCC
GALNT4_L3_AAVS1_R1	GALNT4	AAVS1	AAGTCCACCTCACCGCCATC_TCGATCCGCCCCGTCGTTCC
GALNT9_L1_AAVS1_R1	GALNT9	AAVS1	GCCCACGTCGAGTTCAACAC_TCGATCCGCCCCGTCGTTCC
GALNT9_L2_AAVS1_R1	GALNT9	AAVS1	TGGACCAGTACGTCAACAAG_TCGATCCGCCCCGTCGTTCC
GALNT9_L3_AAVS1_R1	GALNT9	AAVS1	GTACTCGCGGTCCACTACGA_TCGATCCGCCCCGTCGTTCC
GCNT2_L1_AAVS1_R1	GCNT2	AAVS1	AAATGTCTACTGTGTTCACG_TCGATCCGCCCCGTCGTTCC
GCNT2_L2_AAVS1_R1	GCNT2	AAVS1	TTGCAAGGGACACTTCGCAA_TCGATCCGCCCCGTCGTTCC
GCNT2_L3_AAVS1_R1	GCNT2	AAVS1	CAAGAGCATACAGATAAAGG_TCGATCCGCCCCGTCGTTCC
GCNT4_L1_AAVS1_R1	GCNT4	AAVS1	AAATATGTTATCAACTTGTG_TCGATCCGCCCCGTCGTTCC
GCNT4_L2_AAVS1_R1	GCNT4	AAVS1	AATATGTTATCAACTTGTGT_TCGATCCGCCCCGTCGTTCC
GCNT4_L3_AAVS1_R1	GCNT4	AAVS1	CTGCATCCATTATGATCGTA_TCGATCCGCCCCGTCGTTCC
GDPD2_L1_AAVS1_R1	GDPD2	AAVS1	GATGACCAGCAGGAATGCCA_TCGATCCGCCCCGTCGTTCC
GDPD2_L2_AAVS1_R1	GDPD2	AAVS1	GCATCTGCACAGCCTCCACA_TCGATCCGCCCCGTCGTTCC
GDPD2_L3_AAVS1_R1	GDPD2	AAVS1	GATTCGGGTTGGGAATACAG_TCGATCCGCCCCGTCGTTCC
GDPD4_L1_AAVS1_R1	GDPD4	AAVS1	TATGCTGACCAGGTGCACGT_TCGATCCGCCCCGTCGTTCC
GDPD4_L2_AAVS1_R1	GDPD4	AAVS1	TCAGGTCTACAAGTGCCTGT_TCGATCCGCCCCGTCGTTCC
GDPD4_L3_AAVS1_R1	GDPD4	AAVS1	AATGTAATCACAAGGTTAAG_TCGATCCGCCCCGTCGTTCC
GH1_L1_AAVS1_R1	GH1	AAVS1	GTCATAGACGTTGCTGTCAG_TCGATCCGCCCCGTCGTTCC
GH1_L2_AAVS1_R1	GH1	AAVS1	GCTGGTGCAGACGATGGGCG_TCGATCCGCCCCGTCGTTCC
GH1_L3_AAVS1_R1	GH1	AAVS1	TGTGTTTCCTCCCTGTTGGA_TCGATCCGCCCCGTCGTTCC
GH2_L1_AAVS1_R1	GH2	AAVS1	GATAGGTGTCATATGCCAGC_TCGATCCGCCCCGTCGTTCC
GH2_L2_AAVS1_R1	GH2	AAVS1	GCTGGTACAGGCGACGGGCG_TCGATCCGCCCCGTCGTTCC
GH2_L3_AAVS1_R1	GH2	AAVS1	TATTCCAACACCTTCCAACA_TCGATCCGCCCCGTCGTTCC
GK2_L1_AAVS1_R1	GK2	AAVS1	TAGCAGGTGCTGTTATTCGT_TCGATCCGCCCCGTCGTTCC
GK2_L2_AAVS1_R1	GK2	AAVS1	AACTTCGTCAAGTCTAAGAC_TCGATCCGCCCCGTCGTTCC
GK2_L3_AAVS1_R1	GK2	AAVS1	ATATCCAACATAAAAGCTGT_TCGATCCGCCCCGTCGTTCC
GK3P_L1_AAVS1_R1	GK3P	AAVS1	CCGGTATATTACGCTTTGGA_TCGATCCGCCCCGTCGTTCC
GK3P_L2_AAVS1_R1	GK3P	AAVS1	AGCGCAAGAGGGATAATCTG_TCGATCCGCCCCGTCGTTCC
GK3P_L3_AAVS1_R1	GK3P	AAVS1	AACTTTGTCAAGTCCAAGAC_TCGATCCGCCCCGTCGTTCC
GLB1_L1_AAVS1_R1	GLB1	AAVS1	CTATGATGCCCCACTGAGTG_TCGATCCGCCCCGTCGTTCC
GLB1_L2_AAVS1_R1	GLB1	AAVS1	ACCAAAGTTTGCATATGGAA_TCGATCCGCCCCGTCGTTCC
GLB1_L3_AAVS1_R1	GLB1	AAVS1	TCTATGATATACTTGCCCGT_TCGATCCGCCCCGTCGTTCC
GLB1L3_L1_AAVS1_R1	GLB1L3	AAVS1	GTTGTCCTCAACAGTAACCG_TCGATCCGCCCCGTCGTTCC
GLB1L3_L2_AAVS1_R1	GLB1L3	AAVS1	GCTTGTTTCTCAGTACCGCC_TCGATCCGCCCCGTCGTTCC
GLB1L3_L3_AAVS1_R1	GLB1L3	AAVS1	TTCTCTTCCTGCTTAAACCG_TCGATCCGCCCCGTCGTTCC
GLT6D1_L1_AAVS1_R1	GLT6D1	AAVS1	TGTCGAAAGTCCCTTCCCAT_TCGATCCGCCCCGTCGTTCC
GLT6D1_L2_AAVS1_R1	GLT6D1	AAVS1	TGTGTTTCCTAGGTTTGCAG_TCGATCCGCCCCGTCGTTCC
GLT6D1_L3_AAVS1_R1	GLT6D1	AAVS1	AGTGATCTTCTACATCATGG_TCGATCCGCCCCGTCGTTCC
GPATCH2_L1_AAVS1_R1	GPATCH2	AAVS1	TGATCTCTACAACCCTCAGG_TCGATCCGCCCCGTCGTTCC
GPATCH2_L2_AAVS1_R1	GPATCH2	AAVS1	CCGGCTGCTGGAGCTCCGAT_TCGATCCGCCCCGTCGTTCC
GPATCH2_L3_AAVS1_R1	GPATCH2	AAVS1	TTCTACGAAAAGGAATCAGG_TCGATCCGCCCCGTCGTTCC
GPATCH2L_L1_AAVS1_R1	GPATCH2L	AAVS1	TCAGATTGGAGCTATGAGAG_TCGATCCGCCCCGTCGTTCC
GPATCH2L_L2_AAVS1_R1	GPATCH2L	AAVS1	TAGTGACTCTGATGACACAA_TCGATCCGCCCCGTCGTTCC
GPATCH2L_L3_AAVS1_R1	GPATCH2L	AAVS1	AGCTTCGGAAACGCCGAGGT_TCGATCCGCCCCGTCGTTCC
GPR171_L1_AAVS1_R1	GPR171	AAVS1	TACAGAAGAATACGAATCAC_TCGATCCGCCCCGTCGTTCC
GPR171_L2_AAVS1_R1	GPR171	AAVS1	GATTCCCATCAAAGACATCA_TCGATCCGCCCCGTCGTTCC
GPR171_L3_AAVS1_R1	GPR171	AAVS1	AAATGATATCAACCGTTGTG_TCGATCCGCCCCGTCGTTCC
GPR50_L1_AAVS1_R1	GPR50	AAVS1	GTAGATGGCCACCAGCATAT_TCGATCCGCCCCGTCGTTCC
GPR50_L2_AAVS1_R1	GPR50	AAVS1	AGATGGTCGGGTTCATCACA_TCGATCCGCCCCGTCGTTCC
GPR50_L3_AAVS1_R1	GPR50	AAVS1	GAGCCAGTTACAGTGCCAGA_TCGATCCGCCCCGTCGTTCC
GPX5_L1_AAVS1_R1	GPX5	AAVS1	AGTCATGACTACACAGTTAA_TCGATCCGCCCCGTCGTTCC
GPX5_L2_AAVS1_R1	GPX5	AAVS1	GATGGCCTCATAGTCATAGA_TCGATCCGCCCCGTCGTTCC
GPX5_L3_AAVS1_R1	GPX5	AAVS1	CGTCTTTGTGGCAATCCATC_TCGATCCGCCCCGTCGTTCC
GPX6_L1_AAVS1_R1	GPX6	AAVS1	TGTGGCCGCCTATTGAGGCT_TCGATCCGCCCCGTCGTTCC
GPX6_L2_AAVS1_R1	GPX6	AAVS1	GCACGTCCTGTTTGTCAATG_TCGATCCGCCCCGTCGTTCC
GPX6_L3_AAVS1_R1	GPX6	AAVS1	AGCCCTCACCCTCAACGGCG_TCGATCCGCCCCGTCGTTCC
GRM1_L1_AAVS1_R1	GRM1	AAVS1	TGAGGCTGGACACTAACACG_TCGATCCGCCCCGTCGTTCC
GRM1_L2_AAVS1_R1	GRM1	AAVS1	TCTTGCGCAAACTCCGAGAG_TCGATCCGCCCCGTCGTTCC
GRM1_L3_AAVS1_R1	GRM1	AAVS1	CAGGACTAAGAAGCCCATTG_TCGATCCGCCCCGTCGTTCC
GRM3_L1_AAVS1_R1	GRM3	AAVS1	GCGCAACATCTGCATCGCTA_TCGATCCGCCCCGTCGTTCC
GRM3_L2_AAVS1_R1	GRM3	AAVS1	CTTCTACCAGGCCAAAGCCA_TCGATCCGCCCCGTCGTTCC
GRM3_L3_AAVS1_R1	GRM3	AAVS1	GGTTGAGGCTCTGGAAGTAG_TCGATCCGCCCCGTCGTTCC
GRM6_L1_AAVS1_R1	GRM6	AAVS1	CTATGACTTCTTCTCCCGGG_TCGATCCGCCCCGTCGTTCC
GRM6_L2_AAVS1_R1	GRM6	AAVS1	TGTGGAGTCGCTGAGCTCCG_TCGATCCGCCCCGTCGTTCC
GRM6_L3_AAVS1_R1	GRM6	AAVS1	CTTCGTTCAGATCTCCCGAG_TCGATCCGCCCCGTCGTTCC
GRM7_L1_AAVS1_R1	GRM7	AAVS1	ATAACTTCCTTCCGATGCGA_TCGATCCGCCCCGTCGTTCC
GRM7_L2_AAVS1_R1	GRM7	AAVS1	TTATGTGTCTACCCTCGCAT_TCGATCCGCCCCGTCGTTCC
GRM7_L3_AAVS1_R1	GRM7	AAVS1	GATCCTGGACACTTGTTCCA_TCGATCCGCCCCGTCGTTCC
GRM8_L1_AAVS1_R1	GRM8	AAVS1	GTGGACATCGTGACAGCACT_TCGATCCGCCCCGTCGTTCC
GRM8_L2_AAVS1_R1	GRM8	AAVS1	CAAAAAAACTAAACCAAAGT_TCGATCCGCCCCGTCGTTCC
GRM8_L3_AAVS1_R1	GRM8	AAVS1	TGAAGGTTACAACTACCAGG_TCGATCCGCCCCGTCGTTCC
GSPT1_L1_AAVS1_R1	GSPT1	AAVS1	ATAAGTGAAGCAGAGCCAGG_TCGATCCGCCCCGTCGTTCC
GSPT1_L2_AAVS1_R1	GSPT1	AAVS1	TCTTTCTTAGGAGCACCTGG_TCGATCCGCCCCGTCGTTCC
GSPT1_L3_AAVS1_R1	GSPT1	AAVS1	GTAGTATTCATTGGGCACGT_TCGATCCGCCCCGTCGTTCC
GSPT2_L1_AAVS1_R1	GSPT2	AAVS1	AATGGTTGACAAAAGAACAC_TCGATCCGCCCCGTCGTTCC
GSPT2_L2_AAVS1_R1	GSPT2	AAVS1	GGCCTTAGATACAAATCAGG_TCGATCCGCCCCGTCGTTCC
GSPT2_L3_AAVS1_R1	GSPT2	AAVS1	AGAAACCTGGTATTTGTCCT_TCGATCCGCCCCGTCGTTCC
GXYLT1_L1_AAVS1_R1	GXYLT1	AAVS1	TGCAATGGCACCAGAACATG_TCGATCCGCCCCGTCGTTCC
GXYLT1_L2_AAVS1_R1	GXYLT1	AAVS1	CCGTACCTGTCCGACACGCC_TCGATCCGCCCCGTCGTTCC
GXYLT1_L3_AAVS1_R1	GXYLT1	AAVS1	AACAATCTCTGCGAAGCACA_TCGATCCGCCCCGTCGTTCC
GXYLT2_L1_AAVS1_R1	GXYLT2	AAVS1	TGTGGACTCACTTCTCTACG_TCGATCCGCCCCGTCGTTCC
GXYLT2_L2_AAVS1_R1	GXYLT2	AAVS1	CTGTTGGAAACCCTCAGGAG_TCGATCCGCCCCGTCGTTCC
GXYLT2_L3_AAVS1_R1	GXYLT2	AAVS1	TCATGTTAATGAATTTAACT_TCGATCCGCCCCGTCGTTCC
GZMH_L1_AAVS1_R1	GZMH	AAVS1	CTTACCTGTCCCAGCCCCAG_TCGATCCGCCCCGTCGTTCC
GZMH_L2_AAVS1_R1	GZMH	AAVS1	CTTTCAGAGGAGATCATCGG_TCGATCCGCCCCGTCGTTCC
GZMH_L3_AAVS1_R1	GZMH	AAVS1	ACAATATCAAGGAACAGGAG_TCGATCCGCCCCGTCGTTCC
GZMK_L1_AAVS1_R1	GZMK	AAVS1	GATATCATGCTGGTTAAGGT_TCGATCCGCCCCGTCGTTCC
GZMK_L2_AAVS1_R1	GZMK	AAVS1	GTGTGCGCCTAAAACCACAG_TCGATCCGCCCCGTCGTTCC
GZMK_L3_AAVS1_R1	GZMK	AAVS1	GGACTCACCGATATTGGCAG_TCGATCCGCCCCGTCGTTCC
HAO1_L1_AAVS1_R1	HAO1	AAVS1	TCATTGATACAAATTAGCCG_TCGATCCGCCCCGTCGTTCC
HAO1_L2_AAVS1_R1	HAO1	AAVS1	CTTCCTCCTACCTCTCACAG_TCGATCCGCCCCGTCGTTCC
HAO1_L3_AAVS1_R1	HAO1	AAVS1	TGTTACGCACATCATCCAGA_TCGATCCGCCCCGTCGTTCC
HAO2_L1_AAVS1_R1	HAO2	AAVS1	ACACCAGAACCACAATCCAA_TCGATCCGCCCCGTCGTTCC
HAO2_L2_AAVS1_R1	HAO2	AAVS1	GAACAAACAGTTGATCCAGA_TCGATCCGCCCCGTCGTTCC
HAO2_L3_AAVS1_R1	HAO2	AAVS1	GACACATCTCTCAGGTACCG_TCGATCCGCCCCGTCGTTCC
HAS1_L1_AAVS1_R1	HAS1	AAVS1	CGTGCGGATCCTTAACCCTC_TCGATCCGCCCCGTCGTTCC
HAS1_L2_AAVS1_R1	HAS1	AAVS1	AGGCGCTGGTGAGGACTCGC_TCGATCCGCCCCGTCGTTCC
HAS1_L3_AAVS1_R1	HAS1	AAVS1	CTGTGACTCGGACACAAGGT_TCGATCCGCCCCGTCGTTCC
HAS3_L1_AAVS1_R1	HAS3	AAVS1	CCCCCACTAAGTACCTCCGG_TCGATCCGCCCCGTCGTTCC
HAS3_L2_AAVS1_R1	HAS3	AAVS1	TCCTCAACAAGTACGACTCA_TCGATCCGCCCCGTCGTTCC
HAS3_L3_AAVS1_R1	HAS3	AAVS1	AGTGCAGCTTCGGGGATGAC_TCGATCCGCCCCGTCGTTCC
HBS1L_L1_AAVS1_R1	HBS1L	AAVS1	ATGCCTTGATCACATGAGAG_TCGATCCGCCCCGTCGTTCC
HBS1L_L2_AAVS1_R1	HBS1L	AAVS1	ATATTCTTCCACAGGCTCAA_TCGATCCGCCCCGTCGTTCC
HBS1L_L3_AAVS1_R1	HBS1L	AAVS1	AGCTTCGTTTGCATATGCAT_TCGATCCGCCCCGTCGTTCC
HDAC1_L1_AAVS1_R1	HDAC1	AAVS1	TGATCCTAGGTATCACCAGA_TCGATCCGCCCCGTCGTTCC
HDAC1_L2_AAVS1_R1	HDAC1	AAVS1	GGAAGAGGCCTTCTACACCA_TCGATCCGCCCCGTCGTTCC
HDAC1_L3_AAVS1_R1	HDAC1	AAVS1	ACTCCGACATGTTATCTGGA_TCGATCCGCCCCGTCGTTCC
HDAC2_L1_AAVS1_R1	HDAC2	AAVS1	GTATAGATGATGAGTCATAT_TCGATCCGCCCCGTCGTTCC
HDAC2_L2_AAVS1_R1	HDAC2	AAVS1	TGGGTCATGCGGATTCTATG_TCGATCCGCCCCGTCGTTCC
HDAC2_L3_AAVS1_R1	HDAC2	AAVS1	TCATCTATACCATCTCTCAT_TCGATCCGCCCCGTCGTTCC
HEXA_L1_AAVS1_R1	HEXA	AAVS1	AGGAGGTCATTGAATACGCA_TCGATCCGCCCCGTCGTTCC
HEXA_L2_AAVS1_R1	HEXA	AAVS1	ATTCCAGTACGATGTCAGCT_TCGATCCGCCCCGTCGTTCC
HEXA_L3_AAVS1_R1	HEXA	AAVS1	GAGGAAGAAAGGCTTCGGTG_TCGATCCGCCCCGTCGTTCC
HEXB_L1_AAVS1_R1	HEXB	AAVS1	TCGAAACGCTTCCTCCAGCA_TCGATCCGCCCCGTCGTTCC
HEXB_L2_AAVS1_R1	HEXB	AAVS1	GCTGTTGGCGACACTGCTGG_TCGATCCGCCCCGTCGTTCC
HEXB_L3_AAVS1_R1	HEXB	AAVS1	GCTGATGTAGAAGTTCTCCG_TCGATCCGCCCCGTCGTTCC
HIPK1_L1_AAVS1_R1	HIPK1	AAVS1	GTAAAGGGCACCGCATACTG_TCGATCCGCCCCGTCGTTCC
HIPK1_L2_AAVS1_R1	HIPK1	AAVS1	GAGGGGAATTACCAGTACAG_TCGATCCGCCCCGTCGTTCC
HIPK1_L3_AAVS1_R1	HIPK1	AAVS1	GCAGTCTGTTCAACCAGCGC_TCGATCCGCCCCGTCGTTCC
HIPK2_L1_AAVS1_R1	HIPK2	AAVS1	TTTGTGAGGCAATTGACATG_TCGATCCGCCCCGTCGTTCC
HIPK2_L2_AAVS1_R1	HIPK2	AAVS1	GTGGTCAAGTGCTGGAAACG_TCGATCCGCCCCGTCGTTCC
HIPK2_L3_AAVS1_R1	HIPK2	AAVS1	TAGACAACCATACAGAGTCA_TCGATCCGCCCCGTCGTTCC
HNRNPA1_L1_AAVS1_R1	HNRNPA1	AAVS1	CACCTCTGACTTAGACATGA_TCGATCCGCCCCGTCGTTCC
HNRNPA1_L2_AAVS1_R1	HNRNPA1	AAVS1	CTTACTGACAATCTTATCCA_TCGATCCGCCCCGTCGTTCC
HNRNPA1_L3_AAVS1_R1	HNRNPA1	AAVS1	TGCCGTCATGTCTAAGTCAG_TCGATCCGCCCCGTCGTTCC
HNRNPA2B1_L1_AAVS1_R1	HNRNPA2B1	AAVS1	TTAGGAATCTGGAAAACCAG_TCGATCCGCCCCGTCGTTCC
HNRNPA2B1_L2_AAVS1_R1	HNRNPA2B1	AAVS1	CCTGCAAGCAAAAGATCAAG_TCGATCCGCCCCGTCGTTCC
HNRNPA2B1_L3_AAVS1_R1	HNRNPA2B1	AAVS1	GGCAGCATCAACCTCAGCCA_TCGATCCGCCCCGTCGTTCC
HNRNPK_L1_AAVS1_R1	HNRNPK	AAVS1	CAGACAGCAGTGGCCCCGAG_TCGATCCGCCCCGTCGTTCC
HNRNPK_L2_AAVS1_R1	HNRNPK	AAVS1	ATGATGTTTGATGACCGTCG_TCGATCCGCCCCGTCGTTCC
HNRNPK_L3_AAVS1_R1	HNRNPK	AAVS1	CTGTTGGGACATACCGCTCG_TCGATCCGCCCCGTCGTTCC
HRAS_L1_AAVS1_R1	HRAS	AAVS1	GGATTCCTACCGGAAGCAGG_TCGATCCGCCCCGTCGTTCC
HRAS_L2_AAVS1_R1	HRAS	AAVS1	GCTGTACTCCTCCTGGCCGG_TCGATCCGCCCCGTCGTTCC
HRAS_L3_AAVS1_R1	HRAS	AAVS1	GGACCAGTACATGCGCACCG_TCGATCCGCCCCGTCGTTCC
HTR1A_L1_AAVS1_R1	HTR1A	AAVS1	GTTGAGCACCTGATACAGCG_TCGATCCGCCCCGTCGTTCC
HTR1A_L2_AAVS1_R1	HTR1A	AAVS1	GGGCACGCTCATCTTCTGCG_TCGATCCGCCCCGTCGTTCC
HTR1A_L3_AAVS1_R1	HTR1A	AAVS1	AGTGAGCGAGATGAGCGCAG_TCGATCCGCCCCGTCGTTCC
HTR1E_L1_AAVS1_R1	HTR1E	AAVS1	CTATTACCGGATTTACCACG_TCGATCCGCCCCGTCGTTCC
HTR1E_L2_AAVS1_R1	HTR1E	AAVS1	GGTACTTCCTCTGTGAGGTG_TCGATCCGCCCCGTCGTTCC
HTR1E_L3_AAVS1_R1	HTR1E	AAVS1	AAGAGCCTTTACCAGAAAAG_TCGATCCGCCCCGTCGTTCC
HTR5A_L1_AAVS1_R1	HTR5A	AAVS1	CGTGTACTGGAAGATCTACA_TCGATCCGCCCCGTCGTTCC
HTR5A_L2_AAVS1_R1	HTR5A	AAVS1	GGCCAGCATCTGGAACGTGA_TCGATCCGCCCCGTCGTTCC
HTR5A_L3_AAVS1_R1	HTR5A	AAVS1	AAGGCTGCCAAGTTCCGCGT_TCGATCCGCCCCGTCGTTCC
IGF1R_L1_AAVS1_R1	IGF1R	AAVS1	TTCCGAAATTTACCGCATGG_TCGATCCGCCCCGTCGTTCC
IGF1R_L2_AAVS1_R1	IGF1R	AAVS1	CAGCGCGCCTGACAACGACA_TCGATCCGCCCCGTCGTTCC
IGF1R_L3_AAVS1_R1	IGF1R	AAVS1	ATTTGCTCATTAACATCCGA_TCGATCCGCCCCGTCGTTCC
INMT_L1_AAVS1_R1	INMT	AAVS1	CGACTTTACCGACCGCAACC_TCGATCCGCCCCGTCGTTCC
INMT_L2_AAVS1_R1	INMT	AAVS1	GGGGACACGCTGATTGACAT_TCGATCCGCCCCGTCGTTCC
INMT_L3_AAVS1_R1	INMT	AAVS1	CTCAAGTGCGATGTCCACCT_TCGATCCGCCCCGTCGTTCC
INSR_L1_AAVS1_R1	INSR	AAVS1	ACAAATGCAAGAACTCGCGG_TCGATCCGCCCCGTCGTTCC
INSR_L2_AAVS1_R1	INSR	AAVS1	GTGTGGTTCCAACAGTTGGA_TCGATCCGCCCCGTCGTTCC
INSR_L3_AAVS1_R1	INSR	AAVS1	GCTGAGCTAGAAGCCAACCT_TCGATCCGCCCCGTCGTTCC
INSRR_L1_AAVS1_R1	INSRR	AAVS1	TCCACCTTCGGCATACACCA_TCGATCCGCCCCGTCGTTCC
INSRR_L2_AAVS1_R1	INSRR	AAVS1	GATGCCACATCTGCGTGACG_TCGATCCGCCCCGTCGTTCC
INSRR_L3_AAVS1_R1	INSRR	AAVS1	AAGAACCTCAAACTAATCCG_TCGATCCGCCCCGTCGTTCC
ITK_L1_AAVS1_R1	ITK	AAVS1	ATACTTTGAAGATCGTCATG_TCGATCCGCCCCGTCGTTCC
ITK_L2_AAVS1_R1	ITK	AAVS1	TTGCTCCAGATCGTGAGAGC_TCGATCCGCCCCGTCGTTCC
ITK_L3_AAVS1_R1	ITK	AAVS1	ATCCTCAGGAACTCGCACTG_TCGATCCGCCCCGTCGTTCC
ITPKA_L1_AAVS1_R1	ITPKA	AAVS1	GGTGGATCCTGAAGCTCCCA_TCGATCCGCCCCGTCGTTCC
ITPKA_L2_AAVS1_R1	ITPKA	AAVS1	AGCTGACCAAGGCCCGTGAG_TCGATCCGCCCCGTCGTTCC
ITPKA_L3_AAVS1_R1	ITPKA	AAVS1	CGCCGCCTTAAAACTCCCTG_TCGATCCGCCCCGTCGTTCC
ITPKB_L1_AAVS1_R1	ITPKB	AAVS1	GTTCGGAGCTAGCTTAACGA_TCGATCCGCCCCGTCGTTCC
ITPKB_L2_AAVS1_R1	ITPKB	AAVS1	TCTTTCGCAGCGTCCCAACA_TCGATCCGCCCCGTCGTTCC
ITPKB_L3_AAVS1_R1	ITPKB	AAVS1	GCGCCCGGAGCGAGGAACGG_TCGATCCGCCCCGTCGTTCC
KAT5_L1_AAVS1_R1	KAT5	AAVS1	GATTGATGGACGTAAGAACA_TCGATCCGCCCCGTCGTTCC
KAT5_L2_AAVS1_R1	KAT5	AAVS1	CCCCAGGGGGAGATAATCGA_TCGATCCGCCCCGTCGTTCC
KAT5_L3_AAVS1_R1	KAT5	AAVS1	ATGAATGGGTGACGCATGAG_TCGATCCGCCCCGTCGTTCC
KAT7_L1_AAVS1_R1	KAT7	AAVS1	GGGTGACTCGAGCAGATCGT_TCGATCCGCCCCGTCGTTCC
KAT7_L2_AAVS1_R1	KAT7	AAVS1	GCTTCGATATAAGGAAAAAG_TCGATCCGCCCCGTCGTTCC
KAT7_L3_AAVS1_R1	KAT7	AAVS1	AGAGCCAAACGATACTCCGC_TCGATCCGCCCCGTCGTTCC
KAT8_L1_AAVS1_R1	KAT8	AAVS1	GTCTCGAGTGAACGACCAGG_TCGATCCGCCCCGTCGTTCC
KAT8_L2_AAVS1_R1	KAT8	AAVS1	GGAATTCTATGTACACTACG_TCGATCCGCCCCGTCGTTCC
KAT8_L3_AAVS1_R1	KAT8	AAVS1	CCATACTTACAGTTAACCGG_TCGATCCGCCCCGTCGTTCC
KATNAL2_L1_AAVS1_R1	KATNAL2	AAVS1	AAACTAAACTGGGGTTACGA_TCGATCCGCCCCGTCGTTCC
KATNAL2_L2_AAVS1_R1	KATNAL2	AAVS1	TCAGAAAAACTCGTTCGGGT_TCGATCCGCCCCGTCGTTCC
KATNAL2_L3_AAVS1_R1	KATNAL2	AAVS1	GGGGTCTGGATTATGGTCGA_TCGATCCGCCCCGTCGTTCC
KCNA1_L1_AAVS1_R1	KCNA1	AAVS1	GCCCCTGGACATGTTCTCCG_TCGATCCGCCCCGTCGTTCC
KCNA1_L2_AAVS1_R1	KCNA1	AAVS1	GTTGGAATTGTAGATGACCG_TCGATCCGCCCCGTCGTTCC
KCNA1_L3_AAVS1_R1	KCNA1	AAVS1	GGGCACCGAGATAGCTGAGC_TCGATCCGCCCCGTCGTTCC
KCNA10_L1_AAVS1_R1	KCNA10	AAVS1	GACACTGCCAGAGTTCCGGG_TCGATCCGCCCCGTCGTTCC
KCNA10_L2_AAVS1_R1	KCNA10	AAVS1	GCTGATGAGGATCTTCCCGT_TCGATCCGCCCCGTCGTTCC
KCNA10_L3_AAVS1_R1	KCNA10	AAVS1	GGCCATGGACCAGTTCCGGG_TCGATCCGCCCCGTCGTTCC
KCNA2_L1_AAVS1_R1	KCNA2	AAVS1	GGGACCCAAAGAAACGAATG_TCGATCCGCCCCGTCGTTCC
KCNA2_L2_AAVS1_R1	KCNA2	AAVS1	TATAGCTATTGTGTCTGTCA_TCGATCCGCCCCGTCGTTCC
KCNA2_L3_AAVS1_R1	KCNA2	AAVS1	GTTTCCAGAGACCCTCTTAG_TCGATCCGCCCCGTCGTTCC
KCNA3_L1_AAVS1_R1	KCNA3	AAVS1	CATGAACCTGATCGACATTG_TCGATCCGCCCCGTCGTTCC
KCNA3_L2_AAVS1_R1	KCNA3	AAVS1	CAGCCGGCAACAGCACGTCG_TCGATCCGCCCCGTCGTTCC
KCNA3_L3_AAVS1_R1	KCNA3	AAVS1	ACCGAGCTGGCCGAACGACA_TCGATCCGCCCCGTCGTTCC
KCNA5_L1_AAVS1_R1	KCNA5	AAVS1	CATGAACATCATCGATGTGG_TCGATCCGCCCCGTCGTTCC
KCNA5_L2_AAVS1_R1	KCNA5	AAVS1	CATCATGAACATCATCGATG_TCGATCCGCCCCGTCGTTCC
KCNA5_L3_AAVS1_R1	KCNA5	AAVS1	CCCGCCCTCTGGCCCTACGG_TCGATCCGCCCCGTCGTTCC
KCNB2_L1_AAVS1_R1	KCNB2	AAVS1	CCGCCAATTAGCACACGTGG_TCGATCCGCCCCGTCGTTCC
KCNB2_L2_AAVS1_R1	KCNB2	AAVS1	GTTCCAAAACGTGAGGCGCG_TCGATCCGCCCCGTCGTTCC
KCNB2_L3_AAVS1_R1	KCNB2	AAVS1	CGGAGAGTCCGCCAACACAA_TCGATCCGCCCCGTCGTTCC
KCNC2_L1_AAVS1_R1	KCNC2	AAVS1	CCAGGTCCTCGTCGTCGCCG_TCGATCCGCCCCGTCGTTCC
KCNC2_L2_AAVS1_R1	KCNC2	AAVS1	CTACTCGTCCAGAGCCGCCA_TCGATCCGCCCCGTCGTTCC
KCNC2_L3_AAVS1_R1	KCNC2	AAVS1	GCAAGATCGAGAACAACGAG_TCGATCCGCCCCGTCGTTCC
KCNC4_L1_AAVS1_R1	KCNC4	AAVS1	GAGCGGCCTGTCATCCAAGG_TCGATCCGCCCCGTCGTTCC
KCNC4_L2_AAVS1_R1	KCNC4	AAVS1	GGCCGGCCCGAGACCGATGG_TCGATCCGCCCCGTCGTTCC
KCNC4_L3_AAVS1_R1	KCNC4	AAVS1	CTACTACGCTGAGCGCATTG_TCGATCCGCCCCGTCGTTCC
KCNG2_L1_AAVS1_R1	KCNG2	AAVS1	CGTGCTCTACGTGATGCGCC_TCGATCCGCCCCGTCGTTCC
KCNG2_L2_AAVS1_R1	KCNG2	AAVS1	CATGCCGGACATCCGCGCCG_TCGATCCGCCCCGTCGTTCC
KCNG2_L3_AAVS1_R1	KCNG2	AAVS1	CGCGACGAGCTGGCCTACTG_TCGATCCGCCCCGTCGTTCC
KCNG3_L1_AAVS1_R1	KCNG3	AAVS1	GCCCACGTTCAGCACCACCG_TCGATCCGCCCCGTCGTTCC
KCNG3_L2_AAVS1_R1	KCNG3	AAVS1	GCAGATCCTGGCTAGCGTGT_TCGATCCGCCCCGTCGTTCC
KCNG3_L3_AAVS1_R1	KCNG3	AAVS1	CACGCTAGCCAGGATCTGCG_TCGATCCGCCCCGTCGTTCC
KCNS2_L1_AAVS1_R1	KCNS2	AAVS1	TGCTCAGCACTGAGTAGCCG_TCGATCCGCCCCGTCGTTCC
KCNS2_L2_AAVS1_R1	KCNS2	AAVS1	GGTCGAAGTAGAACTCCCGC_TCGATCCGCCCCGTCGTTCC
KCNS2_L3_AAVS1_R1	KCNS2	AAVS1	ATGACTACGACGACGTCCAG_TCGATCCGCCCCGTCGTTCC
KCNS3_L1_AAVS1_R1	KCNS3	AAVS1	GCTGTGTGATGATTACAGTG_TCGATCCGCCCCGTCGTTCC
KCNS3_L2_AAVS1_R1	KCNS3	AAVS1	TTGACCAAAGCACCCTCCTG_TCGATCCGCCCCGTCGTTCC
KCNS3_L3_AAVS1_R1	KCNS3	AAVS1	CATGTCGGAGTTCCAGAATG_TCGATCCGCCCCGTCGTTCC
KCNV1_L1_AAVS1_R1	KCNV1	AAVS1	TTGCGACGATGCCAACCCCG_TCGATCCGCCCCGTCGTTCC
KCNV1_L2_AAVS1_R1	KCNV1	AAVS1	CATCGTCGCAAAGCTCCAGA_TCGATCCGCCCCGTCGTTCC
KCNV1_L3_AAVS1_R1	KCNV1	AAVS1	GCTGCTCCATGACATGCAGG_TCGATCCGCCCCGTCGTTCC
KCNV2_L1_AAVS1_R1	KCNV2	AAVS1	CTACAATTTCTACCTGTCCG_TCGATCCGCCCCGTCGTTCC
KCNV2_L2_AAVS1_R1	KCNV2	AAVS1	CTACAGGCCCTGGAACACGA_TCGATCCGCCCCGTCGTTCC
KCNV2_L3_AAVS1_R1	KCNV2	AAVS1	GCGTGGACAGCAGGGCCGGA_TCGATCCGCCCCGTCGTTCC
KCTD12_L1_AAVS1_R1	KCTD12	AAVS1	GCTCTGGCGGACAGCACACG_TCGATCCGCCCCGTCGTTCC
KCTD12_L2_AAVS1_R1	KCTD12	AAVS1	GCAGGTAATCCAGGATGTAG_TCGATCCGCCCCGTCGTTCC
KCTD12_L3_AAVS1_R1	KCTD12	AAVS1	TCGGGCTCCGAGTAGCCAAG_TCGATCCGCCCCGTCGTTCC
KCTD21_L1_AAVS1_R1	KCTD21	AAVS1	GCTATATCCTCAACTTCCTG_TCGATCCGCCCCGTCGTTCC
KCTD21_L2_AAVS1_R1	KCTD21	AAVS1	GCAGGAAGTTGAGGATATAG_TCGATCCGCCCCGTCGTTCC
KCTD21_L3_AAVS1_R1	KCTD21	AAVS1	CCATCACGCTGAACGTCGGG_TCGATCCGCCCCGTCGTTCC
KCTD6_L1_AAVS1_R1	KCTD6	AAVS1	AATTACTTTATTGATCGAGA_TCGATCCGCCCCGTCGTTCC
KCTD6_L2_AAVS1_R1	KCTD6	AAVS1	ATCCGGGTAACGCGTCAATG_TCGATCCGCCCCGTCGTTCC
KCTD6_L3_AAVS1_R1	KCTD6	AAVS1	TCAATAAAGTAATTGCCTTG_TCGATCCGCCCCGTCGTTCC
KCTD8_L1_AAVS1_R1	KCTD8	AAVS1	CAGAACTCTCTCAACGACGA_TCGATCCGCCCCGTCGTTCC
KCTD8_L2_AAVS1_R1	KCTD8	AAVS1	GCAGAACTCTCTCAACGACG_TCGATCCGCCCCGTCGTTCC
KCTD8_L3_AAVS1_R1	KCTD8	AAVS1	ACTACTTCAGGGAAGGGCGA_TCGATCCGCCCCGTCGTTCC
KDM3A_L1_AAVS1_R1	KDM3A	AAVS1	TGGCTGGCCGACCTAACCAG_TCGATCCGCCCCGTCGTTCC
KDM3A_L2_AAVS1_R1	KDM3A	AAVS1	TGTCTTGGGTCCTTACTAGG_TCGATCCGCCCCGTCGTTCC
KDM3A_L3_AAVS1_R1	KDM3A	AAVS1	TGCATTTGAAACATCCGATG_TCGATCCGCCCCGTCGTTCC
KDM3B_L1_AAVS1_R1	KDM3B	AAVS1	CTACAAGAGATATTCAGCCG_TCGATCCGCCCCGTCGTTCC
KDM3B_L2_AAVS1_R1	KDM3B	AAVS1	GGTTCCTGTCAGATGCCAAT_TCGATCCGCCCCGTCGTTCC
KDM3B_L3_AAVS1_R1	KDM3B	AAVS1	GATGGAGGTGAGGCAAGCCG_TCGATCCGCCCCGTCGTTCC
KHSRP_L1_AAVS1_R1	KHSRP	AAVS1	CGCCATGTCGGACTACAGCA_TCGATCCGCCCCGTCGTTCC
KHSRP_L2_AAVS1_R1	KHSRP	AAVS1	AGGCGGCCCGGGAATCCGCA_TCGATCCGCCCCGTCGTTCC
KHSRP_L3_AAVS1_R1	KHSRP	AAVS1	CGGATCTCAGAATACGAATG_TCGATCCGCCCCGTCGTTCC
KLHL13_L1_AAVS1_R1	KLHL13	AAVS1	CATTAATTACGTGCAAACGG_TCGATCCGCCCCGTCGTTCC
KLHL13_L2_AAVS1_R1	KLHL13	AAVS1	GCTATTACTGGAAAGCACGA_TCGATCCGCCCCGTCGTTCC
KLHL13_L3_AAVS1_R1	KLHL13	AAVS1	CGAAGGCAAGACGCTCAAAA_TCGATCCGCCCCGTCGTTCC
KLHL14_L1_AAVS1_R1	KLHL14	AAVS1	CCAGCAGTTCCATTGCCACA_TCGATCCGCCCCGTCGTTCC
KLHL14_L2_AAVS1_R1	KLHL14	AAVS1	GGTGCTCGAGTACCTCTACA_TCGATCCGCCCCGTCGTTCC
KLHL14_L3_AAVS1_R1	KLHL14	AAVS1	TCCAGCCACCCCCCTCTCGG_TCGATCCGCCCCGTCGTTCC
KLHL32_L1_AAVS1_R1	KLHL32	AAVS1	GGAGTTTGCATACACAGGAC_TCGATCCGCCCCGTCGTTCC
KLHL32_L2_AAVS1_R1	KLHL32	AAVS1	ACAGAAATTCCATGCTCACA_TCGATCCGCCCCGTCGTTCC
KLHL32_L3_AAVS1_R1	KLHL32	AAVS1	CAACTGCCACTACCAGTACA_TCGATCCGCCCCGTCGTTCC
KLK12_L1_AAVS1_R1	KLK12	AAVS1	GGGGCATCACCAACCACCCA_TCGATCCGCCCCGTCGTTCC
KLK12_L2_AAVS1_R1	KLK12	AAVS1	ACCGAGCAGATCCGGCACAG_TCGATCCGCCCCGTCGTTCC
KLK12_L3_AAVS1_R1	KLK12	AAVS1	GTGGGCGTAACTCACAGCCG_TCGATCCGCCCCGTCGTTCC
KLK6_L1_AAVS1_R1	KLK6	AAVS1	GGGTCCTTATCCATCCACTG_TCGATCCGCCCCGTCGTTCC
KLK6_L2_AAVS1_R1	KLK6	AAVS1	GGAAGCATAACCTTCGGCAA_TCGATCCGCCCCGTCGTTCC
KLK6_L3_AAVS1_R1	KLK6	AAVS1	CCAAGCTGCCCTCTACACCT_TCGATCCGCCCCGTCGTTCC
KLK8_L1_AAVS1_R1	KLK8	AAVS1	CAGGGCCAGCAACTACTCTG_TCGATCCGCCCCGTCGTTCC
KLK8_L2_AAVS1_R1	KLK8	AAVS1	AGGACACTCCAGGGCACAGG_TCGATCCGCCCCGTCGTTCC
KLK8_L3_AAVS1_R1	KLK8	AAVS1	CTGCTACAACAGCAGCGATG_TCGATCCGCCCCGTCGTTCC
KRAS_L1_AAVS1_R1	KRAS	AAVS1	TCCCTTCTCAGGATTCCTAC_TCGATCCGCCCCGTCGTTCC
KRAS_L2_AAVS1_R1	KRAS	AAVS1	CGAATATGATCCAACAATAG_TCGATCCGCCCCGTCGTTCC
KRAS_L3_AAVS1_R1	KRAS	AAVS1	AGAGGAGTACAGTGCAATGA_TCGATCCGCCCCGTCGTTCC
LALBA_L1_AAVS1_R1	LALBA	AAVS1	TGTACCATGTTTCACACCAG_TCGATCCGCCCCGTCGTTCC
LALBA_L2_AAVS1_R1	LALBA	AAVS1	TTTGTCCCTCTGTTCCTGGT_TCGATCCGCCCCGTCGTTCC
LALBA_L3_AAVS1_R1	LALBA	AAVS1	GGATGCCCACCAGGAACAGA_TCGATCCGCCCCGTCGTTCC
LDHAL6A_L1_AAVS1_R1	LDHAL6A	AAVS1	AGGAACTGGATCGGTTGGTG_TCGATCCGCCCCGTCGTTCC
LDHAL6A_L2_AAVS1_R1	LDHAL6A	AAVS1	TATGTAGCCTGGAAGTTGAG_TCGATCCGCCCCGTCGTTCC
LDHAL6A_L3_AAVS1_R1	LDHAL6A	AAVS1	CCAAATATTGTCTCCAGCAA_TCGATCCGCCCCGTCGTTCC
LDHC_L1_AAVS1_R1	LDHC	AAVS1	ATTCTTGTTGTTTCAAATCC_TCGATCCGCCCCGTCGTTCC
LDHC_L2_AAVS1_R1	LDHC	AAVS1	TGCCCTGGTCCAACGTAATG_TCGATCCGCCCCGTCGTTCC
LDHC_L3_AAVS1_R1	LDHC	AAVS1	TTACCTAATTGGAGAAAAGT_TCGATCCGCCCCGTCGTTCC
LIN28A_L1_AAVS1_R1	LIN28A	AAVS1	AGTGGTTCAACGTGCGCATG_TCGATCCGCCCCGTCGTTCC
LIN28A_L2_AAVS1_R1	LIN28A	AAVS1	GTCCATGACCGCCCGCGCCG_TCGATCCGCCCCGTCGTTCC
LIN28A_L3_AAVS1_R1	LIN28A	AAVS1	GGGAGTGAGAGGCGGCCAAA_TCGATCCGCCCCGTCGTTCC
LIN28B_L1_AAVS1_R1	LIN28B	AAVS1	CATCGACTGGAATATCCAAG_TCGATCCGCCCCGTCGTTCC
LIN28B_L2_AAVS1_R1	LIN28B	AAVS1	ATACGGGTAACAGGACCTGG_TCGATCCGCCCCGTCGTTCC
LIN28B_L3_AAVS1_R1	LIN28B	AAVS1	TGGCCTTGATCATCATGCTA_TCGATCCGCCCCGTCGTTCC
LIPF_L1_AAVS1_R1	LIPF	AAVS1	CAGAAGCAGCTACACTATGT_TCGATCCGCCCCGTCGTTCC
LIPF_L2_AAVS1_R1	LIPF	AAVS1	TGCTTGCATCAGCCACAAAC_TCGATCCGCCCCGTCGTTCC
LIPF_L3_AAVS1_R1	LIPF	AAVS1	CTGCCATTACTTACCAATGG_TCGATCCGCCCCGTCGTTCC
LIPI_L1_AAVS1_R1	LIPI	AAVS1	ATTGTAGTAGACTGGAGCCG_TCGATCCGCCCCGTCGTTCC
LIPI_L2_AAVS1_R1	LIPI	AAVS1	ATTCACGGATACAGACCAGT_TCGATCCGCCCCGTCGTTCC
LIPI_L3_AAVS1_R1	LIPI	AAVS1	ATATAGCAGATTAGATTACA_TCGATCCGCCCCGTCGTTCC
LIPN_L1_AAVS1_R1	LIPN	AAVS1	CTTATGGGCGAACACATGCT_TCGATCCGCCCCGTCGTTCC
LIPN_L2_AAVS1_R1	LIPN	AAVS1	TGTTTGCAGACAATGCCTAC_TCGATCCGCCCCGTCGTTCC
LIPN_L3_AAVS1_R1	LIPN	AAVS1	AACCTGGTAAAAATGCCCGT_TCGATCCGCCCCGTCGTTCC
LNPEP_L1_AAVS1_R1	LNPEP	AAVS1	GGGTTTGCTCACCTTCCGAG_TCGATCCGCCCCGTCGTTCC
LNPEP_L2_AAVS1_R1	LNPEP	AAVS1	CCCCCGAAGCCCTTCTAGCA_TCGATCCGCCCCGTCGTTCC
LNPEP_L3_AAVS1_R1	LNPEP	AAVS1	TATTCAAAGTGATGATCTGT_TCGATCCGCCCCGTCGTTCC
LONP1_L1_AAVS1_R1	LONP1	AAVS1	ATTGCCGTTAGCCAGCTCCG_TCGATCCGCCCCGTCGTTCC
LONP1_L2_AAVS1_R1	LONP1	AAVS1	TGTCTCGGCAGATTCCTAAG_TCGATCCGCCCCGTCGTTCC
LONP1_L3_AAVS1_R1	LONP1	AAVS1	CATGGGCGCCGCGCTCACCG_TCGATCCGCCCCGTCGTTCC
LONP2_L1_AAVS1_R1	LONP2	AAVS1	AGAAGATAGAGATTGCCCAT_TCGATCCGCCCCGTCGTTCC
LONP2_L2_AAVS1_R1	LONP2	AAVS1	GGAGTTGGTAAAACAAGTGT_TCGATCCGCCCCGTCGTTCC
LONP2_L3_AAVS1_R1	LONP2	AAVS1	CACAGATCATTATCTAAATG_TCGATCCGCCCCGTCGTTCC
LOX_L1_AAVS1_R1	LOX	AAVS1	GTACAACCTGAGATGCGCGG_TCGATCCGCCCCGTCGTTCC
LOX_L2_AAVS1_R1	LOX	AAVS1	CCCCAAAGAGTGAAAAACCA_TCGATCCGCCCCGTCGTTCC
LOX_L3_AAVS1_R1	LOX	AAVS1	CATGTACAACCTGAGATGCG_TCGATCCGCCCCGTCGTTCC
LOXL3_L1_AAVS1_R1	LOXL3	AAVS1	CAGCTCGCTGTATCTCCACG_TCGATCCGCCCCGTCGTTCC
LOXL3_L2_AAVS1_R1	LOXL3	AAVS1	ATAGAACTCCAGGGAACAGA_TCGATCCGCCCCGTCGTTCC
LOXL3_L3_AAVS1_R1	LOXL3	AAVS1	GAGCGCCCACAACAGCCACG_TCGATCCGCCCCGTCGTTCC
LOXL4_L1_AAVS1_R1	LOXL4	AAVS1	TGACAACTTTGCTATCCAGG_TCGATCCGCCCCGTCGTTCC
LOXL4_L2_AAVS1_R1	LOXL4	AAVS1	CAGTGCCAAGTACGGCCAAG_TCGATCCGCCCCGTCGTTCC
LOXL4_L3_AAVS1_R1	LOXL4	AAVS1	CAGCATAGCCCAGTGACCGA_TCGATCCGCCCCGTCGTTCC
LVRN_L1_AAVS1_R1	LVRN	AAVS1	CTCAACGTCTACACCGACCA_TCGATCCGCCCCGTCGTTCC
LVRN_L2_AAVS1_R1	LVRN	AAVS1	AACAATATCTGGCTCAACGA_TCGATCCGCCCCGTCGTTCC
LVRN_L3_AAVS1_R1	LVRN	AAVS1	AACCATGCAATGGAAAACTG_TCGATCCGCCCCGTCGTTCC
LYZL1_L1_AAVS1_R1	LYZL1	AAVS1	CAACTGAGAAGTCAGCCTCT_TCGATCCGCCCCGTCGTTCC
LYZL1_L2_AAVS1_R1	LYZL1	AAVS1	TCAACTGAGAAGTCAGCCTC_TCGATCCGCCCCGTCGTTCC
LYZL1_L3_AAVS1_R1	LYZL1	AAVS1	AAAGAGTCTCACAGTTTCCA_TCGATCCGCCCCGTCGTTCC
LYZL4_L1_AAVS1_R1	LYZL4	AAVS1	ATCTACGAGAACACACGTGA_TCGATCCGCCCCGTCGTTCC
LYZL4_L2_AAVS1_R1	LYZL4	AAVS1	GTGGCTAAGAAACTCCACGA_TCGATCCGCCCCGTCGTTCC
LYZL4_L3_AAVS1_R1	LYZL4	AAVS1	AGTGACTGGTGTGGCGACCA_TCGATCCGCCCCGTCGTTCC
LYZL6_L1_AAVS1_R1	LYZL6	AAVS1	TCCAGATCAACAGCCACTAC_TCGATCCGCCCCGTCGTTCC
LYZL6_L2_AAVS1_R1	LYZL6	AAVS1	GCAGACGGAAGCTTTGACTA_TCGATCCGCCCCGTCGTTCC
LYZL6_L3_AAVS1_R1	LYZL6	AAVS1	CAACGATTATAAGAGTTACT_TCGATCCGCCCCGTCGTTCC
MAP2K1_L1_AAVS1_R1	MAP2K1	AAVS1	GGGCACAAGGTCCTACATGT_TCGATCCGCCCCGTCGTTCC
MAP2K1_L2_AAVS1_R1	MAP2K1	AAVS1	CATCCTAGTCAACTCCCGTG_TCGATCCGCCCCGTCGTTCC
MAP2K1_L3_AAVS1_R1	MAP2K1	AAVS1	TATGGTGCGTTCTACAGCGA_TCGATCCGCCCCGTCGTTCC
MAP2K2_L1_AAVS1_R1	MAP2K2	AAVS1	AAGCACCAGATCATGCACCG_TCGATCCGCCCCGTCGTTCC
MAP2K2_L2_AAVS1_R1	MAP2K2	AAVS1	TTCGAAAGGATCTCAGAGCT_TCGATCCGCCCCGTCGTTCC
MAP2K2_L3_AAVS1_R1	MAP2K2	AAVS1	ATGCAACTCGCCGTACATCG_TCGATCCGCCCCGTCGTTCC
MAP2K4_L1_AAVS1_R1	MAP2K4	AAVS1	CGGCATCAGTGGACAGCTTG_TCGATCCGCCCCGTCGTTCC
MAP2K4_L2_AAVS1_R1	MAP2K4	AAVS1	TTATGGTGCACTCTTCAGAG_TCGATCCGCCCCGTCGTTCC
MAP2K4_L3_AAVS1_R1	MAP2K4	AAVS1	TTTGTAAAACTTATCAAACG_TCGATCCGCCCCGTCGTTCC
MAP3K10_L1_AAVS1_R1	MAP3K10	AAVS1	CGCCTCGTAGTCGAACACCG_TCGATCCGCCCCGTCGTTCC
MAP3K10_L2_AAVS1_R1	MAP3K10	AAVS1	CTGCAGCTAGAGGAGATCAT_TCGATCCGCCCCGTCGTTCC
MAP3K10_L3_AAVS1_R1	MAP3K10	AAVS1	CTAGTGATGGAGTATGCCCG_TCGATCCGCCCCGTCGTTCC
MAP3K9_L1_AAVS1_R1	MAP3K9	AAVS1	CAACATCATTGCCCTAAGAG_TCGATCCGCCCCGTCGTTCC
MAP3K9_L2_AAVS1_R1	MAP3K9	AAVS1	CCACCAAGATGAGTGCGGCA_TCGATCCGCCCCGTCGTTCC
MAP3K9_L3_AAVS1_R1	MAP3K9	AAVS1	CCGAACCACCAAGATGAGTG_TCGATCCGCCCCGTCGTTCC
MAPK1_L1_AAVS1_R1	MAPK1	AAVS1	AGTAGGTCTGGTGCTCAAAG_TCGATCCGCCCCGTCGTTCC
MAPK1_L2_AAVS1_R1	MAPK1	AAVS1	CCACGTCGAACACCTGCCCG_TCGATCCGCCCCGTCGTTCC
MAPK1_L3_AAVS1_R1	MAPK1	AAVS1	GCTGACCTTGAGATCACAGG_TCGATCCGCCCCGTCGTTCC
MAPK3_L1_AAVS1_R1	MAPK3	AAVS1	GCAGTTGCAGTACATCGGCG_TCGATCCGCCCCGTCGTTCC
MAPK3_L2_AAVS1_R1	MAPK3	AAVS1	TGGCTGAGATGCTCTCTAAC_TCGATCCGCCCCGTCGTTCC
MAPK3_L3_AAVS1_R1	MAPK3	AAVS1	TTCCTCTACCAGATCCTGCG_TCGATCCGCCCCGTCGTTCC
MAPK4_L1_AAVS1_R1	MAPK4	AAVS1	CCATTGACACCGAAGCCCAG_TCGATCCGCCCCGTCGTTCC
MAPK4_L2_AAVS1_R1	MAPK4	AAVS1	GACCATCCCTGTAATCCGGG_TCGATCCGCCCCGTCGTTCC
MAPK4_L3_AAVS1_R1	MAPK4	AAVS1	TGAGCTGTTCAAGTTCAGCG_TCGATCCGCCCCGTCGTTCC
MAPK6_L1_AAVS1_R1	MAPK6	AAVS1	CTGCTGTTAACCGATCCATG_TCGATCCGCCCCGTCGTTCC
MAPK6_L2_AAVS1_R1	MAPK6	AAVS1	AAGCCAATTAACAGACGATG_TCGATCCGCCCCGTCGTTCC
MAPK6_L3_AAVS1_R1	MAPK6	AAVS1	TTTGAGATTCTTGGTCCCAG_TCGATCCGCCCCGTCGTTCC
MAPK8IP1_L1_AAVS1_R1	MAPK8IP1	AAVS1	ACTCATCAGTGATCTCCGAG_TCGATCCGCCCCGTCGTTCC
MAPK8IP1_L2_AAVS1_R1	MAPK8IP1	AAVS1	GGATTCGGTCTCGATGCGAG_TCGATCCGCCCCGTCGTTCC
MAPK8IP1_L3_AAVS1_R1	MAPK8IP1	AAVS1	AGGCAGATGTGTTCATGCGG_TCGATCCGCCCCGTCGTTCC
MAPK8IP2_L1_AAVS1_R1	MAPK8IP2	AAVS1	CGACGCGGTCAAGTACACGC_TCGATCCGCCCCGTCGTTCC
MAPK8IP2_L2_AAVS1_R1	MAPK8IP2	AAVS1	CTCCTCAGATCCCGGCATCG_TCGATCCGCCCCGTCGTTCC
MAPK8IP2_L3_AAVS1_R1	MAPK8IP2	AAVS1	GATGATCGATGACAATGAAG_TCGATCCGCCCCGTCGTTCC
MARK2_L1_AAVS1_R1	MARK2	AAVS1	GGCTCGAGCCAAATTCCGCC_TCGATCCGCCCCGTCGTTCC
MARK2_L2_AAVS1_R1	MARK2	AAVS1	GGTGGGCCAGAGATACAACG_TCGATCCGCCCCGTCGTTCC
MARK2_L3_AAVS1_R1	MARK2	AAVS1	TGATGGACAGAACCTCAAGG_TCGATCCGCCCCGTCGTTCC
MARK3_L1_AAVS1_R1	MARK3	AAVS1	TTCTACACCGAGCTCCTGAG_TCGATCCGCCCCGTCGTTCC
MARK3_L2_AAVS1_R1	MARK3	AAVS1	GCAGATGAACAACCTCACAT_TCGATCCGCCCCGTCGTTCC
MARK3_L3_AAVS1_R1	MARK3	AAVS1	GTGCTAAATCCAATTAAACG_TCGATCCGCCCCGTCGTTCC
MBOAT1_L1_AAVS1_R1	MBOAT1	AAVS1	CTAGTGTATCCAATATTCAC_TCGATCCGCCCCGTCGTTCC
MBOAT1_L2_AAVS1_R1	MBOAT1	AAVS1	TATACACATGAAGTTGCTGG_TCGATCCGCCCCGTCGTTCC
MBOAT1_L3_AAVS1_R1	MBOAT1	AAVS1	GTGCGGTAGGAAAGGCTGGA_TCGATCCGCCCCGTCGTTCC
MBOAT2_L1_AAVS1_R1	MBOAT2	AAVS1	TAGATAAGTTCGAAACCAAA_TCGATCCGCCCCGTCGTTCC
MBOAT2_L2_AAVS1_R1	MBOAT2	AAVS1	TGCAAGATAAAGGCCCAAAA_TCGATCCGCCCCGTCGTTCC
MBOAT2_L3_AAVS1_R1	MBOAT2	AAVS1	TTGCCTTGCTAGCAGCCATT_TCGATCCGCCCCGTCGTTCC
MC2R_L1_AAVS1_R1	MC2R	AAVS1	TATTCTTGAACACAGCCAGC_TCGATCCGCCCCGTCGTTCC
MC2R_L2_AAVS1_R1	MC2R	AAVS1	GTGGTTTCAAAACTGCCACG_TCGATCCGCCCCGTCGTTCC
MC2R_L3_AAVS1_R1	MC2R	AAVS1	TCACCATCTTCCACGCACTG_TCGATCCGCCCCGTCGTTCC
MC3R_L1_AAVS1_R1	MC3R	AAVS1	ACCACAGCATCATGACCGTG_TCGATCCGCCCCGTCGTTCC
MC3R_L2_AAVS1_R1	MC3R	AAVS1	CGTGGTGTTCATCGTCTACT_TCGATCCGCCCCGTCGTTCC
MC3R_L3_AAVS1_R1	MC3R	AAVS1	GTGGCCATCTGGGTCTGCTG_TCGATCCGCCCCGTCGTTCC
MCCC1_L1_AAVS1_R1	MCCC1	AAVS1	GTCATGATTAAAGCCGTCCG_TCGATCCGCCCCGTCGTTCC
MCCC1_L2_AAVS1_R1	MCCC1	AAVS1	AAGGTCCTCATTGCAAACAG_TCGATCCGCCCCGTCGTTCC
MCCC1_L3_AAVS1_R1	MCCC1	AAVS1	AGAAGTTTGTAGACACACCG_TCGATCCGCCCCGTCGTTCC
MCL1_L1_AAVS1_R1	MCL1	AAVS1	GTTTGGCCTCAAAAGAAACG_TCGATCCGCCCCGTCGTTCC
MCL1_L2_AAVS1_R1	MCL1	AAVS1	CTTCGCGCCCACCCGCCGCG_TCGATCCGCCCCGTCGTTCC
MCL1_L3_AAVS1_R1	MCL1	AAVS1	CCTCACGCCAGACTCCCGGA_TCGATCCGCCCCGTCGTTCC
MMP20_L1_AAVS1_R1	MMP20	AAVS1	TGTCGAGGTGGACAAAGCAG_TCGATCCGCCCCGTCGTTCC
MMP20_L2_AAVS1_R1	MMP20	AAVS1	GCATGGGCTAGAGTCCCCCG_TCGATCCGCCCCGTCGTTCC
MMP20_L3_AAVS1_R1	MMP20	AAVS1	ACATCAGGAACTCCACAGCG_TCGATCCGCCCCGTCGTTCC
MMP27_L1_AAVS1_R1	MMP27	AAVS1	GCATGGCCAAGCACTCCCAA_TCGATCCGCCCCGTCGTTCC
MMP27_L2_AAVS1_R1	MMP27	AAVS1	AAGGGACCATCAAAATAGCG_TCGATCCGCCCCGTCGTTCC
MMP27_L3_AAVS1_R1	MMP27	AAVS1	TGAGGATGAAAACTGGACCA_TCGATCCGCCCCGTCGTTCC
MOGAT1_L1_AAVS1_R1	MOGAT1	AAVS1	TTAAAATTGCTTTGACCCAT_TCGATCCGCCCCGTCGTTCC
MOGAT1_L2_AAVS1_R1	MOGAT1	AAVS1	TGGCATACCCCAGAGCGAGG_TCGATCCGCCCCGTCGTTCC
MOGAT1_L3_AAVS1_R1	MOGAT1	AAVS1	TGGGGGTGCAAAAGAATCAC_TCGATCCGCCCCGTCGTTCC
MPP4_L1_AAVS1_R1	MPP4	AAVS1	CAAGCGCCACGAGATGACAG_TCGATCCGCCCCGTCGTTCC
MPP4_L2_AAVS1_R1	MPP4	AAVS1	TCAAGCGCCACGAGATGACA_TCGATCCGCCCCGTCGTTCC
MPP4_L3_AAVS1_R1	MPP4	AAVS1	ACGATCTCCTCCACTCGCCG_TCGATCCGCCCCGTCGTTCC
MPP5_L1_AAVS1_R1	MPP5	AAVS1	GGTAGATTCTCAGAGCCAGG_TCGATCCGCCCCGTCGTTCC
MPP5_L2_AAVS1_R1	MPP5	AAVS1	TTAATGGCATTGAAATTCGG_TCGATCCGCCCCGTCGTTCC
MPP5_L3_AAVS1_R1	MPP5	AAVS1	TCCTGGTGCCCAAATCTCCA_TCGATCCGCCCCGTCGTTCC
MPP6_L1_AAVS1_R1	MPP6	AAVS1	GTCGATCTATCATTCCCCCA_TCGATCCGCCCCGTCGTTCC
MPP6_L2_AAVS1_R1	MPP6	AAVS1	GCAAGTCTTGGAAAACCTTA_TCGATCCGCCCCGTCGTTCC
MPP6_L3_AAVS1_R1	MPP6	AAVS1	GGGGGAATGATAGATCGACA_TCGATCCGCCCCGTCGTTCC
MPP7_L1_AAVS1_R1	MPP7	AAVS1	AGTCAACGGGATACCAGTGG_TCGATCCGCCCCGTCGTTCC
MPP7_L2_AAVS1_R1	MPP7	AAVS1	ACAGACCGGGGCGATCATTG_TCGATCCGCCCCGTCGTTCC
MPP7_L3_AAVS1_R1	MPP7	AAVS1	GCCAAGATGATGCAACTTGG_TCGATCCGCCCCGTCGTTCC
MTMR7_L1_AAVS1_R1	MTMR7	AAVS1	TCTTGCAGCGAATCAGCAGA_TCGATCCGCCCCGTCGTTCC
MTMR7_L2_AAVS1_R1	MTMR7	AAVS1	ATCTTAGTGAAGAATACACG_TCGATCCGCCCCGTCGTTCC
MTMR7_L3_AAVS1_R1	MTMR7	AAVS1	GTACGTTCCCAAATCGGCCA_TCGATCCGCCCCGTCGTTCC
MTMR8_L1_AAVS1_R1	MTMR8	AAVS1	CCGCTGCAAGAATTTCCGGG_TCGATCCGCCCCGTCGTTCC
MTMR8_L2_AAVS1_R1	MTMR8	AAVS1	CCATTAGCCAAACAAACCCA_TCGATCCGCCCCGTCGTTCC
MTMR8_L3_AAVS1_R1	MTMR8	AAVS1	TAGGAACCACTATTTCAGGA_TCGATCCGCCCCGTCGTTCC
MTNR1B_L1_AAVS1_R1	MTNR1B	AAVS1	CCCCTACCCGCTAATCCTCG_TCGATCCGCCCCGTCGTTCC
MTNR1B_L2_AAVS1_R1	MTNR1B	AAVS1	ACCACCGAATCTACCGGCGC_TCGATCCGCCCCGTCGTTCC
MTNR1B_L3_AAVS1_R1	MTNR1B	AAVS1	TGCTGGTGCTTCAGGCCCGC_TCGATCCGCCCCGTCGTTCC
MYC_L1_AAVS1_R1	MYC	AAVS1	CTATGACCTCGACTACGACT_TCGATCCGCCCCGTCGTTCC
MYC_L2_AAVS1_R1	MYC	AAVS1	GTATTTCTACTGCGACGAGG_TCGATCCGCCCCGTCGTTCC
MYC_L3_AAVS1_R1	MYC	AAVS1	CTTCGGGGAGACAACGACGG_TCGATCCGCCCCGTCGTTCC
MYCL_L1_AAVS1_R1	MYCL	AAVS1	GGAGGATTTCTACCGCTCCA_TCGATCCGCCCCGTCGTTCC
MYCL_L2_AAVS1_R1	MYCL	AAVS1	ATGTTGTGACAGTAGAGAAG_TCGATCCGCCCCGTCGTTCC
MYCL_L3_AAVS1_R1	MYCL	AAVS1	GAGCCCAAGCGACTCGGGTA_TCGATCCGCCCCGTCGTTCC
MYH1_L1_AAVS1_R1	MYH1	AAVS1	GGATCCACTTCGGTACCACA_TCGATCCGCCCCGTCGTTCC
MYH1_L2_AAVS1_R1	MYH1	AAVS1	TTATGCCTTCGTCAGTCAAG_TCGATCCGCCCCGTCGTTCC
MYH1_L3_AAVS1_R1	MYH1	AAVS1	GTTGCCAGTGTATAATGCAG_TCGATCCGCCCCGTCGTTCC
MYH13_L1_AAVS1_R1	MYH13	AAVS1	TTATTATTAGGGAACCCTAG_TCGATCCGCCCCGTCGTTCC
MYH13_L2_AAVS1_R1	MYH13	AAVS1	GCTTGACGTTCATAAAAGAG_TCGATCCGCCCCGTCGTTCC
MYH13_L3_AAVS1_R1	MYH13	AAVS1	TCTATGCTGACTTCAAGCAG_TCGATCCGCCCCGTCGTTCC
MYH2_L1_AAVS1_R1	MYH2	AAVS1	CTCCATTTACAAGCTCACGG_TCGATCCGCCCCGTCGTTCC
MYH2_L2_AAVS1_R1	MYH2	AAVS1	CTTCTGGTACAGTCCAACCA_TCGATCCGCCCCGTCGTTCC
MYH2_L3_AAVS1_R1	MYH2	AAVS1	CAGTCAAGGGGAGATCAGTG_TCGATCCGCCCCGTCGTTCC
MYH4_L1_AAVS1_R1	MYH4	AAVS1	AATGCGAGTGCTATCCCAGA_TCGATCCGCCCCGTCGTTCC
MYH4_L2_AAVS1_R1	MYH4	AAVS1	GGTAGGCTGTCACCACCTCA_TCGATCCGCCCCGTCGTTCC
MYH4_L3_AAVS1_R1	MYH4	AAVS1	TTTCCTCTAGAGTTCCCAGC_TCGATCCGCCCCGTCGTTCC
MYH6_L1_AAVS1_R1	MYH6	AAVS1	GCAGGTGTACTACTCCATCG_TCGATCCGCCCCGTCGTTCC
MYH6_L2_AAVS1_R1	MYH6	AAVS1	GTTGCATCATCCCCAATGAG_TCGATCCGCCCCGTCGTTCC
MYH6_L3_AAVS1_R1	MYH6	AAVS1	GAAAGTGTCTCGGACGCTGG_TCGATCCGCCCCGTCGTTCC
MYH7_L1_AAVS1_R1	MYH7	AAVS1	GGGCAATGAGTACGTCACCA_TCGATCCGCCCCGTCGTTCC
MYH7_L2_AAVS1_R1	MYH7	AAVS1	GGAGTTCACACGCCTCAAAG_TCGATCCGCCCCGTCGTTCC
MYH7_L3_AAVS1_R1	MYH7	AAVS1	CATTGGGGACCGCAGCAAGA_TCGATCCGCCCCGTCGTTCC
MYH8_L1_AAVS1_R1	MYH8	AAVS1	TGACCTCAGCAGTAACGCAG_TCGATCCGCCCCGTCGTTCC
MYH8_L2_AAVS1_R1	MYH8	AAVS1	GGAGCTGGGGGAAGAAATCG_TCGATCCGCCCCGTCGTTCC
MYH8_L3_AAVS1_R1	MYH8	AAVS1	AGTTACTTTCCAGCTAAAGG_TCGATCCGCCCCGTCGTTCC
MYLK4_L1_AAVS1_R1	MYLK4	AAVS1	GCAAGACAGAAATCCTAGGA_TCGATCCGCCCCGTCGTTCC
MYLK4_L2_AAVS1_R1	MYLK4	AAVS1	CTAAGATGTTAAAAGTGAAG_TCGATCCGCCCCGTCGTTCC
MYLK4_L3_AAVS1_R1	MYLK4	AAVS1	GCCAAAATCATCAAGACCAG_TCGATCCGCCCCGTCGTTCC
NAA10_L1_AAVS1_R1	NAA10	AAVS1	TTATGAACATCCGCAATGCG_TCGATCCGCCCCGTCGTTCC
NAA10_L2_AAVS1_R1	NAA10	AAVS1	TCAGTTTCTGAGCCAGACCG_TCGATCCGCCCCGTCGTTCC
NAA10_L3_AAVS1_R1	NAA10	AAVS1	CCAGCTCTCTTACATTGCTG_TCGATCCGCCCCGTCGTTCC
NAA11_L1_AAVS1_R1	NAA11	AAVS1	TCAGCGATGTAAGAAAGCTG_TCGATCCGCCCCGTCGTTCC
NAA11_L2_AAVS1_R1	NAA11	AAVS1	CCAGCTTTCTTACATCGCTG_TCGATCCGCCCCGTCGTTCC
NAA11_L3_AAVS1_R1	NAA11	AAVS1	TGTTCTGGCCAAAATGGAGG_TCGATCCGCCCCGTCGTTCC
NAPA_L1_AAVS1_R1	NAPA	AAVS1	CAGAGGCTCATCCAAAATAG_TCGATCCGCCCCGTCGTTCC
NAPA_L2_AAVS1_R1	NAPA	AAVS1	GGACAATTCCGGGAAGGAAG_TCGATCCGCCCCGTCGTTCC
NAPA_L3_AAVS1_R1	NAPA	AAVS1	TGTCTCATAGATCTCAGCAA_TCGATCCGCCCCGTCGTTCC
NAPB_L1_AAVS1_R1	NAPB	AAVS1	ACAAAGGAGAAGAATCCAAC_TCGATCCGCCCCGTCGTTCC
NAPB_L2_AAVS1_R1	NAPB	AAVS1	TGCCTGGCTGTCTTACCTTG_TCGATCCGCCCCGTCGTTCC
NAPB_L3_AAVS1_R1	NAPB	AAVS1	TTTCTGGTACTGCTCAAGCT_TCGATCCGCCCCGTCGTTCC
NEDD8_L1_AAVS1_R1	NEDD8	AAVS1	GCATGCATCACCTTGTCTGT_TCGATCCGCCCCGTCGTTCC
NEDD8_L2_AAVS1_R1	NEDD8	AAVS1	GCGAATCAAGGAGCGTGTGG_TCGATCCGCCCCGTCGTTCC
NEDD8_L3_AAVS1_R1	NEDD8	AAVS1	GGAGCGAATCAAGGAGCGTG_TCGATCCGCCCCGTCGTTCC
NEK1_L1_AAVS1_R1	NEK1	AAVS1	ACTAGAACGAAAGAGAAAGG_TCGATCCGCCCCGTCGTTCC
NEK1_L2_AAVS1_R1	NEK1	AAVS1	GCATTTGGTCAAAAATGGCA_TCGATCCGCCCCGTCGTTCC
NEK1_L3_AAVS1_R1	NEK1	AAVS1	ATAACTGAGACACCAAACTG_TCGATCCGCCCCGTCGTTCC
NEK3_L1_AAVS1_R1	NEK3	AAVS1	AGTTCATAGGAGTAATGAGA_TCGATCCGCCCCGTCGTTCC
NEK3_L2_AAVS1_R1	NEK3	AAVS1	TGTGAATGTGATTTACTCCA_TCGATCCGCCCCGTCGTTCC
NEK3_L3_AAVS1_R1	NEK3	AAVS1	TTATCCTCAAAGTATGTCAA_TCGATCCGCCCCGTCGTTCC
NEK5_L1_AAVS1_R1	NEK5	AAVS1	AAAAGGATCAATAGACAACG_TCGATCCGCCCCGTCGTTCC
NEK5_L2_AAVS1_R1	NEK5	AAVS1	TCTTAGCAAGAACGGAATGG_TCGATCCGCCCCGTCGTTCC
NEK5_L3_AAVS1_R1	NEK5	AAVS1	ACAATATTACCATTGACTTG_TCGATCCGCCCCGTCGTTCC
NNMT_L1_AAVS1_R1	NNMT	AAVS1	GGAGGAGAAGTTGAGACAGG_TCGATCCGCCCCGTCGTTCC
NNMT_L2_AAVS1_R1	NNMT	AAVS1	CTACTCAGACCAGAACCTGC_TCGATCCGCCCCGTCGTTCC
NNMT_L3_AAVS1_R1	NNMT	AAVS1	AATATTACAAGTTTGGTTCT_TCGATCCGCCCCGTCGTTCC
NPBWR2_L1_AAVS1_R1	NPBWR2	AAVS1	GGCAGGAGCACATAGAGGAA_TCGATCCGCCCCGTCGTTCC
NPBWR2_L2_AAVS1_R1	NPBWR2	AAVS1	ACAGATCCCGGAGTACACGG_TCGATCCGCCCCGTCGTTCC
NPBWR2_L3_AAVS1_R1	NPBWR2	AAVS1	TACCAGCGTGAAGAGCCCGT_TCGATCCGCCCCGTCGTTCC
NPFFR1_L1_AAVS1_R1	NPFFR1	AAVS1	CACGCTGACCGTCACCCGTG_TCGATCCGCCCCGTCGTTCC
NPFFR1_L2_AAVS1_R1	NPFFR1	AAVS1	CTGCGGACCCGCGAGCATCG_TCGATCCGCCCCGTCGTTCC
NPFFR1_L3_AAVS1_R1	NPFFR1	AAVS1	TCTACTCCTGCTGGGAGGCC_TCGATCCGCCCCGTCGTTCC
NPFFR2_L1_AAVS1_R1	NPFFR2	AAVS1	AACACGATGTGCAAGATCAG_TCGATCCGCCCCGTCGTTCC
NPFFR2_L2_AAVS1_R1	NPFFR2	AAVS1	ACTGGCCAAATCAGGAAATG_TCGATCCGCCCCGTCGTTCC
NPFFR2_L3_AAVS1_R1	NPFFR2	AAVS1	TAATCTCTTCATCTTAAACC_TCGATCCGCCCCGTCGTTCC
NPY2R_L1_AAVS1_R1	NPY2R	AAVS1	GTACTGAAAATGGGTCCAAT_TCGATCCGCCCCGTCGTTCC
NPY2R_L2_AAVS1_R1	NPY2R	AAVS1	ATACTCCCGGAAGATGGCCA_TCGATCCGCCCCGTCGTTCC
NPY2R_L3_AAVS1_R1	NPY2R	AAVS1	GGCTGATGAGAACCAGACAG_TCGATCCGCCCCGTCGTTCC
NR2E1_L1_AAVS1_R1	NR2E1	AAVS1	CGGTGTCCACCACTCCAGAG_TCGATCCGCCCCGTCGTTCC
NR2E1_L2_AAVS1_R1	NR2E1	AAVS1	GGTTGATGCTAACACTCTAC_TCGATCCGCCCCGTCGTTCC
NR2E1_L3_AAVS1_R1	NR2E1	AAVS1	CAGCTCGGGGAAGCACTACG_TCGATCCGCCCCGTCGTTCC
NR2F1_L1_AAVS1_R1	NR2F1	AAVS1	GTACTGGCCTGGATTGGGCT_TCGATCCGCCCCGTCGTTCC
NR2F1_L2_AAVS1_R1	NR2F1	AAVS1	GCGAGATCCGCAGGACGACG_TCGATCCGCCCCGTCGTTCC
NR2F1_L3_AAVS1_R1	NR2F1	AAVS1	CCTTGTCCCCCGCCGTGCCG_TCGATCCGCCCCGTCGTTCC
NR2F2_L1_AAVS1_R1	NR2F2	AAVS1	TATTTCCCTGCTGTTGCGCG_TCGATCCGCCCCGTCGTTCC
NR2F2_L2_AAVS1_R1	NR2F2	AAVS1	GGTCAGCGCGAACTGCCCGT_TCGATCCGCCCCGTCGTTCC
NR2F2_L3_AAVS1_R1	NR2F2	AAVS1	ACATTTGCGAACTGGCCGCG_TCGATCCGCCCCGTCGTTCC
NRAS_L1_AAVS1_R1	NRAS	AAVS1	TATTGATGGCAAATACACAG_TCGATCCGCCCCGTCGTTCC
NRAS_L2_AAVS1_R1	NRAS	AAVS1	GACTGAGTACAAACTGGTGG_TCGATCCGCCCCGTCGTTCC
NRAS_L3_AAVS1_R1	NRAS	AAVS1	AATGACTGAGTACAAACTGG_TCGATCCGCCCCGTCGTTCC
NXT1_L1_AAVS1_R1	NXT1	AAVS1	ACACCACCATGGATAAGCGG_TCGATCCGCCCCGTCGTTCC
NXT1_L2_AAVS1_R1	NXT1	AAVS1	TCTGCAGGCCTGATCCACAT_TCGATCCGCCCCGTCGTTCC
NXT1_L3_AAVS1_R1	NXT1	AAVS1	TTGCTGTCCCGCCTGTACAT_TCGATCCGCCCCGTCGTTCC
NXT2_L1_AAVS1_R1	NXT2	AAVS1	GGCCTTGTCCAGATACAGCC_TCGATCCGCCCCGTCGTTCC
NXT2_L2_AAVS1_R1	NXT2	AAVS1	AGACAATGGATAAAAGAAGA_TCGATCCGCCCCGTCGTTCC
NXT2_L3_AAVS1_R1	NXT2	AAVS1	CAATATTTACTATGAGACAA_TCGATCCGCCCCGTCGTTCC
OPRM1_L1_AAVS1_R1	OPRM1	AAVS1	GGCAACCTGTCCGACCCATG_TCGATCCGCCCCGTCGTTCC
OPRM1_L2_AAVS1_R1	OPRM1	AAVS1	CCTCTACTCCATCGTGTGCG_TCGATCCGCCCCGTCGTTCC
OPRM1_L3_AAVS1_R1	OPRM1	AAVS1	GCTACAACAAAATACAGGCA_TCGATCCGCCCCGTCGTTCC
OTX1_L1_AAVS1_R1	OTX1	AAVS1	TATCCCATGTCCTACGGCCA_TCGATCCGCCCCGTCGTTCC
OTX1_L2_AAVS1_R1	OTX1	AAVS1	TTCACAGCTGGACGTGCTCG_TCGATCCGCCCCGTCGTTCC
OTX1_L3_AAVS1_R1	OTX1	AAVS1	GCTACCCTGACATCTTCATG_TCGATCCGCCCCGTCGTTCC
OTX2_L1_AAVS1_R1	OTX2	AAVS1	GGAGAGGACGACGTTCACTC_TCGATCCGCCCCGTCGTTCC
OTX2_L2_AAVS1_R1	OTX2	AAVS1	AATCAACTTGCCCGAGTCGA_TCGATCCGCCCCGTCGTTCC
OTX2_L3_AAVS1_R1	OTX2	AAVS1	AAATCAACTTGCCCGAGTCG_TCGATCCGCCCCGTCGTTCC
P2RY13_L1_AAVS1_R1	P2RY13	AAVS1	GTACTATCCGAGTGTCTCTG_TCGATCCGCCCCGTCGTTCC
P2RY13_L2_AAVS1_R1	P2RY13	AAVS1	GTTGAAGCCTTGCATCACTG_TCGATCCGCCCCGTCGTTCC
P2RY13_L3_AAVS1_R1	P2RY13	AAVS1	AAGGCTTCAACAGATCTGAG_TCGATCCGCCCCGTCGTTCC
P2RY14_L1_AAVS1_R1	P2RY14	AAVS1	TGAGAGCAGGATTCATCTGG_TCGATCCGCCCCGTCGTTCC
P2RY14_L2_AAVS1_R1	P2RY14	AAVS1	TGATCTGCTGAGTGATCAGG_TCGATCCGCCCCGTCGTTCC
P2RY14_L3_AAVS1_R1	P2RY14	AAVS1	AAAGTGAACTGGGACGGAAG_TCGATCCGCCCCGTCGTTCC
PACSIN1_L1_AAVS1_R1	PACSIN1	AAVS1	CTGGGGTGCCATAATGACAG_TCGATCCGCCCCGTCGTTCC
PACSIN1_L2_AAVS1_R1	PACSIN1	AAVS1	TCACCGACTGGGCCAAGCGT_TCGATCCGCCCCGTCGTTCC
PACSIN1_L3_AAVS1_R1	PACSIN1	AAVS1	TGGCGCCAGCTCATCGAGAA_TCGATCCGCCCCGTCGTTCC
PACSIN2_L1_AAVS1_R1	PACSIN2	AAVS1	TTTCACAAGCAGATGATGGG_TCGATCCGCCCCGTCGTTCC
PACSIN2_L2_AAVS1_R1	PACSIN2	AAVS1	GCTCATGCAGGCAGTTCATG_TCGATCCGCCCCGTCGTTCC
PACSIN2_L3_AAVS1_R1	PACSIN2	AAVS1	ACTACAAGCGGACTGTGAAG_TCGATCCGCCCCGTCGTTCC
PACSIN3_L1_AAVS1_R1	PACSIN3	AAVS1	ACTACAGGCGCACGGTACAG_TCGATCCGCCCCGTCGTTCC
PACSIN3_L2_AAVS1_R1	PACSIN3	AAVS1	CGGCTTCCGCGAGAGCCGGG_TCGATCCGCCCCGTCGTTCC
PACSIN3_L3_AAVS1_R1	PACSIN3	AAVS1	GAAGGCTTATGCCCAGCAGT_TCGATCCGCCCCGTCGTTCC
PAFAH1B1_L1_AAVS1_R1	PAFAH1B1	AAVS1	TCAGTAGCCATCATGCCCAA_TCGATCCGCCCCGTCGTTCC
PAFAH1B1_L2_AAVS1_R1	PAFAH1B1	AAVS1	ACACAGAGAATGGGTACGTA_TCGATCCGCCCCGTCGTTCC
PAFAH1B1_L3_AAVS1_R1	PAFAH1B1	AAVS1	GAGAATGGGTACGTATGGTA_TCGATCCGCCCCGTCGTTCC
PARP1_L1_AAVS1_R1	PARP1	AAVS1	CCATGATTGAGAAACTCGGG_TCGATCCGCCCCGTCGTTCC
PARP1_L2_AAVS1_R1	PARP1	AAVS1	CGATGCCTATTACTGCACTG_TCGATCCGCCCCGTCGTTCC
PARP1_L3_AAVS1_R1	PARP1	AAVS1	AACTCGGGGGGAAGTTGACG_TCGATCCGCCCCGTCGTTCC
PARP2_L1_AAVS1_R1	PARP2	AAVS1	TCAGCGTTCGAATTCCATGG_TCGATCCGCCCCGTCGTTCC
PARP2_L2_AAVS1_R1	PARP2	AAVS1	GATTGCCTGAACAAGCCACC_TCGATCCGCCCCGTCGTTCC
PARP2_L3_AAVS1_R1	PARP2	AAVS1	TATTAGAAGATGATGCCCAG_TCGATCCGCCCCGTCGTTCC
PARP3_L1_AAVS1_R1	PARP3	AAVS1	GAGGGCCCTGAGAAGAAGAA_TCGATCCGCCCCGTCGTTCC
PARP3_L2_AAVS1_R1	PARP3	AAVS1	GTGGACATGTTGGATCCACG_TCGATCCGCCCCGTCGTTCC
PARP3_L3_AAVS1_R1	PARP3	AAVS1	AGAGAAGCGCATAATCCGCG_TCGATCCGCCCCGTCGTTCC
PAX1_L1_AAVS1_R1	PAX1	AAVS1	CCTCTATGCCTCTCACGCGG_TCGATCCGCCCCGTCGTTCC
PAX1_L2_AAVS1_R1	PAX1	AAVS1	GTACTTGTCACAGACGCCGT_TCGATCCGCCCCGTCGTTCC
PAX1_L3_AAVS1_R1	PAX1	AAVS1	ACGTTGGGAGTGGTGACGCG_TCGATCCGCCCCGTCGTTCC
PAX4_L1_AAVS1_R1	PAX4	AAVS1	CTAGGGCGTTACTACCGCAC_TCGATCCGCCCCGTCGTTCC
PAX4_L2_AAVS1_R1	PAX4	AAVS1	ACAGAAGAGCCAAATGGCGT_TCGATCCGCCCCGTCGTTCC
PAX4_L3_AAVS1_R1	PAX4	AAVS1	TGGGCAGTATCCTGATTCAG_TCGATCCGCCCCGTCGTTCC
PCBP2_L1_AAVS1_R1	PCBP2	AAVS1	ACACTGCTCGACATGGACAC_TCGATCCGCCCCGTCGTTCC
PCBP2_L2_AAVS1_R1	PCBP2	AAVS1	GTAGACCCCCGGTCACCCTG_TCGATCCGCCCCGTCGTTCC
PCBP2_L3_AAVS1_R1	PCBP2	AAVS1	CAAGATCAAGGAAATACGAG_TCGATCCGCCCCGTCGTTCC
PCCA_L1_AAVS1_R1	PCCA	AAVS1	TGACTACTCCATCAAAGCCA_TCGATCCGCCCCGTCGTTCC
PCCA_L2_AAVS1_R1	PCCA	AAVS1	AGAAGCTGTCAGAATTGCAA_TCGATCCGCCCCGTCGTTCC
PCCA_L3_AAVS1_R1	PCCA	AAVS1	GGAAGCCATTAAGAAAACCA_TCGATCCGCCCCGTCGTTCC
PCGF3_L1_AAVS1_R1	PCGF3	AAVS1	GTACCTCATCGACGCCACCA_TCGATCCGCCCCGTCGTTCC
PCGF3_L2_AAVS1_R1	PCGF3	AAVS1	GTGCAGACACTCGGTCACCG_TCGATCCGCCCCGTCGTTCC
PCGF3_L3_AAVS1_R1	PCGF3	AAVS1	AGCGGAAATGAGAAAGCAGA_TCGATCCGCCCCGTCGTTCC
PCGF5_L1_AAVS1_R1	PCGF5	AAVS1	GATCAAGCCAACAACAGTGA_TCGATCCGCCCCGTCGTTCC
PCGF5_L2_AAVS1_R1	PCGF5	AAVS1	AGCCACGAATGGCTACCCAA_TCGATCCGCCCCGTCGTTCC
PCGF5_L3_AAVS1_R1	PCGF5	AAVS1	ACTTACGTTCTCGTAGTCCA_TCGATCCGCCCCGTCGTTCC
PCSK2_L1_AAVS1_R1	PCSK2	AAVS1	GGATTTGACCGAAAAAAGCG_TCGATCCGCCCCGTCGTTCC
PCSK2_L2_AAVS1_R1	PCSK2	AAVS1	CTTGTGGAGTTGCATAAAGG_TCGATCCGCCCCGTCGTTCC
PCSK2_L3_AAVS1_R1	PCSK2	AAVS1	GCAAAGGCAGCATCTACGTG_TCGATCCGCCCCGTCGTTCC
PCSK6_L1_AAVS1_R1	PCSK6	AAVS1	TACGCCAGCTACGACGTGAA_TCGATCCGCCCCGTCGTTCC
PCSK6_L2_AAVS1_R1	PCSK6	AAVS1	GTGGTCGAGGCAAAGTCGCT_TCGATCCGCCCCGTCGTTCC
PCSK6_L3_AAVS1_R1	PCSK6	AAVS1	GGGGACTACTGCTCGTGCGA_TCGATCCGCCCCGTCGTTCC
PDE6G_L1_AAVS1_R1	PDE6G	AAVS1	GTTCCGGTCAGCCACCAGGG_TCGATCCGCCCCGTCGTTCC
PDE6G_L2_AAVS1_R1	PDE6G	AAVS1	GACCGGAACTCAGCCTTGGG_TCGATCCGCCCCGTCGTTCC
PDE6G_L3_AAVS1_R1	PDE6G	AAVS1	CCCCAAAGAAAGGCGTTCAA_TCGATCCGCCCCGTCGTTCC
PDE6H_L1_AAVS1_R1	PDE6H	AAVS1	GGTCCTACCACCCCACGCAA_TCGATCCGCCCCGTCGTTCC
PDE6H_L2_AAVS1_R1	PDE6H	AAVS1	CCTGCTCCAGCTTCAAACCA_TCGATCCGCCCCGTCGTTCC
PDE6H_L3_AAVS1_R1	PDE6H	AAVS1	AGATGACATTCCAGGAATGG_TCGATCCGCCCCGTCGTTCC
PFKFB3_L1_AAVS1_R1	PFKFB3	AAVS1	CGTCGGGGAGTATCGCCGGG_TCGATCCGCCCCGTCGTTCC
PFKFB3_L2_AAVS1_R1	PFKFB3	AAVS1	GGATTACAAAGACTGCAACT_TCGATCCGCCCCGTCGTTCC
PFKFB3_L3_AAVS1_R1	PFKFB3	AAVS1	CCACCAATACTACTAGAGAG_TCGATCCGCCCCGTCGTTCC
PFKFB4_L1_AAVS1_R1	PFKFB4	AAVS1	GCATCCAGATCTTCTTCAGG_TCGATCCGCCCCGTCGTTCC
PFKFB4_L2_AAVS1_R1	PFKFB4	AAVS1	GGTTCTGTGTCAATTCCCGT_TCGATCCGCCCCGTCGTTCC
PFKFB4_L3_AAVS1_R1	PFKFB4	AAVS1	GTTCTGTGTCAATTCCCGTG_TCGATCCGCCCCGTCGTTCC
PFKL_L1_AAVS1_R1	PFKL	AAVS1	CGACTGGCTGTTCATCCCCG_TCGATCCGCCCCGTCGTTCC
PFKL_L2_AAVS1_R1	PFKL	AAVS1	CAGCTTCTCCAGGTCCACCG_TCGATCCGCCCCGTCGTTCC
PFKL_L3_AAVS1_R1	PFKL	AAVS1	GCAGGCTGCCCCACTCGCTG_TCGATCCGCCCCGTCGTTCC
PFKM_L1_AAVS1_R1	PFKM	AAVS1	AAGGACTTTCGGGAACGAGA_TCGATCCGCCCCGTCGTTCC
PFKM_L2_AAVS1_R1	PFKM	AAVS1	GCGTCTGGGATATGACACCC_TCGATCCGCCCCGTCGTTCC
PFKM_L3_AAVS1_R1	PFKM	AAVS1	GCCAAGGTGGCTCTAAACTT_TCGATCCGCCCCGTCGTTCC
PHF21A_L1_AAVS1_R1	PHF21A	AAVS1	GCATTGTGATAGCTACTCCA_TCGATCCGCCCCGTCGTTCC
PHF21A_L2_AAVS1_R1	PHF21A	AAVS1	GGAGTTGCAGACTCTACAGG_TCGATCCGCCCCGTCGTTCC
PHF21A_L3_AAVS1_R1	PHF21A	AAVS1	GCTTTGAGTGAGAAACAGGT_TCGATCCGCCCCGTCGTTCC
PHF21B_L1_AAVS1_R1	PHF21B	AAVS1	GGGGTTCTTGACGCTGACCA_TCGATCCGCCCCGTCGTTCC
PHF21B_L2_AAVS1_R1	PHF21B	AAVS1	CAGGCCTAGCGCTACCATGA_TCGATCCGCCCCGTCGTTCC
PHF21B_L3_AAVS1_R1	PHF21B	AAVS1	GGGACACGTACCTTCCAGCA_TCGATCCGCCCCGTCGTTCC
PHYKPL_L1_AAVS1_R1	PHYKPL	AAVS1	TTAAGATTGTCCGGGCCCAA_TCGATCCGCCCCGTCGTTCC
PHYKPL_L2_AAVS1_R1	PHYKPL	AAVS1	GTTGGGCAGTGCATACCACG_TCGATCCGCCCCGTCGTTCC
PHYKPL_L3_AAVS1_R1	PHYKPL	AAVS1	GTACATGTACGATGAACAGG_TCGATCCGCCCCGTCGTTCC
PIP5K1A_L1_AAVS1_R1	PIP5K1A	AAVS1	GCTGCTTCCAGGATACTACA_TCGATCCGCCCCGTCGTTCC
PIP5K1A_L2_AAVS1_R1	PIP5K1A	AAVS1	CTGTTTAACCCCACAGTGAA_TCGATCCGCCCCGTCGTTCC
PIP5K1A_L3_AAVS1_R1	PIP5K1A	AAVS1	GATGCTTACCAAGTAATCAT_TCGATCCGCCCCGTCGTTCC
PIP5K1C_L1_AAVS1_R1	PIP5K1C	AAVS1	TCATGCAGGACATGCCCGAG_TCGATCCGCCCCGTCGTTCC
PIP5K1C_L2_AAVS1_R1	PIP5K1C	AAVS1	TCGACCAGCACGAGCGCGAG_TCGATCCGCCCCGTCGTTCC
PIP5K1C_L3_AAVS1_R1	PIP5K1C	AAVS1	TCAAGGGCTCCACCTACAAG_TCGATCCGCCCCGTCGTTCC
PLA1A_L1_AAVS1_R1	PLA1A	AAVS1	GTGGACTACTTCGTCAACGG_TCGATCCGCCCCGTCGTTCC
PLA1A_L2_AAVS1_R1	PLA1A	AAVS1	CGCTGGACCTGAGTACACCA_TCGATCCGCCCCGTCGTTCC
PLA1A_L3_AAVS1_R1	PLA1A	AAVS1	TCTGATCTGTGATCACATGA_TCGATCCGCCCCGTCGTTCC
PLA2G2A_L1_AAVS1_R1	PLA2G2A	AAVS1	GCTACAAGTTTAGCAACTCG_TCGATCCGCCCCGTCGTTCC
PLA2G2A_L2_AAVS1_R1	PLA2G2A	AAVS1	TACAAACGTCTGGAGAAACG_TCGATCCGCCCCGTCGTTCC
PLA2G2A_L3_AAVS1_R1	PLA2G2A	AAVS1	GATCAAGTTGACGACAGGAA_TCGATCCGCCCCGTCGTTCC
PLA2G2D_L1_AAVS1_R1	PLA2G2D	AAVS1	AGATGGTCAAGCAAGTGACT_TCGATCCGCCCCGTCGTTCC
PLA2G2D_L2_AAVS1_R1	PLA2G2D	AAVS1	CACTGCGGACTAGGTGGCAG_TCGATCCGCCCCGTCGTTCC
PLA2G2D_L3_AAVS1_R1	PLA2G2D	AAVS1	TGGCCCTACGGCTGTCACTG_TCGATCCGCCCCGTCGTTCC
PLA2G2E_L1_AAVS1_R1	PLA2G2E	AAVS1	GCCCTGCAGTACAACGACTA_TCGATCCGCCCCGTCGTTCC
PLA2G2E_L2_AAVS1_R1	PLA2G2E	AAVS1	GTGATGATCGAGAAGATGAC_TCGATCCGCCCCGTCGTTCC
PLA2G2E_L3_AAVS1_R1	PLA2G2E	AAVS1	GCTGGGCTGTGAGCCCAAAC_TCGATCCGCCCCGTCGTTCC
PLA2G2F_L1_AAVS1_R1	PLA2G2F	AAVS1	CAACCTGAAGGCCATGGTGG_TCGATCCGCCCCGTCGTTCC
PLA2G2F_L2_AAVS1_R1	PLA2G2F	AAVS1	CCAAGGCTGTCACCCCTATG_TCGATCCGCCCCGTCGTTCC
PLA2G2F_L3_AAVS1_R1	PLA2G2F	AAVS1	TGGTGGAGGCCGTCACAGGG_TCGATCCGCCCCGTCGTTCC
PLA2G5_L1_AAVS1_R1	PLA2G5	AAVS1	CTACAAATACAGATTCGCGT_TCGATCCGCCCCGTCGTTCC
PLA2G5_L2_AAVS1_R1	PLA2G5	AAVS1	CCTAAAATCAATGATCGAGA_TCGATCCGCCCCGTCGTTCC
PLA2G5_L3_AAVS1_R1	PLA2G5	AAVS1	CGCATGACCACTGCTATGGG_TCGATCCGCCCCGTCGTTCC
PLK1_L1_AAVS1_R1	PLK1	AAVS1	GCCCCAGCACATCAACCCCG_TCGATCCGCCCCGTCGTTCC
PLK1_L2_AAVS1_R1	PLK1	AAVS1	CGTTGTCCTCGAAAAAGCCG_TCGATCCGCCCCGTCGTTCC
PLK1_L3_AAVS1_R1	PLK1	AAVS1	GTTGGAGCTCTGCCGCCGGA_TCGATCCGCCCCGTCGTTCC
PLK2_L1_AAVS1_R1	PLK2	AAVS1	TATGTTGTCCAAAAACCCAG_TCGATCCGCCCCGTCGTTCC
PLK2_L2_AAVS1_R1	PLK2	AAVS1	GATAGTCCGCAAAAGCTCCA_TCGATCCGCCCCGTCGTTCC
PLK2_L3_AAVS1_R1	PLK2	AAVS1	CTTGGAATACTGCAGTAGAA_TCGATCCGCCCCGTCGTTCC
PLK5_L1_AAVS1_R1	PLK5	AAVS1	TAGCACCCAACCCGGCCGAG_TCGATCCGCCCCGTCGTTCC
PLK5_L2_AAVS1_R1	PLK5	AAVS1	GCAGGACGACTTCTTCACAC_TCGATCCGCCCCGTCGTTCC
PLK5_L3_AAVS1_R1	PLK5	AAVS1	GATGTACCAAAACATCCGTG_TCGATCCGCCCCGTCGTTCC
PLXNA3_L1_AAVS1_R1	PLXNA3	AAVS1	TCATACGTGGAATTCCCCAT_TCGATCCGCCCCGTCGTTCC
PLXNA3_L2_AAVS1_R1	PLXNA3	AAVS1	CCTGTATGAGACAGTCCCCG_TCGATCCGCCCCGTCGTTCC
PLXNA3_L3_AAVS1_R1	PLXNA3	AAVS1	GGTGGGCGCTCTGCACCAAG_TCGATCCGCCCCGTCGTTCC
PLXNA4_L1_AAVS1_R1	PLXNA4	AAVS1	GTTCTTGGTCAGTTTCCGGC_TCGATCCGCCCCGTCGTTCC
PLXNA4_L2_AAVS1_R1	PLXNA4	AAVS1	TTGCAGGTCTGGACGATGCG_TCGATCCGCCCCGTCGTTCC
PLXNA4_L3_AAVS1_R1	PLXNA4	AAVS1	TGATGGTGAAGGTGTCCGAA_TCGATCCGCCCCGTCGTTCC
PLXNB1_L1_AAVS1_R1	PLXNB1	AAVS1	GGACGTGAGATATGCGTCCG_TCGATCCGCCCCGTCGTTCC
PLXNB1_L2_AAVS1_R1	PLXNB1	AAVS1	AAGCCACACCAATTCTGGAG_TCGATCCGCCCCGTCGTTCC
PLXNB1_L3_AAVS1_R1	PLXNB1	AAVS1	TCCTGCCAACATCAGCCGAG_TCGATCCGCCCCGTCGTTCC
PMPCB_L1_AAVS1_R1	PMPCB	AAVS1	TCGAGTGGTGTTGTCATCCG_TCGATCCGCCCCGTCGTTCC
PMPCB_L2_AAVS1_R1	PMPCB	AAVS1	CCAGAGCCGCCGCCGCGCCG_TCGATCCGCCCCGTCGTTCC
PMPCB_L3_AAVS1_R1	PMPCB	AAVS1	GTATACAGTCTGCTCTCTGG_TCGATCCGCCCCGTCGTTCC
PNLIP_L1_AAVS1_R1	PNLIP	AAVS1	GACATAGACGGAATCTGGGA_TCGATCCGCCCCGTCGTTCC
PNLIP_L2_AAVS1_R1	PNLIP	AAVS1	TTTGGAATGAGCCAAGTCGT_TCGATCCGCCCCGTCGTTCC
PNLIP_L3_AAVS1_R1	PNLIP	AAVS1	TGTGGACATAGACGGAATCT_TCGATCCGCCCCGTCGTTCC
PNLIPRP1_L1_AAVS1_R1	PNLIPRP1	AAVS1	GGCTGCCAACAACGTGCGAG_TCGATCCGCCCCGTCGTTCC
PNLIPRP1_L2_AAVS1_R1	PNLIPRP1	AAVS1	CTCCCAAGCCACCTACACAC_TCGATCCGCCCCGTCGTTCC
PNLIPRP1_L3_AAVS1_R1	PNLIPRP1	AAVS1	AAAGCATCCTCAATCCCGAT_TCGATCCGCCCCGTCGTTCC
PNLIPRP2_L1_AAVS1_R1	PNLIPRP2	AAVS1	CTGTACCCTAGCTGCGTCTG_TCGATCCGCCCCGTCGTTCC
PNLIPRP2_L2_AAVS1_R1	PNLIPRP2	AAVS1	CTGGCCATCGGACATGTGCA_TCGATCCGCCCCGTCGTTCC
PNLIPRP2_L3_AAVS1_R1	PNLIPRP2	AAVS1	TACCTGTGATCCTGCCCACG_TCGATCCGCCCCGTCGTTCC
PNMA6E_L1_AAVS1_R1	PNMA6E	AAVS1	AGGACACTCGAATGACTTCG_TCGATCCGCCCCGTCGTTCC
PNMA6E_L2_AAVS1_R1	PNMA6E	AAVS1	CCGGCCCTGGAAGTCGTGAG_TCGATCCGCCCCGTCGTTCC
PNMA6E_L3_AAVS1_R1	PNMA6E	AAVS1	AGATACCAACTTGTCCGCGC_TCGATCCGCCCCGTCGTTCC
PNMA6F_L1_AAVS1_R1	PNMA6F	AAVS1	GGGATACATGGATGACCTCG_TCGATCCGCCCCGTCGTTCC
PNMA6F_L2_AAVS1_R1	PNMA6F	AAVS1	CTGGCCCTGGATATCGTGAG_TCGATCCGCCCCGTCGTTCC
PNMA6F_L3_AAVS1_R1	PNMA6F	AAVS1	AGTCATGGCGCCAGACCCTG_TCGATCCGCCCCGTCGTTCC
PNPLA2_L1_AAVS1_R1	PNPLA2	AAVS1	GGACCTTCAGCAGGAAACTG_TCGATCCGCCCCGTCGTTCC
PNPLA2_L2_AAVS1_R1	PNPLA2	AAVS1	ATAGCCATGAGCATGCCAGT_TCGATCCGCCCCGTCGTTCC
PNPLA2_L3_AAVS1_R1	PNPLA2	AAVS1	GACCCCGGTGACCAGCGCCG_TCGATCCGCCCCGTCGTTCC
PNPLA3_L1_AAVS1_R1	PNPLA3	AAVS1	TCGGTCCAAAGACGAAGTCG_TCGATCCGCCCCGTCGTTCC
PNPLA3_L2_AAVS1_R1	PNPLA3	AAVS1	TTAAGCAAGTTCCTCCGACA_TCGATCCGCCCCGTCGTTCC
PNPLA3_L3_AAVS1_R1	PNPLA3	AAVS1	TCTTACCAGAGTGTCTGATG_TCGATCCGCCCCGTCGTTCC
PNPLA5_L1_AAVS1_R1	PNPLA5	AAVS1	CAACTGCAGACAAGGCTACC_TCGATCCGCCCCGTCGTTCC
PNPLA5_L2_AAVS1_R1	PNPLA5	AAVS1	GATCCCCCCCGAGTTCAGAG_TCGATCCGCCCCGTCGTTCC
PNPLA5_L3_AAVS1_R1	PNPLA5	AAVS1	CAGCATCGTCTGCGGCAAGT_TCGATCCGCCCCGTCGTTCC
POC1A_L1_AAVS1_R1	POC1A	AAVS1	CGAAGGAGAGAAGTTCACAC_TCGATCCGCCCCGTCGTTCC
POC1A_L2_AAVS1_R1	POC1A	AAVS1	GTTGATACTGAAGTCCACAC_TCGATCCGCCCCGTCGTTCC
POC1A_L3_AAVS1_R1	POC1A	AAVS1	ACAATGCTCACTTGGCACAG_TCGATCCGCCCCGTCGTTCC
POC1B_L1_AAVS1_R1	POC1B	AAVS1	GTGATGAGATAGTTACCCGA_TCGATCCGCCCCGTCGTTCC
POC1B_L2_AAVS1_R1	POC1B	AAVS1	AAGAAAGTGTACTTACCCAA_TCGATCCGCCCCGTCGTTCC
POC1B_L3_AAVS1_R1	POC1B	AAVS1	CCTTGTATCGACATACACAC_TCGATCCGCCCCGTCGTTCC
PPIH_L1_AAVS1_R1	PPIH	AAVS1	TTCAAGTCCTGTTAACCCCG_TCGATCCGCCCCGTCGTTCC
PPIH_L2_AAVS1_R1	PPIH	AAVS1	TTTCGGTTATAGGAAAGATG_TCGATCCGCCCCGTCGTTCC
PPIH_L3_AAVS1_R1	PPIH	AAVS1	GGAGTCGCCAGTATTTACCG_TCGATCCGCCCCGTCGTTCC
PPIL1_L1_AAVS1_R1	PPIL1	AAVS1	CCTGGTCTCCAAGTAAACGT_TCGATCCGCCCCGTCGTTCC
PPIL1_L2_AAVS1_R1	PPIL1	AAVS1	GCTCGTCGAGGTTACTACAA_TCGATCCGCCCCGTCGTTCC
PPIL1_L3_AAVS1_R1	PPIL1	AAVS1	AATGCGGGGCCAGATACCAA_TCGATCCGCCCCGTCGTTCC
PPIL2_L1_AAVS1_R1	PPIL2	AAVS1	GGCAGGCCCACTATTCCACA_TCGATCCGCCCCGTCGTTCC
PPIL2_L2_AAVS1_R1	PPIL2	AAVS1	GTCCACTTTCTTCTTCTCCG_TCGATCCGCCCCGTCGTTCC
PPIL2_L3_AAVS1_R1	PPIL2	AAVS1	CTCCTTGTAGAGCTCCTGCA_TCGATCCGCCCCGTCGTTCC
PPP1R14B_L1_AAVS1_R1	PPP1R14B	AAVS1	TCTGGGATCTCCTCTTCCTG_TCGATCCGCCCCGTCGTTCC
PPP1R14B_L2_AAVS1_R1	PPP1R14B	AAVS1	AACACACCTGGCAGTCGTAG_TCGATCCGCCCCGTCGTTCC
PPP1R14B_L3_AAVS1_R1	PPP1R14B	AAVS1	TTCTGGGATCTCCTCTTCCT_TCGATCCGCCCCGTCGTTCC
PPP1R14C_L1_AAVS1_R1	PPP1R14C	AAVS1	GACAGTGAAATACGATCGTA_TCGATCCGCCCCGTCGTTCC
PPP1R14C_L2_AAVS1_R1	PPP1R14C	AAVS1	GAATGGATCGTGGAGCAGCT_TCGATCCGCCCCGTCGTTCC
PPP1R14C_L3_AAVS1_R1	PPP1R14C	AAVS1	TGGCCACGGCGGCCGCTGCA_TCGATCCGCCCCGTCGTTCC
PPP2CA_L1_AAVS1_R1	PPP2CA	AAVS1	TACAGCTCACCTTCTCGCAG_TCGATCCGCCCCGTCGTTCC
PPP2CA_L2_AAVS1_R1	PPP2CA	AAVS1	ACATCGAACCTCTTGCACGT_TCGATCCGCCCCGTCGTTCC
PPP2CA_L3_AAVS1_R1	PPP2CA	AAVS1	GGACGAGAAGGTGTTCACCA_TCGATCCGCCCCGTCGTTCC
PPP2CB_L1_AAVS1_R1	PPP2CB	AAVS1	AGCTGAACGAGAACCAAGTG_TCGATCCGCCCCGTCGTTCC
PPP2CB_L2_AAVS1_R1	PPP2CB	AAVS1	GGACGACAAGGCGTTCACCA_TCGATCCGCCCCGTCGTTCC
PPP2CB_L3_AAVS1_R1	PPP2CB	AAVS1	CTCTCCATCCATAGACACAC_TCGATCCGCCCCGTCGTTCC
PPP6R1_L1_AAVS1_R1	PPP6R1	AAVS1	TCACCCTCAGTGGCTCAACG_TCGATCCGCCCCGTCGTTCC
PPP6R1_L2_AAVS1_R1	PPP6R1	AAVS1	TCAGGATCCGCTCCACCAGG_TCGATCCGCCCCGTCGTTCC
PPP6R1_L3_AAVS1_R1	PPP6R1	AAVS1	CTCCGCCTCTGGGCAACACG_TCGATCCGCCCCGTCGTTCC
PPP6R2_L1_AAVS1_R1	PPP6R2	AAVS1	CCTCACACGGATCGCCAACG_TCGATCCGCCCCGTCGTTCC
PPP6R2_L2_AAVS1_R1	PPP6R2	AAVS1	CACACGGATCGCCAACGCGG_TCGATCCGCCCCGTCGTTCC
PPP6R2_L3_AAVS1_R1	PPP6R2	AAVS1	GACGAACCGCAGGAACACTG_TCGATCCGCCCCGTCGTTCC
PRB1_L1_AAVS1_R1	PRB1	AAVS1	CACAAGGACCACCCCCACAA_TCGATCCGCCCCGTCGTTCC
PRB1_L2_AAVS1_R1	PRB1	AAVS1	CGAAGTTCCCAATCTCCTCC_TCGATCCGCCCCGTCGTTCC
PRB1_L3_AAVS1_R1	PRB1	AAVS1	CAGGGCCCCCCACCTCCTCC_TCGATCCGCCCCGTCGTTCC
PRB4_L1_AAVS1_R1	PRB4	AAVS1	TCAGCTGAGAGTTCAAGTGA_TCGATCCGCCCCGTCGTTCC
PRB4_L2_AAVS1_R1	PRB4	AAVS1	TGAACTCTCAGCTGAGCTCA_TCGATCCGCCCCGTCGTTCC
PRB4_L3_AAVS1_R1	PRB4	AAVS1	ATTGGGATTTACCTGATATT_TCGATCCGCCCCGTCGTTCC
PRDM7_L1_AAVS1_R1	PRDM7	AAVS1	AGAACAGAGTAAACACCAGA_TCGATCCGCCCCGTCGTTCC
PRDM7_L2_AAVS1_R1	PRDM7	AAVS1	CCTAGGTGTCCATTCTTCAT_TCGATCCGCCCCGTCGTTCC
PRDM7_L3_AAVS1_R1	PRDM7	AAVS1	CCGATGAAGAATGGACACCT_TCGATCCGCCCCGTCGTTCC
PRDM9_L1_AAVS1_R1	PRDM9	AAVS1	CCTCTTACCTTGCTGCCTAG_TCGATCCGCCCCGTCGTTCC
PRDM9_L2_AAVS1_R1	PRDM9	AAVS1	AAAGGGTCATGCATACAAAG_TCGATCCGCCCCGTCGTTCC
PRDM9_L3_AAVS1_R1	PRDM9	AAVS1	GCAAATTTACTGAATGCAAG_TCGATCCGCCCCGTCGTTCC
PRKCE_L1_AAVS1_R1	PRKCE	AAVS1	GTCATGTTGGCAGAACTCAA_TCGATCCGCCCCGTCGTTCC
PRKCE_L2_AAVS1_R1	PRKCE	AAVS1	CCGTCGATGTGAGACCAACG_TCGATCCGCCCCGTCGTTCC
PRKCE_L3_AAVS1_R1	PRKCE	AAVS1	AATGTGGACGACTCGCGCAT_TCGATCCGCCCCGTCGTTCC
PRKCI_L1_AAVS1_R1	PRKCI	AAVS1	CCAAGCCAAGCGTTTCAACA_TCGATCCGCCCCGTCGTTCC
PRKCI_L2_AAVS1_R1	PRKCI	AAVS1	TCAACAGGCAATGAACACCA_TCGATCCGCCCCGTCGTTCC
PRKCI_L3_AAVS1_R1	PRKCI	AAVS1	TAAATTATCTTCATGAGCGA_TCGATCCGCCCCGTCGTTCC
PRKG2_L1_AAVS1_R1	PRKG2	AAVS1	AGGAGATTACATCATTAGAG_TCGATCCGCCCCGTCGTTCC
PRKG2_L2_AAVS1_R1	PRKG2	AAVS1	TCGACTAGAGGTGTTCCAAG_TCGATCCGCCCCGTCGTTCC
PRKG2_L3_AAVS1_R1	PRKG2	AAVS1	AACATGGGCACTAGATCGAG_TCGATCCGCCCCGTCGTTCC
PRKX_L1_AAVS1_R1	PRKX	AAVS1	GGATGGCCACATTAAGCTCA_TCGATCCGCCCCGTCGTTCC
PRKX_L2_AAVS1_R1	PRKX	AAVS1	TTTGACACGCTGGCCACCGT_TCGATCCGCCCCGTCGTTCC
PRKX_L3_AAVS1_R1	PRKX	AAVS1	CGACGTCATCCGCCTAAAGC_TCGATCCGCCCCGTCGTTCC
PRLHR_L1_AAVS1_R1	PRLHR	AAVS1	AACGTGACGAACTTCCTCAT_TCGATCCGCCCCGTCGTTCC
PRLHR_L2_AAVS1_R1	PRLHR	AAVS1	GCCTATGCCTTCGAGCCACG_TCGATCCGCCCCGTCGTTCC
PRLHR_L3_AAVS1_R1	PRLHR	AAVS1	AGCGCCAGCTCTACGCCTGG_TCGATCCGCCCCGTCGTTCC
PRMT1_L1_AAVS1_R1	PRMT1	AAVS1	CCTTGGCAGCAAACATGCAG_TCGATCCGCCCCGTCGTTCC
PRMT1_L2_AAVS1_R1	PRMT1	AAVS1	CAGTGGTGACCATCATCAAG_TCGATCCGCCCCGTCGTTCC
PRMT1_L3_AAVS1_R1	PRMT1	AAVS1	CGCACACTTTGGCATCCACG_TCGATCCGCCCCGTCGTTCC
PROP1_L1_AAVS1_R1	PROP1	AAVS1	AGAACCGCAGAGCTAAGCAA_TCGATCCGCCCCGTCGTTCC
PROP1_L2_AAVS1_R1	PROP1	AAVS1	GGGCCCGAGAGAGTCTTGCC_TCGATCCGCCCCGTCGTTCC
PROP1_L3_AAVS1_R1	PROP1	AAVS1	GGCCCGAGAGAGTCTTGCCC_TCGATCCGCCCCGTCGTTCC
PRSS2_L1_AAVS1_R1	PRSS2	AAVS1	CAAATACAACAGCCGGACTC_TCGATCCGCCCCGTCGTTCC
PRSS2_L2_AAVS1_R1	PRSS2	AAVS1	GGCACCGAGTCCCTCATCTC_TCGATCCGCCCCGTCGTTCC
PRSS2_L3_AAVS1_R1	PRSS2	AAVS1	TCCGGCTGTTGTATTTGGGG_TCGATCCGCCCCGTCGTTCC
PRSS21_L1_AAVS1_R1	PRSS21	AAVS1	GCCAAACTGGACCATCCACC_TCGATCCGCCCCGTCGTTCC
PRSS21_L2_AAVS1_R1	PRSS21	AAVS1	AACTGGACCATCCACCCGGA_TCGATCCGCCCCGTCGTTCC
PRSS21_L3_AAVS1_R1	PRSS21	AAVS1	CTGACCATCCGAGGACCATG_TCGATCCGCCCCGTCGTTCC
PRSS22_L1_AAVS1_R1	PRSS22	AAVS1	GAAGGTTCCTATCATCGACT_TCGATCCGCCCCGTCGTTCC
PRSS22_L2_AAVS1_R1	PRSS22	AAVS1	GCTCCATACAGTTCTCAGAG_TCGATCCGCCCCGTCGTTCC
PRSS22_L3_AAVS1_R1	PRSS22	AAVS1	TGGGGGAGCATCCAAGATGG_TCGATCCGCCCCGTCGTTCC
PRSS3_L1_AAVS1_R1	PRSS3	AAVS1	CCGCCACCCTAAATACAACA_TCGATCCGCCCCGTCGTTCC
PRSS3_L2_AAVS1_R1	PRSS3	AAVS1	GGCACTGAGTGCCTCATCTC_TCGATCCGCCCCGTCGTTCC
PRSS3_L3_AAVS1_R1	PRSS3	AAVS1	TGTTGGGGGCTACACCTGTG_TCGATCCGCCCCGTCGTTCC
PRSS33_L1_AAVS1_R1	PRSS33	AAVS1	GCCGGGACGGAGAGTGGCCG_TCGATCCGCCCCGTCGTTCC
PRSS33_L2_AAVS1_R1	PRSS33	AAVS1	GCTGCCCCCGGACTACTCCG_TCGATCCGCCCCGTCGTTCC
PRSS33_L3_AAVS1_R1	PRSS33	AAVS1	GCAGCAGTGCCAGGTCGCCG_TCGATCCGCCCCGTCGTTCC
PRSS37_L1_AAVS1_R1	PRSS37	AAVS1	CTACAGTCATAGCGCCCCAC_TCGATCCGCCCCGTCGTTCC
PRSS37_L2_AAVS1_R1	PRSS37	AAVS1	CCATTCAGATCGTCCGCTAC_TCGATCCGCCCCGTCGTTCC
PRSS37_L3_AAVS1_R1	PRSS37	AAVS1	CGTCCTCATCAAACCCAGCT_TCGATCCGCCCCGTCGTTCC
PRSS38_L1_AAVS1_R1	PRSS38	AAVS1	AAAATCTATGACATGTACGT_TCGATCCGCCCCGTCGTTCC
PRSS38_L2_AAVS1_R1	PRSS38	AAVS1	TATGAGATGTACCACCCCAT_TCGATCCGCCCCGTCGTTCC
PRSS38_L3_AAVS1_R1	PRSS38	AAVS1	TGGGGACTAGTCTCAAAACA_TCGATCCGCCCCGTCGTTCC
PRSS41_L1_AAVS1_R1	PRSS41	AAVS1	TGGGGGTTAATCAGCCCCAG_TCGATCCGCCCCGTCGTTCC
PRSS41_L2_AAVS1_R1	PRSS41	AAVS1	CCGGGAAATTCACGCGCTGG_TCGATCCGCCCCGTCGTTCC
PRSS41_L3_AAVS1_R1	PRSS41	AAVS1	GCAGGCTCCCTCCACATCGG_TCGATCCGCCCCGTCGTTCC
PRSS42_L1_AAVS1_R1	PRSS42	AAVS1	ACAGTGTCAAGATGGGAGAT_TCGATCCGCCCCGTCGTTCC
PRSS42_L2_AAVS1_R1	PRSS42	AAVS1	GCACCCTGGTCACCGCCACG_TCGATCCGCCCCGTCGTTCC
PRSS42_L3_AAVS1_R1	PRSS42	AAVS1	GAGGAGTGGACGCGGAGGAA_TCGATCCGCCCCGTCGTTCC
PRSS45_L1_AAVS1_R1	PRSS45	AAVS1	ATGGAAAATGAGCACGTGTG_TCGATCCGCCCCGTCGTTCC
PRSS45_L2_AAVS1_R1	PRSS45	AAVS1	TGGACAACAAGAGGTGTGAC_TCGATCCGCCCCGTCGTTCC
PRSS45_L3_AAVS1_R1	PRSS45	AAVS1	GCTGACCCCAGAGCTGCAGG_TCGATCCGCCCCGTCGTTCC
PRSS48_L1_AAVS1_R1	PRSS48	AAVS1	TGGCTAGGATCGATTACAGT_TCGATCCGCCCCGTCGTTCC
PRSS48_L2_AAVS1_R1	PRSS48	AAVS1	TCCCAAGTACCAAGATACAA_TCGATCCGCCCCGTCGTTCC
PRSS48_L3_AAVS1_R1	PRSS48	AAVS1	TGGTGATACTCAAAACATGA_TCGATCCGCCCCGTCGTTCC
PRSS58_L1_AAVS1_R1	PRSS58	AAVS1	GATTCAAGAGAGCCCAGAGG_TCGATCCGCCCCGTCGTTCC
PRSS58_L2_AAVS1_R1	PRSS58	AAVS1	TCAGATTCAAGAGAGCCCAG_TCGATCCGCCCCGTCGTTCC
PRSS58_L3_AAVS1_R1	PRSS58	AAVS1	TTTCAAATAGACCAAGTAAG_TCGATCCGCCCCGTCGTTCC
PTP4A1_L1_AAVS1_R1	PTP4A1	AAVS1	ATTGCGTTGCAGGCCTTGGG_TCGATCCGCCCCGTCGTTCC
PTP4A1_L2_AAVS1_R1	PTP4A1	AAVS1	TGAACAGCAATACAACAACC_TCGATCCGCCCCGTCGTTCC
PTP4A1_L3_AAVS1_R1	PTP4A1	AAVS1	GTTAAATACTTACAAGAACA_TCGATCCGCCCCGTCGTTCC
PTP4A2_L1_AAVS1_R1	PTP4A2	AAVS1	ATTGTGTTGCAGGATTGGGA_TCGATCCGCCCCGTCGTTCC
PTP4A2_L2_AAVS1_R1	PTP4A2	AAVS1	GTGCATTGTGTTGCAGGATT_TCGATCCGCCCCGTCGTTCC
PTP4A2_L3_AAVS1_R1	PTP4A2	AAVS1	AGTGCATTGTGTTGCAGGAT_TCGATCCGCCCCGTCGTTCC
RAB40A_L1_AAVS1_R1	RAB40A	AAVS1	ACTCAGCTGCACCATCCTGC_TCGATCCGCCCCGTCGTTCC
RAB40A_L2_AAVS1_R1	RAB40A	AAVS1	TGTAGTCGATCCCCCCGAGA_TCGATCCGCCCCGTCGTTCC
RAB40A_L3_AAVS1_R1	RAB40A	AAVS1	TCCCCGTACAGCCATCTCGG_TCGATCCGCCCCGTCGTTCC
RAB40B_L1_AAVS1_R1	RAB40B	AAVS1	CAATGCCGTCAAAAGACCAG_TCGATCCGCCCCGTCGTTCC
RAB40B_L2_AAVS1_R1	RAB40B	AAVS1	GTCCCCGTACGGCCACCCGG_TCGATCCGCCCCGTCGTTCC
RAB40B_L3_AAVS1_R1	RAB40B	AAVS1	GCCTGCACCTGGCGTTCAAG_TCGATCCGCCCCGTCGTTCC
RAC1_L1_AAVS1_R1	RAC1	AAVS1	GGTAAGGATATAACCTCCCG_TCGATCCGCCCCGTCGTTCC
RAC1_L2_AAVS1_R1	RAC1	AAVS1	ACGGTAAGGATATAACCTCC_TCGATCCGCCCCGTCGTTCC
RAC1_L3_AAVS1_R1	RAC1	AAVS1	ATTTGAAAATGTCCGTGCAA_TCGATCCGCCCCGTCGTTCC
RAF1_L1_AAVS1_R1	RAF1	AAVS1	GCATCAATGGAGCACATACA_TCGATCCGCCCCGTCGTTCC
RAF1_L2_AAVS1_R1	RAF1	AAVS1	GCTTGTTCGGCAAGAAAACA_TCGATCCGCCCCGTCGTTCC
RAF1_L3_AAVS1_R1	RAF1	AAVS1	GCCGAACAAGCAAAGAACAG_TCGATCCGCCCCGTCGTTCC
RANBP10_L1_AAVS1_R1	RANBP10	AAVS1	AGTCATTCGAGCAAAAGCCG_TCGATCCGCCCCGTCGTTCC
RANBP10_L2_AAVS1_R1	RANBP10	AAVS1	CTTGCAGCGCCTGTATCCCG_TCGATCCGCCCCGTCGTTCC
RANBP10_L3_AAVS1_R1	RANBP10	AAVS1	AGTCTCTTGCTGGTTGACCG_TCGATCCGCCCCGTCGTTCC
RANBP9_L1_AAVS1_R1	RANBP9	AAVS1	GCCTCTCTCAGAACAACCTG_TCGATCCGCCCCGTCGTTCC
RANBP9_L2_AAVS1_R1	RANBP9	AAVS1	GCATTCATATGGTTACCATG_TCGATCCGCCCCGTCGTTCC
RANBP9_L3_AAVS1_R1	RANBP9	AAVS1	CCTCTCTCAGAACAACCTGC_TCGATCCGCCCCGTCGTTCC
RAX_L1_AAVS1_R1	RAX	AAVS1	CGGCAAGGTCAACCTACCAG_TCGATCCGCCCCGTCGTTCC
RAX_L2_AAVS1_R1	RAX	AAVS1	AGAACCGACGGGCTAAGTGG_TCGATCCGCCCCGTCGTTCC
RAX_L3_AAVS1_R1	RAX	AAVS1	CGGCGAAGCGAAACTGTCAG_TCGATCCGCCCCGTCGTTCC
RAX2_L1_AAVS1_R1	RAX2	AAVS1	CCCGGATGTGTACAGCCGTG_TCGATCCGCCCCGTCGTTCC
RAX2_L2_AAVS1_R1	RAX2	AAVS1	CCAGCTGGAGCGGGCGTTCG_TCGATCCGCCCCGTCGTTCC
RAX2_L3_AAVS1_R1	RAX2	AAVS1	AGCCAAGGTGCACCTACCTG_TCGATCCGCCCCGTCGTTCC
RFX4_L1_AAVS1_R1	RFX4	AAVS1	AGAACTATGAGATTGCAGAG_TCGATCCGCCCCGTCGTTCC
RFX4_L2_AAVS1_R1	RFX4	AAVS1	AATAAGAGCCAACTTTGATG_TCGATCCGCCCCGTCGTTCC
RFX4_L3_AAVS1_R1	RFX4	AAVS1	AGACAGTGGCATATTCACCC_TCGATCCGCCCCGTCGTTCC
RFX6_L1_AAVS1_R1	RFX6	AAVS1	GAAATTAGAGCCAGCCTGTG_TCGATCCGCCCCGTCGTTCC
RFX6_L2_AAVS1_R1	RFX6	AAVS1	GGAGATAGGTTGTCTCCACG_TCGATCCGCCCCGTCGTTCC
RFX6_L3_AAVS1_R1	RFX6	AAVS1	CCATAGAATTAACGACATGC_TCGATCCGCCCCGTCGTTCC
RHOQ_L1_AAVS1_R1	RHOQ	AAVS1	TCCGAGGCTTACCTGCGTAG_TCGATCCGCCCCGTCGTTCC
RHOQ_L2_AAVS1_R1	RHOQ	AAVS1	ACCTGCGTAGTGGTCGAAGA_TCGATCCGCCCCGTCGTTCC
RHOQ_L3_AAVS1_R1	RHOQ	AAVS1	CCTTGCAGTCAGCGTCACCG_TCGATCCGCCCCGTCGTTCC
RNASE3_L1_AAVS1_R1	RNASE3	AAVS1	CAGACCCCCACAGTTTACGA_TCGATCCGCCCCGTCGTTCC
RNASE3_L2_AAVS1_R1	RNASE3	AAVS1	GTTAATTGCCCGCATTGCAA_TCGATCCGCCCCGTCGTTCC
RNASE3_L3_AAVS1_R1	RNASE3	AAVS1	TGAGCCCTCGTAAACTGTGG_TCGATCCGCCCCGTCGTTCC
RNASE8_L1_AAVS1_R1	RNASE8	AAVS1	AGGACATGACATCATCTCAG_TCGATCCGCCCCGTCGTTCC
RNASE8_L2_AAVS1_R1	RNASE8	AAVS1	GTACTTATTGATGATGCTCA_TCGATCCGCCCCGTCGTTCC
RNASE8_L3_AAVS1_R1	RNASE8	AAVS1	TGGTCAGGGACATGGGCCCG_TCGATCCGCCCCGTCGTTCC
RNF111_L1_AAVS1_R1	RNF111	AAVS1	AGTATCAGAGGCCTGCTCAG_TCGATCCGCCCCGTCGTTCC
RNF111_L2_AAVS1_R1	RNF111	AAVS1	ATGAGATCTGGAGTGTCCAA_TCGATCCGCCCCGTCGTTCC
RNF111_L3_AAVS1_R1	RNF111	AAVS1	GGACACAGAAACAAAAAGAG_TCGATCCGCCCCGTCGTTCC
RNF128_L1_AAVS1_R1	RNF128	AAVS1	TTGAATAGTGATTCACCCAA_TCGATCCGCCCCGTCGTTCC
RNF128_L2_AAVS1_R1	RNF128	AAVS1	TTAGTAATACTAAGAAGCCC_TCGATCCGCCCCGTCGTTCC
RNF128_L3_AAVS1_R1	RNF128	AAVS1	CTTTCTATCAGCGCAATCCA_TCGATCCGCCCCGTCGTTCC
RNF133_L1_AAVS1_R1	RNF133	AAVS1	CTTGCACTTATTGAACGGGG_TCGATCCGCCCCGTCGTTCC
RNF133_L2_AAVS1_R1	RNF133	AAVS1	GGAGTTATAGTGCCACCAGA_TCGATCCGCCCCGTCGTTCC
RNF133_L3_AAVS1_R1	RNF133	AAVS1	AGGAGTTATAGTGCCACCAG_TCGATCCGCCCCGTCGTTCC
RNF150_L1_AAVS1_R1	RNF150	AAVS1	TGGCCATGACCACCTCCCCG_TCGATCCGCCCCGTCGTTCC
RNF150_L2_AAVS1_R1	RNF150	AAVS1	GCCCACGTTGAAGATGACCA_TCGATCCGCCCCGTCGTTCC
RNF150_L3_AAVS1_R1	RNF150	AAVS1	TGTTGGGGTCGCAGGCCAGG_TCGATCCGCCCCGTCGTTCC
RNF165_L1_AAVS1_R1	RNF165	AAVS1	TTTGGCTCTGTGCGAAACAG_TCGATCCGCCCCGTCGTTCC
RNF165_L2_AAVS1_R1	RNF165	AAVS1	AAAGTGGTGCATTCGAGGAG_TCGATCCGCCCCGTCGTTCC
RNF165_L3_AAVS1_R1	RNF165	AAVS1	CCCCAGGCAGCACCAACCTG_TCGATCCGCCCCGTCGTTCC
RNF20_L1_AAVS1_R1	RNF20	AAVS1	TGAAGATTCAGGGACCACAG_TCGATCCGCCCCGTCGTTCC
RNF20_L2_AAVS1_R1	RNF20	AAVS1	GCACAATCACTATCAATGCT_TCGATCCGCCCCGTCGTTCC
RNF20_L3_AAVS1_R1	RNF20	AAVS1	TTCTGGTTCAGGCACAACAA_TCGATCCGCCCCGTCGTTCC
RNF40_L1_AAVS1_R1	RNF40	AAVS1	AATGGGCTCGATAAGAGTCG_TCGATCCGCCCCGTCGTTCC
RNF40_L2_AAVS1_R1	RNF40	AAVS1	TGTCAGCGAGTGTACAGCCG_TCGATCCGCCCCGTCGTTCC
RNF40_L3_AAVS1_R1	RNF40	AAVS1	GCTCCAGGATAAAGTGACAT_TCGATCCGCCCCGTCGTTCC
RPL22_L1_AAVS1_R1	RPL22	AAVS1	AAGGATGTAACTTACAAAAT_TCGATCCGCCCCGTCGTTCC
RPL22_L2_AAVS1_R1	RPL22	AAVS1	CACTTCCCTCCTGTACCTTT_TCGATCCGCCCCGTCGTTCC
RPL22_L3_AAVS1_R1	RPL22	AAVS1	TTAGAAAAAGCTTGTGGTGA_TCGATCCGCCCCGTCGTTCC
RPL22L1_L1_AAVS1_R1	RPL22L1	AAVS1	CGGGAGAAGGTTAAAGTCAA_TCGATCCGCCCCGTCGTTCC
RPL22L1_L2_AAVS1_R1	RPL22L1	AAVS1	ATGGCAAAACTGGAAATCTC_TCGATCCGCCCCGTCGTTCC
RPL22L1_L3_AAVS1_R1	RPL22L1	AAVS1	AATGGCAAAACTGGAAATCT_TCGATCCGCCCCGTCGTTCC
RPS6KA1_L1_AAVS1_R1	RPS6KA1	AAVS1	AATGAGATAGAGCTTGCCCT_TCGATCCGCCCCGTCGTTCC
RPS6KA1_L2_AAVS1_R1	RPS6KA1	AAVS1	AGGGTGGCTTGATCTCACGA_TCGATCCGCCCCGTCGTTCC
RPS6KA1_L3_AAVS1_R1	RPS6KA1	AAVS1	TCAAGCGGAATCCTGCCAAC_TCGATCCGCCCCGTCGTTCC
RPS6KA3_L1_AAVS1_R1	RPS6KA3	AAVS1	GCTTCAGGACTCAAAAACTG_TCGATCCGCCCCGTCGTTCC
RPS6KA3_L2_AAVS1_R1	RPS6KA3	AAVS1	CCAGAAGTAGTTAATCGTCG_TCGATCCGCCCCGTCGTTCC
RPS6KA3_L3_AAVS1_R1	RPS6KA3	AAVS1	TTAATCTCCTCCTCTCCCAT_TCGATCCGCCCCGTCGTTCC
RPS6KB1_L1_AAVS1_R1	RPS6KB1	AAVS1	AAGTAACAGGAGCAAATACT_TCGATCCGCCCCGTCGTTCC
RPS6KB1_L2_AAVS1_R1	RPS6KB1	AAVS1	CTTCGGGTACTTGGTAAAGG_TCGATCCGCCCCGTCGTTCC
RPS6KB1_L3_AAVS1_R1	RPS6KB1	AAVS1	TGGTAAAGGGGGCTATGGAA_TCGATCCGCCCCGTCGTTCC
RXRA_L1_AAVS1_R1	RXRA	AAVS1	CTATGGAGTGTACAGCTGCG_TCGATCCGCCCCGTCGTTCC
RXRA_L2_AAVS1_R1	RXRA	AAVS1	GCACATCTGCGCCATCTGCG_TCGATCCGCCCCGTCGTTCC
RXRA_L3_AAVS1_R1	RXRA	AAVS1	AGGACTGCCTGATTGACAAG_TCGATCCGCCCCGTCGTTCC
RXRB_L1_AAVS1_R1	RXRB	AAVS1	GCACAGTGGACAAGCGCCAG_TCGATCCGCCCCGTCGTTCC
RXRB_L2_AAVS1_R1	RXRB	AAVS1	GGACAACAAAGACTGCACAG_TCGATCCGCCCCGTCGTTCC
RXRB_L3_AAVS1_R1	RXRB	AAVS1	ACGGCTATGTGCAATCTGCG_TCGATCCGCCCCGTCGTTCC
SCART1_L1_AAVS1_R1	SCART1	AAVS1	CGAGATCAGAAACGTGAATG_TCGATCCGCCCCGTCGTTCC
SCART1_L2_AAVS1_R1	SCART1	AAVS1	TTAACCCGCAGGATTGTCAG_TCGATCCGCCCCGTCGTTCC
SCART1_L3_AAVS1_R1	SCART1	AAVS1	CTCACCGGAGCACACCACGC_TCGATCCGCCCCGTCGTTCC
SEPHS1_L1_AAVS1_R1	SEPHS1	AAVS1	TCACGCTTACCATCATGTAA_TCGATCCGCCCCGTCGTTCC
SEPHS1_L2_AAVS1_R1	SEPHS1	AAVS1	GCAGGAACATCTGTAACAGG_TCGATCCGCCCCGTCGTTCC
SEPHS1_L3_AAVS1_R1	SEPHS1	AAVS1	GTAGCTCCTACTTACCCTGT_TCGATCCGCCCCGTCGTTCC
SEPHS2_L1_AAVS1_R1	SEPHS2	AAVS1	CTCCACCGATTATAATCCAA_TCGATCCGCCCCGTCGTTCC
SEPHS2_L2_AAVS1_R1	SEPHS2	AAVS1	AGTGACCGGTGGGCAAACGG_TCGATCCGCCCCGTCGTTCC
SEPHS2_L3_AAVS1_R1	SEPHS2	AAVS1	CTGGTGTTAACCAAACCGTT_TCGATCCGCCCCGTCGTTCC
SGK2_L1_AAVS1_R1	SGK2	AAVS1	CGTGCTCGACTATGTCAACG_TCGATCCGCCCCGTCGTTCC
SGK2_L2_AAVS1_R1	SGK2	AAVS1	TGGGGCGTTCTATGCAGTGA_TCGATCCGCCCCGTCGTTCC
SGK2_L3_AAVS1_R1	SGK2	AAVS1	AGAGCCTTATGATCGAGCAG_TCGATCCGCCCCGTCGTTCC
SGMS1_L1_AAVS1_R1	SGMS1	AAVS1	GTAGACATCCCCACCCCCGA_TCGATCCGCCCCGTCGTTCC
SGMS1_L2_AAVS1_R1	SGMS1	AAVS1	GGATGTCTACGCCAATGTTG_TCGATCCGCCCCGTCGTTCC
SGMS1_L3_AAVS1_R1	SGMS1	AAVS1	GGAGCGCTCTCAGTACCCCA_TCGATCCGCCCCGTCGTTCC
SGMS2_L1_AAVS1_R1	SGMS2	AAVS1	GGTCTTGCATAAGTGTTCGT_TCGATCCGCCCCGTCGTTCC
SGMS2_L2_AAVS1_R1	SGMS2	AAVS1	GTATCTCAGAAACAGCCACT_TCGATCCGCCCCGTCGTTCC
SGMS2_L3_AAVS1_R1	SGMS2	AAVS1	ACAAATTTCCACTAGAGTGG_TCGATCCGCCCCGTCGTTCC
SMARCA2_L1_AAVS1_R1	SMARCA2	AAVS1	TCGATGGTATACATGACAAG_TCGATCCGCCCCGTCGTTCC
SMARCA2_L2_AAVS1_R1	SMARCA2	AAVS1	CTCCCAGTCCTACTACACCG_TCGATCCGCCCCGTCGTTCC
SMARCA2_L3_AAVS1_R1	SMARCA2	AAVS1	ACTACAACAGACCATCTGGT_TCGATCCGCCCCGTCGTTCC
SMARCA4_L1_AAVS1_R1	SMARCA4	AAVS1	GCATGCTCAGAGCCACCCAG_TCGATCCGCCCCGTCGTTCC
SMARCA4_L2_AAVS1_R1	SMARCA4	AAVS1	GCTCCTGCAGGATCTCCACA_TCGATCCGCCCCGTCGTTCC
SMARCA4_L3_AAVS1_R1	SMARCA4	AAVS1	CTAGGTATGAAGTAGCTCCG_TCGATCCGCCCCGTCGTTCC
SMC1A_L1_AAVS1_R1	SMC1A	AAVS1	GCTGGCATAGGTCAATGAGG_TCGATCCGCCCCGTCGTTCC
SMC1A_L2_AAVS1_R1	SMC1A	AAVS1	GCTGGCGGCTGCTCTCCTGG_TCGATCCGCCCCGTCGTTCC
SMC1A_L3_AAVS1_R1	SMC1A	AAVS1	GTACAAGATCAACAACAAAG_TCGATCCGCCCCGTCGTTCC
SMC1B_L1_AAVS1_R1	SMC1B	AAVS1	ACATTTGCAAGGATTATCCG_TCGATCCGCCCCGTCGTTCC
SMC1B_L2_AAVS1_R1	SMC1B	AAVS1	ACAGCAAGAGGAAACCCTAG_TCGATCCGCCCCGTCGTTCC
SMC1B_L3_AAVS1_R1	SMC1B	AAVS1	CCACCTTAAGAAATTAGATG_TCGATCCGCCCCGTCGTTCC
SNRNP200_L1_AAVS1_R1	SNRNP200	AAVS1	TCTGTTCCAGAGGCACTGGA_TCGATCCGCCCCGTCGTTCC
SNRNP200_L2_AAVS1_R1	SNRNP200	AAVS1	TCTGCAATACGAGTACAAGG_TCGATCCGCCCCGTCGTTCC
SNRNP200_L3_AAVS1_R1	SNRNP200	AAVS1	GATGATGTCCCACTTCTCGG_TCGATCCGCCCCGTCGTTCC
SOX14_L1_AAVS1_R1	SOX14	AAVS1	CGAATGGAAGCTTCTGTCCG_TCGATCCGCCCCGTCGTTCC
SOX14_L2_AAVS1_R1	SOX14	AAVS1	GAGCGCGCCCGAGAAAGCCC_TCGATCCGCCCCGTCGTTCC
SOX14_L3_AAVS1_R1	SOX14	AAVS1	GCAAACGCCTAGGTGCCGAA_TCGATCCGCCCCGTCGTTCC
SOX3_L1_AAVS1_R1	SOX3	AAVS1	GTACACGCACGTGAACGGCT_TCGATCCGCCCCGTCGTTCC
SOX3_L2_AAVS1_R1	SOX3	AAVS1	GATAAGTACTCCCTGCCCAG_TCGATCCGCCCCGTCGTTCC
SOX3_L3_AAVS1_R1	SOX3	AAVS1	GAAGCGACCATTCATCGACG_TCGATCCGCCCCGTCGTTCC
SRY_L1_AAVS1_R1	SRY	AAVS1	TCGTGTGGTCTCGCGATCAG_TCGATCCGCCCCGTCGTTCC
SRY_L2_AAVS1_R1	SRY	AAVS1	TCAGAGATCAGCAAGCAGCT_TCGATCCGCCCCGTCGTTCC
SRY_L3_AAVS1_R1	SRY	AAVS1	AAAATGGCCATTCTTCCAGG_TCGATCCGCCCCGTCGTTCC
SSTR4_L1_AAVS1_R1	SSTR4	AAVS1	GTGGCCAAGCTCATCAACCT_TCGATCCGCCCCGTCGTTCC
SSTR4_L2_AAVS1_R1	SSTR4	AAVS1	GCAGACACCAGACCGGCTCG_TCGATCCGCCCCGTCGTTCC
SSTR4_L3_AAVS1_R1	SSTR4	AAVS1	GACACCAGACCGGCTCGCGG_TCGATCCGCCCCGTCGTTCC
ST6GAL1_L1_AAVS1_R1	ST6GAL1	AAVS1	TTACCTTTGGGATATCTGAG_TCGATCCGCCCCGTCGTTCC
ST6GAL1_L2_AAVS1_R1	ST6GAL1	AAVS1	TGGGGCTTGAGGATGTAAAA_TCGATCCGCCCCGTCGTTCC
ST6GAL1_L3_AAVS1_R1	ST6GAL1	AAVS1	ATACCACTCAGATATCCCAA_TCGATCCGCCCCGTCGTTCC
ST6GAL2_L1_AAVS1_R1	ST6GAL2	AAVS1	TGCGCTGTCGTCATGTCTGC_TCGATCCGCCCCGTCGTTCC
ST6GAL2_L2_AAVS1_R1	ST6GAL2	AAVS1	TTTAACTCTGCTCCTACACG_TCGATCCGCCCCGTCGTTCC
ST6GAL2_L3_AAVS1_R1	ST6GAL2	AAVS1	GTGGTTATGAGAAAGATGTT_TCGATCCGCCCCGTCGTTCC
STAG1_L1_AAVS1_R1	STAG1	AAVS1	CAGCGAGCTTGAAGAAACAG_TCGATCCGCCCCGTCGTTCC
STAG1_L2_AAVS1_R1	STAG1	AAVS1	GATGTGCCGAGTACACCAAG_TCGATCCGCCCCGTCGTTCC
STAG1_L3_AAVS1_R1	STAG1	AAVS1	GCTGAGGCACATCCTCCAGT_TCGATCCGCCCCGTCGTTCC
STAG2_L1_AAVS1_R1	STAG2	AAVS1	GCTGAATGTCATCCTCCCGT_TCGATCCGCCCCGTCGTTCC
STAG2_L2_AAVS1_R1	STAG2	AAVS1	AATGTCTTACTGCTCTACAA_TCGATCCGCCCCGTCGTTCC
STAG2_L3_AAVS1_R1	STAG2	AAVS1	AGTCCCACATGCTATCCACA_TCGATCCGCCCCGTCGTTCC
STS_L1_AAVS1_R1	STS	AAVS1	AAGTCAACACGGAGTCTACG_TCGATCCGCCCCGTCGTTCC
STS_L2_AAVS1_R1	STS	AAVS1	ATCTACTTCACATCGGACCA_TCGATCCGCCCCGTCGTTCC
STS_L3_AAVS1_R1	STS	AAVS1	GACTCCCAATATCGACCGGT_TCGATCCGCCCCGTCGTTCC
STT3A_L1_AAVS1_R1	STT3A	AAVS1	TCATAGGTCTCGTCATGGGG_TCGATCCGCCCCGTCGTTCC
STT3A_L2_AAVS1_R1	STT3A	AAVS1	GCTCACCTGGAAACCCACAA_TCGATCCGCCCCGTCGTTCC
STT3A_L3_AAVS1_R1	STT3A	AAVS1	TACCATGTAGAAATAAGCAA_TCGATCCGCCCCGTCGTTCC
STT3B_L1_AAVS1_R1	STT3B	AAVS1	CGTGGATGATGCTTTCGAAG_TCGATCCGCCCCGTCGTTCC
STT3B_L2_AAVS1_R1	STT3B	AAVS1	TTTCTTCCTAGGTTTACCCA_TCGATCCGCCCCGTCGTTCC
STT3B_L3_AAVS1_R1	STT3B	AAVS1	CGACTTGTGCTTGCTCTCCG_TCGATCCGCCCCGTCGTTCC
SULT1C3_L1_AAVS1_R1	SULT1C3	AAVS1	TGTCCTACTACCACTTTCAC_TCGATCCGCCCCGTCGTTCC
SULT1C3_L2_AAVS1_R1	SULT1C3	AAVS1	CTATGTGGCCAGAAATCCCA_TCGATCCGCCCCGTCGTTCC
SULT1C3_L3_AAVS1_R1	SULT1C3	AAVS1	TTTAACATCATGGAAGTAGA_TCGATCCGCCCCGTCGTTCC
SULT2A1_L1_AAVS1_R1	SULT2A1	AAVS1	GGAAGAGGTCATCATCATGT_TCGATCCGCCCCGTCGTTCC
SULT2A1_L2_AAVS1_R1	SULT2A1	AAVS1	AGGTGGGAGGAGAATAAACG_TCGATCCGCCCCGTCGTTCC
SULT2A1_L3_AAVS1_R1	SULT2A1	AAVS1	TCTGCCTGATGCACTCCAAG_TCGATCCGCCCCGTCGTTCC
TARS_L1_AAVS1_R1	TARS	AAVS1	CCTTTGATAGATCTCTGCCG_TCGATCCGCCCCGTCGTTCC
TARS_L2_AAVS1_R1	TARS	AAVS1	TTTGCCTTCCCAGTACGTGG_TCGATCCGCCCCGTCGTTCC
TARS_L3_AAVS1_R1	TARS	AAVS1	ATATTCTTACCTATAGACTG_TCGATCCGCCCCGTCGTTCC
TARS2_L1_AAVS1_R1	TARS2	AAVS1	ATTAAGATATCACTTCCTGG_TCGATCCGCCCCGTCGTTCC
TARS2_L2_AAVS1_R1	TARS2	AAVS1	CCTCTTTCCAGGACAATCCG_TCGATCCGCCCCGTCGTTCC
TARS2_L3_AAVS1_R1	TARS2	AAVS1	AGTGATATCTTAATAGTCCG_TCGATCCGCCCCGTCGTTCC
TBC1D15_L1_AAVS1_R1	TBC1D15	AAVS1	ACTCAGGCCCCAAAAGAAAG_TCGATCCGCCCCGTCGTTCC
TBC1D15_L2_AAVS1_R1	TBC1D15	AAVS1	GTTCTCTCCTTTGAACAACA_TCGATCCGCCCCGTCGTTCC
TBC1D15_L3_AAVS1_R1	TBC1D15	AAVS1	TCTAGCATAGAGAATACTAG_TCGATCCGCCCCGTCGTTCC
TBC1D17_L1_AAVS1_R1	TBC1D17	AAVS1	CGAGTGACCAACTTCTTCCG_TCGATCCGCCCCGTCGTTCC
TBC1D17_L2_AAVS1_R1	TBC1D17	AAVS1	ACTCCTCCTCTGTAACTGGA_TCGATCCGCCCCGTCGTTCC
TBC1D17_L3_AAVS1_R1	TBC1D17	AAVS1	CCTCTCCTAAGGACTCCAGT_TCGATCCGCCCCGTCGTTCC
TENM1_L1_AAVS1_R1	TENM1	AAVS1	GGCTGCACTGAAGATCGCAG_TCGATCCGCCCCGTCGTTCC
TENM1_L2_AAVS1_R1	TENM1	AAVS1	ATACTAACGGAGTTTCCCGA_TCGATCCGCCCCGTCGTTCC
TENM1_L3_AAVS1_R1	TENM1	AAVS1	AGTTAAGATCAGGTTCCGAG_TCGATCCGCCCCGTCGTTCC
TENM2_L1_AAVS1_R1	TENM2	AAVS1	GAAGTGTGCTCAGTAGACTG_TCGATCCGCCCCGTCGTTCC
TENM2_L2_AAVS1_R1	TENM2	AAVS1	TGAGGTCAAAGGGTATCCCG_TCGATCCGCCCCGTCGTTCC
TENM2_L3_AAVS1_R1	TENM2	AAVS1	CAGATAGCGAAGTTTCACAT_TCGATCCGCCCCGTCGTTCC
TENM3_L1_AAVS1_R1	TENM3	AAVS1	TCATGGTGTGTGTATCCACG_TCGATCCGCCCCGTCGTTCC
TENM3_L2_AAVS1_R1	TENM3	AAVS1	GACTGCAGTGACATTCCCCG_TCGATCCGCCCCGTCGTTCC
TENM3_L3_AAVS1_R1	TENM3	AAVS1	TCAAACTTAGGTACTCCACG_TCGATCCGCCCCGTCGTTCC
TENM4_L1_AAVS1_R1	TENM4	AAVS1	TGTGCCCTAGATCATCCGGG_TCGATCCGCCCCGTCGTTCC
TENM4_L2_AAVS1_R1	TENM4	AAVS1	GCCACACTCACCAATCCCAG_TCGATCCGCCCCGTCGTTCC
TENM4_L3_AAVS1_R1	TENM4	AAVS1	TCTGCCATAAATGCCAACCA_TCGATCCGCCCCGTCGTTCC
TGFB2_L1_AAVS1_R1	TGFB2	AAVS1	GCTTGCTCAGGATCTGCCCG_TCGATCCGCCCCGTCGTTCC
TGFB2_L2_AAVS1_R1	TGFB2	AAVS1	TTCCATCTACAACAGCACCA_TCGATCCGCCCCGTCGTTCC
TGFB2_L3_AAVS1_R1	TGFB2	AAVS1	AAGAGGATCGAGGCGATCCG_TCGATCCGCCCCGTCGTTCC
TGFB3_L1_AAVS1_R1	TGFB3	AAVS1	ATAAATTCGACATGATCCAG_TCGATCCGCCCCGTCGTTCC
TGFB3_L2_AAVS1_R1	TGFB3	AAVS1	GGCAAGAATCTGCCCACACG_TCGATCCGCCCCGTCGTTCC
TGFB3_L3_AAVS1_R1	TGFB3	AAVS1	TATCCTGGAAAACATTCACG_TCGATCCGCCCCGTCGTTCC
TGM6_L1_AAVS1_R1	TGM6	AAVS1	CAAAGCTGTGTTCCAGACAT_TCGATCCGCCCCGTCGTTCC
TGM6_L2_AAVS1_R1	TGM6	AAVS1	GGAGATCCTCATCTTCACGA_TCGATCCGCCCCGTCGTTCC
TGM6_L3_AAVS1_R1	TGM6	AAVS1	GAAGTTGGACACGACCCGTG_TCGATCCGCCCCGTCGTTCC
TGM7_L1_AAVS1_R1	TGM7	AAVS1	TCCCACCAGGATACAACGGG_TCGATCCGCCCCGTCGTTCC
TGM7_L2_AAVS1_R1	TGM7	AAVS1	AAGCGGCTCACTGTGCGCCG_TCGATCCGCCCCGTCGTTCC
TGM7_L3_AAVS1_R1	TGM7	AAVS1	TTTCCGTTCCGCGCACAACG_TCGATCCGCCCCGTCGTTCC
THRAP3_L1_AAVS1_R1	THRAP3	AAVS1	CACCAAGGTCAGTTCGACCA_TCGATCCGCCCCGTCGTTCC
THRAP3_L2_AAVS1_R1	THRAP3	AAVS1	TATCAGTCTGGGACACACCA_TCGATCCGCCCCGTCGTTCC
THRAP3_L3_AAVS1_R1	THRAP3	AAVS1	CCATGGGGCCAATATAACCG_TCGATCCGCCCCGTCGTTCC
TIMM17A_L1_AAVS1_R1	TIMM17A	AAVS1	GTAGCTTTGCAGTTTGGGGA_TCGATCCGCCCCGTCGTTCC
TIMM17A_L2_AAVS1_R1	TIMM17A	AAVS1	GGAGTAAACCACAGACTACG_TCGATCCGCCCCGTCGTTCC
TIMM17A_L3_AAVS1_R1	TIMM17A	AAVS1	GAGTAAACCACAGACTACGA_TCGATCCGCCCCGTCGTTCC
TIMM17B_L1_AAVS1_R1	TIMM17B	AAVS1	CACCAGTGGAGCATTGACCG_TCGATCCGCCCCGTCGTTCC
TIMM17B_L2_AAVS1_R1	TIMM17B	AAVS1	GAGGTAGTGCCAATGCTGTG_TCGATCCGCCCCGTCGTTCC
TIMM17B_L3_AAVS1_R1	TIMM17B	AAVS1	GGTGCGGCTTCGGGGCAAGG_TCGATCCGCCCCGTCGTTCC
TINAG_L1_AAVS1_R1	TINAG	AAVS1	CAATAGTGGAAGCATCGATA_TCGATCCGCCCCGTCGTTCC
TINAG_L2_AAVS1_R1	TINAG	AAVS1	CTGTGTCACTGAGTTCTATG_TCGATCCGCCCCGTCGTTCC
TINAG_L3_AAVS1_R1	TINAG	AAVS1	TCAGTCTAAGGGTCGATACA_TCGATCCGCCCCGTCGTTCC
TINAGL1_L1_AAVS1_R1	TINAGL1	AAVS1	AGAATGGATTGAGACACGAT_TCGATCCGCCCCGTCGTTCC
TINAGL1_L2_AAVS1_R1	TINAGL1	AAVS1	ACTGGGACAACTGTAACCGT_TCGATCCGCCCCGTCGTTCC
TINAGL1_L3_AAVS1_R1	TINAGL1	AAVS1	ATGATCAAAGCCATCAACCA_TCGATCCGCCCCGTCGTTCC
TLK1_L1_AAVS1_R1	TLK1	AAVS1	GATTTACTGGAGTTGCAAGT_TCGATCCGCCCCGTCGTTCC
TLK1_L2_AAVS1_R1	TLK1	AAVS1	TAACTGTTGTAAAGTGCCCG_TCGATCCGCCCCGTCGTTCC
TLK1_L3_AAVS1_R1	TLK1	AAVS1	AGGCTAACTGTGATCTCAGA_TCGATCCGCCCCGTCGTTCC
TLK2_L1_AAVS1_R1	TLK2	AAVS1	GAGCCTCATTTACTGAACAG_TCGATCCGCCCCGTCGTTCC
TLK2_L2_AAVS1_R1	TLK2	AAVS1	ACTCAAGTATCACTTACTTG_TCGATCCGCCCCGTCGTTCC
TLK2_L3_AAVS1_R1	TLK2	AAVS1	TGTCCACTGTTCAGTAAATG_TCGATCCGCCCCGTCGTTCC
TLL1_L1_AAVS1_R1	TLL1	AAVS1	AAGCAAAGGAGATATCGCAC_TCGATCCGCCCCGTCGTTCC
TLL1_L2_AAVS1_R1	TLL1	AAVS1	CTCCTAATAAGAACTGTGTG_TCGATCCGCCCCGTCGTTCC
TLL1_L3_AAVS1_R1	TLL1	AAVS1	ACGGAACTGTGAACAAAGCA_TCGATCCGCCCCGTCGTTCC
TLL2_L1_AAVS1_R1	TLL2	AAVS1	GCAGACTACTCAGAGCTGGA_TCGATCCGCCCCGTCGTTCC
TLL2_L2_AAVS1_R1	TLL2	AAVS1	GGAGGATTACGGTTTCAGAG_TCGATCCGCCCCGTCGTTCC
TLL2_L3_AAVS1_R1	TLL2	AAVS1	TCATCCCCTACGTCATTGGA_TCGATCCGCCCCGTCGTTCC
TMPRSS11A_L1_AAVS1_R1	TMPRSS11A	AAVS1	AGTTCCCCTCTACTGAACAA_TCGATCCGCCCCGTCGTTCC
TMPRSS11A_L2_AAVS1_R1	TMPRSS11A	AAVS1	CATCAATGGACTGTTAGTTT_TCGATCCGCCCCGTCGTTCC
TMPRSS11A_L3_AAVS1_R1	TMPRSS11A	AAVS1	CCACCTTGATTAGTAACACA_TCGATCCGCCCCGTCGTTCC
TMPRSS11B_L1_AAVS1_R1	TMPRSS11B	AAVS1	TCAGATGTTGAAAAACAACA_TCGATCCGCCCCGTCGTTCC
TMPRSS11B_L2_AAVS1_R1	TMPRSS11B	AAVS1	TAAGGAATATGTCAAATCTG_TCGATCCGCCCCGTCGTTCC
TMPRSS11B_L3_AAVS1_R1	TMPRSS11B	AAVS1	AAAGATTGGACTGTCAACTT_TCGATCCGCCCCGTCGTTCC
TMPRSS11F_L1_AAVS1_R1	TMPRSS11F	AAVS1	GCAATCATAGGAATTGCAAT_TCGATCCGCCCCGTCGTTCC
TMPRSS11F_L2_AAVS1_R1	TMPRSS11F	AAVS1	TCAGCTTCTGAAAATTCAAC_TCGATCCGCCCCGTCGTTCC
TMPRSS11F_L3_AAVS1_R1	TMPRSS11F	AAVS1	TTTCGACATTCTTCTGTAGG_TCGATCCGCCCCGTCGTTCC
TMPRSS13_L1_AAVS1_R1	TMPRSS13	AAVS1	GATGATGAGCGAAACCACCA_TCGATCCGCCCCGTCGTTCC
TMPRSS13_L2_AAVS1_R1	TMPRSS13	AAVS1	GATCAGGTACAAGGAGCAGA_TCGATCCGCCCCGTCGTTCC
TMPRSS13_L3_AAVS1_R1	TMPRSS13	AAVS1	CTGAGGTCACACTCACCCCG_TCGATCCGCCCCGTCGTTCC
TMPRSS3_L1_AAVS1_R1	TMPRSS3	AAVS1	AGTCTCGGATTGCAAAGACG_TCGATCCGCCCCGTCGTTCC
TMPRSS3_L2_AAVS1_R1	TMPRSS3	AAVS1	GTGCCCAACTGGGTTTCCCA_TCGATCCGCCCCGTCGTTCC
TMPRSS3_L3_AAVS1_R1	TMPRSS3	AAVS1	AGGTGTTCACAGCTGCTTCG_TCGATCCGCCCCGTCGTTCC
TMPRSS5_L1_AAVS1_R1	TMPRSS5	AAVS1	CCAAGACTCACTCACCACAA_TCGATCCGCCCCGTCGTTCC
TMPRSS5_L2_AAVS1_R1	TMPRSS5	AAVS1	CTGCACTTCCCAAAACAGGT_TCGATCCGCCCCGTCGTTCC
TMPRSS5_L3_AAVS1_R1	TMPRSS5	AAVS1	TATGGAGGCCCAGTATGCAG_TCGATCCGCCCCGTCGTTCC
TPSG1_L1_AAVS1_R1	TPSG1	AAVS1	GAGTGATCTCCAGTTCCCCC_TCGATCCGCCCCGTCGTTCC
TPSG1_L2_AAVS1_R1	TPSG1	AAVS1	ACCTGGCTGCAAAGTCCTGA_TCGATCCGCCCCGTCGTTCC
TPSG1_L3_AAVS1_R1	TPSG1	AAVS1	AGTCATCTGAGGCCTCCGGG_TCGATCCGCCCCGTCGTTCC
TRA2A_L1_AAVS1_R1	TRA2A	AAVS1	GGATGGTAGAAGAATTCGGG_TCGATCCGCCCCGTCGTTCC
TRA2A_L2_AAVS1_R1	TRA2A	AAVS1	GCAAATGGAATGGAGCTGGA_TCGATCCGCCCCGTCGTTCC
TRA2A_L3_AAVS1_R1	TRA2A	AAVS1	CAGTTTGTACACAACAGAGA_TCGATCCGCCCCGTCGTTCC
TRA2B_L1_AAVS1_R1	TRA2B	AAVS1	TGACGCCTGCGAGTAGACAT_TCGATCCGCCCCGTCGTTCC
TRA2B_L2_AAVS1_R1	TRA2B	AAVS1	ATTCTCCCATGTCTACTCGC_TCGATCCGCCCCGTCGTTCC
TRA2B_L3_AAVS1_R1	TRA2B	AAVS1	GCAGGCGTCATGTTGGGAAT_TCGATCCGCCCCGTCGTTCC
TRIM36_L1_AAVS1_R1	TRIM36	AAVS1	GTGAAGGGGTGTAAACATGT_TCGATCCGCCCCGTCGTTCC
TRIM36_L2_AAVS1_R1	TRIM36	AAVS1	GAGTGAATTTGGCTACATCA_TCGATCCGCCCCGTCGTTCC
TRIM36_L3_AAVS1_R1	TRIM36	AAVS1	GGAATTGATAGCTAAAGGCA_TCGATCCGCCCCGTCGTTCC
TRIM46_L1_AAVS1_R1	TRIM46	AAVS1	CCACCACTAGAGGCCACCAA_TCGATCCGCCCCGTCGTTCC
TRIM46_L2_AAVS1_R1	TRIM46	AAVS1	ACATACCCTGGGAGGAAGCG_TCGATCCGCCCCGTCGTTCC
TRIM46_L3_AAVS1_R1	TRIM46	AAVS1	AAGAGCCTGACATACATCCT_TCGATCCGCCCCGTCGTTCC
TRPM1_L1_AAVS1_R1	TRPM1	AAVS1	AAACAGAGAAGTATTCCCAT_TCGATCCGCCCCGTCGTTCC
TRPM1_L2_AAVS1_R1	TRPM1	AAVS1	TTGGTGTCAACAAGTATCTG_TCGATCCGCCCCGTCGTTCC
TRPM1_L3_AAVS1_R1	TRPM1	AAVS1	TGGTGAGAACCTATATGATG_TCGATCCGCCCCGTCGTTCC
TRPM3_L1_AAVS1_R1	TRPM3	AAVS1	GATCATGCCTCTAAGTCTCG_TCGATCCGCCCCGTCGTTCC
TRPM3_L2_AAVS1_R1	TRPM3	AAVS1	GGGAATAGAAAAGATGAGAG_TCGATCCGCCCCGTCGTTCC
TRPM3_L3_AAVS1_R1	TRPM3	AAVS1	GGTGGTTCTGATGAGCTTTG_TCGATCCGCCCCGTCGTTCC
TRPM6_L1_AAVS1_R1	TRPM6	AAVS1	GGAGCGTGGATAATAACTGA_TCGATCCGCCCCGTCGTTCC
TRPM6_L2_AAVS1_R1	TRPM6	AAVS1	AATGGAGTGTATGGTTCACA_TCGATCCGCCCCGTCGTTCC
TRPM6_L3_AAVS1_R1	TRPM6	AAVS1	GCTGGCTTCGTCCTTCGATG_TCGATCCGCCCCGTCGTTCC
TRPM7_L1_AAVS1_R1	TRPM7	AAVS1	ACACAACTACTGGAACAGGG_TCGATCCGCCCCGTCGTTCC
TRPM7_L2_AAVS1_R1	TRPM7	AAVS1	AGAGTGATCTTATATCCTGG_TCGATCCGCCCCGTCGTTCC
TRPM7_L3_AAVS1_R1	TRPM7	AAVS1	GCATACAGAACAGAGCCCAA_TCGATCCGCCCCGTCGTTCC
TSSK2_L1_AAVS1_R1	TSSK2	AAVS1	TCTTTGAGACCTCTGACGGA_TCGATCCGCCCCGTCGTTCC
TSSK2_L2_AAVS1_R1	TSSK2	AAVS1	CTCGAGTTCATCAAGTGCCA_TCGATCCGCCCCGTCGTTCC
TSSK2_L3_AAVS1_R1	TSSK2	AAVS1	GTAGGCATCAATCTTGGCAA_TCGATCCGCCCCGTCGTTCC
TSSK3_L1_AAVS1_R1	TSSK3	AAVS1	GGATGGCCTCAACCATCTGA_TCGATCCGCCCCGTCGTTCC
TSSK3_L2_AAVS1_R1	TSSK3	AAVS1	TGAGTAGGTCCCTTCCCCAA_TCGATCCGCCCCGTCGTTCC
TSSK3_L3_AAVS1_R1	TSSK3	AAVS1	AGGACTTTCTGCTCTCCAAT_TCGATCCGCCCCGTCGTTCC
TSSK4_L1_AAVS1_R1	TSSK4	AAVS1	ATAACCATATTCATCCATGA_TCGATCCGCCCCGTCGTTCC
TSSK4_L2_AAVS1_R1	TSSK4	AAVS1	GTGCAGGTAGGCAATGCCCA_TCGATCCGCCCCGTCGTTCC
TSSK4_L3_AAVS1_R1	TSSK4	AAVS1	TTTCCAACCTGTATTTCACG_TCGATCCGCCCCGTCGTTCC
TSSK6_L1_AAVS1_R1	TSSK6	AAVS1	GAGTTCATCGAGGTGTGCAA_TCGATCCGCCCCGTCGTTCC
TSSK6_L2_AAVS1_R1	TSSK6	AAVS1	CAAGAAGTACAAGGGTACCG_TCGATCCGCCCCGTCGTTCC
TSSK6_L3_AAVS1_R1	TSSK6	AAVS1	GCCACATCCAAGAAGTACAA_TCGATCCGCCCCGTCGTTCC
TTLL1_L1_AAVS1_R1	TTLL1	AAVS1	GACTACAACCACATCCATGG_TCGATCCGCCCCGTCGTTCC
TTLL1_L2_AAVS1_R1	TTLL1	AAVS1	ACCTGGATCATGAAGCCTTG_TCGATCCGCCCCGTCGTTCC
TTLL1_L3_AAVS1_R1	TTLL1	AAVS1	CACCCCGAGTACCAGTGAGC_TCGATCCGCCCCGTCGTTCC
TTLL9_L1_AAVS1_R1	TTLL9	AAVS1	CCTACATGGATGAACATGTG_TCGATCCGCCCCGTCGTTCC
TTLL9_L2_AAVS1_R1	TTLL9	AAVS1	TATTCCCGTGGAGAACTATG_TCGATCCGCCCCGTCGTTCC
TTLL9_L3_AAVS1_R1	TTLL9	AAVS1	GGCGTCCAAACACGGGCCCG_TCGATCCGCCCCGTCGTTCC
TUBB_L1_AAVS1_R1	TUBB	AAVS1	CATTGTAGTACACAGAGATG_TCGATCCGCCCCGTCGTTCC
TUBB_L2_AAVS1_R1	TUBB	AAVS1	CTGCATTCCAGGTCAGTCTG_TCGATCCGCCCCGTCGTTCC
TUBB_L3_AAVS1_R1	TUBB	AAVS1	AAGGTGGTTCAGATCCCCGT_TCGATCCGCCCCGTCGTTCC
TUBB4B_L1_AAVS1_R1	TUBB4B	AAVS1	CTTCGGGCAGATCTTCCGGC_TCGATCCGCCCCGTCGTTCC
TUBB4B_L2_AAVS1_R1	TUBB4B	AAVS1	TGTTCTCTCACAGGTCAGAG_TCGATCCGCCCCGTCGTTCC
TUBB4B_L3_AAVS1_R1	TUBB4B	AAVS1	GCTGGATGTTGTGAGAAAGG_TCGATCCGCCCCGTCGTTCC
TUBB8P12_L1_AAVS1_R1	TUBB8P12	AAVS1	CATCAACGTGCACCACCACG_TCGATCCGCCCCGTCGTTCC
TUBB8P12_L2_AAVS1_R1	TUBB8P12	AAVS1	GGGACGCTACACAGAAGGCG_TCGATCCGCCCCGTCGTTCC
TUBB8P12_L3_AAVS1_R1	TUBB8P12	AAVS1	GCCAAGGGACGCTACACAGA_TCGATCCGCCCCGTCGTTCC
TXK_L1_AAVS1_R1	TXK	AAVS1	TCTTGATTGTAGAAGTACGG_TCGATCCGCCCCGTCGTTCC
TXK_L2_AAVS1_R1	TXK	AAVS1	TTTGACAATTGGCTGAGCCA_TCGATCCGCCCCGTCGTTCC
TXK_L3_AAVS1_R1	TXK	AAVS1	TGTAAGTGTCTTACCCCAAA_TCGATCCGCCCCGTCGTTCC
TYRO3_L1_AAVS1_R1	TYRO3	AAVS1	TGCGCTGTGCCAATGCCTTG_TCGATCCGCCCCGTCGTTCC
TYRO3_L2_AAVS1_R1	TYRO3	AAVS1	TGAAGCTGACAGTGTCTCAG_TCGATCCGCCCCGTCGTTCC
TYRO3_L3_AAVS1_R1	TYRO3	AAVS1	AGAAAGGCCCGAGCGCATCG_TCGATCCGCCCCGTCGTTCC
UBA1_L1_AAVS1_R1	UBA1	AAVS1	AGTGAAGCAGACATAGACGA_TCGATCCGCCCCGTCGTTCC
UBA1_L2_AAVS1_R1	UBA1	AAVS1	CTACTCACCGTGACATCCCA_TCGATCCGCCCCGTCGTTCC
UBA1_L3_AAVS1_R1	UBA1	AAVS1	GCTGTTACCCTACATGACCA_TCGATCCGCCCCGTCGTTCC
UBA6_L1_AAVS1_R1	UBA6	AAVS1	CATCCCACTTAAGAAAACAT_TCGATCCGCCCCGTCGTTCC
UBA6_L2_AAVS1_R1	UBA6	AAVS1	ATACAATTACCTTAATTGGA_TCGATCCGCCCCGTCGTTCC
UBA6_L3_AAVS1_R1	UBA6	AAVS1	GGATCTATACAACAAATAAC_TCGATCCGCCCCGTCGTTCC
UBA7_L1_AAVS1_R1	UBA7	AAVS1	TGTTGTGTCTCCAATCTCCA_TCGATCCGCCCCGTCGTTCC
UBA7_L2_AAVS1_R1	UBA7	AAVS1	GCATGGAGTTTGCTTTCTGG_TCGATCCGCCCCGTCGTTCC
UBA7_L3_AAVS1_R1	UBA7	AAVS1	GCAGTCTTACTCACCCCACG_TCGATCCGCCCCGTCGTTCC
UBE2A_L1_AAVS1_R1	UBE2A	AAVS1	TCCTCCAGCCGGAGTCAGCG_TCGATCCGCCCCGTCGTTCC
UBE2A_L2_AAVS1_R1	UBE2A	AAVS1	ACATGTCCACCCCGGCTCGG_TCGATCCGCCCCGTCGTTCC
UBE2A_L3_AAVS1_R1	UBE2A	AAVS1	CATGAGGCGCCGCCGAGCCG_TCGATCCGCCCCGTCGTTCC
UBE2B_L1_AAVS1_R1	UBE2B	AAVS1	GGCTCATGCGGGATTTCAAG_TCGATCCGCCCCGTCGTTCC
UBE2B_L2_AAVS1_R1	UBE2B	AAVS1	GCATGTCGACCCCGGCCCGG_TCGATCCGCCCCGTCGTTCC
UBE2B_L3_AAVS1_R1	UBE2B	AAVS1	TTACAAGAGGACCCACCTGT_TCGATCCGCCCCGTCGTTCC
UBE2D2_L1_AAVS1_R1	UBE2D2	AAVS1	AATGACAGTCCCTATCAGGG_TCGATCCGCCCCGTCGTTCC
UBE2D2_L2_AAVS1_R1	UBE2D2	AAVS1	ATTGGCAAGCTACAATAATG_TCGATCCGCCCCGTCGTTCC
UBE2D2_L3_AAVS1_R1	UBE2D2	AAVS1	CCATTATTGTAGCTTGCCAA_TCGATCCGCCCCGTCGTTCC
UBE2D3_L1_AAVS1_R1	UBE2D3	AAVS1	GGGAAAATACTTGCCTTAGG_TCGATCCGCCCCGTCGTTCC
UBE2D3_L2_AAVS1_R1	UBE2D3	AAVS1	ACTTACAGGTCCCATAATTG_TCGATCCGCCCCGTCGTTCC
UBE2D3_L3_AAVS1_R1	UBE2D3	AAVS1	CCTTTAGAAATTGTTAAAGC_TCGATCCGCCCCGTCGTTCC
UBE2D4_L1_AAVS1_R1	UBE2D4	AAVS1	GGAATTAACCGACTTGCAGA_TCGATCCGCCCCGTCGTTCC
UBE2D4_L2_AAVS1_R1	UBE2D4	AAVS1	AGGAGGATCCCTCTGCAAGT_TCGATCCGCCCCGTCGTTCC
UBE2D4_L3_AAVS1_R1	UBE2D4	AAVS1	TTACCCGTTCAAGCCCCCAA_TCGATCCGCCCCGTCGTTCC
UBE2E1_L1_AAVS1_R1	UBE2E1	AAVS1	GGGCGTCCTCTAACTTCCCG_TCGATCCGCCCCGTCGTTCC
UBE2E1_L2_AAVS1_R1	UBE2E1	AAVS1	CAGAATTCAGAAGGAGCTGG_TCGATCCGCCCCGTCGTTCC
UBE2E1_L3_AAVS1_R1	UBE2E1	AAVS1	GGGAAGTTAGAGGACGCCCG_TCGATCCGCCCCGTCGTTCC
UBE2E2_L1_AAVS1_R1	UBE2E2	AAVS1	AGTTCAGCCCAAGAAAAAGG_TCGATCCGCCCCGTCGTTCC
UBE2E2_L2_AAVS1_R1	UBE2E2	AAVS1	CCTTCATAGACAGATCCTGG_TCGATCCGCCCCGTCGTTCC
UBE2E2_L3_AAVS1_R1	UBE2E2	AAVS1	GTTCAGCCCAAGAAAAAGGA_TCGATCCGCCCCGTCGTTCC
UBE2E3_L1_AAVS1_R1	UBE2E3	AAVS1	ATTTCTTACCTGCAATTAGG_TCGATCCGCCCCGTCGTTCC
UBE2E3_L2_AAVS1_R1	UBE2E3	AAVS1	TTTCACTAACAGAATTCAGA_TCGATCCGCCCCGTCGTTCC
UBE2E3_L3_AAVS1_R1	UBE2E3	AAVS1	TCTTACCTGCAATTAGGAGG_TCGATCCGCCCCGTCGTTCC
UCHL5_L1_AAVS1_R1	UCHL5	AAVS1	CCTCATGGAAAGCGACCCCG_TCGATCCGCCCCGTCGTTCC
UCHL5_L2_AAVS1_R1	UCHL5	AAVS1	CAGCCAGGAGAAGAACCAGC_TCGATCCGCCCCGTCGTTCC
UCHL5_L3_AAVS1_R1	UCHL5	AAVS1	GGCCATGACGGGCAATGCCG_TCGATCCGCCCCGTCGTTCC
UEVLD_L1_AAVS1_R1	UEVLD	AAVS1	TCGACTGCGAGGGCCTGAGA_TCGATCCGCCCCGTCGTTCC
UEVLD_L2_AAVS1_R1	UEVLD	AAVS1	GGAGATGGAGTTCGACTGCG_TCGATCCGCCCCGTCGTTCC
UEVLD_L3_AAVS1_R1	UEVLD	AAVS1	ATTCTTACCATAGGTGTCCA_TCGATCCGCCCCGTCGTTCC
UNCX_L1_AAVS1_R1	UNCX	AAVS1	TCCCGACGTGTTCATGCGCG_TCGATCCGCCCCGTCGTTCC
UNCX_L2_AAVS1_R1	UNCX	AAVS1	CAAGGCCAGCCCATTCAGCG_TCGATCCGCCCCGTCGTTCC
UNCX_L3_AAVS1_R1	UNCX	AAVS1	TCCATCGACGGCCTGCTCGG_TCGATCCGCCCCGTCGTTCC
UQCRC1_L1_AAVS1_R1	UQCRC1	AAVS1	GCACACAGCTTACTACATCA_TCGATCCGCCCCGTCGTTCC
UQCRC1_L2_AAVS1_R1	UQCRC1	AAVS1	AGGAACGTGATGTGATCCTG_TCGATCCGCCCCGTCGTTCC
UQCRC1_L3_AAVS1_R1	UQCRC1	AAVS1	ACATTACAAGGCCCCTCGAA_TCGATCCGCCCCGTCGTTCC
USP13_L1_AAVS1_R1	USP13	AAVS1	CCTGAAAAGACATGTGCGAG_TCGATCCGCCCCGTCGTTCC
USP13_L2_AAVS1_R1	USP13	AAVS1	GAAAGTCCGCTACACGGAGA_TCGATCCGCCCCGTCGTTCC
USP13_L3_AAVS1_R1	USP13	AAVS1	CTGGAGCATTACAGAGACAT_TCGATCCGCCCCGTCGTTCC
USP26_L1_AAVS1_R1	USP26	AAVS1	GAAGCCTAAAAGTGAATTTG_TCGATCCGCCCCGTCGTTCC
USP26_L2_AAVS1_R1	USP26	AAVS1	TACTTAATCAGAGTTTCCCA_TCGATCCGCCCCGTCGTTCC
USP26_L3_AAVS1_R1	USP26	AAVS1	ACCACCTCTTCCCTTGAGTG_TCGATCCGCCCCGTCGTTCC
USP29_L1_AAVS1_R1	USP29	AAVS1	ACTCACTCAAGGTGTCCCAT_TCGATCCGCCCCGTCGTTCC
USP29_L2_AAVS1_R1	USP29	AAVS1	GAATACTGGGAAAGAATGTG_TCGATCCGCCCCGTCGTTCC
USP29_L3_AAVS1_R1	USP29	AAVS1	TACATTTAGTAGGCTCTCCA_TCGATCCGCCCCGTCGTTCC
USP5_L1_AAVS1_R1	USP5	AAVS1	GAGGGCCTTGAACATCCGAG_TCGATCCGCCCCGTCGTTCC
USP5_L2_AAVS1_R1	USP5	AAVS1	GGACCTGGTTACATACACCT_TCGATCCGCCCCGTCGTTCC
USP5_L3_AAVS1_R1	USP5	AAVS1	CACCCCGGAAGAAGCCCACG_TCGATCCGCCCCGTCGTTCC
VARS_L1_AAVS1_R1	VARS	AAVS1	GCTGCACACCTACTTGGCCG_TCGATCCGCCCCGTCGTTCC
VARS_L2_AAVS1_R1	VARS	AAVS1	CTTCCTGTAGAAAGGCCTCG_TCGATCCGCCCCGTCGTTCC
VARS_L3_AAVS1_R1	VARS	AAVS1	GTTGGACAAGGACAGCCGCC_TCGATCCGCCCCGTCGTTCC
VARS2_L1_AAVS1_R1	VARS2	AAVS1	ATAGGAGGCCAAAAGACACG_TCGATCCGCCCCGTCGTTCC
VARS2_L2_AAVS1_R1	VARS2	AAVS1	CACCAGGCTCTCCATCCACG_TCGATCCGCCCCGTCGTTCC
VARS2_L3_AAVS1_R1	VARS2	AAVS1	TTGTGCGGCTCTACAAGGCG_TCGATCCGCCCCGTCGTTCC
VNN1_L1_AAVS1_R1	VNN1	AAVS1	CTTGGTGAAAGATTTCCACG_TCGATCCGCCCCGTCGTTCC
VNN1_L2_AAVS1_R1	VNN1	AAVS1	GCTGAGTCTTTCTTGTACTG_TCGATCCGCCCCGTCGTTCC
VNN1_L3_AAVS1_R1	VNN1	AAVS1	TTATGGCTGGAACTTCAACA_TCGATCCGCCCCGTCGTTCC
VNN2_L1_AAVS1_R1	VNN2	AAVS1	TAATACAGAAGGAAAACTCG_TCGATCCGCCCCGTCGTTCC
VNN2_L2_AAVS1_R1	VNN2	AAVS1	CTTTCAACACCGCATTTGGA_TCGATCCGCCCCGTCGTTCC
VNN2_L3_AAVS1_R1	VNN2	AAVS1	TTATGGATGGAAATTTACCA_TCGATCCGCCCCGTCGTTCC
VPS4A_L1_AAVS1_R1	VPS4A	AAVS1	GTTGGGCTTCTCCATCACGA_TCGATCCGCCCCGTCGTTCC
VPS4A_L2_AAVS1_R1	VPS4A	AAVS1	GGACAAAGCCAAGAACTACG_TCGATCCGCCCCGTCGTTCC
VPS4A_L3_AAVS1_R1	VPS4A	AAVS1	TTACGAAGCAAAGAGAAACA_TCGATCCGCCCCGTCGTTCC
VPS4B_L1_AAVS1_R1	VPS4B	AAVS1	CCACTTAGAAACAAGATCAG_TCGATCCGCCCCGTCGTTCC
VPS4B_L2_AAVS1_R1	VPS4B	AAVS1	CCTCTGATCTTGTTTCTAAG_TCGATCCGCCCCGTCGTTCC
VPS4B_L3_AAVS1_R1	VPS4B	AAVS1	AGATGAGCAATGATACCTGG_TCGATCCGCCCCGTCGTTCC
VSX2_L1_AAVS1_R1	VSX2	AAVS1	GCTCAGTGCTCAGCCCCGCG_TCGATCCGCCCCGTCGTTCC
VSX2_L2_AAVS1_R1	VSX2	AAVS1	CCATGCCGCCCACCCCCGCG_TCGATCCGCCCCGTCGTTCC
VSX2_L3_AAVS1_R1	VSX2	AAVS1	GCCGCTGGACACCAGCCAGA_TCGATCCGCCCCGTCGTTCC
XIAP_L1_AAVS1_R1	XIAP	AAVS1	TATCAGACACCATATACCCG_TCGATCCGCCCCGTCGTTCC
XIAP_L2_AAVS1_R1	XIAP	AAVS1	CTGGTGAAGGAGATACCGTG_TCGATCCGCCCCGTCGTTCC
XIAP_L3_AAVS1_R1	XIAP	AAVS1	ATGACAACTAAAGCACCGCA_TCGATCCGCCCCGTCGTTCC
YBX1_L1_AAVS1_R1	YBX1	AAVS1	GGAAGATGTATTTGTACACC_TCGATCCGCCCCGTCGTTCC
YBX1_L2_AAVS1_R1	YBX1	AAVS1	GTCTTGCAGGAATGACACCA_TCGATCCGCCCCGTCGTTCC
YBX1_L3_AAVS1_R1	YBX1	AAVS1	GGACAAGAAGGTCATCGGTG_TCGATCCGCCCCGTCGTTCC
YWHAB_L1_AAVS1_R1	YWHAB	AAVS1	CTTGTTCTAGGGAATGACAA_TCGATCCGCCCCGTCGTTCC
YWHAB_L2_AAVS1_R1	YWHAB	AAVS1	TGAAGGCAGTCACAGAACAG_TCGATCCGCCCCGTCGTTCC
YWHAB_L3_AAVS1_R1	YWHAB	AAVS1	TGACACGCCAGGAAGAGCGG_TCGATCCGCCCCGTCGTTCC
YWHAE_L1_AAVS1_R1	YWHAE	AAVS1	GAGCAGGCTGAGCGATACGA_TCGATCCGCCCCGTCGTTCC
YWHAE_L2_AAVS1_R1	YWHAE	AAVS1	TAAAAATGATTCGGGAATAT_TCGATCCGCCCCGTCGTTCC
YWHAE_L3_AAVS1_R1	YWHAE	AAVS1	GTCGTATCGCTCAGCCTGCT_TCGATCCGCCCCGTCGTTCC
YWHAG_L1_AAVS1_R1	YWHAG	AAVS1	GCGCTACGACGACATGGCCG_TCGATCCGCCCCGTCGTTCC
YWHAG_L2_AAVS1_R1	YWHAG	AAVS1	ACTCACGTTCTTCATGGCCG_TCGATCCGCCCCGTCGTTCC
YWHAG_L3_AAVS1_R1	YWHAG	AAVS1	CTATCTTCTCCCGGTACGCA_TCGATCCGCCCCGTCGTTCC
YWHAH_L1_AAVS1_R1	YWHAH	AAVS1	TTACTACCGCTACTTAGCAG_TCGATCCGCCCCGTCGTTCC
YWHAH_L2_AAVS1_R1	YWHAH	AAVS1	TGATTTCCAGTATGAGAGCA_TCGATCCGCCCCGTCGTTCC
YWHAH_L3_AAVS1_R1	YWHAH	AAVS1	AGCTTCTGAAGCTGCCTACA_TCGATCCGCCCCGTCGTTCC
YWHAQ_L1_AAVS1_R1	YWHAQ	AAVS1	CCGAGGACTCACCAGCACCG_TCGATCCGCCCCGTCGTTCC
YWHAQ_L2_AAVS1_R1	YWHAQ	AAVS1	GCTAGAGATGACCCTCCAGG_TCGATCCGCCCCGTCGTTCC
YWHAQ_L3_AAVS1_R1	YWHAQ	AAVS1	GCCTACAAGAACGTGGTCGG_TCGATCCGCCCCGTCGTTCC
YWHAZ_L1_AAVS1_R1	YWHAZ	AAVS1	AGATATCTGCAATGATGTAC_TCGATCCGCCCCGTCGTTCC
YWHAZ_L2_AAVS1_R1	YWHAZ	AAVS1	TTACTACCGTTACTTGGCTG_TCGATCCGCCCCGTCGTTCC
YWHAZ_L3_AAVS1_R1	YWHAZ	AAVS1	TGTGACTGATCGACAATCCC_TCGATCCGCCCCGTCGTTCC
ZBTB22_L1_AAVS1_R1	ZBTB22	AAVS1	GATGTATCTATCAGAGTGCA_TCGATCCGCCCCGTCGTTCC
ZBTB22_L2_AAVS1_R1	ZBTB22	AAVS1	TTGTCAACTTCCTTACAGTG_TCGATCCGCCCCGTCGTTCC
ZBTB22_L3_AAVS1_R1	ZBTB22	AAVS1	TGCACTGAACTACTCCGAGA_TCGATCCGCCCCGTCGTTCC
ZBTB9_L1_AAVS1_R1	ZBTB9	AAVS1	AGAAGCAGAGGACTGTACTG_TCGATCCGCCCCGTCGTTCC
ZBTB9_L2_AAVS1_R1	ZBTB9	AAVS1	CGACCTGCAACCCAGCCCCA_TCGATCCGCCCCGTCGTTCC
ZBTB9_L3_AAVS1_R1	ZBTB9	AAVS1	AGAGAATTAGAAACTTCAGG_TCGATCCGCCCCGTCGTTCC
ZFAND4_L1_AAVS1_R1	ZFAND4	AAVS1	TTCCTACAGACGATCCACTT_TCGATCCGCCCCGTCGTTCC
ZFAND4_L2_AAVS1_R1	ZFAND4	AAVS1	GGAGGACCCTTAACAATCGG_TCGATCCGCCCCGTCGTTCC
ZFAND4_L3_AAVS1_R1	ZFAND4	AAVS1	GAAAAGGAGAACATCGTATG_TCGATCCGCCCCGTCGTTCC
ZNF423_L1_AAVS1_R1	ZNF423	AAVS1	CTTCATGTGCGACTACTGCG_TCGATCCGCCCCGTCGTTCC
ZNF423_L2_AAVS1_R1	ZNF423	AAVS1	TGCCAAACTAGAGTCTCCGG_TCGATCCGCCCCGTCGTTCC
ZNF423_L3_AAVS1_R1	ZNF423	AAVS1	GCAGTGCATTCACTGCCCTG_TCGATCCGCCCCGTCGTTCC
ZNF521_L1_AAVS1_R1	ZNF521	AAVS1	CCACATAAAACTCCACACCG_TCGATCCGCCCCGTCGTTCC
ZNF521_L2_AAVS1_R1	ZNF521	AAVS1	GTGGCAGTAGACACACTGGA_TCGATCCGCCCCGTCGTTCC
ZNF521_L3_AAVS1_R1	ZNF521	AAVS1	GCAGTGGTACTTCTTGTCCC_TCGATCCGCCCCGTCGTTCC
CETN1_copy_L1_AAVS1_R1	CETN1_copy	AAVS1	CTCTTCGACGTGGACGGAAG_TCGATCCGCCCCGTCGTTCC
CETN1_copy_L2_AAVS1_R1	CETN1_copy	AAVS1	AAGGTGGCCATGAGAGCGCT_TCGATCCGCCCCGTCGTTCC
CETN1_copy_L3_AAVS1_R1	CETN1_copy	AAVS1	ATCTCCGAGGTGGACAGGGA_TCGATCCGCCCCGTCGTTCC
CNBD1_copy_L1_AAVS1_R1	CNBD1_copy	AAVS1	GCTATATTGTTAGAATCATC_TCGATCCGCCCCGTCGTTCC
CNBD1_copy_L2_AAVS1_R1	CNBD1_copy	AAVS1	GAATTCTTCAAATTTCTCTG_TCGATCCGCCCCGTCGTTCC
CNBD1_copy_L3_AAVS1_R1	CNBD1_copy	AAVS1	TTTGAAAAGTTTAGGAAGTC_TCGATCCGCCCCGTCGTTCC
DNM1L_copy_L1_AAVS1_R1	DNM1L_copy	AAVS1	CTGTAGCAATTACAGTACAC_TCGATCCGCCCCGTCGTTCC
DNM1L_copy_L2_AAVS1_R1	DNM1L_copy	AAVS1	GAGGTACTGGAATTGTCACC_TCGATCCGCCCCGTCGTTCC
DNM1L_copy_L3_AAVS1_R1	DNM1L_copy	AAVS1	GATGCCATGGATGTATTGAT_TCGATCCGCCCCGTCGTTCC
EEF2_copy_L1_AAVS1_R1	EEF2_copy	AAVS1	GGACATCAAACTGGACAGCG_TCGATCCGCCCCGTCGTTCC
EEF2_copy_L2_AAVS1_R1	EEF2_copy	AAVS1	CCAGACTTTCCAGCGCATCG_TCGATCCGCCCCGTCGTTCC
EEF2_copy_L3_AAVS1_R1	EEF2_copy	AAVS1	GTAGAACCGACCTTTGTCGG_TCGATCCGCCCCGTCGTTCC
GPX5_copy_L1_AAVS1_R1	GPX5_copy	AAVS1	ATAACAAAGAGATTCTTCCT_TCGATCCGCCCCGTCGTTCC
GPX5_copy_L2_AAVS1_R1	GPX5_copy	AAVS1	TTGCGCTGTCAGACCACAGT_TCGATCCGCCCCGTCGTTCC
GPX5_copy_L3_AAVS1_R1	GPX5_copy	AAVS1	GCCCAACACAACTAGACCAT_TCGATCCGCCCCGTCGTTCC
HNRNPK_copy_L1_AAVS1_R1	HNRNPK_copy	AAVS1	CCACAGTACCAACACTATAA_TCGATCCGCCCCGTCGTTCC
HNRNPK_copy_L2_AAVS1_R1	HNRNPK_copy	AAVS1	TGACCGTCGCGGACGCCCAG_TCGATCCGCCCCGTCGTTCC
HNRNPK_copy_L3_AAVS1_R1	HNRNPK_copy	AAVS1	GTACCTCAGATATAAGATCA_TCGATCCGCCCCGTCGTTCC
NPM1_copy_L1_AAVS1_R1	NPM1_copy	AAVS1	AGTTACCGAAAAGATAGTTC_TCGATCCGCCCCGTCGTTCC
NPM1_copy_L2_AAVS1_R1	NPM1_copy	AAVS1	TTTGTTCACAGGTCAGTTTA_TCGATCCGCCCCGTCGTTCC
NPM1_copy_L3_AAVS1_R1	NPM1_copy	AAVS1	TCCCTTCTAGGTTTCCCTTG_TCGATCCGCCCCGTCGTTCC
PLK1_copy_L1_AAVS1_R1	PLK1_copy	AAVS1	CTGAGGCCCGATACTACCTA_TCGATCCGCCCCGTCGTTCC
PLK1_copy_L2_AAVS1_R1	PLK1_copy	AAVS1	TCCTAATTACATAGCTCCCG_TCGATCCGCCCCGTCGTTCC
PLK1_copy_L3_AAVS1_R1	PLK1_copy	AAVS1	CCTGCCTGACCATTCCACCA_TCGATCCGCCCCGTCGTTCC
RAC1_copy_L1_AAVS1_R1	RAC1_copy	AAVS1	TACTAGGTTGGAGAAACGTA_TCGATCCGCCCCGTCGTTCC
RAC1_copy_L2_AAVS1_R1	RAC1_copy	AAVS1	GGTTGGAGAAACGTACGGTA_TCGATCCGCCCCGTCGTTCC
RAC1_copy_L3_AAVS1_R1	RAC1_copy	AAVS1	TCTAGTGGTATCCTGAGGTG_TCGATCCGCCCCGTCGTTCC
RNASE8_copy_L1_AAVS1_R1	RNASE8_copy	AAVS1	CTATTCTTGCAGGCTATGTT_TCGATCCGCCCCGTCGTTCC
RNASE8_copy_L2_AAVS1_R1	RNASE8_copy	AAVS1	GGTGATGGCCACACTGGAGA_TCGATCCGCCCCGTCGTTCC
RNASE8_copy_L3_AAVS1_R1	RNASE8_copy	AAVS1	ACATGGGCCCGTGGCTCTGG_TCGATCCGCCCCGTCGTTCC
RNF40_copy_L1_AAVS1_R1	RNF40_copy	AAVS1	AGAGGAGTCCCATCACATGT_TCGATCCGCCCCGTCGTTCC
RNF40_copy_L2_AAVS1_R1	RNF40_copy	AAVS1	CCGGCGCTGTAGGCGGTCTG_TCGATCCGCCCCGTCGTTCC
RNF40_copy_L3_AAVS1_R1	RNF40_copy	AAVS1	GCGGACCAATGAGCGCCTCA_TCGATCCGCCCCGTCGTTCC
SNRNP200_copy_L1_AAVS1_R1	SNRNP200_copy	AAVS1	GCTGCAGAAGTTGCTGGAGA_TCGATCCGCCCCGTCGTTCC
SNRNP200_copy_L2_AAVS1_R1	SNRNP200_copy	AAVS1	TTTGAAATTGTCCTGAACCG_TCGATCCGCCCCGTCGTTCC
SNRNP200_copy_L3_AAVS1_R1	SNRNP200_copy	AAVS1	GAAACCATGGATCTCGACCA_TCGATCCGCCCCGTCGTTCC
UQCRC1_copy_L1_AAVS1_R1	UQCRC1_copy	AAVS1	ATGTCCATGGGATGCCACCG_TCGATCCGCCCCGTCGTTCC
UQCRC1_copy_L2_AAVS1_R1	UQCRC1_copy	AAVS1	CAAAAGGTAGAGCATCATCA_TCGATCCGCCCCGTCGTTCC
UQCRC1_copy_L3_AAVS1_R1	UQCRC1_copy	AAVS1	CCCCAACTCACCGTGCAAGT_TCGATCCGCCCCGTCGTTCC
CETN1_L1_AAVS1_R1	CETN1	AAVS1	AGCATTTGACCTCTTCGACG_TCGATCCGCCCCGTCGTTCC
CETN1_L2_AAVS1_R1	CETN1	AAVS1	AAGTGGGACCATCGACGCGA_TCGATCCGCCCCGTCGTTCC
CETN1_L3_AAVS1_R1	CETN1	AAVS1	GATGAAGAAAATGATCTCCG_TCGATCCGCCCCGTCGTTCC
CNBD1_L1_AAVS1_R1	CNBD1	AAVS1	GCCACATTAGAGGACAACAC_TCGATCCGCCCCGTCGTTCC
CNBD1_L2_AAVS1_R1	CNBD1	AAVS1	CATATGAACACAAAACTGTG_TCGATCCGCCCCGTCGTTCC
CNBD1_L3_AAVS1_R1	CNBD1	AAVS1	CGTTTGTTTGAGGTCGAGCT_TCGATCCGCCCCGTCGTTCC
NPM1_L1_AAVS1_R1	NPM1	AAVS1	ATTAGTGGACAGCACTTAGT_TCGATCCGCCCCGTCGTTCC
NPM1_L2_AAVS1_R1	NPM1	AAVS1	TATGTAAGTGCCCTTACCGT_TCGATCCGCCCCGTCGTTCC
NPM1_L3_AAVS1_R1	NPM1	AAVS1	AAAATTGCCATCTCTACCTG_TCGATCCGCCCCGTCGTTCC
EIF4A3_copy_L1_AAVS1_R1	EIF4A3_copy	AAVS1	GACACGTGCTATCAAAATGT_TCGATCCGCCCCGTCGTTCC
EIF4A3_copy_L2_AAVS1_R1	EIF4A3_copy	AAVS1	CCGCATCTTGGTGAAACGGT_TCGATCCGCCCCGTCGTTCC
EIF4A3_copy_L3_AAVS1_R1	EIF4A3_copy	AAVS1	TCCTTGAATAGGTCTCAGTC_TCGATCCGCCCCGTCGTTCC
NAPA_copy_L1_AAVS1_R1	NAPA_copy	AAVS1	AGCAGCAAACATGTTCAAAA_TCGATCCGCCCCGTCGTTCC
NAPA_copy_L2_AAVS1_R1	NAPA_copy	AAVS1	TTGACATCTACGAACAGGTG_TCGATCCGCCCCGTCGTTCC
NAPA_copy_L3_AAVS1_R1	NAPA_copy	AAVS1	AGTCTGCAGACTGCTCGTAG_TCGATCCGCCCCGTCGTTCC
AAVS1_L2_A3GALT2_R4	AAVS1	A3GALT2	AGGGAGACATCCGTCGGAGA_TCTGACCTGTACCCCCTGGG
AAVS1_L2_A3GALT2_R5	AAVS1	A3GALT2	AGGGAGACATCCGTCGGAGA_GTTCTGACCTGTACCCCCTG
AAVS1_L2_A3GALT2_R6	AAVS1	A3GALT2	AGGGAGACATCCGTCGGAGA_TGGCTCTTTCGACCCAGATG
AAVS1_L2_AADACL3_R4	AAVS1	AADACL3	AGGGAGACATCCGTCGGAGA_GTCTGCGGTGACAGTTTCGG
AAVS1_L2_AADACL3_R5	AAVS1	AADACL3	AGGGAGACATCCGTCGGAGA_CATATGCTCTCGTTTGTGCA
AAVS1_L2_AADACL3_R6	AAVS1	AADACL3	AGGGAGACATCCGTCGGAGA_TTTGTCAACAACTTGTGGAC
AAVS1_L2_AADACL4_R4	AAVS1	AADACL4	AGGGAGACATCCGTCGGAGA_TGGGCAGATCAGATCTTCCC
AAVS1_L2_AADACL4_R5	AAVS1	AADACL4	AGGGAGACATCCGTCGGAGA_CTATGGGGTGGACCCCTCCA
AAVS1_L2_AADACL4_R6	AAVS1	AADACL4	AGGGAGACATCCGTCGGAGA_AGAAAGCGTCGGAGGTGCAG
AAVS1_L2_ABTB2_R4	AAVS1	ABTB2	AGGGAGACATCCGTCGGAGA_CGCATCCACTCCATGAGGGG
AAVS1_L2_ABTB2_R5	AAVS1	ABTB2	AGGGAGACATCCGTCGGAGA_TGTAGGGGCTGAAGTATGCG
AAVS1_L2_ABTB2_R6	AAVS1	ABTB2	AGGGAGACATCCGTCGGAGA_GTTTCCGCATGCTCAACTGT
AAVS1_L2_ACSL1_R4	AAVS1	ACSL1	AGGGAGACATCCGTCGGAGA_GGCAGTGAACTGGTGGAACG
AAVS1_L2_ACSL1_R5	AAVS1	ACSL1	AGGGAGACATCCGTCGGAGA_GCAGTAATTTGTTTCACAAG
AAVS1_L2_ACSL1_R6	AAVS1	ACSL1	AGGGAGACATCCGTCGGAGA_GCAGAATTGTCGGAGTGCAT
AAVS1_L2_ACSL5_R4	AAVS1	ACSL5	AGGGAGACATCCGTCGGAGA_CCTTAACAGGATCTACGATA
AAVS1_L2_ACSL5_R5	AAVS1	ACSL5	AGGGAGACATCCGTCGGAGA_GAAGCCCACATTGTTTCCCG
AAVS1_L2_ACSL5_R6	AAVS1	ACSL5	AGGGAGACATCCGTCGGAGA_CAGAGTTGGATTCTTCCAAG
AAVS1_L2_ACSM2A_R4	AAVS1	ACSM2A	AGGGAGACATCCGTCGGAGA_TGTGCTCACTTATGGAACCT
AAVS1_L2_ACSM2A_R5	AAVS1	ACSM2A	AGGGAGACATCCGTCGGAGA_GCGTGGGGATCGTGTGGCAG
AAVS1_L2_ACSM2A_R6	AAVS1	ACSM2A	AGGGAGACATCCGTCGGAGA_CAGTGACGCAGTTCTGTAGA
AAVS1_L2_ACSM2B_R4	AAVS1	ACSM2B	AGGGAGACATCCGTCGGAGA_TACAGAACTGCCTCGCTGGA
AAVS1_L2_ACSM2B_R5	AAVS1	ACSM2B	AGGGAGACATCCGTCGGAGA_GAAGGGACTCCCCTCCAGCG
AAVS1_L2_ACSM2B_R6	AAVS1	ACSM2B	AGGGAGACATCCGTCGGAGA_AGGTTGGATACTGAACATCT
AAVS1_L2_ACSM4_R4	AAVS1	ACSM4	AGGGAGACATCCGTCGGAGA_GACCAGCTAACCCAGCCCTG
AAVS1_L2_ACSM4_R5	AAVS1	ACSM4	AGGGAGACATCCGTCGGAGA_AGAGGGTGAACCCAATGCCG
AAVS1_L2_ACSM4_R6	AAVS1	ACSM4	AGGGAGACATCCGTCGGAGA_CATTCGATGCACAAAAACAC
AAVS1_L2_ACSM6_R4	AAVS1	ACSM6	AGGGAGACATCCGTCGGAGA_CACGGCAGAGTTTACAACTG
AAVS1_L2_ACSM6_R5	AAVS1	ACSM6	AGGGAGACATCCGTCGGAGA_CCTGCCTAGGACGGACTCAG
AAVS1_L2_ACSM6_R6	AAVS1	ACSM6	AGGGAGACATCCGTCGGAGA_TTTGCAGATAGAGTGGTGAT
AAVS1_L2_ACTL7A_R4	AAVS1	ACTL7A	AGGGAGACATCCGTCGGAGA_TGCGGGGAACGAATTCACCC
AAVS1_L2_ACTL7A_R5	AAVS1	ACTL7A	AGGGAGACATCCGTCGGAGA_TCTGCGACATGGCATCATCG
AAVS1_L2_ACTL7A_R6	AAVS1	ACTL7A	AGGGAGACATCCGTCGGAGA_CCACAAGATCTCAACAACGG
AAVS1_L2_ACTL7B_R4	AAVS1	ACTL7B	AGGGAGACATCCGTCGGAGA_CGCCATGAAGATCCTCCCCG
AAVS1_L2_ACTL7B_R5	AAVS1	ACTL7B	AGGGAGACATCCGTCGGAGA_CAGCAACCGGGAGAAGTACG
AAVS1_L2_ACTL7B_R6	AAVS1	ACTL7B	AGGGAGACATCCGTCGGAGA_CTATGCGGCCTTCCTGCCCG
AAVS1_L2_ACTL9_R4	AAVS1	ACTL9	AGGGAGACATCCGTCGGAGA_TAAGCACCACTATTGCTACG
AAVS1_L2_ACTL9_R5	AAVS1	ACTL9	AGGGAGACATCCGTCGGAGA_CAACCGCGAGAAGCTAGTGG
AAVS1_L2_ACTL9_R6	AAVS1	ACTL9	AGGGAGACATCCGTCGGAGA_GGCCAGCCCCACCTACACCG
AAVS1_L2_ACTRT1_R4	AAVS1	ACTRT1	AGGGAGACATCCGTCGGAGA_CTACCTGTCTAATCATGCGG
AAVS1_L2_ACTRT1_R5	AAVS1	ACTRT1	AGGGAGACATCCGTCGGAGA_GGTAACAGGATGGGATGACA
AAVS1_L2_ACTRT1_R6	AAVS1	ACTRT1	AGGGAGACATCCGTCGGAGA_TCACCAAACTCTGTATGGCA
AAVS1_L2_ACTRT2_R4	AAVS1	ACTRT2	AGGGAGACATCCGTCGGAGA_AGGGAGTACAAGCTGCCCGA
AAVS1_L2_ACTRT2_R5	AAVS1	ACTRT2	AGGGAGACATCCGTCGGAGA_GGGCCTGGTGGTGGACAGCG
AAVS1_L2_ACTRT2_R6	AAVS1	ACTRT2	AGGGAGACATCCGTCGGAGA_GCGTGGCCTGATCACAGGGT
AAVS1_L2_ACVR1B_R4	AAVS1	ACVR1B	AGGGAGACATCCGTCGGAGA_TCCGAGCTCAGGCAGTAGAA
AAVS1_L2_ACVR1B_R5	AAVS1	ACVR1B	AGGGAGACATCCGTCGGAGA_CTACACGTGTGAGACAGATG
AAVS1_L2_ACVR1B_R6	AAVS1	ACVR1B	AGGGAGACATCCGTCGGAGA_AAGAGATTATTGGCAAGGGT
AAVS1_L2_ACVR2A_R4	AAVS1	ACVR2A	AGGGAGACATCCGTCGGAGA_ATGGTGACAAAGATAAACGG
AAVS1_L2_ACVR2A_R5	AAVS1	ACVR2A	AGGGAGACATCCGTCGGAGA_GGTGTACAGGCATCACAAGA
AAVS1_L2_ACVR2A_R6	AAVS1	ACVR2A	AGGGAGACATCCGTCGGAGA_ATTGCAGAAACCATGGCTAG
AAVS1_L2_ACVR2B_R4	AAVS1	ACVR2B	AGGGAGACATCCGTCGGAGA_CCAACCTCGAAGTAGAGCTG
AAVS1_L2_ACVR2B_R5	AAVS1	ACVR2B	AGGGAGACATCCGTCGGAGA_GATGTCCACATGACCGTAGG
AAVS1_L2_ACVR2B_R6	AAVS1	ACVR2B	AGGGAGACATCCGTCGGAGA_CCCCTTGAGGTAATCCGTGA
AAVS1_L2_ADAM18_R4	AAVS1	ADAM18	AGGGAGACATCCGTCGGAGA_CCTGACACTTATGCATTGAA
AAVS1_L2_ADAM18_R5	AAVS1	ADAM18	AGGGAGACATCCGTCGGAGA_CTATGATGCAGGTATTGCTA
AAVS1_L2_ADAM18_R6	AAVS1	ADAM18	AGGGAGACATCCGTCGGAGA_GAAAACCAGATTTCCACCAG
AAVS1_L2_ADAM20_R4	AAVS1	ADAM20	AGGGAGACATCCGTCGGAGA_TGGGACAGTACTATCAGTAG
AAVS1_L2_ADAM20_R5	AAVS1	ADAM20	AGGGAGACATCCGTCGGAGA_TCAAATCCACTTCCTACCAG
AAVS1_L2_ADAM20_R6	AAVS1	ADAM20	AGGGAGACATCCGTCGGAGA_AATGTGACTGTGGAACCATA
AAVS1_L2_ADAM21_R4	AAVS1	ADAM21	AGGGAGACATCCGTCGGAGA_AGTGCAGTTCAACAGACAAC
AAVS1_L2_ADAM21_R5	AAVS1	ADAM21	AGGGAGACATCCGTCGGAGA_TGCAGCATCATGCTGTAGCT
AAVS1_L2_ADAM21_R6	AAVS1	ADAM21	AGGGAGACATCCGTCGGAGA_TACTGTTTATCTTATAAACC
AAVS1_L2_ADAM29_R4	AAVS1	ADAM29	AGGGAGACATCCGTCGGAGA_AGTCGGAGAACATTACGCCC
AAVS1_L2_ADAM29_R5	AAVS1	ADAM29	AGGGAGACATCCGTCGGAGA_AACACCTTAGGTGACCGTGT
AAVS1_L2_ADAM29_R6	AAVS1	ADAM29	AGGGAGACATCCGTCGGAGA_CTGTGCACCTGTATTGCAAG
AAVS1_L2_ADAM30_R4	AAVS1	ADAM30	AGGGAGACATCCGTCGGAGA_GGATCATCCTTACATACCAA
AAVS1_L2_ADAM30_R5	AAVS1	ADAM30	AGGGAGACATCCGTCGGAGA_ACTTTCAAGATGTTCGTATG
AAVS1_L2_ADAM30_R6	AAVS1	ADAM30	AGGGAGACATCCGTCGGAGA_TTACCAAATTGAGCCCCTCA
AAVS1_L2_ADAM32_R4	AAVS1	ADAM32	AGGGAGACATCCGTCGGAGA_TCAGCACGTGCTCTGGACTA
AAVS1_L2_ADAM32_R5	AAVS1	ADAM32	AGGGAGACATCCGTCGGAGA_TACAATCAGGCGTTGAATGT
AAVS1_L2_ADAM32_R6	AAVS1	ADAM32	AGGGAGACATCCGTCGGAGA_TAAGATTTCTACAGTTGGTG
AAVS1_L2_ADAM9_R4	AAVS1	ADAM9	AGGGAGACATCCGTCGGAGA_AAAAGTTTCTTATCACACGT
AAVS1_L2_ADAM9_R5	AAVS1	ADAM9	AGGGAGACATCCGTCGGAGA_TTGGAATGAATCACGATGAT
AAVS1_L2_ADAM9_R6	AAVS1	ADAM9	AGGGAGACATCCGTCGGAGA_GAATTGGACCCTTGCTGCGA
AAVS1_L2_ADAMTS1_R4	AAVS1	ADAMTS1	AGGGAGACATCCGTCGGAGA_CTATGTGGAAACCATGCTTG
AAVS1_L2_ADAMTS1_R5	AAVS1	ADAMTS1	AGGGAGACATCCGTCGGAGA_GAGGAGTCCAGTACACGATG
AAVS1_L2_ADAMTS1_R6	AAVS1	ADAMTS1	AGGGAGACATCCGTCGGAGA_GCTTCACGCTCCAGAACGTG
AAVS1_L2_ADAMTS9_R4	AAVS1	ADAMTS9	AGGGAGACATCCGTCGGAGA_ACAGTGCACCAAGAACCCAG
AAVS1_L2_ADAMTS9_R5	AAVS1	ADAMTS9	AGGGAGACATCCGTCGGAGA_TGAAAGAATAGCGTACATCG
AAVS1_L2_ADAMTS9_R6	AAVS1	ADAMTS9	AGGGAGACATCCGTCGGAGA_AGCCCGGAGAGATAAATGTG
AAVS1_L2_ADRA1A_R4	AAVS1	ADRA1A	AGGGAGACATCCGTCGGAGA_CCAAGACGCACTTCTCAGTG
AAVS1_L2_ADRA1A_R5	AAVS1	ADRA1A	AGGGAGACATCCGTCGGAGA_GACCATCTGCCAGATCAACG
AAVS1_L2_ADRA1A_R6	AAVS1	ADRA1A	AGGGAGACATCCGTCGGAGA_ACCCAACCATCGTCACCCAG
AAVS1_L2_AEBP1_R4	AAVS1	AEBP1	AGGGAGACATCCGTCGGAGA_CTACAATGACCAGATCGAGA
AAVS1_L2_AEBP1_R5	AAVS1	AEBP1	AGGGAGACATCCGTCGGAGA_CAGGACCCAGTGGATAGAGG
AAVS1_L2_AEBP1_R6	AAVS1	AEBP1	AGGGAGACATCCGTCGGAGA_TGTGCCGAGAGTACCGCGAT
AAVS1_L2_AHCY_R4	AAVS1	AHCY	AGGGAGACATCCGTCGGAGA_CTCTGAGGAGACCACGACTG
AAVS1_L2_AHCY_R5	AAVS1	AHCY	AGGGAGACATCCGTCGGAGA_ATTGCTGAGAACGAGATGCC
AAVS1_L2_AHCY_R6	AAVS1	AHCY	AGGGAGACATCCGTCGGAGA_TGTCAATGACTCCGTCACCA
AAVS1_L2_AHCYL1_R4	AAVS1	AHCYL1	AGGGAGACATCCGTCGGAGA_TGTCTGCTCTGATTTCACTC
AAVS1_L2_AHCYL1_R5	AAVS1	AHCYL1	AGGGAGACATCCGTCGGAGA_ACTCAGGAAACGTGCTCAGG
AAVS1_L2_AHCYL1_R6	AAVS1	AHCYL1	AGGGAGACATCCGTCGGAGA_GATGTTTGGTGGGAAACAAG
AAVS1_L2_ALK_R4	AAVS1	ALK	AGGGAGACATCCGTCGGAGA_CCCAGGCCATGAAGAAGTGG
AAVS1_L2_ALK_R5	AAVS1	ALK	AGGGAGACATCCGTCGGAGA_TCCAGACAACCCATTTCGAG
AAVS1_L2_ALK_R6	AAVS1	ALK	AGGGAGACATCCGTCGGAGA_GATCAAGAGCTCTCCATGTG
AAVS1_L2_ANPEP_R4	AAVS1	ANPEP	AGGGAGACATCCGTCGGAGA_GGCCTGCCAGACTTCAACGC
AAVS1_L2_ANPEP_R5	AAVS1	ANPEP	AGGGAGACATCCGTCGGAGA_GGAACCTGGTGACCATAGAG
AAVS1_L2_ANPEP_R6	AAVS1	ANPEP	AGGGAGACATCCGTCGGAGA_TCACGGTGGATACCAGCACG
AAVS1_L2_ARAF_R4	AAVS1	ARAF	AGGGAGACATCCGTCGGAGA_AGGGCGGTGGCATGGCGATG
AAVS1_L2_ARAF_R5	AAVS1	ARAF	AGGGAGACATCCGTCGGAGA_GGCTTCCGTTGCCAAACCTG
AAVS1_L2_ARAF_R6	AAVS1	ARAF	AGGGAGACATCCGTCGGAGA_ATCATCACACAGTGGTGTGA
AAVS1_L2_ARF4_R4	AAVS1	ARF4	AGGGAGACATCCGTCGGAGA_TCTGCTTCTTGCCAAATAGT
AAVS1_L2_ARF4_R5	AAVS1	ARF4	AGGGAGACATCCGTCGGAGA_TCAATTCATCTACCAGAAGC
AAVS1_L2_ARF4_R6	AAVS1	ARF4	AGGGAGACATCCGTCGGAGA_TAAACTTTCTTACCAATGGT
AAVS1_L2_ARF5_R4	AAVS1	ARF5	AGGGAGACATCCGTCGGAGA_TTGTGGTGGACAGTAATGAC
AAVS1_L2_ARF5_R5	AAVS1	ARF5	AGGGAGACATCCGTCGGAGA_CTGTTTCACAGTCTGGGACG
AAVS1_L2_ARF5_R6	AAVS1	ARF5	AGGGAGACATCCGTCGGAGA_TGCTGATGAACTCCAGAAGA
AAVS1_L2_ARID1A_R4	AAVS1	ARID1A	AGGGAGACATCCGTCGGAGA_GGGCTACCAGGGCTACCCCG
AAVS1_L2_ARID1A_R5	AAVS1	ARID1A	AGGGAGACATCCGTCGGAGA_GGAGATTGGTGGATTGACTC
AAVS1_L2_ARID1A_R6	AAVS1	ARID1A	AGGGAGACATCCGTCGGAGA_CAGCAGAACTCTCACGACCA
AAVS1_L2_ARID1B_R4	AAVS1	ARID1B	AGGGAGACATCCGTCGGAGA_CTGGCAACCAACCTAAACGT
AAVS1_L2_ARID1B_R5	AAVS1	ARID1B	AGGGAGACATCCGTCGGAGA_TTGAGTGCAAGATCGAACGT
AAVS1_L2_ARID1B_R6	AAVS1	ARID1B	AGGGAGACATCCGTCGGAGA_TGCCAATTGGATACCGCTGT
AAVS1_L2_ARIH1_R4	AAVS1	ARIH1	AGGGAGACATCCGTCGGAGA_GGATGGTGGTTGTAATCACA
AAVS1_L2_ARIH1_R5	AAVS1	ARIH1	AGGGAGACATCCGTCGGAGA_TCACTTAACAGCTTTAACTG
AAVS1_L2_ARIH1_R6	AAVS1	ARIH1	AGGGAGACATCCGTCGGAGA_CGAGCCGGACGATGATACCC
AAVS1_L2_ARIH2_R4	AAVS1	ARIH2	AGGGAGACATCCGTCGGAGA_GTGCTCACACTAAAGACGTA
AAVS1_L2_ARIH2_R5	AAVS1	ARIH2	AGGGAGACATCCGTCGGAGA_GTTCTCGTCAAGGACGGCGT
AAVS1_L2_ARIH2_R6	AAVS1	ARIH2	AGGGAGACATCCGTCGGAGA_AAGTTTCAGAGATATTGGAC
AAVS1_L2_ARSA_R4	AAVS1	ARSA	AGGGAGACATCCGTCGGAGA_AAGGGAACGACCTACGAGGG
AAVS1_L2_ARSA_R5	AAVS1	ARSA	AGGGAGACATCCGTCGGAGA_ACCATGCGTATGTCCCGAGG
AAVS1_L2_ARSA_R6	AAVS1	ARSA	AGGGAGACATCCGTCGGAGA_GAGACCATGCGTATGTCCCG
AAVS1_L2_ARSD_R4	AAVS1	ARSD	AGGGAGACATCCGTCGGAGA_AGCCAGTTAGGGGGATGGAA
AAVS1_L2_ARSD_R5	AAVS1	ARSD	AGGGAGACATCCGTCGGAGA_CGGGCCCTTCAGTGGAACGC
AAVS1_L2_ARSD_R6	AAVS1	ARSD	AGGGAGACATCCGTCGGAGA_GACATTCCTTCAGATCAGGT
AAVS1_L2_ARSG_R4	AAVS1	ARSG	AGGGAGACATCCGTCGGAGA_CTTGATAAGATGGCTTCGGA
AAVS1_L2_ARSG_R5	AAVS1	ARSG	AGGGAGACATCCGTCGGAGA_TCCGCTCAACGAGACCACCT
AAVS1_L2_ARSG_R6	AAVS1	ARSG	AGGGAGACATCCGTCGGAGA_GCTCTGGGAGATGGACAGTC
AAVS1_L2_ASB13_R4	AAVS1	ASB13	AGGGAGACATCCGTCGGAGA_CTGCGTGAACCAGGTCACCG
AAVS1_L2_ASB13_R5	AAVS1	ASB13	AGGGAGACATCCGTCGGAGA_GTCAAAGTGCTGCTCAATGC
AAVS1_L2_ASB13_R6	AAVS1	ASB13	AGGGAGACATCCGTCGGAGA_GTGAGGCTTCTTATTGACGT
AAVS1_L2_ASB14_R4	AAVS1	ASB14	AGGGAGACATCCGTCGGAGA_ATCTGCGTTGTGCCAACGAG
AAVS1_L2_ASB14_R5	AAVS1	ASB14	AGGGAGACATCCGTCGGAGA_ATGGAAATGTTACTGCGGAA
AAVS1_L2_ASB14_R6	AAVS1	ASB14	AGGGAGACATCCGTCGGAGA_TTACTTGAAGCCGCAAGTGG
AAVS1_L2_ASB2_R4	AAVS1	ASB2	AGGGAGACATCCGTCGGAGA_CGACGCCAACAAGACCAACA
AAVS1_L2_ASB2_R5	AAVS1	ASB2	AGGGAGACATCCGTCGGAGA_GTGGAATCCAAGAACGCCTA
AAVS1_L2_ASB2_R6	AAVS1	ASB2	AGGGAGACATCCGTCGGAGA_GGCCGAGCGCAACCACGACG
AAVS1_L2_ASB9_R4	AAVS1	ASB9	AGGGAGACATCCGTCGGAGA_GTGGGCTGTGAACATCATCA
AAVS1_L2_ASB9_R5	AAVS1	ASB9	AGGGAGACATCCGTCGGAGA_GTGAATTTGCTTCTGCAGCA
AAVS1_L2_ASB9_R6	AAVS1	ASB9	AGGGAGACATCCGTCGGAGA_AACTCTCTTATAGCTTATGG
AAVS1_L2_ASCC3_R4	AAVS1	ASCC3	AGGGAGACATCCGTCGGAGA_TCTGGGAACAGTTACTAATG
AAVS1_L2_ASCC3_R5	AAVS1	ASCC3	AGGGAGACATCCGTCGGAGA_TTATTGGCAGTTCGTCAAAG
AAVS1_L2_ASCC3_R6	AAVS1	ASCC3	AGGGAGACATCCGTCGGAGA_GAAGTGTTCCAATTCTGAGC
AAVS1_L2_ASF1A_R4	AAVS1	ASF1A	AGGGAGACATCCGTCGGAGA_TTAGTGGGTCCTGTTCCCGC
AAVS1_L2_ASF1A_R5	AAVS1	ASF1A	AGGGAGACATCCGTCGGAGA_CTAATTACTTGTACCTATCG
AAVS1_L2_ASF1A_R6	AAVS1	ASF1A	AGGGAGACATCCGTCGGAGA_TGCATCGAGGACCTGTCTGA
AAVS1_L2_ASF1B_R4	AAVS1	ASF1B	AGGGAGACATCCGTCGGAGA_ATTTGATCAGATCCTAGACT
AAVS1_L2_ASF1B_R5	AAVS1	ASF1B	AGGGAGACATCCGTCGGAGA_TGGACAGGAGTTCATCCGAG
AAVS1_L2_ASF1B_R6	AAVS1	ASF1B	AGGGAGACATCCGTCGGAGA_ATCCCAGAGACTGATGCCGT
AAVS1_L2_ATP10B_R4	AAVS1	ATP10B	AGGGAGACATCCGTCGGAGA_CAGATACGATTGCCACTCTG
AAVS1_L2_ATP10B_R5	AAVS1	ATP10B	AGGGAGACATCCGTCGGAGA_CCAGATGGCATATCCCATTG
AAVS1_L2_ATP10B_R6	AAVS1	ATP10B	AGGGAGACATCCGTCGGAGA_TGCCCATGATGGTGCAACGT
AAVS1_L2_ATP10D_R4	AAVS1	ATP10D	AGGGAGACATCCGTCGGAGA_CATTCCAACAAAGAACGCGT
AAVS1_L2_ATP10D_R5	AAVS1	ATP10D	AGGGAGACATCCGTCGGAGA_AGTTCTCCATCGCTTAACAG
AAVS1_L2_ATP10D_R6	AAVS1	ATP10D	AGGGAGACATCCGTCGGAGA_TTGCTATACATAAAGTACGA
AAVS1_L2_ATP11A_R4	AAVS1	ATP11A	AGGGAGACATCCGTCGGAGA_TTACATGGAGATATTAAACA
AAVS1_L2_ATP11A_R5	AAVS1	ATP11A	AGGGAGACATCCGTCGGAGA_CAAAGGCTTCCACACAGAGG
AAVS1_L2_ATP11A_R6	AAVS1	ATP11A	AGGGAGACATCCGTCGGAGA_ACCTGAATGACCCCGTGGTG
AAVS1_L2_ATP11C_R4	AAVS1	ATP11C	AGGGAGACATCCGTCGGAGA_CCAACTAGCCCAGTTACCAG
AAVS1_L2_ATP11C_R5	AAVS1	ATP11C	AGGGAGACATCCGTCGGAGA_CCCCATACAATGATGAACCT
AAVS1_L2_ATP11C_R6	AAVS1	ATP11C	AGGGAGACATCCGTCGGAGA_AAGGTCTGATGTGTTAACCA
AAVS1_L2_ATP1B4_R4	AAVS1	ATP1B4	AGGGAGACATCCGTCGGAGA_ACGTTTCTGAACCCGACACT
AAVS1_L2_ATP1B4_R5	AAVS1	ATP1B4	AGGGAGACATCCGTCGGAGA_TGAATGTAGATTGTCCCCCG
AAVS1_L2_ATP1B4_R6	AAVS1	ATP1B4	AGGGAGACATCCGTCGGAGA_AAAGAACTGCTCTGGTCTGG
AAVS1_L2_ATP2A2_R4	AAVS1	ATP2A2	AGGGAGACATCCGTCGGAGA_AATGGGCAAAGTGTATCGAC
AAVS1_L2_ATP2A2_R5	AAVS1	ATP2A2	AGGGAGACATCCGTCGGAGA_ACGTGACAGAAAGTCAATGT
AAVS1_L2_ATP2A2_R6	AAVS1	ATP2A2	AGGGAGACATCCGTCGGAGA_TATTGGGCACTTCAATGACC
AAVS1_L2_ATP2C1_R4	AAVS1	ATP2C1	AGGGAGACATCCGTCGGAGA_CAACAAGAGAAGGCACGCAT
AAVS1_L2_ATP2C1_R5	AAVS1	ATP2C1	AGGGAGACATCCGTCGGAGA_GCTTTCACAAATAGTACCAA
AAVS1_L2_ATP2C1_R6	AAVS1	ATP2C1	AGGGAGACATCCGTCGGAGA_ACAAATGTGAAGTTAGTCAT
AAVS1_L2_ATP4B_R4	AAVS1	ATP4B	AGGGAGACATCCGTCGGAGA_GGCCTGGCGGATCCCAACTT
AAVS1_L2_ATP4B_R5	AAVS1	ATP4B	AGGGAGACATCCGTCGGAGA_AGGAGTTCCAGCGTTACTGC
AAVS1_L2_ATP4B_R6	AAVS1	ATP4B	AGGGAGACATCCGTCGGAGA_CTTAAGGCCGGATGTTTACG
AAVS1_L2_ATP6V1G2_R4	AAVS1	ATP6V1G2	AGGGAGACATCCGTCGGAGA_GCGACTGAAGCAGGCAAAGG
AAVS1_L2_ATP6V1G2_R5	AAVS1	ATP6V1G2	AGGGAGACATCCGTCGGAGA_CTGAGGTGGAGCAGGCTACA
AAVS1_L2_ATP6V1G2_R6	AAVS1	ATP6V1G2	AGGGAGACATCCGTCGGAGA_GAAGCGGGCAGCTGAGAAGG
AAVS1_L2_ATP6V1G3_R4	AAVS1	ATP6V1G3	AGGGAGACATCCGTCGGAGA_GTTTCGACTAAAACAATCTA
AAVS1_L2_ATP6V1G3_R5	AAVS1	ATP6V1G3	AGGGAGACATCCGTCGGAGA_ACGGGCCAAGGACAAGCTAG
AAVS1_L2_ATP6V1G3_R6	AAVS1	ATP6V1G3	AGGGAGACATCCGTCGGAGA_GCGATTGAAGCAAGCCAAGG
AAVS1_L2_AURKA_R4	AAVS1	AURKA	AGGGAGACATCCGTCGGAGA_TAGAAATACAGTCCCACCTT
AAVS1_L2_AURKA_R5	AAVS1	AURKA	AGGGAGACATCCGTCGGAGA_CTTCGAATGACAGTAAGACA
AAVS1_L2_AURKA_R6	AAVS1	AURKA	AGGGAGACATCCGTCGGAGA_TGAACCTGAAAACTCACCGA
AAVS1_L2_AURKB_R4	AAVS1	AURKB	AGGGAGACATCCGTCGGAGA_ATGCTCTAATGTACTGCCAT
AAVS1_L2_AURKB_R5	AAVS1	AURKB	AGGGAGACATCCGTCGGAGA_AATCTGCTCTTAGGGCTCAA
AAVS1_L2_AURKB_R6	AAVS1	AURKB	AGGGAGACATCCGTCGGAGA_TGACGAGCAGCGAACAGCCA
[truncated: 9,894 more rows]
