# Supplementary material for: Comparative optimization of combinatorial CRISPR screens
Source: Nat Commun. 2022 May 5;13:2469. doi: 10.1038/s41467-022-30196-9 (PMC9072436; doi:10.1038/s41467-022-30196-9)
Supplement: Supplementary file 10 — Supplementary Data 7 [file 41467_2022_30196_MOESM10_ESM.xlsx]

## Sheet: Supplementary data 7 
Supplementary Data 7: Cas12a sgRNA and PFAM annotation
symbol	gRNA	pFAM
PRSS42	CCTCAAACATCCAGCCTATCTGC	PF00089
PRSS42	GAAGGCCTTGTCATCTACTAAGG	PF00089
PRSS42	TGGGGGCCGCTTGGCCTGTGAAT	PF00089
PRSS45	AGCAGGGCCCTCTGGGTCCCTGT	PF00089
PRSS45	TCATGGGTGACGTTGCCCTTGTC	PF00089
PRSS45	TGTGCTGGCTGCTGCAGCCCCAG	PF00089
TARS	ATAGGAACGAGCTGTCTGGAGCA	PF00587
TARS	GGGTACTTCATAGGAACGAGCTG	PF00587
TARS	TATTGGCGGACCGTAGCATAAAC
TUBB8P12	GCTGGCCTCGTGGTGGTGCACGT
TUBB8P12	ATATAGCGCTTCGTTATCTATGC
TUBB8P12	ATGGACTCTGTGCACTCGGGGCC
VARS	CGCCGACACGGAGTTAATACCAG	PF00043
VARS	GGGGTCCTCGTGTCCTTTGCCTA	PF00133
VARS	CGTGGCATTGAGGACAACCCCAT	PF00133
PRSS42	ATTATAGACACTCCGATCTCCCA
PRSS42	TCAGAGGGGTTCGGCCACACACT
PRSS42	AGGCAACCCTCAGCGACCACAGC
PRSS45	AGAAGCAAATGAGCAATGGAGCC	PF00089
PRSS45	GAAATGACCCGCCATTGGCCCTG
PRSS45	CCCATAATTGGTGGCACAGATCA
TARS	AGAATTCCTCCACGTACTGGGAA
TARS	GCAATAACGGTGTTGTCGGCCAG
TARS	CACACGTCTTGAGATGTATAATA
TUBB8P12	GTTCTGGGAGGTGATCTCTGATG
TUBB8P12	CCGGAAATGAAGTTGTCTGGCCT
TUBB8P12	GTGGGGCAAAGCCGGGCATGAAG
VARS	TCCGGCTTCACGAGGAAGGCATC	PF00133
VARS	CCACCAGTTGAAGAAGCTTGGCA	PF00133
VARS	GTCATGTGCGGGGGTGATCTTCA
A3GALT2	ATGGCGGGCCAGAGCGTGATGTA	PF03414
A3GALT2	GGATGGCTCTTTCGACCCAGATG	PF03414
A3GALT2	GATGGCGCGCATGCGCACGTTGC	PF03414
AADACL3	ACAGAGGAAAAACATCCCACTGC	PF07859
AADACL3	CTGAAGTCCCTGGATGCATATGG	PF07859
AADACL3	TGGACAGGCCAGATCTGCCCCGG	PF07859
AADACL4	CCGGAAGTTCATGGTGACTTCTC	PF07859
AADACL4	CAAGACTGCATGAATGCCTCCAT	PF07859
AADACL4	AAGACTGCATGAATGCCTCCATT	PF07859
ABTB2	CGCATGCTCAACTGTGGGAGGAC	PF12796
ABTB2	ATCCACCCCGACAGCCGGCACTG	PF12796
ABTB2	GCATGCTCAACTGTGGGAGGACG	PF12796
ACSL1	GGACAAGCAAACACCACGCTGAA	PF00501
ACSL1	GGGTGGAAGTCACCAGCATGAAG	PF00501
ACSL1	CAAGGAGATATCAGGCTGCTCAT	PF00501
ACSL5	CCGCGGTGCCTCGACTCCTTAAC	PF00501
ACSL5	TCGGCATCTTTGCTCAGAATAGG	PF00501
ACSL5	TTGTGGCTGATCACCAGACCTCA	PF00501
ACSM2A	TGGAACCTTGGGCATTAGGAGCA	PF00501
ACSM2A	ATAAGTGAGCACAAGATGTTCAG
ACSM2A	ACTGCCACACGATCCCCACGCTG
ACSM2B	GAATCTTGGACATTAGGAGCATG	PF00501
ACSM2B	CCCATCTACAGAACTGCCTCGCT	PF00501
ACSM2B	TCAGTGAGGCATCCACCACTCAT
ACSM4	GCCGTGATTCTGCCCAGAATCCC	PF00501
ACSM4	CTAAAATGGCCCAGCACTCTCAG	PF00501
ACSM4	ACCGGAGGGGAGCCACTCAACCC	PF00501
ACSM6	GTGTCACATGCCAACCTTCTGCC	PF00501
ACSM6	GCTATCAATTACGCATGTCTAAG	PF00501
ACSM6	CTATCAATTACGCATGTCTAAGG	PF00501
ACTL7A	GACCCGCCACTGAGCCCACACAC	PF00022
ACTL7A	CCGGCCTGCCAAGACCCACCCAC	PF00022
ACTL7A	TATGGAAGGACCTCCGGCCTGGT	PF00022
ACTL7B	CAGTACTGCAAGTGCGGCTACGC	PF00022
ACTL7B	AGTCGTTGCTGTCCATCTACTCC	PF00022
ACTL7B	ACGGACGACCACCTGCACATCAT	PF00022
ACTL9	TCGGCGAGGCAGCCCGCGTGCTC	PF00022
ACTL9	ACGCCACGGAGCGTCTGGACCTG	PF00022
ACTL9	CGTGGCATCGCAGTCGGTGCTGT	PF00022
ACTRT1	CACTACCCCATTGAGCGTGGACT	PF00022
ACTRT1	GCAAGACTTAATCAGAAGTACTT	PF00022
ACTRT1	AGCGGGAGCTTGGAGTAAAACCC	PF00022
ACTRT2	TACCTGTCGGACCAGGCGGTGCT	PF00022
ACTRT2	GACCCCGGCACATGGTCAGCTCC	PF00022
ACTRT2	CGGAGGCCGGAGGAGGTCCTGAG	PF00022
ACVR1B	TCTGAACCGGTACACAGTGACAA	PF00069
ACVR1B	AATCTGGATGGGATGGAGCACCA	PF01064
ACVR1B	ACTATCATCAGCGTGTCTATCAC	PF01064
ACVR2A	ACGAATATGTGGCTGTCAAAATA	PF00069;PF01064
ACVR2A	CACCTAAGCCACCCTATTACAAC	PF01064
ACVR2A	GGGTGTACAGGCATCACAAGATG	PF01064
ACVR2B	ATTGCTGCCGAGAAGCGAGGCTC	PF00069
ACVR2B	ACGAGGCCTCTCATACCTGCATG	PF00069
ACVR2B	AAAGTAAGAATGTATTGCTGAAG	PF00069
ADAM18	AATGAAGAATGTGACTGTGGTAA	PF00200
ADAM18	GGTTATTATAGCTCAACTGCTTG	PF01421
ADAM18	CTGGCACTGTATGCAATAAAAGC	PF01421
ADAM20	TTGAGCTGGTAGTGGTCGTGGAT	PF01421
ADAM20	TGTAGACAACAAGTTGGTGAATG	PF08516
ADAM20	GGCCACGAGCTTGGTCATAATTT	PF01421
ADAM21	CCAGCTACAGCATGATGCTGCAC	PF01421
ADAM21	CGTGGAGGCAGCCCCTGAGTCTC	PF01562
ADAM21	GGGGGCTTTCGAGGAGTATTAAA	PF01562
ADAM29	GGTGCAGGCGCAAATACTGCAAG	PF08516
ADAM29	GAGGAATGTGTACACCACACCGT	PF01421
ADAM29	GAGGCCAGAAACACATTATCCAC	PF01562
ADAM30	GTCCATCTGGATACGTGTGTAGG	PF00200
ADAM30	AGGAAGGGGTGCAGATCCAGATA	PF08516
ADAM30	ACAAAATACGCGTTGGATATCCA	PF01421
ADAM32	CAATCAGGCGTTGAATGTAGGCC	PF00200
ADAM32	ATGGTCACACTCAGCACGTGCTC	PF01562
ADAM32	ATTTCAAATGTGGGTGTCAAATG	PF01421
ADAM9	TTATCACACGTCGGAGACATGAC	PF01421
ADAM9	TGCCGAGGAAAAACCAGTGAGTG	PF00200
ADAM9	GACAAATCACTGTGGAGACATTT	PF01421
ADAMTS1	ACGCTCCAGAACGTGGGGCGCAA	PF01562
ADAMTS1	CACATGATGGCGTCAATGCTTTC	PF01421
ADAMTS1	CGGAAACCGACCTGGCGCACTGC	PF01562
ADAMTS9	GAACCTGCTCCAGAACATGTGGA	PF00090;PF17771
ADAMTS9	AGTCCTGCAACACGGAGCCATGT	PF00090
ADAMTS9	GTCGGTGGGAAAGTTGTACAACC	PF05986
ADRA1A	GAGGTCCTAGGCTACTGGGCCTT	PF00001
ADRA1A	ATCGACCGCTACATCGGCGTGAG	PF00001
ADRA1A	ATTGGACCCCTGTTCGGCTGGAG	PF00001
AEBP1	TGAACGCTACCTTTCGCCAGATG	PF00246
AEBP1	GCGATGGGAACCCACGTGTGCGC	PF00246
AEBP1	CGCTACACTGCTGGGATCCATGG	PF00246
AHCY	GAGCCCGCGTCATCATCACCGAG	PF00670;PF05221
AHCY	GGACGACGGGGGCGACCTCACCA	PF05221
AHCY	GGGCCTGATGCGTATGCGGGAGC	PF05221
AHCYL1	GACGCCGGGAGATTGAGATTGCA	PF05221
AHCYL1	ATAACTTGTACTGCTGCCGAGAA	PF05221
AHCYL1	TGGTGGTGTATTGACCGCTGTGT	PF05221
ALK	CTGCACCGATCAAGAGCTCTCCA	PF00629
ALK	TGCACCGATCAAGAGCTCTCCAT	PF00629
ALK	CAATGCAACCAGTTGGACAGTGC
ANPEP	GCCTCCTACGTGGAGTACCTGGG	PF01433
ANPEP	CTACCGGGTGACGCTGAGACCGT	PF17900
ANPEP	TACCGCAGCGAGTACATGGAGGG	PF17900
ARAF	ATGACCCGGCCGGGATTTGCCAT	PF07714
ARAF	AGGGCGGTGGCATGGCGATGTGG	PF07714
ARAF	ATGGCTTCCGTTGCCAAACCTGT	PF00130
ARF4	AATGTGGAAACAGTAGAATATAA	PF00025
ARF4	CGACTATTTGGCAAGAAGCAGAT	PF00025
ARF4	GTAGATAGCAACGATCGTGAAAG	PF00025
ARF5	GCGGATCTTCGGGAAGAAGCAGA	PF00025
ARF5	TGGTGGACAGTAATGACCGGGAG	PF00025
ARF5	GATGCGGCTGGCAAGACCACAAT	PF00025
ARID1A	GCTCATAGGACATGCGCCCCATC
ARID1A	CAAGCGGCCAATGGATGGCACAT
ARID1A	GGGCAACCCTACGGCCGGAGCCC
ARID1B	CGACTCTACGTCTGCGTCAAAGA	PF01388
ARID1B	GACTCTACGTCTGCGTCAAAGAG	PF01388
ARID1B	ACGCAGACGTAGAGTCGGAACAG
ARIH1	GCTGCAAATGTGGGCGCCAATTT	PF01485
ARIH1	AGGCGCCTGATCACAGATTCAAA
ARIH1	GAATCCAGCAACTATCACAAGAA
ARIH2	TGGCAGACTCACCCACGCCCACG
ARIH2	CCAGAAGACCTCGTTGCACCGAT
ARIH2	ACTGGCAAGTTTCAGAGATATTG
ARSA	CCGCCGGCCACTCCTTGCGACGG	PF00884
ARSA	GGCCGCGGGCCATTTGGGGACTC	PF00884
ARSA	CATCGATTTCTAGGCATCCCGTA	PF00884
ARSD	TCTGTCTCCGCGAGAGCAGTCAC	PF00884
ARSD	CAAGAATCTTGCAGCAGCATGGC	PF00884
ARSD	ACGGCATGCCCTTCACGCTCACA	PF00884
ARSG	GGCCGATGACATGGGGTGGGGTG	PF00884
ARSG	CTTGCTCACCGGCCGGCTTGGCC	PF00884
ARSG	GCTCAACGAGACCACCTTGGCAG	PF00884
ASB13	GGGACCCCTCTGCACGTTGCCTG	PF12796
ASB13	ATCACGCCCCTGCACGCAGCCAG	PF12796
ASB13	TTATTGACGTCGGGGCCAATCTG	PF12796
ASB14	AGTTACGGATCTTGCTGCCATTA	PF12796
ASB14	GCTGTCAGCAGTTGCCTCTTAGA	PF12796
ASB14	TGGGGCACACCCTGACCCACAGA	PF12796
ASB2	CAGGGACCATCGACCAGCGCACC	PF12796
ASB2	GTGGCCGCCCAGAGTGGACAGTT	PF12796
ASB2	ACGTGAACACGCCGCTGGCCCCC	PF12796
ASB9	GCTTGTGAAAACCAACAGAGAGC	PF12796
ASB9	ATGCTTGTGTCAGCGGCAGCTGG	PF12796
ASB9	TGGGGGCAACATTGACCATAAGA	PF12796
ASCC3	AATCCTACCACCACACATCCTAA	PF02889
ASCC3	TACATGCTCGAAATGCCACTGTA	PF00271
ASCC3	AGAGTCTTCAACAAATACCCTAC	PF00270
ASF1A	CTTGTACCTATCGAGGACAAGAA	PF04729
ASF1A	GGTGAACAATGTAGTGGTGCTGG	PF04729
ASF1A	CCGCAGGAAGGCATATGTTTGTA	PF04729
ASF1B	ATCCGAGTGGGCTACTACGTCAA	PF04729
ASF1B	ATCAGATCCTAGACTCGGTGCTG	PF04729
ASF1B	GGTGCTGAACGTGGCGGTCCTGG	PF04729
ATP10B	ACACTAGTGTCCCGGACACCTGA	PF13246
ATP10B	GATGAAGTCTCCCACGCGCACAT
ATP10B	ACGGTGCCCCATAGACCTTTGCC
ATP10D	CGGTCTCGGACACCAGAGCAGGT	PF13246
ATP10D	GTCAGATTACACCTCGGCTCTTT
ATP10D	CCTACCTACTGCGCCAGTTAAGC
ATP11A	GGGATGAGCCGTGGTATAATCAG	PF00122
ATP11A	GAACTTTATACCCAAGAATTTAT	PF16209
ATP11A	GCACGGCAAGCTCGTTCGGAAAC	PF00122
ATP11C	TAAAGGAGCAGACTCGGCAGTTT	PF13246
ATP11C	GGAAATCGAAATGGATATATGAG	PF13246
ATP11C	GCAAAGTACCCCATACAATGATG	PF00122
ATP1B4	AGCGCTCCTTCCTAAAGAACTGC	PF00287
ATP1B4	CTTCTTCTTCTATGCCTCCTTGG	PF00287
ATP1B4	TGAACCCGACACTTGGCAGCATT	PF00287
ATP2A2	AATGACCCGGTTCATGGAGGGTC	PF00122
ATP2A2	ATACCGAATTGAAGGGTCTTTCT	PF13246
ATP2A2	ACGTGACAGAAAGTCAATGTCGG	PF13246
ATP2C1	CGAACAAGTAATTAAGTACTGTA	PF00702
ATP2C1	GTCATAGGCGAGCCTTTCATGGC	PF00690
ATP2C1	CCTCAAACAAGCGTAAGTCAGCA
ATP4B	AGCGTTACTGCTGGAACCCGGAC	PF00287
ATP4B	TCTGATAACAGAACCTGGGCAGA	PF00287
ATP4B	AGGCCGGATGTTTACGGGGAGAA	PF00287
ATP6V1G2	CAGGGGAACCTGTCTGCTGAGGT	PF03179
ATP6V1G2	CAAGGTATCCAGCAGCTTCTGCA	PF03179
ATP6V1G2	GCAGAGAGCGAGAGCACGAATTC	PF03179
ATP6V1G3	GAGAGATAAAGAGTTTCGACTAA	PF03179
ATP6V1G3	AAGGAGGAAGCAATGGTAGAAAT	PF03179
ATP6V1G3	GGGGATCCACCAGCTTCTTCAGG	PF03179
AURKA	CTGTCATTCGAAGAGAGTTATTC	PF00069
AURKA	AAGTGTTATTTAAAGCTCAGCTG	PF00069
AURKA	AAGAGAGTTATTCATAGAGACAT	PF00069
AURKB	ATCGTGGCGCTCAAGGTCCTCTT	PF00069
AURKB	TGACCGGAGGAGGATCTACTTGA	PF00069
AURKB	GCAGATGCTCTAATGTACTGCCA	PF00069
AWAT1	TTAGGGAGTACCTCATGGCCAAA	PF03982
AWAT1	GTGCGCACAGCCCTCCAGCATGG	PF03982
AWAT1	GGTGAGGCCCTGCAAAGTGTGCC	PF03982
AWAT2	ACACCATACTGGCCTGTCACTGT	PF03982
AWAT2	TGCTGACTCATAAAGGCACAGGC	PF03982
AWAT2	CCCATGGATGGTTTGGCCACTTT	PF03982
AXL	GGGTACCGGCTGGCGTATCAAGG	PF00041
AXL	GGGAGAGCCCCCCGAGGTACATT	PF13927
AXL	GAGCTGTGATGGAAGGCCAGCTC	PF07714
AZU1	ATGCCCGCTTCGTGATGACCGCG	PF00089
AZU1	ACGGTGGAAGCCGGCACCAGATG	PF00089
AZU1	CGTTCCTGGCCTCCATTCAGAAT	PF00089
B3GALNT1	TTAGACACATATAATAACCTGAC	PF01762
B3GALNT1	TCCTCTAATTGATAATTATTCCT	PF01762
B3GALNT1	CCCCAATGCCAAGTACGTAATGA	PF01762
B3GALT5	TAGACGTCTATTACAATCTGACC	PF01762
B3GALT5	CAATCTGACCCTGAAGACCATGA	PF01762
B3GALT5	GTCCTCAGGCGGCGTTTGTGATG	PF01762
BAP1	AATGGATCGAAGAGCGCCGGTCC	PF01088
BAP1	TGAACTGCAGCAGCGTGGACCTG	PF01088
BAP1	AGCTGGATGGGCTGAAGGTCTAC	PF01088
BCL2L1	GTGACCTGACATCCCAGCTCCAC	PF00452
BCL2L1	GGCGGGCATTCAGTGACCTGACA	PF00452
BCL2L1	CGGGATGGGGTAAACTGGGGTCG	PF00452
BCL2L2	GCTGCATGTGACCCCAGGCTCAG	PF00452
BCL2L2	TAGGTTATAAGCTGAGGCAGAAG	PF02180
BCL2L2	GAGACCCGCTTCCGGCGCACCTT	PF00452
BCLAF1	ATAAGTCATCAGCCACATCCGGT	PF15440
BCLAF1	TGATAATAGTCCTAGATCACCCC	PF15440
BCLAF1	GCTTATGATAATAGTCCTAGATC	PF15440
BIRC3	TGTCGCCAACAGATCTGGCAAAA	PF00653
BIRC3	TGCTGGGGTTCCTGTCTCAGAAA	PF00653
BIRC3	TACTGAAAAGCATAAAAAGTTGT	PF00653
BMP1	CATCGTTCGTGAGAACATCCAGC	PF01400
BMP1	CCGGCCCAGCAAAGTCTGCATCT	PF00431
BMP1	TGCGGGTCCAAACTCCCTGAGCC	PF00431
BMPR1A	TCGGCTAACCTACCTATGACAAC
BMPR1A	AACTCATCAACTGGACAGGTTTC
BMPR1A	ATCCCAGTGCCATGAAGCATACT
BMX	GAGCCAAGTGGGAATGTACACAG	PF00017
BMX	GAAATTCGAGCCAAGTGGGAATG	PF00017
BMX	AAGTACCAGTCTAGCGCAATATG
BRAF	GGCAACGAGACCGATCCTCATCA
BRAF	ACGTTAGTTAGTGAGCCAGGTAA
BRAF	ACGTCACATACAAACCATACCCA
BRD2	AGTTCCGTTATGCCAAGATGCCA	PF00439
BRD2	CTGCTGATGTACGGCTTATGTTC	PF00439
BRD2	CGTTATGCCAAGATGCCAGATGA	PF00439
BRD4	GTGCTGACGTCCGATTGATGTTC	PF00439
BRD4	CCAAGAAGCACGCCGCCTACGCC	PF00439
BRD4	GAGGTTTCACAGGCCGGCTGCTC
BTBD11	CTGTTGGAGCGTGGTGCCGATCC	PF12796
BTBD11	GATGCTGCTGGATGCCGGAGCTG	PF12796
BTBD11	TATCAGGGGATCGGCACCACGCT
BTBD2	TCTACTCGGACGAGGTGCAGATT	PF00651
BTBD2	GTTGTCCGCTGGTCCGAGGCCGA	PF07707
BTBD2	ACAACGAGGTGCTGTGCGACGTG	PF00651
BTBD6	TACGGAGACCTGGCGGAAGTCAA	PF00651
BTBD6	GTCGTGGGGCCCCCGGGGGCGAC	PF00651
BTBD6	CTCGGGAGGCCCTCAACACCAAA	PF00651;PF07707
BTD	ACCCTGCCATCAGAGTCCTCAGA	PF00795
BTD	GCATCAACGTTCTGGCAGCTAAT	PF00795
BTD	CTCTTAAAGTGGATCTCATCACC	PF00795
BTK	AGCACCATCCCTGAGCTCATTAA	PF00017
BTK	CCATGGTGGAGAGCACGAGATAA	PF00017;PF00018
BTK	ATAGTCGAGAAACTTACCCCACG
C1R	CGTTACACCACCACAATGGGAGT	PF00084
C1R	GTGACTACTTCATTGCTACCTGC	PF00084
C1R	GCAGCGAGCTGTACACGGAGGCA	PF00431
C1S	TGTCATCCGCTACACTTGTGAGG	PF00084
C1S	TGCTCCTGCCCCCCGGAATATTT	PF14670
C1S	AAGTGGTGGTGACCTTGCGGAGA	PF00431
CABP2	AGGAGTTTGACCGAGACCGGGAC	PF00036
CABP2	GGAGTTTGACCGAGACCGGGACG	PF00036
CABP2	CTGCGGCCCAGCATTGCCGCCAC
CABP5	TTGAGTTCGATAAGGACCGAGAT	PF13499
CABP5	AGCTCGGCCAGCAAATCCGCATG	PF13499
CABP5	GATAAGGACCGAGATGGGTTCAT	PF13499
CALM1	AAGCTCTTACCATCAGCATCCAC
CALM1	AATTCGAGGTAATGGCACCATTG
CALM1	GAATTCAAGGAAGCCTTCTCCCT
CALM2	CACTAAACCATTTCAGGTAATGG
CALM2	GCAGCACTAATATAGCCATTGCC
CALM2	GGTAATGGCACAATTGACTTCCC
CALM3	AGGGAACGGGACCATTGACTTCC
CALM3	TGTCCCAGGGATCTCATCACTGT
CALM3	CCTTGTCAAAGACACGGAACGCC
CAPNS1	GGCATTGACACATGTCGCAGCAT	PF13833
CAPNS1	CCGGGGGCTCCGGGTTGTACTGC
CAPNS1	CGTCGTGTCACAACCTTATTGAG
CAPNS2	AGTCTTGACACCTGCCGGAGCAT	PF13833
CAPNS2	TCAACAAAGTCCTTTCTAAGCAC	PF13833
CAPNS2	GGCGATTTCGGCAACAATTTACA
CARM1	AACGAGCGCATGCTGGAGAGCTA	PF06325
CARM1	ACTCCCCGAGCAGGTGGACATCA	PF06325
CARM1	CGAGAGACAGAGTGCAGCCGTGT	PF11531
CASP3	GATGCAGCAAACCTCAGGGAAAC	PF00656
CASP3	AAGGAATGACATCTCGGTCTGGT
CASP3	TTCTTACCATCACGCATCAATTC
CASP4	ACATAGACCAAATATCCCCCAAT	PF00619
CASP4	GGGTCATGGCAGACTCTATGCAA	PF00619
CASP4	GATAACTTGGTGGAACAAAATGT	PF00619
CASP5	CGAAAGAATCGCGTGGCTCATCA	PF00619
CASP5	TGCAAATCGAGGCTGGACCACCT	PF00619
CASP5	TAATACGGATCAAAAGTCGACCA	PF00619
CASP6	ACACTGCCAGAAAGGCGGGGCAC	PF00656
CASP6	TGAGCCATGGCGAAGGCAATCAC	PF00656
CASP6	GCCACGCAGATGCCGATTGCTTT	PF00656
CCKAR	GGAACAAGCGGATGCGGACGGTC	PF00001
CCKAR	GAACTCTACCAGGGAATAAAATT	PF00001
CCKAR	GGGAGCGCCGTTTGCAAGACCAC	PF00001
CCKBR	GGGCTTCGCTTTGACGGCGACAG	PF00001
CCKBR	CACGCTAAGCCTCGTGGCCATCG	PF00001
CCKBR	CACGCGGCTCGCGTGATTGTAGC	PF00001
CCL11	ACCTGGCCAATAGGAAGATACCC	PF00048
CCL11	GCGACTAGAGAGCTACAGGAGAA	PF00048
CCL11	CCAGTGGCAAATGTCCCCAGAAA	PF00048
CCL13	GCAGTAAGAAGATCTCCTTGCAG	PF00048
CCL13	ACATTTAGCAGTAAGAAGATCTC	PF00048
CCL13	CATTTAGCAGTAAGAAGATCTCC	PF00048
CCL16	GTCACCAAGAGGAACCGAGAAGT	PF00048
CCL16	AAGGAGACTAGTGGTGGGATACA	PF00048
CCL16	TCACCAAGAGGAACCGAGAAGTC	PF00048
CCL18	ACTATTCTGAAACCAGCCCCCAG	PF00048
CCL18	ACAAAAGTTCATAGTTGACTATT	PF00048
CCL18	TATACCTCCTGGCAGATTCCACA	PF00048
CCL8	ACGTGATCAATAGGAAAATTCCT	PF00048
CCL8	TATCCAGAGGCTGGAGAGCTACA	PF00048
CCL8	CAAGAATCACCAACATCCAATGT	PF00048
CD163	AGTGCAGGTTCTGGACGCATTTG	PF00530
CD163	CAAGGAGAATGGGGGACAATATG	PF00530
CD163	TAACCAGCTGGGATGTCCAACTG	PF00530
CDK1	CTAGTACTGCAATTCGGGAAATT	PF00069
CDK1	GTCACTCTAGAAGAGTTCTTCAC	PF00069
CDK1	ATAGGTAGTAACACTCTGGTACA
CDK2	GAGTCCCTGTTCGTACTTACACC	PF00069
CDK2	GAATTTCTGCACCAAGATCTCAA	PF00069
CDK2	TTAACACAGAGGGGGCCATCAAG	PF00069
CDK4	GTGTCGGTGCCTATGGGACAGTG	PF00069
CDK4	ATGCCAATTGCATCGTTCACCGA	PF00069
CDK4	ACATATGCAACACCTGTGGACAT	PF00069
CDK6	GTGGCGTTGAAGCGCGTGCGGGT	PF00069
CDK6	GTGTTTGAACATGTCGATCAAGA	PF00069
CDK6	GGCCTTGCCCGCATCTATAGTTT	PF00069
CDKL4	TGACTTCGGGTTTGCACAAATTC	PF00069
CDKL4	AGTCGATATATGGGCTATTGGTT	PF00069
CDKL4	GCTACGAGATGGTACCGAGCTCC	PF00069
CDKL5	GTCGGAGGGGAAAGTTGTACTTG	PF00069
CDKL5	TACAGTAATCCTCGCTTCCATGG	PF00069
CDKL5	CGAGAGCTTAAAATGCTTCGGAC	PF00069
CEACAM4	CGACTCTGACCAAGCAACTGGCC	PF07686
CEACAM4	AGCAAATATCCCAGGGGCCGCAT	PF07686
CEACAM4	AAGCCTATTATTGGCACAAGGGG	PF07686
CEACAM8	CCCCAGGGCCTGCATACAGCAAT	PF07686
CEACAM8	AAATCAACAGATTACCCCAGGGC	PF07686
CEACAM8	TAGGATATGTAATATCAAATCAA	PF07686
CEL	GCGTGTGGCGATCTCCTCGCCGT
CEL	GGTGAAGAGGAATATCGCGGCCT
CEL	AAGGGCATCCCCTTCGCAGCTCC
CELA1	CGCGTGGTGGCTGGAGACCATAA	PF00089
CELA1	GGTCTGGAGGTTCCCGGTATCAC	PF00089
CELA1	CGGTATCACACCTGTGGAGGGAC	PF00089
CELA2A	ACCGCCAACCACCCTAGTCACAT
CELA2A	GTTGGAGTTCCAGTCCTTGTGCA
CELA2A	ATTGGAGCTGTACTGCAGGGAGA
CELA2B	TCCGGGATCTACCGCGTGATGCT	PF00089
CELA2B	CAAGGACTGGAACTCCGACCAGG	PF00089
CELA2B	CGCGCCTGATATGTCTAGGATGC
CELA3A	GGTTGTGACTGCCGGCCACTGCA	PF00089
CELA3A	AGGTGGTGTTGGGTGAGTACAAC	PF00089
CELA3A	GGTGAGTACAACCTTGCTGTGAA	PF00089
CELA3B	GGCGAGTACGACCGTGCTGTGAA	PF00089
CELA3B	CCATCAACTCTGGGGACCTCTTT	PF00089
CELA3B	TGTGGCGGTAGCCTCATCGCCCC	PF00089
CES1	CAAACCGAAAGGAGAACATTCCT	PF00135
CES1	AGTTGCCCTTCGGAGAGTGGATA
CES1	TCCTCCCGCTGACTCTCCAAAGA
CHAT	CAACGAGGACGAGCGTTTGCCTC	PF00755
CHAT	CCTGGCACCGATGACCAGCTGAG	PF00755
CHAT	GGAGCCTGAGCACGTCATCGTAG	PF00755
CIB2	CGTGCTCTGCGAGTCGGCTCCCC
CIB2	CTCCAAGGCTGCATTCGCGATTC
CIB2	ACCGAAGAGCAGCTAGACAACTA
CIB3	TATCGCTACCAGGACCTGGCCCC
CIB3	CGTGATGAGTGAAATGGCTCCCC
CIB3	GCTCGGGCATGCTGCCAATGAGC
CLCA1	CCTGCAGCAGCTTCAGGAGGGAC	PF13519
CLCA1	CTGGTACAAATGTAGTAAAGAAG	PF08434
CLCA1	GACTGGTAACCGCCTCAATCGAC
CLCA4	TACGTACCTGTTTGAAGCCACAG	PF08434
CLCA4	CAGGTAGAGATGAACCATACACC	PF08434
CLCA4	GAAGTACATGGGAGGTGATTAGC	PF08434
CMA1	TAACTTCCAACGGTCCCTCAAAA	PF00089
CMA1	AACTTTGTCCCACCTGGGAGAAT	PF00089
CMA1	CGTCATCCAAAATATAACACTTC	PF00089
COPZ1	CAACAAGACCCATCGGACTGACA	PF01217
COPZ1	CTGTATACTGTCAAAGCCATCCT	PF01217
COPZ1	GAACTGTCTCTTCGACTCATTGA	PF01217
COPZ2	TGGGGGTATGACCATCGTCTACA	PF01217
COPZ2	ATCCTAGATAATGACGGGCGCCG	PF01217
COPZ2	CTATACGTGGTGGGCTCATCCTA	PF01217
CPE	ACCTGATCCACAGTACCCGCATT	PF00246
CPE	CAAAGCTTGGCCCGGGCATACTC	PF00246
CPE	TTGGCCCAGTACCTATGCAACGA	PF00246
CPT1A	GGATCCACGATTCCACTCTGCTC	PF00755
CPT1A	TGGGCAGATGCGCCGATCGTGGC	PF00755
CPT1A	GCTGTCGGTCTTGGACCAAGATT	PF00755
CRAT	CGTGCGCTCCATCCAGAAGAGCA	PF00755
CRAT	ACATCACCCCCGAGATCAAGAGC	PF00755
CRAT	GAGCTGGATGTGTACCACAGTGA	PF00755
CREBBP	GTCCGAGTGGTGGCCAGCTCAGA	PF08214
CREBBP	TCGCGATGCTGCCTACTACAGCT	PF06001
CREBBP	CAGAGCGGATCATCCATGACTAC	PF08214
CSHL1	AAGAGGCTATGCTCCAAGCCCAT	PF00103
CSHL1	GAGCTGCTCCACATCTCCCTGCT	PF00103
CSHL1	TCAGGAGTACCTTCACCAACAAC	PF00103
CTDSP2	ATAGTGCCTATAGAGATTGAGGG	PF03031
CTDSP2	AGAGGCCTTATGTGGATGAGTTC	PF03031
CTDSP2	CGCGCCCAGCATGTTGGCCAGTC
CTDSPL	GATGAAACATTGGTGCACAGTTC	PF03031
CTDSPL	GGTTGAAATCGATGGAACTATAC	PF03031
CTDSPL	GACGAGTTCCTCCAGAGGATGGG	PF03031
DAPK2	TGACATCGGAGAGGAGCTGGGGA	PF00069
DAPK2	ATCACGCTGCACGACGTCTATGA	PF00069
DAPK2	TCAAGAAGCGGCAGAGCCGGGCG	PF00069
DGAT2L6	GATCCCAATTGTGCGAGAATATG	PF03982
DGAT2L6	AATCACCCCCATGGCATTCTCTC	PF03982
DGAT2L6	GGATCCCAATTGTGCGAGAATAT	PF03982
DMXL1	ACAGTACAGTCCGACTTACTTTG	PF12234
DMXL1	CCCGACTCTACCTCAGTATCATC	PF12234
DMXL1	GTGGCCTATAATAAACAAGACAT	PF12234
DMXL2	GGGAAAGTGCGAAGGGCTAAAGC	PF12234
DMXL2	TGTATAGCAAGTCAGATGCACTC	PF12234
DMXL2	TAACTACCTTCGAACTCATCCTT	PF12234
DNAH3	GCCGACAACCAGATCAAGGATGA	PF12780
DNAH3	CCTGCGTGTAAATCGCCGAGAGC
DNAH3	GGGCCGTAGCATCAAGGCAGAAC
DNAH6	AACATGCCCAGACTGGATCGCTA	PF12775
DNAH6	GCAATGCTGTCACCAGAGGGAGA	PF08393
DNAH6	GTCGGGCCAACAGGAGGCGGCAA	PF12774
DNM1L	CCACAGAATATTGTAACACTATT	PF00350;PF01031
DNM1L	TTCGTAAAAGGTTGCCTGTTACA	PF01031
DNM1L	GTGGCCTTAACACTATTGACATT	PF00350;PF01031
DNM2	ACGAGAAGGACTTACGACGGGAG	PF01031
DNM2	GGAATCGTCACCCGGCGGCCTCT	PF00350
DNM2	AAGTGTGTTGATCTCGTGGTCTC	PF01031
DUSP1	AACGCCGGCCACATCGCCGGCTC	PF00581
DUSP1	GAGGGTCACTACCAGTACAAGAG	PF00782
DUSP1	GTACCTGGGCAGTGCGTATCACG	PF00782
DUSP13	CTCGATACATCCGAGCTGCCCTC	PF00782
DUSP13	GGCTGCCACACTGAACCATATCG	PF00782
DUSP13	CTGGAGTACTATGGCATCGAGGC	PF00782
DUSP14	GCATGCCCCCATTGGACTGTACT	PF00782
DUSP14	AACTGGCCCCAATTTGAGTATGT	PF00782
DUSP14	ACACCGTGGCTGACAAGATCCAC	PF00782
DUSP18	AGCAATGGTGTGGCCGCCAACAA	PF00782
DUSP18	GGTACCTGTGGCTGACTCCCCTA	PF00782
DUSP18	TCGCCTACCTCATGAAGTACCAC	PF00782
DUSP2	TGGGCAGCTGCAGTCACTCGTCA	PF00782
DUSP2	TCGGTGGCGGAGCTCCGGCCCGA	PF00581
DUSP2	GCATCACAGCCGTCCTCAACGTG	PF00782
DUSP27	ATGACCGTGCGTAAGAAGCGGGC	PF00782
DUSP27	TACACTGGCCTGGAGATCCAGTA	PF00782
DUSP27	AGGGCGCCTCTTGGCGATCCTGA
DUSP4	TGTGGGACCCCACTACACGACCA	PF00581
DUSP4	TCGGACTGCCCAAACCACTTTGA	PF00581;PF00782
DUSP4	GAGAGCCTCCGCGAGGACAGCAC	PF00581
DUSP5	GGCGCGCTACGTGCTGCCCGACG	PF00581
DUSP5	GAAGACAGCCACACGGCTGACAT	PF00782
DUSP5	GTCCTCACCTCGCTACTCGCTTG	PF00581
DUSP6	CCCGGCGCTGTGGCACCGACACA	PF00581
DUSP6	CTCGGACATCGAGTCTGACCTTG
DUSP6	CCTGGGCGCGTACCTTCCAGGTA
DUSP7	CAACCACGCCGACAAGGAGCGCT	PF00581
DUSP7	GGGCCTCATGTTGCGCCGCCTGC	PF00581
DUSP7	TACAGAAGCTGCGCGACGACGGC	PF00581
DUSP9	TGTACGACCAGGGCGGGGGCCGG	PF00581
DUSP9	GAGAGCCTGGCCAAACTGGGCAT	PF00782
DUSP9	TTCGAGAAGAATGGTGACTTTCA	PF00782
EEF2	TACGCCTTTGGACGAGTCTTCTC	PF03144
EEF2	CCCGGGCATGTCGACTTCTCCTC	PF00009
EEF2	GAGCGCATCAAGCCTGTGCTGAT	PF00009
EFEMP1	CGGGGATCCTTTGCATGTCAGTG	PF07645
EFEMP1	GCTCATATCCTTGATTGCACTGA
EFEMP1	GCCGGATGACAAAGTTATTTCGG
EFNB2	GAGCCTATCTATTGGAATTCCTC	PF00812
EFNB2	GTTGATAAAGACCAAGCAGACAG	PF00812
EFNB2	GAGGGCCTGGATAACCAGGAGGG	PF00812
EFNB3	GCTCGCACCACGATTACTACATC	PF00812
EFNB3	TACAAGCTGTACCTGGTAGGGGG	PF00812
EFNB3	CTCAGATCGGGGACCGGCTAGAC	PF00812
EFTUD2	TTGGCGGATCTGATGGATAACTC	PF16004
EFTUD2	ACTGATGAGAACCTGATCCTTTC	PF00009
EFTUD2	CGACCCTTGAAGTTCAATACCAC	PF03144
EGR2	CCAATGATCCCAGACTATCCTGG	PF11928
EGR2	ATTGACCCTCAGTACCCTGGTGC	PF11928
EGR2	ACCACAGCCTCATCCAGCGTCAC	PF11928
EGR4	CCGTAATAGGGACCAAGATTGAG
EGR4	GCCGGACCTTTACTCCCCGGATC
EGR4	GGCAGTGCCCGAACACCCGCACG
EIF2S3	GATTTATAAGCTTGATGACCCAA
EIF2S3	AACTTTGTCCATAGGTACAATTG
EIF2S3	TAGCAAAAGAGAGGTCACCTGAC
EIF2S3B	AAGGTGGGCCAGGAGACAGAAGT	PF03144
EIF2S3B	CAAGGTACAGTAGCAGAGGGAGC	PF00009
EIF2S3B	TGTTGATAGCTGGTAATGAATCT	PF00009
EIF4A1	GGGGGCACCAACGTGCGTGCTGA	PF00270
EIF4A1	AAGCAAGACTGCCCTCACCTGGG
EIF4A1	ATTTCTCCAGTCTCACCTCGATG
EIF4A3	AAAGAGCAGATTTACGATGTATA	PF00270
EIF4A3	GCGAGGACATCAGGAAGCTGGAT	PF00270
EIF4A3	GTCGCAGAAGCCTAAGGACACGT	PF00270
ELANE	GCCGTGCAGCGCATCTTCGAAAA	PF00089
ELANE	GTCATGTCGGCCGCGCACTGCGT	PF00089
ELANE	ACGGGTCGGCCACCATCAACGCC	PF00089
ELOVL2	GCGGAAAAAAACGAGTCAGATTA	PF01151
ELOVL2	TTACTGTCATGTATCTGCTCTCA	PF01151
ELOVL2	TATGTTTAACATCTGGTGGTGTG	PF01151
ELOVL5	GGTGCCACACTTAATAGCTTCAT	PF01151
ELOVL5	ATCCTGCGCAAGAACAACCACCA	PF01151
ELOVL5	TGTCAGGGCACACGCACCGCAGG	PF01151
ENPP2	ATCTGCGAGGGCGAGAGAAATTT	PF01663
ENPP2	GATGTTTATAAGAAACCATCAGG	PF01663
ENPP2	CTCCGGCTAAGAGACCTAAGAGG	PF01663
ENPP3	AATCAAATACAAATTGTGGAGGA	PF01663
ENPP3	AAGCCCTATTTGACTCCTGATTT	PF01663
ENPP3	GTAGGATACATAGCTCTCATGTA
ENPP5	GGACCTGACAGTCCGCTCATGGG	PF01663
ENPP5	ATAGAACTTGACCAGTACCTGGA	PF01663
ENPP5	ACGTGAAGCAAGTTACTAATGTT	PF01663
ENPP6	TCGGATCACGGAATGACCGACAT	PF01663
ENPP6	GGGTGTCAGACCCACCTACTGCC	PF01663
ENPP6	CGCTCAGACTACATCAGTGATGA	PF01663
EP300	CTACGCCGGATCCTGCTGCTTTA	PF02172
EP300	GAGGCACTTTACCGTCAGGATCC	PF00439
EP300	ATACCGAACCAAAGCCCTCTTTG	PF08214
EPB42	CGCGCTCCAGTCCGTGCATTTCT	PF00868
EPB42	GCGCTCCAGTCCGTGCATTTCTG	PF00868
EPB42	CAATTTCCAGTCTGGGGGACCGA	PF00868
ERAP2	AGAGAAACTTACGCCTCACCTGA	PF17900
ERAP2	ACTCCGACTGCAACAGGAGCGCT	PF01433
ERAP2	ATCCCGCCCTATCTCCAAACCAG	PF01433
ETNPPL	TTTGCATCGGATCCCATCAAAAT	PF00202
ETNPPL	GCCTTACGCCTGGCTCGGCAGTT	PF00202
ETNPPL	CATCGGATCCCATCAAAATAGTG	PF00202
FBLN5	GAGGGCCCTACTCGAACCCCTAC	PF07645
FBLN5	CCGGACAAACCCTGTGTATCGAG	PF07645
FBLN5	ACCCTCAATGAGGATGGAAGGTC	PF12662
FGFR2	TATAGGGCAGGCCAACCAGTCTG	PF07679
FGFR2	TTAATCGCCTGTATGGTGGTAAC	PF07679;PF18123
FGFR2	CGGGTCCATCAATCACACGTACC	PF07679
FGFR3	GCGGCGAGCACCGCATTGGAGGC	PF07679
FGFR3	CGCGGCGAGCACCGCATTGGAGG	PF07679
FGFR3	CCTGGAGTCCAACGCGTCCATGA	PF13927
FOXA1	TACTGGACGCTGCACCCGGACTC	PF00250
FOXA1	CCTATTACCGGCAGAACCAGCAG	PF00250
FOXA1	ATGGCCATCCAGCAGGCGCCCAG	PF00250
FOXC2	CTGGACCCTGGACCCGGACTCCT	PF00250
FOXC2	GCGGCGCCCAACGGGCTGCCTGG
FOXC2	GAAGCGCCGCCGGCGCCGCAGGA
FOXD2	GCTGCCTACGGCGCCTACGGCTA
FOXD2	ACCAGCGGGCTCCGCGTCGCCGC
FOXD2	GCTTTCGCCGCGGCAGCCGCCGC
FOXE1	CTCAAGATCCCGCGCGAGGCCGG	PF00250
FOXE1	AGTCTACTACCCCGCGGCGTCGC
FOXE1	CATGCACGACGCGGCGGCTGCCG
FOXE3	ATGGCTCTGGCGCACGCCCCGGG	PF00250
FOXE3	AGTGGCAGAACAGCATCCGCCAC	PF00250
FOXE3	TACCGCGACAGCCCGCGCAAGTG	PF00250
FOXR1	CTTCCACCTAATTGCCCTGGCAT	PF00250
FOXR1	GTGGCTTAACAATTCGGAGTTTA
FOXR1	CGAGGGGGAGACCGCTTGCTGGA
FOXR2	GTATAGTCTCCATGGCCAGGTCC
FOXR2	TGGGGGCTTCATTACTCCGACTC
FOXR2	CCAGAGCCAGAAACTATGGCAAA
FUBP1	CGCATACAACAGGAATCTGGATG	PF00013
FUBP1	AAGACGGGCCGCAGAACACTGGT	PF00013
FUBP1	TGCGGCCCGTCTTGAATCATAAC
FUT3	AACTTGGAGCCACCCCCTAACTG	PF17039
FUT3	AGAGATGGTGCCCGGCACAGCCG	PF17039
FUT3	GAGCCACCCCCTAACTGCCAGCA	PF17039
FUT4	ACTGGACGCTCTCCTACCGGGCG	PF17039
FUT4	CACCACCGCGACCTCGTGAAGGG	PF17039
FUT4	GAGTCGCCCTCGCACTCCCCGGG	PF17039
FUT6	AGCATGGAGTCCCCAAGCCACTG	PF17039
FUT6	ACAAACCCATAGCTCTGCCCCGC	PF17039
FUT6	CAAGCCACTGCTGGCAGCTGAAA	PF17039
FUT7	AATGGACGGCCACTGTGCGCCAG	PF00852
FUT7	AACCGAAGCCTGCTGGCCAGCGC	PF17039
FUT7	CAGGAGCGGCAGCTGCGTGCCAG	PF00852
FUT9	GAATCACCAACTCACACTCCCCA	PF17039
FUT9	CCGCCGTGATTCAGATATCCAAG	PF17039
FUT9	ATGAAACTACTATTCTGGTGTGG	PF17039
G6PC	CGTGCCCCTGATAAAGCAGTTCC	PF01569
G6PC	GGGAAAGATAAAGCCGACCTACA	PF01569
G6PC	ATGGGCACAGCAGGTGTATACTA	PF01569
G6PC2	GTCATCGACCTTACTGGTGGGTC	PF01569
G6PC2	ATGGTAACCGCTGCCCTGAGCCA	PF01569
G6PC2	GTTGATTCAAATCAGTGTCTGCA	PF01569
GALNS	ACGTCGGACAACGGCGCTGCCCT	PF00884
GALNS	GACCGGATGGCTGCAGAAGGGCT	PF00884
GALNS	TACACCACCAACGCCCATGCCAG	PF00884
GALNT17	GTGAACGAGGCCCTGTCGGTGAT	PF00535
GALNT17	GCGGTACGAGAACTCGGCCCACG	PF00535
GALNT17	TGGATGCGGGATAGAACCGGCTC
GALNT2	ACAATGAAGCCAGGTCGGCCCTA	PF00535
GALNT2	GGGGGGCCGATGCTGCCCAAGCC	PF00535
GALNT2	CAATGAAGCCAGGTCGGCCCTAC	PF00535
GALNT4	AGAAACTTCTCCTGCAGTTCTTT	PF00535
GALNT4	GGACCAATAAGCGAGAGGGGCTG	PF00535
GALNT4	TATATGCAGATAGGGGAGCCCAT	PF00535
GALNT9	TACGTTCTCGCCGCCATACACCT
GALNT9	ACGAGGCCTGGGTACCGCTTGTT
GALNT9	TGGGCCGGTAGTCGGGGATGCTC
GCNT2	CAGTAGCCAATTGAGCCCGCCAA
GCNT2	GGGCTATCTATATGCCCCAAAAT
GCNT2	AGCGAACTAAATATGTCCACCAA
GCNT4	ATTGCTTCCAAATTAGAGGCTGT	PF02485
GCNT4	GACGGGTGCCTTATGAATATGTG	PF02485
GCNT4	CCATCATGAACTTAGACGGGTGC	PF02485
GDPD2	CGAGAACACCCTGATGTCCTTGC	PF03009
GDPD2	TCCTGGACTGAACTGAAGAGACT	PF03009
GDPD2	GGTGGATACGGTAGAAGGTATCA
GDPD4	TATCGACTCTGAATGCAGGCAAA	PF03009
GDPD4	CAATATGAAACCTCTATCAGAGG	PF03009
GDPD4	GCCAGAATCTGCCTGCGAGAACC	PF03009
GH1	CGGCGCCTCTGACAGCAACGTCT	PF00103
GH1	GTCGTGGCTGGAGCCCGTGCAGT	PF00103
GH1	GCGCCCATCGTCTGCACCAGCTG	PF00103
GH2	GCGCCTCGGACAGCAACGTCTAT	PF00103
GH2	CAACAGGGTGAAAACGCAGCAGA	PF00103
GH2	CAACACCTTCCAACAGGGTGAAA	PF00103
GK2	TAGAGACCTCAGGAGACATTGAA	PF02782
GK2	GTACCATTGATTCATGGCTTATC	PF00370
GK2	ACAGGAGAGCCTCTCTACAATGC	PF00370
GK3P	GCTTGATCTAAGAACACAGTCTA	PF00370
GK3P	ATACAGGCCATAAGTGTGTATTT	PF02782
GK3P	AGTGAGTCCACAGATTATCCCTC
GLB1	GCTACATCTCAGGAAGCATTCAC	PF01301
GLB1	GCTCTGCGAAACATCATCCAGAA	PF01301
GLB1	ATGAGCCCTGGCCAGGACAGTAC	PF01301
GLB1L3	GTTTCATGAACGGGGCCACATAT	PF01301
GLB1L3	TGGAATACTGGGTCGGCTGGTTC	PF01301
GLB1L3	GGGAAGCACTCGGGCATTGTCAC	PF01301
GLT6D1	CAGGACCCGCCTGTCGAAAGTCC
GLT6D1	AACGTTCGAAGAGGACTGGGCTC
GLT6D1	CGGAGTGTAGGAACGGCCTCAGG
GPATCH2	GTAGCAAAGCGCAGGCCGTCATC
GPATCH2	GAGGGCAAGATATACTTCGAGAA
GPATCH2	GTCTAGCTCAGTAGGATCTTCCT
GPATCH2L	GGGTACCATACTCGCTTGAATCG
GPATCH2L	TGCTGATTCACACAATCCGTGGC
GPATCH2L	GGTGATGACGAACAGAGTGATTG
GPR171	ACTGCCAAGTAACAGCCTGCCTC	PF00001
GPR171	AGCTGACACACAGCTGCAAGATC	PF00001
GPR171	AACCGTTGTGTGGCTAATGGTCC	PF00001
GPR50	AACATCGTGGCAATCGCTATCAA	PF00001
GPR50	TGCTACGTGAGGATCTGGACCAA	PF00001
GPR50	GTGGCTGTCAGTCCGAAGGAGAT	PF00001
GPX5	GTCAACGTGGCCACCTACTGTGG	PF00255
GPX5	CTTCAAGCAGTATGTGGGCAAGC	PF00255
GPX5	GGGGGAGGATTTGTACCTAGTTT	PF00255
GPX6	CAGGTAGTGGCTTTGTCCCCAGT	PF00255
GPX6	CAGGCAAGCACGTCCTGTTTGTC	PF00255
GPX6	GGTGTCATTGTGTTGGCCTTTCC	PF00255
GRM1	ACCGACTCTTGCGCAAACTCCGA	PF01094
GRM1	CACGGCCTGCAAAGAGAATGAAT	PF07562
GRM1	CGTGGCTCTGGAACAGAGCATTG	PF01094
GRM3	AAGGGATACCTATGCATTGGAGC	PF01094
GRM3	GAGATGGAATGGGGCGATACAAC	PF01094
GRM3	GGGACTTCTGGGAGCAAAAGTTT	PF01094
GRM6	GTGCAGGCGCTGATCCGCGGCCG	PF01094
GRM6	ACATGCGAGGCCTGTCCTGGGGA	PF07562
GRM6	CGGGTGGTGCCACCCGACTCCTA	PF01094
GRM7	AGGGACACTTACGCGCTCGAACA	PF01094
GRM7	GTGATTGACGCAGTCTATGCTAT	PF01094
GRM7	CGCGCTCGAACAGTCGCTTACTT	PF01094
GRM8	ATGGCTTACGCCCTGCACAATAT	PF01094
GRM8	TGGCGTCATAGGTGCTGCAGCAA	PF01094
GRM8	CAACATCACTCTGGGTGTCCGCA	PF01094
GSPT1	GAAACCGAAAAGAAGCATTTCAC	PF00009
GSPT1	AATCCCAAAAAGGACATTCACTT	PF00009;PF03143
GSPT1	ATATCTGGATAATTTGCCGAACT	PF00009;PF03143
GSPT2	GATGCCCCTGGCCACAAGAGTTT	PF00009
GSPT2	AGCCGTAAGCTCAACGTCAACGC	PF07145
GSPT2	GACTGGAATGGTTGACAAAAGAA	PF00009
GXYLT1	ACGACCAGTTGATGATATTTGGT	PF01501
GXYLT1	AACCATGTGCTTCGCAGAGATTG	PF01501
GXYLT1	AGTGCCTACCTAAAAGCCGCTTC
GXYLT2	ACTCGGATAAGAAGTACCCAGTT	PF01501
GXYLT2	AAGGATGTGGACTCACTTCTCTA	PF01501
GXYLT2	ATTCCACCCAGCTTGCAGCCATG	PF01501
GZMH	AAGGAACAGGAGCGGACCCAGCA	PF00089
GZMH	GCTGGCTGGGGTTATGTCTCAAT	PF00089
GZMH	GCGGCATCCTAGTGAGAAAGGAC	PF00089
GZMK	GGCGCACACTCTCTCTCAAAGAA	PF00089
GZMK	GAGGGAAAGAAGTGTCACCTCAT	PF00089
GZMK	GATTGATCCACAGTGGGTGCTGA	PF00089
HAO1	TGACAGTGGACACACCTTACCTG	PF01070
HAO1	TGGGAACGGGCATGATGTTGAGT	PF01070
HAO1	AGGACAGAGGGTCAGCATGCCAA	PF01070
HAO2	AGAGCATAACTCGATTGCCCATC	PF01070
HAO2	TATCGCACCCACAGGGTTCCACT	PF01070
HAO2	GCCTCCGTCCGCGGTACCTGAGA	PF01070
HAS1	CTAAGCAGCCTGCGATACTGGGT	PF13641
HAS1	TAAGCAGCCTGCGATACTGGGTA	PF13641
HAS1	TCGCCCCCGTGCAGGTACACCTC
HAS3	GTGGGCCCTTGGGCATGTACCGC	PF13641
HAS3	TGCAGGAGGGCATGGACCGTGTG	PF13641
HAS3	TGAGCCTTGGCTACCGAACTAAG	PF13641
HBS1L	CCAGACATCGCGAAGTGAATCTG	PF08938
HBS1L	CAGACATCGCGAAGTGAATCTGA	PF08938
HBS1L	CTGGAAAACTTGGGCACTTTCTT	PF00009
HDAC1	GGTTGCTTCAATCTAACTATCAA	PF00850
HDAC1	CACCATTCGTAACGTTGCCCGGT	PF00850
HDAC1	ACTATGGTCTCTACCGAAAAATG	PF00850
HDAC2	TCAGCTCTCAACTGGCGGTTCAG	PF00850
HDAC2	ACTTACCATTACTGATGCTTGGA	PF00850
HDAC2	GATATTCATCATGGTGATGGTGT	PF00850
HEXA	AGTACGATGTCAGCTCGGCCGCG	PF14845
HEXA	GGTTCCGGGTCTTGGCCCCGTCC	PF14845
HEXA	GAAGTCAGCTCTGTCTTCCCAGA	PF00728
HEXB	ACGGCGGGCCCCTCCTGCACCCT	PF14845
HEXB	GACCTATAAACCCTACTCTGAAT	PF00728
HEXB	ATGTTCTTCACTGGCACATAGTT	PF00728
HIPK1	GCCCACTGCCACTCAAGTACATC	PF00069
HIPK1	TACCCATCATCTGCTGCACCAGT	PF00069
HIPK1	GCAACAGTTGCCTGGGGTAGCTC	PF00069
HIPK2	AACCGTGACACGGACTCACCATA	PF00069
HIPK2	GTCCGGGCCTACGAATGCTTCCA	PF00069
HIPK2	CAACCGTGACACGGACTCACCAT	PF00069
HNRNPA1	ATTAAGCAACAAGCATACCTCTT
HNRNPA1	CTGACAATCTTATCCACGGAGTC
HNRNPA1	TCCTATTAGGATTCTCAAAGACC
HNRNPA2B1	CACCGCCACCACGTGAATCCCCA
HNRNPA2B1	AAAGGTAATGAGGGATCCTGCAA
HNRNPA2B1	GCTCAACTACTCTCCCATCAATT
HNRNPK	GGTAAACGCCCTGCAGAAGATAT
HNRNPK	GTCTCCCATCAAAGGACGTGCAC
HNRNPK	TGATCTTACTACAGAACACTCAA
HRAS	TACCGGAAGCAGGTGGTCATTGA	PF00071
HRAS	GACGAATACGACCCCACTATAGA	PF00071
HRAS	CCGGGGAGGGCTTCCTGTGTGTG	PF00071
HTR1A	GAGCTGCGCGCTTCCGCATCCGC	PF00001
HTR1A	GCGGTCACCGACCTCATGGTGTC	PF00001
HTR1A	ATCGCCCTCGACGTGCTGTGCTG	PF00001
HTR1E	CCACGCGGCCAAGAGCCTTTACC	PF00001
HTR1E	GCTGAGTGTGGACATGACCTGCT	PF00001
HTR1E	CCGGATTTACCACGCGGCCAAGA	PF00001
HTR5A	GTGTACTGGAAGATCTACAAGGC	PF00001
HTR5A	AACGTCATGATCGCGCTCACCTG	PF00001
HTR5A	TACGCCGTGTTCTCCACCGTAGG	PF00001
IGF1R	TGCGCCAACATCCTCAGCGCCGA	PF00757
IGF1R	CGAAATTTACCGCATGGAGGAAG	PF01030
IGF1R	CGAGTGGCTGGCCTCGAGAGCCT	PF01030
INMT	GCTACTTACTACAGCTTCGATGG	PF01234
INMT	GCTGGCCCCGGCTGTGTTGCCTC	PF01234
INMT	CTGCTGGCCATGGAGTGTGCCTG	PF01234
INSR	CCCGACCATCTGTAAGTCACACG	PF00757
INSR	TGTCCGCATCGAGAAGAACAATG	PF01030
INSR	GGGTATCTAAAAATCCGCCGATC	PF01030
INSRR	GTGTCTACGGACTGGAGAGCCTG	PF01030
INSRR	CCATTGACTGGGGACTGCTGCAG	PF01030
INSRR	ACGGAATACCGGATCGACATCCA
ITK	ACTGGTGGAGAGTCCAGGACAGG	PF00018
ITK	AGCCGAGACAAAGCTGAAAAACT	PF00017
ITK	TAAGCGATACTATGTGGCTGAAA	PF00017
ITPKA	GACGGACCTTGTGTGCTCGACTG	PF03770
ITPKA	CAAGAAAATGCTGGCGGTGGATC	PF03770
ITPKA	GCGGCTCCGGCTCTCACTGTCGC
ITPKB	GGAGCTAGCTTAACGATGGCCAC
ITPKB	GCAGCGTCCCAACAGGGCAAAGG
ITPKB	TCGCTCCGGGCGCCCTGAACCAG
KAT5	TGCCTCAAGTACGGCCGTAGTCT	PF01853;PF17772
KAT5	CCGCAAGGGCACCATCTCCTTCT	PF01853;PF17772
KAT5	GCCTCAAGTACGGCCGTAGTCTC	PF01853;PF17772
KAT7	GCCGCTATGAGCTTGATACCTGG	PF01530;PF17772
KAT7	AAACGATACTCCGCCGGCACATG	PF17772
KAT7	GGCACCAACGGAGAGACAGCTTC
KAT8	ACCGGCGGCTGGACGAGTGGGTA	PF11717
KAT8	TGTGCCGGCGACCGGATAGCACC	PF11717
KAT8	CCGGGAAAGAGATCTACCGCAAG	PF01853
KATNAL2	AGCTTGCCCGCTACCACGCCCCA	PF00004
KATNAL2	AGGCGAGTGTTATCAACTACCTC
KATNAL2	GACCGGGGCCTCTGCTGATTGAT
KCNA1	CGAGTTGGGCGAGGAGGCCATGG	PF02214
KCNA1	ATCGTGGAAACGCTGTGTATCAT	PF00520
KCNA1	ATAGACATTGTGGCCATCATTCC	PF00520
KCNA10	CAACTCTCATCACAGAGCTAGTC	PF00520
KCNA10	ACCTTCGAGCTGGTGCTCCGGTT	PF00520
KCNA10	AATCTGGTGGGAAAATTCGGCGC	PF02214
KCNA2	CAACAGCACCATCGGGTACCAGC	PF00520
KCNA2	GTACTACTACCAGTCAGGGGGCC	PF02214
KCNA2	CCTGTCCCAGCAAAGCCGGCTTC	PF00520
KCNA3	GCGACGAGAAGGACTACCCCGCC	PF00520
KCNA3	GACCCGCTCCGCAACGAGTACTT	PF02214
KCNA3	GAGCTGGCCGAACGACAGGGCAA	PF00520
KCNA5	GCGGACGAGATACGCTTCTACCA	PF02214
KCNA5	GGGATGAACGTGAGCTGCTCCGC	PF00520
KCNA5	GAACTGGCAGAGCAGCAGCCAGG	PF00520
KCNB2	ACCCTTAGGCGGAGTTACAATGA	PF00520
KCNB2	GGGGGCCTCAACCACGAAGTCCT	PF02214
KCNB2	AAAACGTGAGGCGCGTGGTCCAG	PF00520
KCNC2	CCTGGAAACACATGAAGCTTTCA	PF00520
KCNC2	TAGGTCTGAGGGTGCTTGGACAT	PF00520
KCNC2	GGTGGCGGCCGCGAGTTCTTCTT	PF02214
KCNC4	ATATCGACCGCAACGTGACAGAG	PF00520
KCNC4	ACTTCGTGGGGCTACGCGTGCTG	PF00520
KCNC4	TCCGCGTAGGGAACATCACCAGC	PF00520
KCNG2	TGCGCGCGCCACTCAACATCATT	PF00520
KCNG2	GTGCTGGAGACCGTGTGCGTGGC	PF00520
KCNG2	GCGACGAGCTGGCCTACTGGGGC	PF02214
KCNG3	GCGCCGCGGATGTGCGAGCTCTC	PF02214
KCNG3	GAGCGCGACGTGCTCGAGGTGTG	PF02214
KCNG3	GGTGGTGTTCGTGATCGTGTCCA	PF00520
KCNS2	TATCACACCGGCAAGCTTCACGT	PF02214
KCNS2	AGAGGAGGCTGCGCTCGCACACG	PF02214
KCNS2	CATTTGAGCTGGTGGCCAGGTTT	PF00520
KCNS3	ATCGGAATCCCTCCTTGTTCAGA	PF02214
KCNS3	GGTCTCTAGGTGCCACACTGAGA	PF00520
KCNS3	ACCGGGGAGCTTGCCGTCCGGCT	PF00520
KCNV1	ACGGTCAACGTGGGCGGCAGCCG	PF02214
KCNV1	GATATGTCCTGCACTACTACCGC	PF02214
KCNV1	GCGTCATCTCCATTATCTTCGTG	PF00520
KCNV2	CCAAGACGCGCCTAGGTCGCCTG	PF02214
KCNV2	TTCGACCGCGACCCGGCCGTCTT	PF02214
KCNV2	GCGCGCAGCGCCCTCAACCTGGT	PF00520
KCTD12	CGTGACCCGGCGCTGCACGGTGG	PF02214
KCTD12	CCGAGCGCAGCCGGCTGCAGCGC	PF02214
KCTD12	CGCTACATCCTGGATTACCTGCG	PF02214
KCTD21	AGGAGATGGGGCTGCTCCGCAGG	PF02214
KCTD21	GCTATATCCTCAACTTCCTGCGG	PF02214
KCTD21	ATTGACCGTGACGGCAAAGTGTT	PF02214
KCTD6	AGAATTGACCTTACCGTTGGATT	PF02214
KCTD6	CCAGATTGAGCCCTTGATTCAGT	PF02214
KCTD6	ATGCTTGGAGCTATGTTTGGGGG	PF02214
KCTD8	TGTGACCAAGCACTCGACGCTGC	PF02214
KCTD8	AGGTACGTGCTGGATTATCTGCG	PF02214
KCTD8	CAGCTCACCGACTTGGTCAAGCT	PF02214
KDM3A	GCTGGGTCTGTCAAAACCGACTT
KDM3A	TAGCTTGGACCCATCTACTCAGT
KDM3A	GACGTACAAACCTCTGTTGGACA
KDM3B	GTAACGTCTTTGGCAGGCACTCA
KDM3B	ACTCGAAAAGGGGTACTCCGTGT
KDM3B	GTAGGGGGGTACGTTAAAAGCAG
KHSRP	GAATGATGCTGGCGTGCGGATAC	PF00013
KHSRP	GGGACCGGAATGAGTACGGATCT
KHSRP	AGACAGCGGTGGCCTACCCGAGC
KLHL13	AGCGTCTTGCCTTCGTGCTTTCC	PF07707
KLHL13	TCTATGTGGTTGGCGGACAGAGT	PF01344
KLHL13	AGGCTACCTGTCGTTGGCTTCGC	PF07707
KLHL14	CGACGTGACCCTGACGGCCCAGG	PF00651
KLHL14	GAGGAGATGCGCGCCCTGCTGGA	PF07707
KLHL14	TCTACACGGCCAACGTGACCCTG	PF00651
KLHL32	AACGAGGCCCTGGAATACCACCA	PF07707
KLHL32	ATTGGTGGGAAAAAGCGCGAGGT	PF07707
KLHL32	AGTGGCCGGACGTGTGCTGTGAG	PF01344
KLK12	GGCGTAACTCACAGCCGTGGCAG	PF00089
KLK12	TCTGTGACCCATCCCGGCTACCT	PF00089
KLK12	ACCGCTGGCACCGAGTGCCACGT	PF00089
KLK6	TGGGGAAGCATAACCTTCGGCAA	PF00089
KLK6	GTTGTCCGGGCTGTGATCCACCC	PF00089
KLK6	CTGACACCATCCAGTGTGCATAC	PF00089
KLK8	AACTGCGTGACCAGGCATCCCTG	PF00089
KLK8	CAGGGCCAGCAACTACTCTGTGG	PF00089
KLK8	ACACCCCTGCTACAACAGCAGCG	PF00089
KRAS	TCGACACAGCAGGTCAAGAGGAG	PF00071
KRAS	GATATTCTCGACACAGCAGGTCA	PF00071
KRAS	AACCCACCTATAATGGTGAATAT
LALBA	GTGCAAGAGCAGCCAGGTCCCTC	PF00062
LALBA	ACACCAGTGGTTATGACACACAA	PF00062
LALBA	GACTCTTCCAGATCAGTAATAAG	PF00062
LDHAL6A	GTCCAGCGAAATGTATCCATCTT	PF00056
LDHAL6A	ATGATTCCCAATATTACCCAGTA	PF00056
LDHAL6A	CAATATTACCCAGTACAGTCCTC	PF00056
LDHC	CGTTACCTAATTGGAGAAAAGTT	PF02866
LDHC	GTACTTCAAAGATTACTTCTGGA	PF00056
LDHC	GCTGATGAACTTGCCCTTGTTGA	PF00056
LIN28A	TGTCCATGACCGCCCGCGCCGGG	PF00313
LIN28A	AACGTGCGCATGGGGTTCGGCTT	PF00313
LIN28A	GGCTTCCTGTCCATGACCGCCCG	PF00313
LIN28B	CAAAGGCCTTGAGTCAATACGGG	PF00313
LIN28B	ACTTCCTAAACAGGGGCTCCCAC
LIN28B	TGTGGGCAGTTTGCCACCATGTG
LIPF	CACCAATCCCAGCCTGGCTAAAA	PF00561
LIPF	TTGCTACTGAAGTGTGCTCCCGT	PF00561
LIPF	CAAAAAGCCTTATAAACAAACTT	PF00561
LIPI	ACGGATACAGACCAGTAGGCTCC	PF00151
LIPI	GGCATTCAAGAGCCCTTGGGACA	PF00151
LIPI	CAAGACTAGCTTATGTGTGGACT	PF00151
LIPN	TTATGGGCGAACACATGCTAGGA	PF04083
LIPN	GGCGAACACATGCTAGGAGCACA	PF04083
LIPN	CAGACAATGCCTACTGGCTTGAG	PF04083
LNPEP	AACCCCTGGCAGCAAGATCTGCT	PF17900
LNPEP	TACGTTGAAGATAGAGTACTCGG	PF17900
LNPEP	AATCGAGCATCTAAGAAATCTTC
LONP1	AGCGTCGGGGGCATGACTGACGT	PF00004;PF02190
LONP1	TAAGCGGCTGTACAAGGCCCTCT	PF02190
LONP1	CAAGCACGTCATGGATGTTGTGG	PF02190
LONP2	CCCATAGGCACTTGATCCCCAAG	PF00004
LONP2	TAGCAATACGCCCTATTAGGAGA	PF02190
LONP2	CCAGACATCTTGACATCAATTAT	PF02190
LOX	GCGGGCTCTAGATGTCGAGTAGC
LOX	CTCCGCCGCGCATCTCAGGTTGT
LOX	GGGGTACTTACCGTACTGGAAGT
LOXL3	TATCGTGCCAATGACACCGCCAG	PF00530
LOXL3	TGACGGCTGGTCGCAAGTGTGCG	PF00530
LOXL3	CTGGAGTTCTATCGTGCCAATGA	PF00530
LOXL4	CCAGCGAGGTGCCTGTCGACAGC	PF00530
LOXL4	ACGCTGGGGGAGCGTGTGCAGTG	PF00530
LOXL4	GGTCGGGGACGCCAAGGGCCCAG	PF00530
LVRN	TACTCAAACGCTGAGCAAGATGA	PF01433
LVRN	GCGTCCCAGCTGGAACCAACATT	PF17900
LVRN	ACTACGCCCCACATGCCAACTTA	PF17900
LYZL1	ATAGTCGATGCTGCCGTCATCCA
LYZL1	GCCGCTCTCATAATATGCCATGC
LYZL1	GAGCCTCACCTGAGCAGGCGACA
LYZL4	AACCCCATGGCCATCTACGAGAA	PF00062
LYZL4	GATGCGTGGCAGTGACTGGTGTG	PF00062
LYZL4	GCGACCATGGCAGGAACCGCTGC	PF00062
LYZL6	AGAGTTACTCGGAAAACCTTTGC	PF00062
LYZL6	GACGGAAGCTTTGACTATGGCCT	PF00062
LYZL6	GTGGAAAGCAAGTTCAACATATC	PF00062
MAP2K1	TATGGTGCGTTCTACAGCGATGG	PF00069
MAP2K1	AAGGTCTCCCACAAGCCTTCTGG	PF00069
MAP2K1	AACCCGCAATCCGGAACCAGATC	PF00069
MAP2K2	TACGGGGCCTTCTACAGTGACGG	PF00069
MAP2K2	CGCGCCCAGCTCTGAGATCCTTT
MAP2K2	AGCCGCTTCTTCTGCTGCTCGTC
MAP2K4	GGCATCAGTGGACAGCTTGTGGA	PF00069
MAP2K4	GATGTAGTAATGCGGAGTAGTGA	PF00069
MAP2K4	GACGAGGAGCTTATGGTTCTGTC	PF00069
MAP3K10	GCAAGGTCTATCGGGCCCTGTGG	PF07714
MAP3K10	GGCCTCGCCCGCGAGTGGCACAA	PF07714
MAP3K10	CTACCGTGAGATCGACGCCTTGG	PF07714
MAP3K9	AAGGACTCGCAGGTGTCCGGCGA	PF14604
MAP3K9	GCAGTCGCTTATGGAGTGGCCAT	PF00069
MAP3K9	CTCGTGGAGGACCTTTGAATAGA	PF00069
MAPK1	CAAGCTCTTGAAGACACAACACC	PF00069
MAPK1	GCTAACGTTCTGCACCGTGACCT	PF00069
MAPK1	GAGCACCAACCATCGAGCAAATG	PF00069
MAPK3	TGAGCATGACCACACCGGCTTCC	PF00069
MAPK3	CAGGACCTGATGGAGACTGACCT	PF00069
MAPK3	TCAACACCACCTGCGACCTTAAG	PF00069
MAPK4	AGCGTGGCGTACATCGTCCAGGA	PF00069
MAPK4	GCGGGCTCAAGTACATCCACTCC	PF00069
MAPK4	GGGTTGGCAAGGATCGTTGATCA	PF00069
MAPK6	CCCCCACAAAATACTAACCTGCA
MAPK6	TATACATACCTTATGGGAATAAT
MAPK6	TCAGGTATCATGATTGTCAGTTT
MAPK8IP1	GGTCTCGATGCGAGTGGCCCCGA
MAPK8IP1	ACTGATGGAGGGGTGCGGCCGCC
MAPK8IP1	GAGGACTCCACGCCTGATGAACC
MAPK8IP2	CCTTCGCAGTCGCAACCCGGGCG
MAPK8IP2	ACCGCGTCGTACACCAGCGACGC
MAPK8IP2	TCAGCAACCCCACGCGTGACACC
MARK2	TACACGGGAAGAGATCCAGGACT	PF00627
MARK2	CCCTGGTCGCTGAAGCGCCGCTG
MARK2	GGGGCCGCAACTCAGCCACCTCT
MARK3	TGGCAGTCCTCCATACGCAGCAC	PF00069
MARK3	GTGGCAGTCCTCCATACGCAGCA	PF00069
MARK3	TACACACTAGTCAGTGGCTCACT	PF00069
MBOAT1	CAATATGCCACATCAGCCGAATA	PF03062
MBOAT1	AAGGACTACATAGCCTTCATTGA	PF03062
MBOAT1	CGTCCTGGTACAACCAGCTCTGA	PF03062
MBOAT2	ACTTGACCATCTGTACAACATTA	PF03062
MBOAT2	GTTTCGAACTTATCTACATTCAA	PF03062
MBOAT2	AAGCTACAGCTTCGTGGCCAACA	PF03062
MC2R	CTGCGGACCGCTACATCACCATC	PF00001
MC2R	GCTGATGCTGGTCTTCATCCTGT	PF00001
MC2R	GAAACCACAGCCGATGACATCAT	PF00001
MC3R	CGCGCTCCGCTACCACAGCATCA	PF00001
MC3R	ATCGTCTACTCGGAGAGCAAAAT	PF00001
MC3R	CTGGCCGTGGTCAGGAACGGCAA	PF00001
MCCC1	AAGAACAGTTAGAGTCAGCACGG	PF02786
MCCC1	CGTGCATTATGACCCCATGATTG	PF02785
MCCC1	TAGGCCCTCCTCCATCTGCAATT	PF00289
MCL1	GGGATGGCGTGCAGCGCAACCAC	PF00452
MCL1	GGGCGACATGATGGCGTCAGCGG
MCL1	CGCCAATCACCGCGCCGGCCTCC
MMP20	GACCAGACCACAATGAACGTGAT	PF01471
MMP20	TATCCATTCGATGGGCCTCGGGG	PF00413
MMP20	ATGAGTTCTGTCGAGGTGGACAA	PF00413
MMP27	ACGCTATCACAACTTTCCGCAGA	PF00045
MMP27	GATTGACAGTGACTGGAAAACTG	PF01471
MMP27	GTCATGCACTGGGGCTCTCTCAC	PF00413
MOGAT1	ACCCCCATGGAATAATGGCAGTT	PF03982
MOGAT1	ACTGGCATACCCCAGAGCGAGGA	PF03982
MOGAT1	CAAGAAAAGTGTGTCCTACATGG	PF03982
MPP4	GTTGAGGGACTGGACCCTGAACA	PF00595
MPP4	CGTGAAACCCCTACTTCCCCTGA	PF02828
MPP4	GTGGCCAGGATCATCCACGGTGG	PF00595
MPP5	CAGTCAACAGATCAAGCCGCCTC	PF00595
MPP5	TCTTATCTCCAACGCACAAGATC	PF09060
MPP5	ACTTAAACATATCCAACATACTT	PF09060
MPP6	GAGGCCCATGATATTGTGGCATC	PF02828
MPP6	GATTATAATCCATACAATGACAA	PF07653
MPP6	GGGTGACACTTCCACTAATATTT
MPP7	GTGGCAAGCGAAACACGAAGCTG	PF07653
MPP7	TCAAAGCCCTCTTTGACTATAAT	PF07653
MPP7	GCTTGCCACCAAGTTGCATCATC
MTMR7	GGAGTAGACGGCGATTTCCTGTC	PF06602
MTMR7	GTTTATCGGGATAGAGAACATCC	PF06602
MTMR7	GTTTATGTCGTTGACACCCGGCC	PF06602
MTMR8	CACTCGCTGTGTAGATGATGAGC	PF06602
MTMR8	TTATAATCCCAAATCCTCAAAAG	PF06602
MTMR8	GGCGTATGGGAATACCCAACAGA	PF06602
MTNR1B	CTGGAGTACGACCCACGCATCTA	PF00001
MTNR1B	GGCCCGCAGGAAAGCCAAGCCAG	PF00001
MTNR1B	ATGGGCCTGAGCGTCATCGGCTC	PF00001
MYC	TACTGCGACGAGGAGGAGAACTT	PF01056
MYC	TCTGCTCTCCTCGACGGAGTCCT	PF01056
MYC	CCCTACCCTCTCAACGACAGCAG	PF01056
MYCL	TCGGCCCGGGAACGGCTGGAGAG	PF01056
MYCL	GGGTCCGAGAGCCCAAGCGACTC	PF01056
MYCL	CCGGGGGAACCCGCCCAAGGCGT	PF01056
MYH1	AGATGAAAGAGTGTCCATCTATA	PF00063
MYH1	GCGCTCTAGAAGATCAACTGAGT	PF01576
MYH1	AGAGAAGCTCCTGGGGTCCATTG	PF00063
MYH13	CAACTATGCTGGTGCAGAGACAG	PF00063
MYH13	GTACAACCTCAAAGAGCGCTATG	PF00063
MYH13	CAAGCCAAAATAGATGACGAACA	PF01576
MYH2	CCACGAACCCATATGATTACCCA	PF00063
MYH2	TTACCAGATTACATCGAATAAGA	PF00063
MYH2	CCAGCTTAAGGCTGAGAGAAGTT	PF00063
MYH4	GTAACCAAAGGCCAGACTGTGCA	PF00063
MYH4	TAAATGCGAGTGCTATCCCAGAG	PF00063
MYH4	GGTGCCACAGGCAAACTGGCTTC	PF00063
MYH6	CCAGCATTGCAGCCATAGGTGAC	PF00063
MYH6	CGTGGCCTCCATTGATGACTCCG	PF00063
MYH6	CCCGGTGGAGAGCCGACACCGTC
MYH7	TTGCAGCCATTGGGGACCGCAGC	PF00063
MYH7	GCTGATCAAAAACAAGATTCAGC	PF01576
MYH7	ATGTATAAGCTGACAGGCGCCAT	PF00063
MYH8	TATCAGATCACTTCCAATAAGAA	PF00063
MYH8	CCAAGCAGAATCTTATATGGTGA	PF00063
MYH8	AAGAGACCCACCAGCAGACCCTG	PF01576
MYLK4	ACGGAGCTTGATACCATCCTGTT	PF00069
MYLK4	GGCCAGGTTCACAAGTGTGAGGA	PF00069
MYLK4	ACGGGCATCCTTTCCGTCAGGTC
NAA10	GTGAAGTGGAGCCCAAATACTAT	PF00583
NAA10	ACCTCCTCTGCCTGCCCGAGAAC	PF00583
NAA10	ACCGGCGCCTCGGTCTGGCTCAG	PF00583
NAA11	ACGCCAAATACGTGTCTCTGCAC	PF00583
NAA11	TGGCCCCAGCTTTCTTACATCGC	PF00583
NAA11	CCTTCCTGAGAACTACCAGATGA	PF00583
NAPA	GCCGAGGCGGAGCGCAAAGTGAA	PF14938
NAPA	CGCTGCGCTGCTGGAGCAGTATC	PF14938
NAPA	AGAGCAAGCACGACGCAGCCACC	PF14938
NAPB	CAATTGCAGCCAAGCACCACATT	PF14938
NAPB	GCTGATGGCGGAGGCCGAGAAGC	PF14938
NAPB	GTCAGGCAGCCAAGCTCCACATG	PF14938
NEDD8	CCACAACAGCAGAGGCTCATCTA	PF00240
NEDD8	GACGCTGACCGGAAAGGAGATTG
NEDD8	CCTCCACACGCTCCTTGATTCGC
NEK1	ACTAAAGATGGAACAGTACAACT	PF00069
NEK1	GCCCTGAAACATGTACATGATAG	PF00069
NEK1	CCGGGTATCAGTTAAACTACTGT
NEK3	CTTGTACCTATGTGGGAACTCCT	PF00069
NEK3	GCATGAAAGCAGTAATCAGATGT	PF00069
NEK3	CTAGTCAAGCAGATGTTTAAAAG	PF00069
NEK5	GCTGTGTCTTATATGAGCTCTGC	PF00069
NEK5	TCGTGAGCTCCATTCCTTGATAT	PF00069
NEK5	TTAGCAAGAACGGAATGGTGGCA	PF00069
NNMT	AGGAGATCGTCGTCACTGACTAC	PF01234
NNMT	ACTGGTCCCCAGTGGTGACCTAT	PF01234
NNMT	CCCCCGGCTGACTGCGTGCTCAG	PF01234
NPBWR2	GCTGGCGTCTACAGCAACGAGCT	PF00001
NPBWR2	CTAGCCGTGATGAGCGTGGACCG	PF00001
NPBWR2	CGTGGCCCGAGCAGGTCTGGTTC	PF00001
NPFFR1	ATCGTGCTCAAGAACCGGCACAT	PF00001
NPFFR1	ATGGTGGACGCCCGCAACCGCTC	PF00001
NPFFR1	ACATGCAAGATGAGCGGCTTGGT	PF00001
NPFFR2	CCAACATCTACCTGGCTCCCCTC	PF00001
NPFFR2	TCATTATTATGATCATCTGGGTC	PF00001
NPFFR2	GAAACACGATGTGCAAGATCAGT	PF00001
NPY2R	GCTGATTGAGATCATCCCGGACT	PF00001
NPY2R	TTGGTGATCCATGTGGTGATCAA	PF00001
NPY2R	GCTTGGCCTGGGGCATCAGTGCC	PF00001
NR2E1	AAACGGAGCATCCGAAGGAATAG	PF00105
NR2E1	AGAGCGGCAGACCCTCGTGAGCC	PF00104
NR2E1	ATGAGCATCAAGTGGGCTAAGAG	PF00104
NR2F1	TTCAAGAGGAGCGTCCGCAGGAA	PF00105
NR2F1	GTGCTCAACGCGGCCCAGTGCTC	PF00104
NR2F1	CCGGATCTGCAGATCACCGACCA	PF00104
NR2F2	TGTTGAATGCGGCGCAGTGCTCC	PF00104;PF00105
NR2F2	CGAACTGGCCGCGAGGATGCTCT	PF00104;PF00105
NR2F2	AAGCGCAGCGTGCGGAGGAACCT	PF00105
NRAS	CCATCAATAATAGCAAGTCATTT	PF00071
NRAS	GACATACTGGATACAGCTGGACA	PF00071
NRAS	GGAAAAGCGCACTGACAATCCAG	PF00071
NXT1	TGATGAAGCCACACCAAGCCAGA	PF02136
NXT1	ACACCAAGCCAGACCACGGTCCT	PF02136
NXT1	TACTACACCACCATGGATAAGCG	PF02136
NXT2	AGGTCAATATGTTAGATTGCCAA	PF02136
NXT2	GGGCTGGATGCCCTAAATAATTT	PF02136
NXT2	TGTAGATCAGGCATGTAGAGCTG	PF02136
OPRM1	GATGGCAACCTGTCCGACCCATG	PF00001
OPRM1	AACCTTGCTCTGGCAGATGCCTT	PF00001
OPRM1	CCTAATGGGAACATGGCCATTTG	PF00001
OTX1	GGAGCCATTGGCCGCGCCTAGCA	PF03529
OTX1	TCCCATGTCCTACGGCCAGGGCG	PF03529
OTX1	AGATCAACCTGCCGGAGTCTAGA	PF00046
OTX2	ATGACCTATACTCAGGCTTCAGG	PF03529
OTX2	CCACTGTCAGATCCCTTGTCCAC	PF03529
OTX2	CTCGGGCGCAGCTAGATGTGCTG	PF00046
P2RY13	TCAAGATCATCAGACCTTTGAGA	PF00001
P2RY13	ATGAGACCATGTATGTGGGCATC	PF00001
P2RY13	GGGCTCATAGCCTTTGACAGATT	PF00001
P2RY14	GGGAGGTTACACAAATAAAATGT	PF00001
P2RY14	TGTCAGTGATAGTATGGATGCTC	PF00001
P2RY14	TTGCTGACTTTGTGATGAGCCTG	PF00001
PACSIN1	TCGATGAGCTGGCGCCAACGCTT
PACSIN1	GCCGCCAGGTGGGGAACTACAAG
PACSIN1	CTGCTCAGGTGTGACCGATTGCT
PACSIN2	GAAGCACCTAGACCTGTCCAATG
PACSIN2	TCCTCGAACTGCTGGCACTGCTC
PACSIN2	GAGCCAATCACGGGCCGGGCATG
PACSIN3	AGGAGCGCGCCCGCATCGAGAAG	PF00611
PACSIN3	TCACGGCGGCTGAGCGGCTGAGC	PF00611
PACSIN3	GCTGACTGGGCCCGAAAGTGGAG	PF00611
PAFAH1B1	ATTCGACCACAGCGGCAAGCTTC	PF00400
PAFAH1B1	CAGGAGTCCAGTCACTCGAGTCA	PF00400
PAFAH1B1	TTCAGTAGCCATCATGCCCAATG	PF00400
PARP1	GGCCCGAGTACAGTGCGAGTCAG	PF00645
PARP1	CTGCGAGGAATGCTCGGGTCAGC	PF08063
PARP1	GACCGAGTAGCTGATGGCATGGT	PF08063
PARP2	AGGCAATCTCAACAAGGCCAAGG	PF05406
PARP2	GTACTCCTCCACTAATCCGGACA	PF02877
PARP2	TACACCAGGATTCCGCATGACTT	PF02877
PARP3	GACCTACTTAGAACAGACTGGCA	PF00644
PARP3	TGCAGGCCAAGAAGGACATGCTG	PF02877
PARP3	ACACCGTCATCCCGCACAACTTC	PF02877
PAX1	GTCAACGGCCGCCCCCTGCCCAA	PF00292
PAX1	ACGGCTGCGTGAGCAAGATCCTG	PF00292
PAX1	GCGTATCCCACGGCTGCGTGAGC	PF00292
PAX4	GTGGCCCGTGGAAAGCTGGCTAC	PF00046
PAX4	TGGGAAATCCAACGCCAGCTTTG	PF00292
PAX4	CCAACAGAAGAGCCAAATGGCGT	PF00046
PCBP2	CTATCTAGAGTGGTGCACGTATC
PCBP2	CCTCCAACATGACCACGCAGATC
PCBP2	TAGGCCTATACCATTCAAGGACA
PCCA	GATGCGGAGACTCGAAGAGCGAT	PF02786
PCCA	ATTGGACCTGACACACATGCTAT	PF00289
PCCA	TTGGAAATGAATACAAGACTCCA	PF02786
PCGF3	TGGAGGAGAACAACACCTGCCCC	PF13923
PCGF3	GCGGGTACCTCATCGACGCCACC	PF13923
PCGF3	CCAGTCATGACAGAACCATGCAA
PCGF5	AAGATAGCAATGATTGCCCAAGG	PF13923
PCGF5	AGCCAACAACAGTGACGGAATGC	PF13923
PCGF5	CACGTGTAGAACATCGAATGAAT
PCSK2	ACCGAAAAAAGCGAGGTTACAGA	PF16470
PCSK2	GCTGCCGCCAACAACAATATCTG	PF00082
PCSK2	CGACTTCAGCAGCAACGACCCCT	PF00082
PCSK6	CTACGCCAGCTACGACGTGAACG	PF00082
PCSK6	AAAGATCAACCTTGAGTAGCAGA	PF16470
PCSK6	CGACCGGCAGCGACTGTTCTTGT
PDE6G	AGCAGCGACAGACCAGGCAGTTC	PF04868
PDE6G	GGTCAGCCACCAGGGTGGCCGGG	PF04868
PDE6G	AAGAGCAAGCCCCCAAAGAAAGG	PF04868
PDE6H	AAACCAGGGTCCTACCACCCCAC	PF04868
PDE6H	AGCAGAGGCAGACTCGCCAATTC	PF04868
PDE6H	AAGCAGAGGCAGACTCGCCAATT	PF04868
PFKFB3	ATCGAGTCGGTGTGCGACGACCC	PF01591
PFKFB3	GGCACGGCGAGAACGAGCACAAC	PF00300;PF01591
PFKFB3	TCGAGTCGGTGTGCGACGACCCT	PF01591
PFKFB4	GTCGAGTCCATCTGTGTGGATCC	PF01591
PFKFB4	GCCAGTATCGCCGGGACGTGGTC	PF01591
PFKFB4	TGTCGAGTCCATCTGTGTGGATC	PF01591
PFKL	GAGGCTGGGCTTCGACACCCGTG	PF00365
PFKL	GTGGGTCCCGACTGAACATCATC	PF00365
PFKL	GACACCCGTGTAACTGTGCTGGG	PF00365
PFKM	GGGAACGAGAAGGACGACTCCGA	PF00365
PFKM	GAAGTAATGGGCCGCCACTGTGG	PF00365
PFKM	GAGTTGGTATCTTCACCGGTGCC	PF00365
PHF21A	GACGTGGAGTGAGTCTAGGAGGG
PHF21A	AGGTCCAGCGAGTCTGGTCCCTG
PHF21A	AAGACGAGAGGTAGTGTCTTTGT
PHF21B	GTGGTAACCAGGCCTAGCGCTAC
PHF21B	TCTGTGGGCGGCCGCGACTCTGC
PHF21B	CCAGGTTAGGCCAAAGACTCTGA
PHYKPL	GCCGGGTAGGCAAGCACTTCTGG	PF00202
PHYKPL	GCAACCTGGATGGCCAGAAGGAG	PF00202
PHYKPL	AGAGACCCTGCCGGAGCAGCTCT	PF00202
PIP5K1A	TCAGACAACCTCATCAGCCTTGA
PIP5K1A	CCCCCTAGCAGCATCTGGAATCA
PIP5K1A	TCAGAACCTCAACCAGAACCCTC
PIP5K1C	TACGTCACCAGCGACGACGAGTT	PF01504
PIP5K1C	ATGCAGGACATGCCCGAGGGGCT	PF01504
PIP5K1C	CGTCCACCGCCCCAGCTTCTATG	PF01504
PLA1A	GAAGGCACCGATCTCAAAGTCCA	PF00151
PLA1A	GGTATTCGGATTCCCGTTGGACA	PF00151
PLA1A	GAACCCTTCTGCGTGCAACGAAT	PF00151
PLA2G2A	TACGGCTGCCACTGTGGCGTGGG	PF00068
PLA2G2A	TGAGCTACAAGTTTAGCAACTCG	PF00068
PLA2G2A	ACGACAGGAAAGGAAGCCGCACT	PF00068
PLA2G2D	TACTGGCCCTACGGCTGTCACTG	PF00068
PLA2G2D	AGGGGTGCAGCATCTACAAGGAC	PF00068
PLA2G2D	ACTGCGGACTAGGTGGCAGAGGC	PF00068
PLA2G2E	GTTTGGGGTGATGATCGAGAAGA	PF00068
PLA2G2E	ACGACTATGGCTGTTACTGCGGC	PF00068
PLA2G2E	CTCTGTCAGCGAACGTGGCATTT	PF00068
PLA2G2F	ACCGTGGCCATCCTTGCTGGCAG	PF00068
PLA2G2F	GGGGCCTCCTGTCCTTCAAGAAC	PF00068
PLA2G2F	GTGGGCTACGGTTGCTACTGTGG	PF00068
PLA2G5	TACGGCTGTTACTGCGGCTGGGG	PF00068
PLA2G5	GGCGCATGACCACTGCTATGGGC	PF00068
PLA2G5	CTGCGGCTGGGGCGGCCGAGGAA	PF00068
PLK1	GACTGGCAACCAAAGTCGAATAT	PF00069
PLK1	GACAGATCCCACTGCCCGCCCAA	PF00069
PLK1	GAGGTGGATGTGTGGTCCATTGG	PF00069
PLK2	GATGACATCATTCGACATGACTT	PF00069
PLK2	CCACTACTTCGAGGACAAAGAAA	PF00069
PLK2	ACAAATAACAAAGTCTACGCCGC	PF00069
PLK5	GGTGCTAGGAGGTGCACGATGAG
PLK5	GTGCGCCCCCCGTCCAAGAGCTG
PLK5	GGGTAGTGGCCCTCACGGATGTT
PLXNA3	CACGTCCAAGATCGTGCGCATGT	PF01403
PLXNA3	GGCCGAGTACATCAGTGCTGAGA	PF01833
PLXNA3	TGGGCACTGCTGTCGACGGCAAG	PF01403
PLXNA4	GCGACATCGCCTCCCATGTCAAG	PF01833
PLXNA4	GCGTACGTCTTCCATGATGAGTT	PF01403
PLXNA4	CCCACCCCGCATCGTCCAGACCT	PF01403
PLXNB1	TGCGTCGGGCCGGCCGTCTGCGT	PF18020
PLXNB1	GCGCTGTTGTGATCGCCAAAACT	PF17960
PLXNB1	GCTAACAGCTGTGGCAGTCACCA	PF01403
PMPCB	GGTGACTCTTTATGCACACACAA	PF05193
PMPCB	AACGTGAGCGTGGAGTAATCCTT	PF00675
PMPCB	GTGGATTATATAACCACACATTA	PF05193
PNLIP	CTACGAAAGACTCGGCTGCTTCA	PF00151
PNLIP	GAATGAGCCAAGTCGTGGGCCAC	PF00151
PNLIP	GTCCGATTGGACCCCAGCGATGC	PF00151
PNLIPRP1	GAACGAACCAACAGATGGGTCAT	PF00151
PNLIPRP1	AAATGGACAGAAAGACCCGGTTC	PF00151
PNLIPRP1	CTTGGAAAGCATCCTCAATCCCG	PF00151
PNLIPRP2	TTACCGCAATAGCTGCACCACGT
PNLIPRP2	TGTACAGAAGAAAGCGGGTGTCA
PNLIPRP2	CCGACAGTGCTTGTATTAAGAAA
PNMA6E	GGAACCAGGACACTCGAATGACT	PF14893
PNMA6E	GGCCCGCCCCAGCGAGGCACTCC	PF14893
PNMA6E	GGCGGCCCGGCCCTGGAAGTCGT	PF14893
PNMA6F	ACGCGTCGGAAAGGGAGAGAAGG	PF14893
PNMA6F	GAGGACGCCAAGGATATGCTGCA	PF14893
PNMA6F	GGAGCCGGGATACATGGATGACC	PF14893
PNPLA2	CTGACCCGCGTGTCAGACGGCGA	PF01734
PNPLA2	TGGTGGCCAACGCCACGCACATC	PF01734
PNPLA2	ACCTGGTAAAGATCATCCGCAGT	PF01734
PNPLA3	TCCGACAGGGTCTCTGCAAATGC	PF01734
PNPLA3	TGGGCTTCTACCACGTCGGGGCG	PF01734
PNPLA3	GGTCCAAAGACGAAGTCGTGGAT	PF01734
PNPLA5	TCGTCTGGGGCGCTCAACGCAGT	PF01734
PNPLA5	GCTGACCCGCTGGCCTGACGGAC	PF01734
PNPLA5	TACTGCGGGCTGATCCCCCCCGA	PF01734
POC1A	CACCCGTCGGGAAACTACCTGAT	PF00400
POC1A	CGGCTCCCGAGACAAGACTGTCC	PF00400
POC1A	ACTGGCCACAAGGATGCCGTCAC	PF00400
POC1B	ACCCGATGGAAGACTAATTGTGT	PF00400
POC1B	GTGGACTTTAACCCTAGTGGTAC	PF00400
POC1B	ACAGCGGTGGAGTTAATTGCATA	PF00400
PPIH	GCCGCATGAAGATCGAGCTCTTT	PF00160
PPIH	CCGGGGGCCATTTGCAGATGAAA	PF00160
PPIH	CAGACGTTGTGCCTAAGACGGCC	PF00160
PPIL1	ATTGTGCTGGAGCTGTACTGGAA	PF00160
PPIL1	GCTCGTCGAGGTTACTACAATGG	PF00160
PPIL1	CACAGAATTATCAAAGACTTCAT	PF00160
PPIL2	CACAGATCCATCCGGAACTTTGT	PF00160
PPIL2	ACAGATCCAAGGGGGCGACCCCA
PPIL2	AGATAATAAGACGGGTCCTGTTT
PPP1R14B	GGCGCGGGGTGGGAACACACCTG
PPP1R14B	GGGGGGGCTCTGAAAGTAGACGC
PPP1R14B	GAGCCCCCCCGGGGCCGCAGGAG
PPP1R14C	GAAGCGGCTGGTGCTGGAGGAAT	PF05361
PPP1R14C	CGGGAGGACTCGGCGCCCGTGGC	PF05361
PPP1R14C	CGATCGTAAGGAGCTTCGGAAGC	PF05361
PPP2CA	TGGGAGATTATGTTGACAGAGGA	PF00149
PPP2CA	AGAGCACTTGATCGCCTACAAGA	PF00149
PPP2CA	GTTACCGTGAACGCATCACCATT	PF00149
PPP2CB	ATGATCTTATGGAACTCTTTAGA	PF00149
PPP2CB	TGTAAACGATCCAGGGCTCTTAT
PPP2CB	AGGTGCGTTATCCAGAACGCATT
PPP6R1	TATCGGGGCCCCTGGCGGAGACC	PF04499
PPP6R1	GCCTCTGGGCAACACGCGGCTGC	PF04499
PPP6R1	AACGCATCCCAGTCCCTGTGTGA	PF04499
PPP6R2	AGCCGGGCTCCGGCAGGACGTCC	PF04499
PPP6R2	GTACATACTTGAAGCGGACCTTC
PPP6R2	CCTTGGGCGGGTTGAGCAGGAGC
PRB1	CCTGGAGGAGATCGGGGACTTCG
PRB1	GTTACCTCCTTGTGGGGGTGGTC
PRB1	TGCCTCCTTGTGGGGGTGGTCCT
PRB4	CCTTCACTTGAACTCTCAGCTGA
PRB4	CCTGATATTAGGAAGAGAGATTC
PRB4	TTGGGACTGGTTTCCTCCTTGTG
PRDM7	CGATGAAGAATGGACACCTAGGC
PRDM7	CTAGCCAGGAATATCCACTGTTG
PRDM7	GCGTTCCTGACAATTCTCTCAAA
PRDM9	GCTGGAAGTCACACCTCCTCATT	PF00096
PRDM9	CGCTGTTCCACTCTTAAGGCCAT
PRDM9	AATCAGATGTTATTACACACCAA
PRKCE	GCTCTGGCACGGAAACACCCGTA	PF00069
PRKCE	ACCGTCGATGTGAGACCAACGTG	PF00130
PRKCE	CGATGCCCCCATAGGCTACGACG	PF00168
PRKCI	GGAGACCCGTGTACAGTATCATC
PRKCI	AGCGTGCTCACTGTGCCATCTGC
PRKCI	ATCGAACCAACAGTACTTTGGCA
PRKG2	GGTGGACCTCAAGAGGCACTTTA
PRKG2	ACTTCTCTTGTACAGGCGGTCCA
PRKG2	CAGTGATGATGTCAGGTCAGCTA
PRKX	ATCGAGTACCTGCACTCCAAAGA	PF00069
PRKX	GACGTCATCCGCCTAAAGCAGGA	PF00069
PRKX	CCGACGTCATCCGCCTAAAGCAG	PF00069
PRLHR	GACGTGCTCATGTGCACCGCCTG	PF00001
PRLHR	TGGGGCTCCCAGGAGCGCCAGCG	PF00001
PRLHR	GGCGGCGGCCTGTGCCACCTGGT	PF00001
PRMT1	CAGACCGGGCCACGCTGTATGTG	PF13649
PRMT1	ATAACCGGCACCTCTTCAAGGAC
PRMT1	TGGGCTCACCGTGGTCTAACTTG
PROP1	GTTGGAACAGCTGGAGTCAGCCT	PF00046
PROP1	GGAGGAACCAGTACCCCGACATC	PF00046
PROP1	AGTACCCCGACATCTGGGCCCGA	PF00046
PRSS2	CCGCGTGTCCGCCATCTCTCTGC	PF00089
PRSS2	ACAGCCGGACTCTGGACAATGAC	PF00089
PRSS2	GCGTGTCCGCCATCTCTCTGCCC	PF00089
PRSS21	ACGTATGCGGAGTGAGCCTGCTC	PF00089
PRSS21	GGTCGCCATCATAAACAACTCTA	PF00089
PRSS21	GTGATCCCTCCGGGTGGATGGTC	PF00089
PRSS22	ATACAGTTCTCAGAGCGGGTCCT	PF00089
PRSS22	TGGGTGGAGCCCCACCCTGTGTA	PF00089
PRSS22	TCTGTGCTGCTGGGGGCCTGGCA	PF00089
PRSS3	ACAGGGACACTCTGGACAATGAC	PF00089
PRSS3	TCCGCCACCCTAAATACAACAGG	PF00089
PRSS3	CGTCTTGTAGCAGTGAGCTGCTG
PRSS33	CCTGAGCGCTCGCGTCCAACCCG	PF00089
PRSS33	GAGGACGGGGCCCGCGGCGACCT	PF00089
PRSS33	GCGTGCGCCTGGGGGCGCTGCGT	PF00089
PRSS37	GATCGTCCGCTACTGGAACTACA	PF00089
PRSS37	GTGTACCTCAAGTCTCACTTCAA	PF00089
PRSS37	AACCCCTGTGTGGGCGTCCTCAT	PF00089
PRSS38	ACCCCATCGGAGGTGACGTGGCC	PF00089
PRSS38	GCGTGCACTACGCAGGCCTCCAC	PF00089
PRSS38	TGGGCGGCGTCCCTGCGCCCGAG	PF00089
PRSS41	TAACGACTGCTGTAGGCCCGCAG
PRSS41	GTGCACCGGCCGGACTGCTGGGT
PRSS41	TGTCACCTACAATGCGTACATCC
PRSS48	GGTGACCGGATGGGGAAAAGTTA	PF00089
PRSS48	CTTCTGCCATCCTGCCTATTTGC	PF00089
PRSS48	CCTCGTCAGTGAGAGGTTGATAC	PF00089
PRSS58	GGTGATCACAGCTGCACACTGCA	PF00089
PRSS58	GGGTGATATTGGGGGTTACAATC	PF00089
PRSS58	AAATCTGACTACTTGCCCTGCGC	PF00089
PTP4A1	CCTCCCAAGGCCTGCAACGCAAT
PTP4A1	TTACCTCACCAGAGCTCCAGTAC
PTP4A1	AATATTCTTCTGACTTAGGATTG
PTP4A2	AATACTACACACTCACTAGAACG
PTP4A2	AATCCTGCAACACAATGCACTGC
PTP4A2	AACAGGTTTAACCAATCATCTAC
RAB40A	CGTACAGCCATCTCGGGGGGATC	PF00071
RAB40A	GCTGAGTCCCCGTACAGCCATCT	PF00071
RAB40A	CCGTACAGCCATCTCGGGGGGAT	PF00071
RAB40B	ACGGCATTGATCGATGGATTAAG	PF00071
RAB40B	AGCGGCAGGTGCCCACGGAGCAG	PF00071
RAB40B	TGGCGAGCCTGCAGGATGGCGCG	PF00071
RAC1	GAGAAACGTACGGTAAGGATATA	PF00071
RAC1	CATACGGCAATCGGCTTGTCTTT
RAC1	ATTCCATTCTACAGCTTTGACAA
RAF1	TGCTCAATGGATTTCGATGTCAG	PF00130
RAF1	GAACTGTTTATAAGGGTAAATGG	PF07714
RAF1	GCTATCAGCGCCGGGCATCAGAT
RANBP10	ACATTGAGGACTACATGCGGGAG	PF00622
RANBP10	AAGGTCCAGGGCACGGTCCACTG	PF00622
RANBP10	ATCTTACCTCGTGCATCATGGGT	PF00622;PF08513
RANBP9	GTCCACCATGGGTACTGTGCCAC	PF08513
RANBP9	GCTCAAGGTGTGAACATGAATAG	PF00622
RANBP9	AAGCCCCACAGTAGGATACAAAT
RAX	ACTACCCGGACGTGTACAGCCGC	PF00046
RAX	GCACGACTTTCACCACGTACCAG	PF00046
RAX	CCAAGGACGACGGGATCCTCGGC
RAX2	GGAGGAACCGCACCACCTTCACC	PF00046
RAX2	GAGGCCTCTCACTACCCGGATGT	PF00046
RAX2	AGGCCTCTCACTACCCGGATGTG	PF00046
RFX4	ACCCCGGTCCAAACTCGGAACAC	PF02257
RFX4	CCCCGGTCCAAACTCGGAACACT	PF02257
RFX4	TGATGTACAGAACACACTGTCAG	PF02257
RFX6	TGCACACTACTTAGATTTCTGTA	PF02257
RFX6	GTGCTCGAGTAATGCATAATCTC
RFX6	ACTGCCCCCGGCAGCTCCGGGTC
RHOQ	TCAGGAAGACTATGACCGTCTGA
RHOQ	GAGGCTTACCTGCGTAGTGGTCG
RHOQ	ATTAGATTGATCTCCGAGATGAC
RNASE3	TCGATGGCGTTGCAAAAACCAAA	PF00074
RNASE3	CGCTGCCCTCATAACAGAACTCT	PF00074
RNASE3	ACAATTGTCATCGGAGTAGATTC	PF00074
RNASE8	ACTCAGCCATGAGCATCATCAAT	PF00074
RNASE8	GCATGTGCAGCCCAGCCCTCAAG	PF00074
RNASE8	CACAGAACGGTGCAAAGACCTCA	PF00074
RNF111	CATGGCAGTTCGTTACGGAGACT	PF15303
RNF111	GGAGATTCTGATACTGTGACTTC	PF15303
RNF111	GCTCGAAGAAAATATGCCTTGCT	PF15303
RNF128	ACGGTGCCCACGGTTTGGGGAAG	PF02225
RNF128	CCCGGGACCCGCAATGAGGTCAT	PF02225
RNF128	GGGAAGCACCGTGCAAGTCTCTT	PF02225
RNF133	AGGTACTGGCAACCAGGTGTTCC	PF02225
RNF133	CAGCCGATCAAAGTACTCAGAGA	PF02225
RNF133	GTTATGATTGGTAACTTAAAAGG	PF02225
RNF150	TTACATCCAGAGGTTTCGATATG	PF02225
RNF150	TGCAGAACGCCTCAGCCGTGGTC	PF02225
RNF150	ACAACTGTGCAGTTTGTATTGAA	PF02225;PF13639
RNF165	TACCCAACAGGTCGTCCATGAAA
RNF165	GACTTCGGCCAACTGCAGACACC
RNF165	AGGACGTCACAGGTCCCTCCTTC
RNF20	CCTTCCGAGCATTGATAGTGATT
RNF20	GTTAAGTACCTCCTGAGACATGG
RNF20	GCTCCGCAGGCTCATCCTTCGGG
RNF40	GCTTGTATCGCTGGGCGTCCCCT
RNF40	GTATGGGCACAAAGAACCCACCT
RNF40	TGTTGTCGGGGGTACTGACAGGG
RPL22	TTAGAAAAAGCTTGTGGTGAAGG
RPL22	CAAAATTGGCAGCATCCATGATT
RPL22	TGTGTCCTTTCTCTGCAGGTATT
RPL22L1	TACGGGAGAAGGTTAAAGTCAAT	PF01776
RPL22L1	ACGGGAGAAGGTTAAAGTCAATG	PF01776
RPL22L1	ACCTTCTCCCGTAGAAATTGCTC
RPS6KA1	ACACCGAGTTCACGTCCCGCACA	PF00069;PF00433
RPS6KA1	CTGCGTGGTGGGGACCTCTTCAC	PF00069
RPS6KA1	GAGCTCCTCAAGGTTCTGGGCCA	PF00069
RPS6KA3	GGCCTAAGTAAAGAGTCTATTGA	PF00069
RPS6KA3	AAAGTATTAGGGCAGGGATCATT	PF00069
RPS6KA3	ATCGTCGAGGTCATACTCAGAGT	PF00069
RPS6KB1	CAAGTACGAAAAGTAACAGGAGC	PF00069
RPS6KB1	ATAGCCCCCTTTACCAAGTACCC
RPS6KB1	ACATAGACCTGGACCAGCCAGAG
RXRA	AAGCGGACGGTGCGCAAGGACCT	PF00105
RXRA	GCTCACCTATGAACCCCGTCAGC	PF11825
RXRA	GAGCTGCCCCTGGACGACCAGGT	PF00104
RXRB	AAACGCACCATCCGCAAAGACCT	PF00105
RXRB	TTCAAACGCACCATCCGCAAAGA	PF00105
RXRB	CAAGGGCTTCTTCAAACGCACCA	PF00105
SCART1	GGTGCCCAGACAGCGCACGCGGC
SCART1	ATACCCAACGGCCGCTCACCTGA
SCART1	ACAACGTGTCCTGCCGGGGCAAC
SEPHS1	AACCTTAGGAAAGGGATAAAGTG
SEPHS1	CCAGGGCAGGATAGCGTGTGCCA
SEPHS1	CCTACCAAGCCTTGGCATAACGG
SEPHS2	CTACATGATGGGGCGCATAGCTT	PF00586
SEPHS2	AGTGAGGAGGAACGCGAAAAGGT	PF00586
SEPHS2	ATAATGCCGGACAGCGCCGTCGT
SGK2	GTGCTCGACTATGTCAACGGGGG	PF00069
SGK2	GGGGCAGTCCTCTACGAGATGCT	PF00069
SGK2	TACGCTGCTGAGGTGGCCAGCGC	PF00069
SGMS1	AAAAAACCCCCCTTGTGCCGAGT
SGMS1	TGGACGACCGAGATCATCACTGT
SGMS1	ACCAGAGTCCTACAAGGATCATG
SGMS2	AGCGGTCACACGGTTACGCTGAC	PF14360
SGMS2	AACGGATTCTACGATTGATTTCT
SGMS2	ACTAGAGTGGTGGAAAACGGGCA
SMARCA2	AGGAATATCATCGGTCTGTGGCC	PF07529
SMARCA2	GTGGAAATACATGATAGTGGACG	PF00176
SMARCA2	GCTTATAAAATGCTGGCCCGAGG	PF08880
SMARCA4	CTGACGACGTACGAGTACATCAT	PF00176
SMARCA4	ACAGATCCGTCACAGGCAAAATC	PF07529
SMARCA4	GAGTGGCTGGTGTCCCTGTACAA	PF00176
SMC1A	GTCGGGAGATTGGTGTGCGCAAC	PF02463
SMC1A	GCTATGAGCCACCTCATATCAAA	PF02463;PF06470
SMC1A	GAAGCACTACAAGAAGCGTAAAG	PF02463
SMC1B	AATCAGAAGAGGCCTCAGTACAT	PF02463
SMC1B	GAAGACTATTTGACCTGTGTCAT	PF02463;PF06470
SMC1B	AAAGGTAGAAGACGATATCTTCC
SNRNP200	CCCTTTGAGCGTCTGTACGACCT	PF02889
SNRNP200	CCATCCTGCGAATGCTGCTGCAG	PF00270
SNRNP200	GCCAGCCACTACTACATCACCAA	PF02889
SOX14	GCTCGAGCGCCATCCAGAAGATG	PF12336
SOX14	CCCTTGCCCTACCTGGGCGACAC	PF12336
SOX14	TGAGCGCGCCCGAGAAAGCCCGG	PF12336
SOX3	GCGCCGTGCACATGAAGGAGTAT	PF00505
SOX3	GGAGCAGCTGGGCTACGCGCAGC	PF12336
SOX3	AGAAAGATAAGTACTCCCTGCCC	PF12336
SRY	TCGTGTGGTCTCGCGATCAGAGG	PF00505
SRY	CAGGAGGCACAGAAATTACAGGC	PF00505
SRY	CAGGCCATGCACAGAGAGAAATA	PF00505
SSTR4	GTGATCCTTCGCTACGCCAAGAT	PF00001
SSTR4	GCAGACACCAGACCGGCTCGCGG	PF00001
SSTR4	GACGGCCTCAACATGTTCACCAG	PF00001
ST6GAL1	CTCAAAGACAGTTTGTACAATGA	PF00777
ST6GAL1	CCCTTCAATACCTCTGAATGGGA	PF00777
ST6GAL1	AGAGATCCCGCTGACGACACAAC
ST6GAL2	TGCGCTGGGCTGGCGGCGCCTGG	PF00777
ST6GAL2	ACCGACAGCAACCCCGCTGAGCC
ST6GAL2	CGCGGAAGCGCACCCCGTGCTTG
STAG1	TTGGAGTCCTGATTCGACAGTGT	PF08514
STAG1	TCAGGATCGCATTGTATCAATGA
STAG1	ATACAGATAGTCGTGCAAGCACT
STAG2	ATTGGCGTGTTAGTACGGCAATG	PF08514
STAG2	GTACGGCAATGTCAATATAGTAT	PF08514
STAG2	GCACTAACAGATAGGCAAGAGAG
STS	ACATCGGACCAGGGAGCACATGT	PF00884
STS	CTCCCCCTGCAGATCGTCGGGGT	PF00884
STS	CATCACGGCTTCAATTATTTCTA	PF00884
STT3A	ATGACCGAGCCTGGTACCCTTTG	PF02516
STT3A	CTGCCTGGGCACTATACTTTCTA	PF02516
STT3A	CGGAGCGTCATCTCTCTGGTAGG	PF02516
STT3B	CCCAGGGTTGATGATAACCGCTG	PF02516
STT3B	GGTGTATCACTAGCTGCAGGTGC	PF02516
STT3B	CTGCTTACAAGAGAACTTTGGAA	PF02516
SULT1C3	TGAGAAATTCATGTCCGGAAAAG	PF00685
SULT1C3	CCTGGTGTCCTACTACCACTTTC	PF00685
SULT1C3	AAGGATTGCCTGGTGTCCTACTA	PF00685
SULT2A1	CTGGAAAAACATGAAGTTTATTA	PF00685
SULT2A1	AGGGGGATGCCAAGTGGATCCAA	PF00685
SULT2A1	ACCACATTCATGGCTGGATGCCC	PF00685
TARS2	GGGCTCTACACCGGGCCGAAGCC	PF00587
TARS2	AGATATCACTTCCTGGAGGCCAG	PF02824
TARS2	TACGAAGCTCTGGGAACAGTCAG	PF07973
TBC1D15	ACAGAACAGATCGAACAAACAAG	PF00566
TBC1D15	CCTGGGACAGTACCAAGGAGGAA	PF00566
TBC1D15	TGTCTAAAGGATGACGTCGTTCT	PF12068
TBC1D17	GCGTCCTCAGCCGCTACCTGCTG	PF12068
TBC1D17	TACGAGGGTCCCGAGAACCCGGG	PF00566
TBC1D17	TGCATGGATACCGCAGCCTCATC	PF00566
TENM1	AGTCCATCTGCATAACAGCTGGG	PF06484
TENM1	CCGACCTGCCTTTACCTTTAACA	PF06484
TENM1	CCTCGGGAAACTCCGTTAGTATT
TENM2	GGCCTGTCCAGTCGTGAAAACTC	PF06484
TENM2	ACGACTGGACAGGCCGGAACTGC
TENM2	CCGGTGCAGACTGGTTACCACCC
TENM3	GGGCAGGGGGGTCAAATCAGGCC	PF06484
TENM3	GACGGGACCCAAATCGCATGCCA
TENM3	CGGCCATATACTCCAATCAATGC
TENM4	AGGGTACCCACTGACGTCCAGCA	PF06484
TENM4	CCGATAGAACAGTCGTGTCCAGT
TENM4	GTAGATGAAGCCATCTTACCTGG
TGFB2	ACATCTCCAACCCAGCGCTACAT	PF00688
TGFB2	ATGCGCAAGAGGATCGAGGCGAT	PF00688
TGFB2	TGCGCAAGAGGATCGAGGCGATC	PF00688
TGFB3	CCTGAGCCAACGGTGATGACCCA	PF00688
TGFB3	ACATGATCCAGGGGCTGGCGGAG	PF00688
TGFB3	CGAGCAGAATTCCGGGTCTTGCG	PF00688
TGM6	GCAGGGGCCAGTCGTTCAGCCTC	PF00868
TGM6	GGGATAGCCACACGGGTCGTGTC	PF01841
TGM6	CAGACATCGGAGCTGGAGCGGGG	PF00868
TGM7	GCCGACCCTTCCAGTCCCAGAAC	PF00868
TGM7	GTTCCGCGCACAACGTGGATAGG	PF01841
TGM7	CGTTCCGCGCACAACGTGGATAG	PF01841
THRAP3	CGAGTGACTGCTTATAAAGCAGT	PF15440
THRAP3	TCTTCTAAGGATAGCCGGCCATC	PF15440
THRAP3	GAGTGACTGCTTATAAAGCAGTC	PF15440
TIMM17A	ACGGGAGCCATACTGGCAGCAAG	PF02466
TIMM17A	GTGGGGCCTTTACGATGGGTACC	PF02466
TIMM17A	ACAGCTATTAAAACCAGGGCTCC	PF02466
TIMM17B	GGGGCAAGGAGGATCCCTGGAAC	PF02466
TIMM17B	CGGTGGAGCCTTCACTATGGGTG	PF02466
TIMM17B	AATGCTGTGAGGATCCGAGCCCC	PF02466
TINAG	AGTCTAAGGGTCGATACACGGCC	PF00112
TINAG	TATGCGGCGAATGCGTTGTGCTA	PF01033
TINAG	GTCTAAGGGTCGATACACGGCCA	PF00112
TINAGL1	CTGGGACACATGACGCCTGTCCT	PF00112
TINAGL1	ATGAGCCTCTTGACCAAGGCAAC	PF00112
TINAGL1	CTCGGTCATGAACATGCATGAAA
TLK1	GGTTCGACCGAATAGCCCTTCTC
TLK1	CCGTCTGAGATCACAGTTAGCCT
TLK1	GGAAAAAGTATTGGGGGACGTGG
TLK2	AGGTTAACGTTAGCAGAATACCA
TLK2	ATCATAACAATTCACTTACTTGA
TLK2	TCTGTTTCCCCTAAGTCAAAACA
TLL1	CCAATGGCTACCCTTCTTACACA	PF00431
TLL1	GTCTCCCAATTATCCTGATGACT	PF00431
TLL1	ACAACGATGGATCTATACAAGAG	PF00431
TLL2	GTGGCGATAAGATCCCGGAGCCC	PF00431
TLL2	TGGCTATGAGAAGCCGGAGGATG	PF00431
TLL2	TGGCCAGATCACGGCGGGTGCGA	PF14670
TMPRSS11A	CCTCTACTGAACAAAGGGCAGTA	PF01390
TMPRSS11A	TTATCCATGAGAAGTACCGCTCT	PF00089
TMPRSS11A	GATCCACAAATCAATAACAATTT	PF01390
TMPRSS11B	TGTCAAATCTGAGGTCATCAAAC	PF01390
TMPRSS11B	GTCCTCATGCTAACTCCTTCTGC
TMPRSS11B	CTACAATTCCAAAGTTGACAGTC
TMPRSS11F	TGTAGGCGGTCGATTTATCAAAT	PF01390
TMPRSS11F	TAGTGCTCATATTTCGATACCCA	PF01390
TMPRSS11F	GGTGCAACTATAACACCACCCGC	PF00089
TMPRSS13	GGCACCACCCACATCTGTGGAGG	PF00089;PF15494
TMPRSS13	CAGCGGTATATCTCTCTCCAGTG	PF15494
TMPRSS13	AAATCTACTCTGGGTCCTCCCAT	PF15494
TMPRSS3	AGTGTATCGAGCTGATAGCTCGA	PF00057
TMPRSS3	GTGGAAGACCATGTGCTCCGATG	PF15494
TMPRSS3	AGGGCTACCACCTGTGCGGGGGC	PF00089
TMPRSS5	GGCTGGCCCGCCTGTCCAGCTGG	PF00089
TMPRSS5	CTCAGCTCTCTCCTAGACTGGGA	PF15494
TMPRSS5	CGGCACACGTGTGGGGGCTCTGT	PF00089
TPSG1	TCCACCGTGAGGCAGATCATCCT	PF00089
TPSG1	TGAACTCATCCGACTACCAGGTG	PF00089
TPSG1	GTGACCCTCTCCAGCCGGATCCT	PF00089
TRA2A	TCGATATGGACCATTGAGTGGTG	PF00076
TRA2A	GCCTCAGTTTGTACACAACAGAG	PF00076
TRA2A	CTCGATATGGACCATTGAGTGGT	PF00076
TRA2B	AGAGGATTTGCCTTTGTATATTT	PF00076
TRA2B	CCCGATCCGTGAGCACTTCCACT
TRA2B	CCCGATTCCCAACATGACGCCTG
TRIM36	CCCAGCATGCAAGGAGCTGTTTA	PF13445
TRIM36	TGTAGGAGGCCAGTTTGCCATCT	PF00643
TRIM36	TAGTACCCCAAGGGTGATGAATT
TRIM46	CGGCGCACGGATGTGCCTGCTCA
TRIM46	GGACATACCCTGGGAGGAAGCGA
TRIM46	ATCTCACGTCCCACGTCGAGCTG
TRPM1	TGATGGCAGCGGACGTGCCTCGG	PF18139
TRPM1	ATAGCGATCTGCTCGTCATGCTT
TRPM1	CTTGGATGTTTGATACGAGAAAT
TRPM3	GGAGTACCTTCGAGACACCCCTC	PF18139
TRPM3	GGCGTGAACAAGTATTTGGGCCC	PF00520
TRPM3	GTGGCAAACATCTTGCTGGTCAA	PF00520
TRPM6	GAGTGGCACGCAAGGCCATCCTT	PF00520
TRPM6	AGCTGGCTTCGTCCTTCGATGGG	PF00520
TRPM6	AGAGCCCTCTACAACAACCTCTA
TRPM7	GGTGAAGTTTATGCATACGAAAT	PF00520
TRPM7	AATCACTCCCCATGGAGCTATTC
TRPM7	GTGTCATATGATAGCCTCACATA
TSSK2	CATCGTAGGCATCAATCTTGGCA	PF00069
TSSK2	TGCGGGTCGGCAGCATATGCAGC	PF00069
TSSK2	TCGGGAGATGGACATCCTGGCAA	PF00069
TSSK3	ACTGCGTGCTGAATGGGGGGCCA	PF00069
TSSK3	TAGACAAGATGGGAGGGCCAGAA	PF00069
TSSK3	CCAAGGTGTTGCCCAAGTCACAC	PF00069
TSSK4	CTTACGCTTGCCCAGAGATCTTA	PF00069
TSSK4	TATCGGGCCATTGAGAGCACATC	PF00069
TSSK4	TATGGGTCGGTATATGAGGCTTT	PF00069
TSSK6	CGCAGATCGCCGGCGCCGTGCGC	PF00069
TSSK6	CGGACGAGCGCCGCGTCAAGCTC	PF00069
TSSK6	TAAGCTGGGCCGCACAATTGGAG	PF00069
TTLL1	GCCGGTTCTGCACAGTGAAATAC	PF03133
TTLL1	AGTCACCTATATGCTGCCCGCTG	PF03133
TTLL1	TGGAGAGCACCCGCGGCAAGGAG	PF03133
TTLL9	GACCACACCTACATGGATGAACA	PF03133
TTLL9	GGAAGCAGCTGGAGCGTGAGGCA	PF03133
TTLL9	TCTTCCGTAGGCTGAAGGACATC	PF03133
TUBB	AGGTCAGTCTGGGGCAGGTAACA
TUBB	TGTGGCTTCATTGTAGTACACAG
TUBB	TGACTGCATTCCAGGTCAGTCTG
TUBB4B	CTTCAGAACCCTAAAGCTGACCA
TUBB4B	CGTGGGGTCGATGCCGTGCTCAT
TUBB4B	TCACAACATCCAGCACCGAGTCC
TXK	GAGTGGTCCATTTAGGTGAATGG	PF07714
TXK	GCCTTAAGGAGAGCAGAAGAATA	PF00018
TXK	TTGTCAGAGATTCAAGACATTTA	PF00017
TYRO3	CATCCCAGTCAGCGAGCAGCACT	PF07679
TYRO3	AGCAGCAACGCTAGTGTGGCCTG	PF00041
TYRO3	TGAGTCCCCGTCCACAGCACTGC
UBA1	TCCGACTACATCCGTGGAGGCAT	PF00899;PF16190
UBA1	ATGCCCATCATGCAGTGGCTATA	PF00899
UBA1	CCTAATGCCATCGAGCACACCCT	PF00899;PF10585
UBA6	GTATTGGTGACACCACAGAACTG	PF00899;PF16190
UBA6	GGAGAAATACAGTCGCAAGCCAA	PF00899;PF16191
UBA6	CAGTTACAGATCCTGACTTGATA	PF00899
UBA7	CTAGCACAGCCGAGCACACCCTG	PF00899;PF10585
UBA7	ACTGTGCAGGACCCCACAGAGGC	PF00899
UBA7	GCTCAGCTCAACAGAGCTGTCCA	PF00899
UBE2A	GTCCGAGAACAACATAATGGTGT	PF00179
UBE2A	GATTTGTCTCTAAGATGTTCCAT	PF00179
UBE2A	GATGGTAGTATATGTCTGGACAT	PF00179
UBE2B	GATATCCTTCAGAATCGATGGAG	PF00179
UBE2B	GGTGTCAGTGGCGCACCATCTGA	PF00179
UBE2B	AGTGGCGCACCATCTGAAAACAA	PF00179
UBE2D2	CCAACAGATTACCCCTTCAAACC	PF00179
UBE2D2	TACGATCACAGTGGTCTCCAGCA	PF00179
UBE2D2	TTGACAATTCATTTCCCAACAGA	PF00179
UBE2D3	CAGAATGACAGCCCATATCAAGG
UBE2D3	AGGTTGCATTTACAACAAGAATT
UBE2D3	TTAATACTTACAGGTCCCATAAT
UBE2D4	ACCGACTTGCAGAGGGATCCTCC	PF00179
UBE2D4	TGCAGGACCTGTCGGTGATGACT	PF00179
UBE2D4	TACAGATTACCCGTTCAAGCCCC	PF00179
UBE2E1	TAGGGCCTCCAGGATCCGTGTAT	PF00179
UBE2E1	GAAGGAGCTGGCGGACATCACTT	PF00179
UBE2E1	AAAGGCGATAACATCTATGAATG	PF00179
UBE2E2	ACCAGACTATCCGTTTAAACCCC	PF00179
UBE2E2	CCTTCCGAACAAGAATCTATCAC	PF00179
UBE2E2	GGACCCCCAGGATCTGTCTATGA	PF00179
UBE2E3	AATAGTGCTGGGCCTAAAGGAGA
UBE2E3	ATGTGACTGTGCTTAGGTTACTT
UBE2E3	CCTGCAATTAGGAGGAGGATCAA
UCHL5	GGCGAGACATTATCAGAGTTTAA	PF01088
UCHL5	AAGTGGCAGCCAGGAGAAGAACC	PF01088
UCHL5	GATGAAAGGCTTGGCACTGAGCA
UEVLD	GGTAGTTCTCAGTCGTACCTTGA	PF00056
UEVLD	ACTGGCACAATTCCTGTGATGTA	PF05743
UEVLD	AACCTTCCTAATGTGGAGATCAG	PF00056;PF05743
UNCX	ATGCGCGAGGCGCTGGCGCTGCG	PF00046
UNCX	CGGCGCGGCGGCGAGTCGGACAG
UNCX	CGGCCAGCTCGTACACGTGGTGG
UQCRC1	ACTACCTGCATGCCACAGCATTC	PF00675
UQCRC1	CTACATCAAGGCGCTGTCCAAGG	PF00675
UQCRC1	ACCGAGTACCTCAGCACACATTA	PF05193
USP13	TGAGTTGGTACGTGCCAAGATAC	PF00443
USP13	AAAGCCTCCGGTGAAATCTGAAC	PF00443
USP13	GTAACGCTCCACCAGACGCCCCT
USP26	GATCAACTGAAAGATAACATGGA	PF00443
USP26	GAGTTAGAGTTGTTGCACTCCAT	PF00443
USP26	CCATGTGCTTGGCACGGCTACTT	PF00443
USP29	CAATCGCTATTTGCAATTCCATC	PF00443
USP29	TGGCAACATGCAGAATGATGCTC	PF00443
USP29	TACCCGTTGAACCAGACAAGAAT	PF00443
USP5	AATAAGACCGGCCAGCGAGTCTA	PF17807
USP5	CAAGCCAGTACCGGAGTCGGGCG	PF00443
USP5	CATGGATGCAGCCCTTAACAAAG	PF00443
VARS2	GAAACGGGCAGCGACCTTCTGCT	PF00133
VARS2	AGCCTACCTGGTTGTAGAGGACC	PF00133
VARS2	TGCGGCTCTACAAGGCGGGGTTG	PF00133
VNN1	GCCAGACCCCAGTACAAGAAAGA	PF00795
VNN1	AATGTACCCAAGGAGCCTGAGAT	PF00795
VNN1	ACGTGGACACCATAGTATTCCCA	PF00795
VNN2	ATGTCCCTGAAAAGCCGGAGTTG	PF00795
VNN2	GTCACACACCAGTACAAGCAAGA	PF00795
VNN2	ATACAATACCAATGTGGTGTATA	PF00795
VPS4A	ATGGGTGTTGGATTCGGCCATCA	PF00004
VPS4A	GTGGCAACAGAGGCCAACAACTC	PF00004
VPS4A	TTGGAGCCACAAACATCCCATGG	PF00004
VPS4B	CCAGAGAGAACAAGCCCTCCATT	PF00004
VPS4B	TTGATAGAGCAGAAAAACTAAAG	PF04212
VPS4B	AGAAGACAAGGCTGGGAACTACG	PF04212
VSX2	ACGAAGCCCACTACCCAGACGTC	PF00046
VSX2	CCTCCTACCAGCTAGAGGAGCTG	PF00046
VSX2	TCGATCGCTGGAGGAAACATCTT
XIAP	GTTGTCATGCAGCTGTAGATAGA	PF00653
XIAP	GAACTGGCCAGACTATGCTCACC	PF00653
XIAP	GGACATGGATATACTCAGTTAAC	PF00653
YBX1	TAGGGTGCGGAGGCAGCAAATGT
YBX1	CTAGACTGCCATAAAGAAGAATA
YBX1	AGAGCCCGGCAGCTCACCTGTTG
YWHAB	CAATGCTACACAACCAGAAAGTA	PF00244
YWHAB	AATGCTACACAACCAGAAAGTAA	PF00244
YWHAB	GTGAGAAGATAGAGGCAGAACTG	PF00244
YWHAE	CCATACAGAAATGGTGGAGTCAA
YWHAE	ATACAGAAATGGTGGAGTCAATG
YWHAE	CCCATACAGAAATGGTGGAGTCA
YWHAG	CTGGAGGGTCATCAGTAGCATTG	PF00244
YWHAG	GTCTGTGGCCTACAAGAACGTTG	PF00244
YWHAG	AGATGGTCCGTGCGTACCGGGAG	PF00244
YWHAH	CCGGGAGAAGATTGAGAAGGAGC	PF00244
YWHAH	GTCGAAGCTTCTGAAGCTGCCTA	PF00244
YWHAH	ATGGCTGATGGAAACGAAAAGAA	PF00244
YWHAQ	GCTGATTAAGGACTATCGGGAGA	PF00244
YWHAQ	GATCATCACCACACGCAACTTCA
YWHAQ	GGAATTGTTGGATAAATATTTAA
YWHAZ	GTGTGTCTTATCCAGGGATTGTC
YWHAZ	TCACCAGTACATCATTGCAGATA
YWHAZ	TCCAGGGATTGTCGATCAGTCAC
ZBTB22	GGGCTCATCGGGCTGTCCTGGCT	PF00651
ZBTB22	TAGCCTCCGCTTACACTGGCCGC	PF00651
ZBTB22	CTGAACTACTCCGAGAAGGCCGG	PF00651
ZBTB9	ATTGAAGCCGATGCCTTCGAGGG	PF00651
ZBTB9	TGAGCCCTAAGTTCCCGGCCCTG
ZBTB9	CCCGTCCTCATGGACCCCACCCA
ZFAND4	GCTATGCGTGGCGGACCTATAAA
ZFAND4	GGAATGCATATCCGCCCGAAATC
ZFAND4	TGGAGTACCTCATACGATGTTCT
ZNF423	GCCGACATCAATAGCCTGCAGGA	PF00096
ZNF423	ACTGCCACGAGTGCGAGGCAGCC	PF00096
ZNF423	TCCGGTGGTGCAGCCCACGCAGT	PF00096
ZNF521	TGTGGCGATCTCGGCTGCGCTTG
ZNF521	GATAAGCCAGAACAGGCCCATAT
ZNF521	GAAGCACAGTGTCGAGATGAGTT
CETN1	ACCTCTTCGACGTGGACGGAAGT	PF13499
CETN1	GACGTGGACGGAAGTGGGACCAT	PF13499
CETN1	ACGTGGACGGAAGTGGGACCATC	PF13499
CNBD1	AGGTCGAGCTAGGCCTTTCAGTA
CNBD1	GTCTATATAAAATATGGCCACCA
CNBD1	GAGGCCCATTCACAGGACGCCAT
NPM1	AGTACCGTTCTTAAAGATAACTG
NPM1	CAGGTTGTGAACTAAAGGCCGAC
NPM1	TCCCTTCTAGGTTTCCCTTGGGG
AP2M1	ACTCTGAACGCAGCATCAGCTTT	PF00928
AP2M1	CACGTTAAGCGGTCCAACATTTG	PF01217
AP2M1	CGAGACAGGCGCGCTGAAAACCT	PF01217
CSNK1A1	GCGATCAACATCACCAACGGCGA	PF00069
CSNK1A1	TCAGGACCCATCTTTCTCAGGAT	PF00069
CSNK1A1	CCAGTTGCTGTACGAGAGCAAGC	PF00069
DDX19A	CAGTCTCAGTCTGGCACTGGTAA	PF00270
DDX19A	GCCATGCTCAGCCGAGTGGAGCC	PF00270
DDX19A	CCCAGAACTGAAGCTTGCCTATG	PF00270
GAK	CGGCCACCCGAACATTGTCCAGT	PF00069
GAK	CCGATCGGCGAGAAGCAGGATAT	PF00069
GAK	GTGCGACACGGTTCTGAAGATCT	PF00069
MAX	CTGGAACGAAAACGTAGGGACCA	PF00010
MAX	CAGTTTGCGGGACTCAGTCCCAT	PF00010
MAX	TCCAGTATATGCGAAGGAAAAAC	PF00010
MED12	CGACCAGCCACGACACGTGCAGT	PF12145
MED12	GCACTACTCACTGACTGATAGCA	PF12145
MED12	GATTGGGACCTAGCAAGGATGGG	PF12145
MYBL2	GAATCCAGACCTTGTCAAGGGGC	PF13921
MYBL2	AGCGAGTCCAAAGACTGCAAGCC	PF00249
MYBL2	AATCCAGACCTTGTCAAGGGGCC	PF13921
PPIE	CGCTGCCTGTGCACTCATGAAAA	PF00160
PPIE	GCTTTAAGGGAAGCAGCTTCCAC	PF00160
PPIE	GACGTACAATTCGTGTCAATTTG
RANBP2	GATGTAGAATCCAAAGAATGGAA	PF00638
RANBP2	AGCTAATGGTGGGCCAACGAGCT
RANBP2	TCCGGATTCTGACAAGCAACACA
UBA52	GGGCAAGCTGGCGGAGAGAAGGC
UBA52	CCTCAGGTATCCCACCTGACCAG
UBA52	CAACCCCGGTACCTTTCTGGATG
GLT6D1	CCTGAAATAACGCTCAACCAACA
GLT6D1	ATGACAGGCTACCGAGTGATCTT
GLT6D1	CCTAGGATGAAACCAGTCTGAGA
AADACL4	GCAGAACCAAAATGTCCCATTAC	PF07859
AADACL4	CGGAAGTTCATGGTGACTTCTCT	PF07859
AADACL4	CCATGGCCTGTGCAATTATCTGG	PF07859
BTBD11	GCGATGCTGCCTACGCGCGTGGC
BTBD11	GCTATGCGCACCAGCGCCCGGCT
BTBD11	GTGGGCCGCGTGTATCGCTGGAT
ACSL5	CGCGGTGCCTCGACTCCTTAACA	PF00501
ACSL5	CCAGAAGAACAATGACCTAACAA	PF00501
ACSL5	GCTTCCAGCTGATATCGCCATGG
ACSM2B	AAAAGTGAGCCCAAGATGTTCAG
ACSM2B	CAAGATTCCAAAAGTGAGCCCAA
ACSM2B	CAAAAGTGAGCCCAAGATGTTCA
ACSM4	GGACCACTGGTCCAGCACATCTG
ACSM4	TCTTAAGGTCAGGACACTCCAAT
ACSM4	ATGCACAAAAACACAGGCTCCAC
ACSM6	CCAAGGGTACAACAGGAGCTCCC	PF00501
ACSM6	CAAGGTGGGGCAGTCGGACACGG
ACSM6	AGAGGGCGGGGTAAGGCCCTCTG
ACTL7B	CATATCCGAGGGCGACGTGCTGC	PF00022
ACTL7B	GAGGGCGACGTGCTGCCGGGCCT	PF00022
ACTL7B	CGGACGACCACCTGCACATCATA	PF00022
ACTL9	GCCGAGCTCATCTGGCGCCACCT	PF00022
ACTL9	GCTGGGCAGGCCAGCCCCACCTA	PF00022
ACTL9	GCCCGGCCACCAACCGCGAGAAG	PF00022
ACTRT1	GTGGGGCAAGAAGCCCTGTACAA	PF00022
ACTRT1	ACTTCCCTTGCATACTCAACAAG	PF00022
ACTRT1	CTAGCGGGTTTAACTTCCCTTGC	PF00022
ACTRT2	CAACGGAGCCCTCCCTGAACCCC	PF00022
ACTRT2	GGCGTGCCCGCTTTCTACCTGTC	PF00022
ACTRT2	GAGCGTGGCCTGATCACAGGGTG	PF00022
BMPR1A	ACTTACCAATAAAGGTAGTCCAG
BMPR1A	CATGCATGTGTTATTAATAGCAT
BMPR1A	TATCTTACTTTGCACTGAAAATC
ACVR2B	GATGTACCGGCATCGCAAGCCCC
ACVR2B	ACGAGCTCGATGGTGCCAGAGCT
ACVR2B	CCAGTCACGTACGAGCCACCCCC
ADAM32	CAAATACACTCTCACAACGTGCA
ADAM32	CTAGTTATCATACTTACAGCCTC
ADAM32	TTTGGGTCGTCATATGATATTCC
ADAM9	TGATGCTCAATGTCAAGTCATCT	PF08516
ADAM9	AAGGAGCCACGCAGGCGGGATTA	PF01421
ADAM9	AGAGTACTGCAATGGTTCTTCTC	PF00200
ADAM21	TCTTATAAACCAGGTGTTCAAAT
ADAM21	AACAGACAACAGGCGTCTTGTTC
ADAM21	CTGCAACATAGGCTAGGCCAAGT
ADAM30	AATGCTCGCCTGTCATCAGATTG	PF01421
ADAM30	AAAGGCAAGAAGCACGTCCTCCA	PF01562
ADAM30	AGTGTATCCTCATACGAACATCT
ADAMTS9	TGATCAAAGATGCGATCGGCTGC
ADAMTS9	CGTAGCACTGGTTATGGCGAGTG
ADAMTS9	AAAGCAAGCTGGATGCGATCATG
HTR5A	ACCGCGTGCCCCACAACCTGGTG	PF00001
HTR5A	CTGGAAGATCTACAAGGCTGCCA	PF00001
HTR5A	AGGTAAGCCGCGAGCCTTCCTAC	PF00001
CPE	AAAGCTTGGCCCGGGCATACTCT	PF00246
CPE	TGGGTCGAAGCAATGCCCAGGGA	PF00246
CPE	GCCCAGTACCTATGCAACGAATA	PF00246
AHCYL1	TAAGAAGTATCCAAACGTGTTTA	PF05221
AHCYL1	ACTCAGGAAACGTGCTCAGGGGG	PF05221
AHCYL1	ACCCACTGGGTTTATAAGAAGTA	PF05221
INSRR	GACGGCGAAGACGGGGATCCTGA
INSRR	GCGTGATGGCCCGCACAAACACT
INSRR	GTGTCCAACGTGACGGAGGCAGA
LVRN	CACTACGCCCCACATGCCAACTT	PF17900
LVRN	CTACTCAAACGCTGAGCAAGATG	PF01433
LVRN	CCCGGGCACTGGGAACGCCACAG	PF17900
BRAF	TAGGCCTATGAAGAATACACCAG
BRAF	AAGGCTTGTAACTGCTGAGGTGT
BRAF	GATTACTTACTCAAGTTGGTCAT
RAF1	TACTCACCGCAGAACAGCCACCT
RAF1	ACTATGCGTCGTATGCGAGAGTC
RAF1	TAGCCACAAGTCTGACATCGAAA
ARF5	CGCGGATCTTCGGGAAGAAGCAG	PF00025
ARF5	TTGGACCCGCTCCCGGTCATTAC
ARF5	TCTGCAGGCTTCAATGTAGAAAC
ARID1B	CCTATGGAGCCAGTTACGACCGA
ARID1B	CCCGGCATGAACCAGAGTGGACT
ARID1B	AGCGCTTCGCCGGCCAGAACCAG
ARIH2	CGTGGGAGTAGCCAGCGATGTGG
ARIH2	CCTTTCGCACAAACTGCATACAC
ARIH2	TGCTCACCATGTGATTGCAGCCT
ARSG	ATTACTACTTTGGAATCCCATAT	PF00884
ARSG	CACTGACGTGGCCCTCCCTCTTT	PF00884
ARSG	AGTACAGCCCATATCATGGCTAT
STS	AGCCTTCTCTTCCTAGCAGCCCT	PF00884
STS	TATGGGATCTCTTTGACCAATCT	PF00884
STS	TGTCACCACCCTTTACATCACGG	PF00884
ASB9	TAGCTTATGGGGGCAACATTGAC	PF12796
ASB9	AGCTGCCCTTACCTGAGCTCCAT
ASB9	GGGGTGGGCTGTGAACATCATCA
ASB2	CGTCGAAGCGCGCGCTCAGCAGC
ASB2	TAGAGCGGTGTCTCTCGGGATTT
ASB2	GTACATGCAGACGCGGTGGCCTC
SNRNP200	ACTCAGATCATCGTCTGCACCCC	PF00270
SNRNP200	TGCCTGTCTTTGAACCGCTGCCC	PF02889
SNRNP200	AGCGTCTGTACGACCTGAATCAT	PF02889
ASF1B	AGAGACTGATGCCGTGGGTGTGA	PF04729
ASF1B	TCAACCCTGAGCTGCGTGAGAAC	PF04729
ASF1B	GCTTCGAGTGCAGTGAAGCCCTG	PF04729
ATP10D	GCTGAAACCAGCATTGACAACAG
ATP10D	ACGGAAATCCAACACTCACCATT
ATP10D	GGTTGCAGAGCTGCCAATTTATA
ATP11C	ATGCTGTCCGGCGACGTATGAGT	PF13246
ATP11C	GCGTAGCTCCTTTCAGCAAGAGA
ATP11C	TACTGTGACGTACATGGAGACAG
ATP4B	ACGGCAGATATGCTGCAGAACTG	PF00287
ATP4B	GCGCTCCCAACCACACCAAGTTC	PF00287
ATP4B	GGAGCGCGGAAACTCTCCTGGAA
ATP2C1	GGCAATACTTATCGTTGTTACAG
ATP2C1	GGTACGTACCTTCATTGCAAGAG
ATP2C1	GGCCTACCTTTGGTACTATTTGT
ATP6V1G3	AGGCAGAAAAACGGGCCAAGGAC	PF03179
ATP6V1G3	GATGAAATAGAAGAACAAACACT	PF03179
ATP6V1G3	GGTAGATAATGGGCTCTCAGAAT
AURKB	GGGCTCAAGGGAGAGCTGAAGAT	PF00069
AURKB	TATGACCGGAGGAGGATCTACTT	PF00069
AURKB	GAAACGTGTACTTGGCTCGGGAG	PF00069
AWAT2	TGGATGCCTTTCCTCAGAGAATA	PF03982
AWAT2	CCTGTGTGAGGCACTGGCGCCTG	PF03982
AWAT2	TGTGTGAGGCACTGGCGCCTGTG	PF03982
DGAT2L6	TAGGGACCTTAGAAAGGATATTT	PF03982
DGAT2L6	GGTACGAAACTGGACCCTATGGA	PF03982
DGAT2L6	TCCCAAACACAACTACATCATTG	PF03982
MOGAT1	GGTTTCACCCCCATGGAATAATG	PF03982
MOGAT1	CTTTGACTGGCATACCCCAGAGC	PF03982
MOGAT1	ATCCGCCAGCGGAAAGGATTTGT	PF03982
TYRO3	GCTGCAGCCCCAGCCAGCGCTCC
TYRO3	CCTGAGGAACTCTTCAATGTCGC
TYRO3	TCACAGTGGAGCCAAAAGATCTG
ELANE	AGCGTCCTGCAGGAGCTCAACGT	PF00089
ELANE	TCATGTCGGCCGCGCACTGCGTG	PF00089
ELANE	TGCGGCGCCACCCTGATTGCGCC	PF00089
B3GALT5	AGGGTCAGATTGTAATAGACGTC
B3GALT5	TCACAAACGCCGCCTGAGGACAA
B3GALT5	CTTAAGCTCCCAGATACAGACTG
UCHL5	ACCGAGCTCATTAAAGGATTCGG
UCHL5	GTAACACACTCACTATGGCTTGA
UCHL5	TATGACAGGCCTTACTGCACTGA
BCL2L2	GGCGCACCTTCTCTGATCTGGCG	PF00452
BCL2L2	AGACCCGCTTCCGGCGCACCTTC	PF00452
BCL2L2	CGGCGCACCTTCTCTGATCTGGC	PF00452
MCL1	GTCGGGGAATCTGGTAATAACAC
MCL1	AGCGACTGCCGGTACAACTCGTC
MCL1	GTAGCCAAAAGTCGCCCTCCCGG
THRAP3	CCGGCAAGCATACAGTCCTCGTC
THRAP3	GGATGGACTCAGGGACCCAGAAC
THRAP3	GACATAAATTTGGGTTCATCATC
XIAP	TACTGGTGAAGGAGATACCGTGC	PF00653
XIAP	GCAAGTGCTGGACTCTACTACAC	PF00653
XIAP	GTAGGTGAAGGTGATAAAGTAAA
TLL1	TTACCAAACTTAACGGCACCATA	PF00431
TLL1	TCATAACCACAGAAACGCCCTAT
TLL1	TCTTATGATAGTTACGTGGTTAT
TLL2	AGAGGGGTTTCACGTGGGACTTA	PF00431
TLL2	AATCTCCCAACTATCCGGATGAC	PF00431
TLL2	CTGGCCAGATCACGGCGGGTGCG	PF14670
BTK	ATCGACCCAGGTTGTATATGATG
BTK	TCCTAACTACATAGATCTTGAAA
BTK	GCTGTCTGAGAGCAGCAGAGATA
BRD4	CACGGTACCAAACACAACTCAAG
BRD4	AGGGAGGGCTCCCGTGACTGGAT
BRD4	GGAGTCTTCGCTGTCAGAGGAGC
BTBD6	GGAGACAAGTTTGGAAGCCAAGA	PF00651
BTBD6	GCTGTCGGCAGCTCCGTCTTCTA	PF00651
BTBD6	GAGGCCGTCCTGAACTGGGCCGA	PF00651;PF07707
VNN2	CCTTATCTGGAGGATATCCCAGA	PF00795
VNN2	AACAGGGTGCTCGAATCATTGTG
VNN2	ATAGCTGTCAAAAGGGGCAAAAC
TXK	ACAGTCCAACACGGGCCGTGTGC
TXK	CCGTAGCTAAACCCAGCTGTGGC
TXK	TTGATTGTAGAAGTACGGAGGCT
C1S	TTGCAGGAGATCGGCAATTTGGT	PF00431
C1S	TAGATGTCCCTTGTAGCCACTTC	PF14670
C1S	GTAGATGTCCCTTGTAGCCACTT	PF14670
CABP5	ATAAGGACCGAGATGGGTTCATC	PF13499
CABP5	TGAGTTCGATAAGGACCGAGATG	PF13499
CABP5	CATGCCCACGGAGATGGAACTGA	PF13499
CALM2	ACTAAACCATTTCAGGTAATGGC
CALM2	AAGACTTACCATCAGCATCTACT
CALM2	TGCAGCACTAATATAGCCATTGC
CALM3	CGGAGTTCCTGACCATGATGGCC
CALM3	CCCAGAGTTCAAGGAGGCCTTCT
CALM3	CAACTCCTTGGTGGTGATAGTGC
[truncated: 1,566 more rows]
