# Supplementary material for: Comparative optimization of combinatorial CRISPR screens
Source: Nat Commun. 2022 May 5;13:2469. doi: 10.1038/s41467-022-30196-9 (PMC9072436; doi:10.1038/s41467-022-30196-9)
Supplement: Supplementary file 11 — Supplementary Data 8 [file 41467_2022_30196_MOESM11_ESM.xlsx]

## Sheet: Supplementary data 8 
Supplementary Data 8: Cas12a sgRNA pair combinations
Label	symbol1	symbol2	Cas12a_oligo
A3GALT2_L1_AAVS1_R1	A3GALT2	AAVS1	ATGGCGGGCCAGAGCGTGATGTA_CAGGGCCGGTTAATGTGGCTCTG
A3GALT2_L2_AAVS1_R1	A3GALT2	AAVS1	GGATGGCTCTTTCGACCCAGATG_CAGGGCCGGTTAATGTGGCTCTG
A3GALT2_L3_AAVS1_R1	A3GALT2	AAVS1	GATGGCGCGCATGCGCACGTTGC_CAGGGCCGGTTAATGTGGCTCTG
AADACL3_L1_AAVS1_R1	AADACL3	AAVS1	ACAGAGGAAAAACATCCCACTGC_CAGGGCCGGTTAATGTGGCTCTG
AADACL3_L2_AAVS1_R1	AADACL3	AAVS1	CTGAAGTCCCTGGATGCATATGG_CAGGGCCGGTTAATGTGGCTCTG
AADACL3_L3_AAVS1_R1	AADACL3	AAVS1	TGGACAGGCCAGATCTGCCCCGG_CAGGGCCGGTTAATGTGGCTCTG
AADACL4_L1_AAVS1_R1	AADACL4	AAVS1	CCGGAAGTTCATGGTGACTTCTC_CAGGGCCGGTTAATGTGGCTCTG
AADACL4_L2_AAVS1_R1	AADACL4	AAVS1	CAAGACTGCATGAATGCCTCCAT_CAGGGCCGGTTAATGTGGCTCTG
AADACL4_L3_AAVS1_R1	AADACL4	AAVS1	AAGACTGCATGAATGCCTCCATT_CAGGGCCGGTTAATGTGGCTCTG
ABTB2_L1_AAVS1_R1	ABTB2	AAVS1	CGCATGCTCAACTGTGGGAGGAC_CAGGGCCGGTTAATGTGGCTCTG
ABTB2_L2_AAVS1_R1	ABTB2	AAVS1	ATCCACCCCGACAGCCGGCACTG_CAGGGCCGGTTAATGTGGCTCTG
ABTB2_L3_AAVS1_R1	ABTB2	AAVS1	GCATGCTCAACTGTGGGAGGACG_CAGGGCCGGTTAATGTGGCTCTG
ACSL1_L1_AAVS1_R1	ACSL1	AAVS1	GGACAAGCAAACACCACGCTGAA_CAGGGCCGGTTAATGTGGCTCTG
ACSL1_L2_AAVS1_R1	ACSL1	AAVS1	GGGTGGAAGTCACCAGCATGAAG_CAGGGCCGGTTAATGTGGCTCTG
ACSL1_L3_AAVS1_R1	ACSL1	AAVS1	CAAGGAGATATCAGGCTGCTCAT_CAGGGCCGGTTAATGTGGCTCTG
ACSL5_L1_AAVS1_R1	ACSL5	AAVS1	CCGCGGTGCCTCGACTCCTTAAC_CAGGGCCGGTTAATGTGGCTCTG
ACSL5_L2_AAVS1_R1	ACSL5	AAVS1	TCGGCATCTTTGCTCAGAATAGG_CAGGGCCGGTTAATGTGGCTCTG
ACSL5_L3_AAVS1_R1	ACSL5	AAVS1	TTGTGGCTGATCACCAGACCTCA_CAGGGCCGGTTAATGTGGCTCTG
ACSM2A_L1_AAVS1_R1	ACSM2A	AAVS1	TGGAACCTTGGGCATTAGGAGCA_CAGGGCCGGTTAATGTGGCTCTG
ACSM2A_L2_AAVS1_R1	ACSM2A	AAVS1	ATAAGTGAGCACAAGATGTTCAG_CAGGGCCGGTTAATGTGGCTCTG
ACSM2A_L3_AAVS1_R1	ACSM2A	AAVS1	ACTGCCACACGATCCCCACGCTG_CAGGGCCGGTTAATGTGGCTCTG
ACSM2B_L1_AAVS1_R1	ACSM2B	AAVS1	GAATCTTGGACATTAGGAGCATG_CAGGGCCGGTTAATGTGGCTCTG
ACSM2B_L2_AAVS1_R1	ACSM2B	AAVS1	CCCATCTACAGAACTGCCTCGCT_CAGGGCCGGTTAATGTGGCTCTG
ACSM2B_L3_AAVS1_R1	ACSM2B	AAVS1	TCAGTGAGGCATCCACCACTCAT_CAGGGCCGGTTAATGTGGCTCTG
ACSM4_L1_AAVS1_R1	ACSM4	AAVS1	GCCGTGATTCTGCCCAGAATCCC_CAGGGCCGGTTAATGTGGCTCTG
ACSM4_L2_AAVS1_R1	ACSM4	AAVS1	CTAAAATGGCCCAGCACTCTCAG_CAGGGCCGGTTAATGTGGCTCTG
ACSM4_L3_AAVS1_R1	ACSM4	AAVS1	ACCGGAGGGGAGCCACTCAACCC_CAGGGCCGGTTAATGTGGCTCTG
ACSM6_L1_AAVS1_R1	ACSM6	AAVS1	GTGTCACATGCCAACCTTCTGCC_CAGGGCCGGTTAATGTGGCTCTG
ACSM6_L2_AAVS1_R1	ACSM6	AAVS1	GCTATCAATTACGCATGTCTAAG_CAGGGCCGGTTAATGTGGCTCTG
ACSM6_L3_AAVS1_R1	ACSM6	AAVS1	CTATCAATTACGCATGTCTAAGG_CAGGGCCGGTTAATGTGGCTCTG
ACTL7A_L1_AAVS1_R1	ACTL7A	AAVS1	GACCCGCCACTGAGCCCACACAC_CAGGGCCGGTTAATGTGGCTCTG
ACTL7A_L2_AAVS1_R1	ACTL7A	AAVS1	CCGGCCTGCCAAGACCCACCCAC_CAGGGCCGGTTAATGTGGCTCTG
ACTL7A_L3_AAVS1_R1	ACTL7A	AAVS1	TATGGAAGGACCTCCGGCCTGGT_CAGGGCCGGTTAATGTGGCTCTG
ACTL7B_L1_AAVS1_R1	ACTL7B	AAVS1	CAGTACTGCAAGTGCGGCTACGC_CAGGGCCGGTTAATGTGGCTCTG
ACTL7B_L2_AAVS1_R1	ACTL7B	AAVS1	AGTCGTTGCTGTCCATCTACTCC_CAGGGCCGGTTAATGTGGCTCTG
ACTL7B_L3_AAVS1_R1	ACTL7B	AAVS1	ACGGACGACCACCTGCACATCAT_CAGGGCCGGTTAATGTGGCTCTG
ACTL9_L1_AAVS1_R1	ACTL9	AAVS1	TCGGCGAGGCAGCCCGCGTGCTC_CAGGGCCGGTTAATGTGGCTCTG
ACTL9_L2_AAVS1_R1	ACTL9	AAVS1	ACGCCACGGAGCGTCTGGACCTG_CAGGGCCGGTTAATGTGGCTCTG
ACTL9_L3_AAVS1_R1	ACTL9	AAVS1	CGTGGCATCGCAGTCGGTGCTGT_CAGGGCCGGTTAATGTGGCTCTG
ACTRT1_L1_AAVS1_R1	ACTRT1	AAVS1	CACTACCCCATTGAGCGTGGACT_CAGGGCCGGTTAATGTGGCTCTG
ACTRT1_L2_AAVS1_R1	ACTRT1	AAVS1	GCAAGACTTAATCAGAAGTACTT_CAGGGCCGGTTAATGTGGCTCTG
ACTRT1_L3_AAVS1_R1	ACTRT1	AAVS1	AGCGGGAGCTTGGAGTAAAACCC_CAGGGCCGGTTAATGTGGCTCTG
ACTRT2_L1_AAVS1_R1	ACTRT2	AAVS1	TACCTGTCGGACCAGGCGGTGCT_CAGGGCCGGTTAATGTGGCTCTG
ACTRT2_L2_AAVS1_R1	ACTRT2	AAVS1	GACCCCGGCACATGGTCAGCTCC_CAGGGCCGGTTAATGTGGCTCTG
ACTRT2_L3_AAVS1_R1	ACTRT2	AAVS1	CGGAGGCCGGAGGAGGTCCTGAG_CAGGGCCGGTTAATGTGGCTCTG
ACVR1B_L1_AAVS1_R1	ACVR1B	AAVS1	TCTGAACCGGTACACAGTGACAA_CAGGGCCGGTTAATGTGGCTCTG
ACVR1B_L2_AAVS1_R1	ACVR1B	AAVS1	AATCTGGATGGGATGGAGCACCA_CAGGGCCGGTTAATGTGGCTCTG
ACVR1B_L3_AAVS1_R1	ACVR1B	AAVS1	ACTATCATCAGCGTGTCTATCAC_CAGGGCCGGTTAATGTGGCTCTG
ACVR2A_L1_AAVS1_R1	ACVR2A	AAVS1	ACGAATATGTGGCTGTCAAAATA_CAGGGCCGGTTAATGTGGCTCTG
ACVR2A_L2_AAVS1_R1	ACVR2A	AAVS1	CACCTAAGCCACCCTATTACAAC_CAGGGCCGGTTAATGTGGCTCTG
ACVR2A_L3_AAVS1_R1	ACVR2A	AAVS1	GGGTGTACAGGCATCACAAGATG_CAGGGCCGGTTAATGTGGCTCTG
ACVR2B_L1_AAVS1_R1	ACVR2B	AAVS1	ATTGCTGCCGAGAAGCGAGGCTC_CAGGGCCGGTTAATGTGGCTCTG
ACVR2B_L2_AAVS1_R1	ACVR2B	AAVS1	ACGAGGCCTCTCATACCTGCATG_CAGGGCCGGTTAATGTGGCTCTG
ACVR2B_L3_AAVS1_R1	ACVR2B	AAVS1	AAAGTAAGAATGTATTGCTGAAG_CAGGGCCGGTTAATGTGGCTCTG
ADAM18_L1_AAVS1_R1	ADAM18	AAVS1	AATGAAGAATGTGACTGTGGTAA_CAGGGCCGGTTAATGTGGCTCTG
ADAM18_L2_AAVS1_R1	ADAM18	AAVS1	GGTTATTATAGCTCAACTGCTTG_CAGGGCCGGTTAATGTGGCTCTG
ADAM18_L3_AAVS1_R1	ADAM18	AAVS1	CTGGCACTGTATGCAATAAAAGC_CAGGGCCGGTTAATGTGGCTCTG
ADAM20_L1_AAVS1_R1	ADAM20	AAVS1	TTGAGCTGGTAGTGGTCGTGGAT_CAGGGCCGGTTAATGTGGCTCTG
ADAM20_L2_AAVS1_R1	ADAM20	AAVS1	TGTAGACAACAAGTTGGTGAATG_CAGGGCCGGTTAATGTGGCTCTG
ADAM20_L3_AAVS1_R1	ADAM20	AAVS1	GGCCACGAGCTTGGTCATAATTT_CAGGGCCGGTTAATGTGGCTCTG
ADAM21_L1_AAVS1_R1	ADAM21	AAVS1	CCAGCTACAGCATGATGCTGCAC_CAGGGCCGGTTAATGTGGCTCTG
ADAM21_L2_AAVS1_R1	ADAM21	AAVS1	CGTGGAGGCAGCCCCTGAGTCTC_CAGGGCCGGTTAATGTGGCTCTG
ADAM21_L3_AAVS1_R1	ADAM21	AAVS1	GGGGGCTTTCGAGGAGTATTAAA_CAGGGCCGGTTAATGTGGCTCTG
ADAM29_L1_AAVS1_R1	ADAM29	AAVS1	GGTGCAGGCGCAAATACTGCAAG_CAGGGCCGGTTAATGTGGCTCTG
ADAM29_L2_AAVS1_R1	ADAM29	AAVS1	GAGGAATGTGTACACCACACCGT_CAGGGCCGGTTAATGTGGCTCTG
ADAM29_L3_AAVS1_R1	ADAM29	AAVS1	GAGGCCAGAAACACATTATCCAC_CAGGGCCGGTTAATGTGGCTCTG
ADAM30_L1_AAVS1_R1	ADAM30	AAVS1	GTCCATCTGGATACGTGTGTAGG_CAGGGCCGGTTAATGTGGCTCTG
ADAM30_L2_AAVS1_R1	ADAM30	AAVS1	AGGAAGGGGTGCAGATCCAGATA_CAGGGCCGGTTAATGTGGCTCTG
ADAM30_L3_AAVS1_R1	ADAM30	AAVS1	ACAAAATACGCGTTGGATATCCA_CAGGGCCGGTTAATGTGGCTCTG
ADAM32_L1_AAVS1_R1	ADAM32	AAVS1	CAATCAGGCGTTGAATGTAGGCC_CAGGGCCGGTTAATGTGGCTCTG
ADAM32_L2_AAVS1_R1	ADAM32	AAVS1	ATGGTCACACTCAGCACGTGCTC_CAGGGCCGGTTAATGTGGCTCTG
ADAM32_L3_AAVS1_R1	ADAM32	AAVS1	ATTTCAAATGTGGGTGTCAAATG_CAGGGCCGGTTAATGTGGCTCTG
ADAM9_L1_AAVS1_R1	ADAM9	AAVS1	TTATCACACGTCGGAGACATGAC_CAGGGCCGGTTAATGTGGCTCTG
ADAM9_L2_AAVS1_R1	ADAM9	AAVS1	TGCCGAGGAAAAACCAGTGAGTG_CAGGGCCGGTTAATGTGGCTCTG
ADAM9_L3_AAVS1_R1	ADAM9	AAVS1	GACAAATCACTGTGGAGACATTT_CAGGGCCGGTTAATGTGGCTCTG
ADAMTS1_L1_AAVS1_R1	ADAMTS1	AAVS1	ACGCTCCAGAACGTGGGGCGCAA_CAGGGCCGGTTAATGTGGCTCTG
ADAMTS1_L2_AAVS1_R1	ADAMTS1	AAVS1	CACATGATGGCGTCAATGCTTTC_CAGGGCCGGTTAATGTGGCTCTG
ADAMTS1_L3_AAVS1_R1	ADAMTS1	AAVS1	CGGAAACCGACCTGGCGCACTGC_CAGGGCCGGTTAATGTGGCTCTG
ADAMTS9_L1_AAVS1_R1	ADAMTS9	AAVS1	GAACCTGCTCCAGAACATGTGGA_CAGGGCCGGTTAATGTGGCTCTG
ADAMTS9_L2_AAVS1_R1	ADAMTS9	AAVS1	AGTCCTGCAACACGGAGCCATGT_CAGGGCCGGTTAATGTGGCTCTG
ADAMTS9_L3_AAVS1_R1	ADAMTS9	AAVS1	GTCGGTGGGAAAGTTGTACAACC_CAGGGCCGGTTAATGTGGCTCTG
ADRA1A_L1_AAVS1_R1	ADRA1A	AAVS1	GAGGTCCTAGGCTACTGGGCCTT_CAGGGCCGGTTAATGTGGCTCTG
ADRA1A_L2_AAVS1_R1	ADRA1A	AAVS1	ATCGACCGCTACATCGGCGTGAG_CAGGGCCGGTTAATGTGGCTCTG
ADRA1A_L3_AAVS1_R1	ADRA1A	AAVS1	ATTGGACCCCTGTTCGGCTGGAG_CAGGGCCGGTTAATGTGGCTCTG
AEBP1_L1_AAVS1_R1	AEBP1	AAVS1	TGAACGCTACCTTTCGCCAGATG_CAGGGCCGGTTAATGTGGCTCTG
AEBP1_L2_AAVS1_R1	AEBP1	AAVS1	GCGATGGGAACCCACGTGTGCGC_CAGGGCCGGTTAATGTGGCTCTG
AEBP1_L3_AAVS1_R1	AEBP1	AAVS1	CGCTACACTGCTGGGATCCATGG_CAGGGCCGGTTAATGTGGCTCTG
AHCY_L1_AAVS1_R1	AHCY	AAVS1	GAGCCCGCGTCATCATCACCGAG_CAGGGCCGGTTAATGTGGCTCTG
AHCY_L2_AAVS1_R1	AHCY	AAVS1	GGACGACGGGGGCGACCTCACCA_CAGGGCCGGTTAATGTGGCTCTG
AHCY_L3_AAVS1_R1	AHCY	AAVS1	GGGCCTGATGCGTATGCGGGAGC_CAGGGCCGGTTAATGTGGCTCTG
AHCYL1_L1_AAVS1_R1	AHCYL1	AAVS1	GACGCCGGGAGATTGAGATTGCA_CAGGGCCGGTTAATGTGGCTCTG
AHCYL1_L2_AAVS1_R1	AHCYL1	AAVS1	ATAACTTGTACTGCTGCCGAGAA_CAGGGCCGGTTAATGTGGCTCTG
AHCYL1_L3_AAVS1_R1	AHCYL1	AAVS1	TGGTGGTGTATTGACCGCTGTGT_CAGGGCCGGTTAATGTGGCTCTG
ALK_L1_AAVS1_R1	ALK	AAVS1	CTGCACCGATCAAGAGCTCTCCA_CAGGGCCGGTTAATGTGGCTCTG
ALK_L2_AAVS1_R1	ALK	AAVS1	TGCACCGATCAAGAGCTCTCCAT_CAGGGCCGGTTAATGTGGCTCTG
ALK_L3_AAVS1_R1	ALK	AAVS1	CAATGCAACCAGTTGGACAGTGC_CAGGGCCGGTTAATGTGGCTCTG
ANPEP_L1_AAVS1_R1	ANPEP	AAVS1	GCCTCCTACGTGGAGTACCTGGG_CAGGGCCGGTTAATGTGGCTCTG
ANPEP_L2_AAVS1_R1	ANPEP	AAVS1	CTACCGGGTGACGCTGAGACCGT_CAGGGCCGGTTAATGTGGCTCTG
ANPEP_L3_AAVS1_R1	ANPEP	AAVS1	TACCGCAGCGAGTACATGGAGGG_CAGGGCCGGTTAATGTGGCTCTG
ARAF_L1_AAVS1_R1	ARAF	AAVS1	ATGACCCGGCCGGGATTTGCCAT_CAGGGCCGGTTAATGTGGCTCTG
ARAF_L2_AAVS1_R1	ARAF	AAVS1	AGGGCGGTGGCATGGCGATGTGG_CAGGGCCGGTTAATGTGGCTCTG
ARAF_L3_AAVS1_R1	ARAF	AAVS1	ATGGCTTCCGTTGCCAAACCTGT_CAGGGCCGGTTAATGTGGCTCTG
ARF4_L1_AAVS1_R1	ARF4	AAVS1	AATGTGGAAACAGTAGAATATAA_CAGGGCCGGTTAATGTGGCTCTG
ARF4_L2_AAVS1_R1	ARF4	AAVS1	CGACTATTTGGCAAGAAGCAGAT_CAGGGCCGGTTAATGTGGCTCTG
ARF4_L3_AAVS1_R1	ARF4	AAVS1	GTAGATAGCAACGATCGTGAAAG_CAGGGCCGGTTAATGTGGCTCTG
ARF5_L1_AAVS1_R1	ARF5	AAVS1	GCGGATCTTCGGGAAGAAGCAGA_CAGGGCCGGTTAATGTGGCTCTG
ARF5_L2_AAVS1_R1	ARF5	AAVS1	TGGTGGACAGTAATGACCGGGAG_CAGGGCCGGTTAATGTGGCTCTG
ARF5_L3_AAVS1_R1	ARF5	AAVS1	GATGCGGCTGGCAAGACCACAAT_CAGGGCCGGTTAATGTGGCTCTG
ARID1A_L1_AAVS1_R1	ARID1A	AAVS1	GCTCATAGGACATGCGCCCCATC_CAGGGCCGGTTAATGTGGCTCTG
ARID1A_L2_AAVS1_R1	ARID1A	AAVS1	CAAGCGGCCAATGGATGGCACAT_CAGGGCCGGTTAATGTGGCTCTG
ARID1A_L3_AAVS1_R1	ARID1A	AAVS1	GGGCAACCCTACGGCCGGAGCCC_CAGGGCCGGTTAATGTGGCTCTG
ARID1B_L1_AAVS1_R1	ARID1B	AAVS1	CGACTCTACGTCTGCGTCAAAGA_CAGGGCCGGTTAATGTGGCTCTG
ARID1B_L2_AAVS1_R1	ARID1B	AAVS1	GACTCTACGTCTGCGTCAAAGAG_CAGGGCCGGTTAATGTGGCTCTG
ARID1B_L3_AAVS1_R1	ARID1B	AAVS1	ACGCAGACGTAGAGTCGGAACAG_CAGGGCCGGTTAATGTGGCTCTG
ARIH1_L1_AAVS1_R1	ARIH1	AAVS1	GCTGCAAATGTGGGCGCCAATTT_CAGGGCCGGTTAATGTGGCTCTG
ARIH1_L2_AAVS1_R1	ARIH1	AAVS1	AGGCGCCTGATCACAGATTCAAA_CAGGGCCGGTTAATGTGGCTCTG
ARIH1_L3_AAVS1_R1	ARIH1	AAVS1	GAATCCAGCAACTATCACAAGAA_CAGGGCCGGTTAATGTGGCTCTG
ARIH2_L1_AAVS1_R1	ARIH2	AAVS1	TGGCAGACTCACCCACGCCCACG_CAGGGCCGGTTAATGTGGCTCTG
ARIH2_L2_AAVS1_R1	ARIH2	AAVS1	CCAGAAGACCTCGTTGCACCGAT_CAGGGCCGGTTAATGTGGCTCTG
ARIH2_L3_AAVS1_R1	ARIH2	AAVS1	ACTGGCAAGTTTCAGAGATATTG_CAGGGCCGGTTAATGTGGCTCTG
ARSA_L1_AAVS1_R1	ARSA	AAVS1	CCGCCGGCCACTCCTTGCGACGG_CAGGGCCGGTTAATGTGGCTCTG
ARSA_L2_AAVS1_R1	ARSA	AAVS1	GGCCGCGGGCCATTTGGGGACTC_CAGGGCCGGTTAATGTGGCTCTG
ARSA_L3_AAVS1_R1	ARSA	AAVS1	CATCGATTTCTAGGCATCCCGTA_CAGGGCCGGTTAATGTGGCTCTG
ARSD_L1_AAVS1_R1	ARSD	AAVS1	TCTGTCTCCGCGAGAGCAGTCAC_CAGGGCCGGTTAATGTGGCTCTG
ARSD_L2_AAVS1_R1	ARSD	AAVS1	CAAGAATCTTGCAGCAGCATGGC_CAGGGCCGGTTAATGTGGCTCTG
ARSD_L3_AAVS1_R1	ARSD	AAVS1	ACGGCATGCCCTTCACGCTCACA_CAGGGCCGGTTAATGTGGCTCTG
ARSG_L1_AAVS1_R1	ARSG	AAVS1	GGCCGATGACATGGGGTGGGGTG_CAGGGCCGGTTAATGTGGCTCTG
ARSG_L2_AAVS1_R1	ARSG	AAVS1	CTTGCTCACCGGCCGGCTTGGCC_CAGGGCCGGTTAATGTGGCTCTG
ARSG_L3_AAVS1_R1	ARSG	AAVS1	GCTCAACGAGACCACCTTGGCAG_CAGGGCCGGTTAATGTGGCTCTG
ASB13_L1_AAVS1_R1	ASB13	AAVS1	GGGACCCCTCTGCACGTTGCCTG_CAGGGCCGGTTAATGTGGCTCTG
ASB13_L2_AAVS1_R1	ASB13	AAVS1	ATCACGCCCCTGCACGCAGCCAG_CAGGGCCGGTTAATGTGGCTCTG
ASB13_L3_AAVS1_R1	ASB13	AAVS1	TTATTGACGTCGGGGCCAATCTG_CAGGGCCGGTTAATGTGGCTCTG
ASB14_L1_AAVS1_R1	ASB14	AAVS1	AGTTACGGATCTTGCTGCCATTA_CAGGGCCGGTTAATGTGGCTCTG
ASB14_L2_AAVS1_R1	ASB14	AAVS1	GCTGTCAGCAGTTGCCTCTTAGA_CAGGGCCGGTTAATGTGGCTCTG
ASB14_L3_AAVS1_R1	ASB14	AAVS1	TGGGGCACACCCTGACCCACAGA_CAGGGCCGGTTAATGTGGCTCTG
ASB2_L1_AAVS1_R1	ASB2	AAVS1	CAGGGACCATCGACCAGCGCACC_CAGGGCCGGTTAATGTGGCTCTG
ASB2_L2_AAVS1_R1	ASB2	AAVS1	GTGGCCGCCCAGAGTGGACAGTT_CAGGGCCGGTTAATGTGGCTCTG
ASB2_L3_AAVS1_R1	ASB2	AAVS1	ACGTGAACACGCCGCTGGCCCCC_CAGGGCCGGTTAATGTGGCTCTG
ASB9_L1_AAVS1_R1	ASB9	AAVS1	GCTTGTGAAAACCAACAGAGAGC_CAGGGCCGGTTAATGTGGCTCTG
ASB9_L2_AAVS1_R1	ASB9	AAVS1	ATGCTTGTGTCAGCGGCAGCTGG_CAGGGCCGGTTAATGTGGCTCTG
ASB9_L3_AAVS1_R1	ASB9	AAVS1	TGGGGGCAACATTGACCATAAGA_CAGGGCCGGTTAATGTGGCTCTG
ASCC3_L1_AAVS1_R1	ASCC3	AAVS1	AATCCTACCACCACACATCCTAA_CAGGGCCGGTTAATGTGGCTCTG
ASCC3_L2_AAVS1_R1	ASCC3	AAVS1	TACATGCTCGAAATGCCACTGTA_CAGGGCCGGTTAATGTGGCTCTG
ASCC3_L3_AAVS1_R1	ASCC3	AAVS1	AGAGTCTTCAACAAATACCCTAC_CAGGGCCGGTTAATGTGGCTCTG
ASF1A_L1_AAVS1_R1	ASF1A	AAVS1	CTTGTACCTATCGAGGACAAGAA_CAGGGCCGGTTAATGTGGCTCTG
ASF1A_L2_AAVS1_R1	ASF1A	AAVS1	GGTGAACAATGTAGTGGTGCTGG_CAGGGCCGGTTAATGTGGCTCTG
ASF1A_L3_AAVS1_R1	ASF1A	AAVS1	CCGCAGGAAGGCATATGTTTGTA_CAGGGCCGGTTAATGTGGCTCTG
ASF1B_L1_AAVS1_R1	ASF1B	AAVS1	ATCCGAGTGGGCTACTACGTCAA_CAGGGCCGGTTAATGTGGCTCTG
ASF1B_L2_AAVS1_R1	ASF1B	AAVS1	ATCAGATCCTAGACTCGGTGCTG_CAGGGCCGGTTAATGTGGCTCTG
ASF1B_L3_AAVS1_R1	ASF1B	AAVS1	GGTGCTGAACGTGGCGGTCCTGG_CAGGGCCGGTTAATGTGGCTCTG
ATP10B_L1_AAVS1_R1	ATP10B	AAVS1	ACACTAGTGTCCCGGACACCTGA_CAGGGCCGGTTAATGTGGCTCTG
ATP10B_L2_AAVS1_R1	ATP10B	AAVS1	GATGAAGTCTCCCACGCGCACAT_CAGGGCCGGTTAATGTGGCTCTG
ATP10B_L3_AAVS1_R1	ATP10B	AAVS1	ACGGTGCCCCATAGACCTTTGCC_CAGGGCCGGTTAATGTGGCTCTG
ATP10D_L1_AAVS1_R1	ATP10D	AAVS1	CGGTCTCGGACACCAGAGCAGGT_CAGGGCCGGTTAATGTGGCTCTG
ATP10D_L2_AAVS1_R1	ATP10D	AAVS1	GTCAGATTACACCTCGGCTCTTT_CAGGGCCGGTTAATGTGGCTCTG
ATP10D_L3_AAVS1_R1	ATP10D	AAVS1	CCTACCTACTGCGCCAGTTAAGC_CAGGGCCGGTTAATGTGGCTCTG
ATP11A_L1_AAVS1_R1	ATP11A	AAVS1	GGGATGAGCCGTGGTATAATCAG_CAGGGCCGGTTAATGTGGCTCTG
ATP11A_L2_AAVS1_R1	ATP11A	AAVS1	GAACTTTATACCCAAGAATTTAT_CAGGGCCGGTTAATGTGGCTCTG
ATP11A_L3_AAVS1_R1	ATP11A	AAVS1	GCACGGCAAGCTCGTTCGGAAAC_CAGGGCCGGTTAATGTGGCTCTG
ATP11C_L1_AAVS1_R1	ATP11C	AAVS1	TAAAGGAGCAGACTCGGCAGTTT_CAGGGCCGGTTAATGTGGCTCTG
ATP11C_L2_AAVS1_R1	ATP11C	AAVS1	GGAAATCGAAATGGATATATGAG_CAGGGCCGGTTAATGTGGCTCTG
ATP11C_L3_AAVS1_R1	ATP11C	AAVS1	GCAAAGTACCCCATACAATGATG_CAGGGCCGGTTAATGTGGCTCTG
ATP1B4_L1_AAVS1_R1	ATP1B4	AAVS1	AGCGCTCCTTCCTAAAGAACTGC_CAGGGCCGGTTAATGTGGCTCTG
ATP1B4_L2_AAVS1_R1	ATP1B4	AAVS1	CTTCTTCTTCTATGCCTCCTTGG_CAGGGCCGGTTAATGTGGCTCTG
ATP1B4_L3_AAVS1_R1	ATP1B4	AAVS1	TGAACCCGACACTTGGCAGCATT_CAGGGCCGGTTAATGTGGCTCTG
ATP2A2_L1_AAVS1_R1	ATP2A2	AAVS1	AATGACCCGGTTCATGGAGGGTC_CAGGGCCGGTTAATGTGGCTCTG
ATP2A2_L2_AAVS1_R1	ATP2A2	AAVS1	ATACCGAATTGAAGGGTCTTTCT_CAGGGCCGGTTAATGTGGCTCTG
ATP2A2_L3_AAVS1_R1	ATP2A2	AAVS1	ACGTGACAGAAAGTCAATGTCGG_CAGGGCCGGTTAATGTGGCTCTG
ATP2C1_L1_AAVS1_R1	ATP2C1	AAVS1	CGAACAAGTAATTAAGTACTGTA_CAGGGCCGGTTAATGTGGCTCTG
ATP2C1_L2_AAVS1_R1	ATP2C1	AAVS1	GTCATAGGCGAGCCTTTCATGGC_CAGGGCCGGTTAATGTGGCTCTG
ATP2C1_L3_AAVS1_R1	ATP2C1	AAVS1	CCTCAAACAAGCGTAAGTCAGCA_CAGGGCCGGTTAATGTGGCTCTG
ATP4B_L1_AAVS1_R1	ATP4B	AAVS1	AGCGTTACTGCTGGAACCCGGAC_CAGGGCCGGTTAATGTGGCTCTG
ATP4B_L2_AAVS1_R1	ATP4B	AAVS1	TCTGATAACAGAACCTGGGCAGA_CAGGGCCGGTTAATGTGGCTCTG
ATP4B_L3_AAVS1_R1	ATP4B	AAVS1	AGGCCGGATGTTTACGGGGAGAA_CAGGGCCGGTTAATGTGGCTCTG
ATP6V1G2_L1_AAVS1_R1	ATP6V1G2	AAVS1	CAGGGGAACCTGTCTGCTGAGGT_CAGGGCCGGTTAATGTGGCTCTG
ATP6V1G2_L2_AAVS1_R1	ATP6V1G2	AAVS1	CAAGGTATCCAGCAGCTTCTGCA_CAGGGCCGGTTAATGTGGCTCTG
ATP6V1G2_L3_AAVS1_R1	ATP6V1G2	AAVS1	GCAGAGAGCGAGAGCACGAATTC_CAGGGCCGGTTAATGTGGCTCTG
ATP6V1G3_L1_AAVS1_R1	ATP6V1G3	AAVS1	GAGAGATAAAGAGTTTCGACTAA_CAGGGCCGGTTAATGTGGCTCTG
ATP6V1G3_L2_AAVS1_R1	ATP6V1G3	AAVS1	AAGGAGGAAGCAATGGTAGAAAT_CAGGGCCGGTTAATGTGGCTCTG
ATP6V1G3_L3_AAVS1_R1	ATP6V1G3	AAVS1	GGGGATCCACCAGCTTCTTCAGG_CAGGGCCGGTTAATGTGGCTCTG
AURKA_L1_AAVS1_R1	AURKA	AAVS1	CTGTCATTCGAAGAGAGTTATTC_CAGGGCCGGTTAATGTGGCTCTG
AURKA_L2_AAVS1_R1	AURKA	AAVS1	AAGTGTTATTTAAAGCTCAGCTG_CAGGGCCGGTTAATGTGGCTCTG
AURKA_L3_AAVS1_R1	AURKA	AAVS1	AAGAGAGTTATTCATAGAGACAT_CAGGGCCGGTTAATGTGGCTCTG
AURKB_L1_AAVS1_R1	AURKB	AAVS1	ATCGTGGCGCTCAAGGTCCTCTT_CAGGGCCGGTTAATGTGGCTCTG
AURKB_L2_AAVS1_R1	AURKB	AAVS1	TGACCGGAGGAGGATCTACTTGA_CAGGGCCGGTTAATGTGGCTCTG
AURKB_L3_AAVS1_R1	AURKB	AAVS1	GCAGATGCTCTAATGTACTGCCA_CAGGGCCGGTTAATGTGGCTCTG
AWAT1_L1_AAVS1_R1	AWAT1	AAVS1	TTAGGGAGTACCTCATGGCCAAA_CAGGGCCGGTTAATGTGGCTCTG
AWAT1_L2_AAVS1_R1	AWAT1	AAVS1	GTGCGCACAGCCCTCCAGCATGG_CAGGGCCGGTTAATGTGGCTCTG
AWAT1_L3_AAVS1_R1	AWAT1	AAVS1	GGTGAGGCCCTGCAAAGTGTGCC_CAGGGCCGGTTAATGTGGCTCTG
AWAT2_L1_AAVS1_R1	AWAT2	AAVS1	ACACCATACTGGCCTGTCACTGT_CAGGGCCGGTTAATGTGGCTCTG
AWAT2_L2_AAVS1_R1	AWAT2	AAVS1	TGCTGACTCATAAAGGCACAGGC_CAGGGCCGGTTAATGTGGCTCTG
AWAT2_L3_AAVS1_R1	AWAT2	AAVS1	CCCATGGATGGTTTGGCCACTTT_CAGGGCCGGTTAATGTGGCTCTG
AXL_L1_AAVS1_R1	AXL	AAVS1	GGGTACCGGCTGGCGTATCAAGG_CAGGGCCGGTTAATGTGGCTCTG
AXL_L2_AAVS1_R1	AXL	AAVS1	GGGAGAGCCCCCCGAGGTACATT_CAGGGCCGGTTAATGTGGCTCTG
AXL_L3_AAVS1_R1	AXL	AAVS1	GAGCTGTGATGGAAGGCCAGCTC_CAGGGCCGGTTAATGTGGCTCTG
AZU1_L1_AAVS1_R1	AZU1	AAVS1	ATGCCCGCTTCGTGATGACCGCG_CAGGGCCGGTTAATGTGGCTCTG
AZU1_L2_AAVS1_R1	AZU1	AAVS1	ACGGTGGAAGCCGGCACCAGATG_CAGGGCCGGTTAATGTGGCTCTG
AZU1_L3_AAVS1_R1	AZU1	AAVS1	CGTTCCTGGCCTCCATTCAGAAT_CAGGGCCGGTTAATGTGGCTCTG
B3GALNT1_L1_AAVS1_R1	B3GALNT1	AAVS1	TTAGACACATATAATAACCTGAC_CAGGGCCGGTTAATGTGGCTCTG
B3GALNT1_L2_AAVS1_R1	B3GALNT1	AAVS1	TCCTCTAATTGATAATTATTCCT_CAGGGCCGGTTAATGTGGCTCTG
B3GALNT1_L3_AAVS1_R1	B3GALNT1	AAVS1	CCCCAATGCCAAGTACGTAATGA_CAGGGCCGGTTAATGTGGCTCTG
B3GALT5_L1_AAVS1_R1	B3GALT5	AAVS1	TAGACGTCTATTACAATCTGACC_CAGGGCCGGTTAATGTGGCTCTG
B3GALT5_L2_AAVS1_R1	B3GALT5	AAVS1	CAATCTGACCCTGAAGACCATGA_CAGGGCCGGTTAATGTGGCTCTG
B3GALT5_L3_AAVS1_R1	B3GALT5	AAVS1	GTCCTCAGGCGGCGTTTGTGATG_CAGGGCCGGTTAATGTGGCTCTG
BAP1_L1_AAVS1_R1	BAP1	AAVS1	AATGGATCGAAGAGCGCCGGTCC_CAGGGCCGGTTAATGTGGCTCTG
BAP1_L2_AAVS1_R1	BAP1	AAVS1	TGAACTGCAGCAGCGTGGACCTG_CAGGGCCGGTTAATGTGGCTCTG
BAP1_L3_AAVS1_R1	BAP1	AAVS1	AGCTGGATGGGCTGAAGGTCTAC_CAGGGCCGGTTAATGTGGCTCTG
BCL2L1_L1_AAVS1_R1	BCL2L1	AAVS1	GTGACCTGACATCCCAGCTCCAC_CAGGGCCGGTTAATGTGGCTCTG
BCL2L1_L2_AAVS1_R1	BCL2L1	AAVS1	GGCGGGCATTCAGTGACCTGACA_CAGGGCCGGTTAATGTGGCTCTG
BCL2L1_L3_AAVS1_R1	BCL2L1	AAVS1	CGGGATGGGGTAAACTGGGGTCG_CAGGGCCGGTTAATGTGGCTCTG
BCL2L2_L1_AAVS1_R1	BCL2L2	AAVS1	GCTGCATGTGACCCCAGGCTCAG_CAGGGCCGGTTAATGTGGCTCTG
BCL2L2_L2_AAVS1_R1	BCL2L2	AAVS1	TAGGTTATAAGCTGAGGCAGAAG_CAGGGCCGGTTAATGTGGCTCTG
BCL2L2_L3_AAVS1_R1	BCL2L2	AAVS1	GAGACCCGCTTCCGGCGCACCTT_CAGGGCCGGTTAATGTGGCTCTG
BCLAF1_L1_AAVS1_R1	BCLAF1	AAVS1	ATAAGTCATCAGCCACATCCGGT_CAGGGCCGGTTAATGTGGCTCTG
BCLAF1_L2_AAVS1_R1	BCLAF1	AAVS1	TGATAATAGTCCTAGATCACCCC_CAGGGCCGGTTAATGTGGCTCTG
BCLAF1_L3_AAVS1_R1	BCLAF1	AAVS1	GCTTATGATAATAGTCCTAGATC_CAGGGCCGGTTAATGTGGCTCTG
BIRC3_L1_AAVS1_R1	BIRC3	AAVS1	TGTCGCCAACAGATCTGGCAAAA_CAGGGCCGGTTAATGTGGCTCTG
BIRC3_L2_AAVS1_R1	BIRC3	AAVS1	TGCTGGGGTTCCTGTCTCAGAAA_CAGGGCCGGTTAATGTGGCTCTG
BIRC3_L3_AAVS1_R1	BIRC3	AAVS1	TACTGAAAAGCATAAAAAGTTGT_CAGGGCCGGTTAATGTGGCTCTG
BMP1_L1_AAVS1_R1	BMP1	AAVS1	CATCGTTCGTGAGAACATCCAGC_CAGGGCCGGTTAATGTGGCTCTG
BMP1_L2_AAVS1_R1	BMP1	AAVS1	CCGGCCCAGCAAAGTCTGCATCT_CAGGGCCGGTTAATGTGGCTCTG
BMP1_L3_AAVS1_R1	BMP1	AAVS1	TGCGGGTCCAAACTCCCTGAGCC_CAGGGCCGGTTAATGTGGCTCTG
BMPR1A_L1_AAVS1_R1	BMPR1A	AAVS1	TCGGCTAACCTACCTATGACAAC_CAGGGCCGGTTAATGTGGCTCTG
BMPR1A_L2_AAVS1_R1	BMPR1A	AAVS1	AACTCATCAACTGGACAGGTTTC_CAGGGCCGGTTAATGTGGCTCTG
BMPR1A_L3_AAVS1_R1	BMPR1A	AAVS1	ATCCCAGTGCCATGAAGCATACT_CAGGGCCGGTTAATGTGGCTCTG
BMX_L1_AAVS1_R1	BMX	AAVS1	GAGCCAAGTGGGAATGTACACAG_CAGGGCCGGTTAATGTGGCTCTG
BMX_L2_AAVS1_R1	BMX	AAVS1	GAAATTCGAGCCAAGTGGGAATG_CAGGGCCGGTTAATGTGGCTCTG
BMX_L3_AAVS1_R1	BMX	AAVS1	AAGTACCAGTCTAGCGCAATATG_CAGGGCCGGTTAATGTGGCTCTG
BRAF_L1_AAVS1_R1	BRAF	AAVS1	GGCAACGAGACCGATCCTCATCA_CAGGGCCGGTTAATGTGGCTCTG
BRAF_L2_AAVS1_R1	BRAF	AAVS1	ACGTTAGTTAGTGAGCCAGGTAA_CAGGGCCGGTTAATGTGGCTCTG
BRAF_L3_AAVS1_R1	BRAF	AAVS1	ACGTCACATACAAACCATACCCA_CAGGGCCGGTTAATGTGGCTCTG
BRD2_L1_AAVS1_R1	BRD2	AAVS1	AGTTCCGTTATGCCAAGATGCCA_CAGGGCCGGTTAATGTGGCTCTG
BRD2_L2_AAVS1_R1	BRD2	AAVS1	CTGCTGATGTACGGCTTATGTTC_CAGGGCCGGTTAATGTGGCTCTG
BRD2_L3_AAVS1_R1	BRD2	AAVS1	CGTTATGCCAAGATGCCAGATGA_CAGGGCCGGTTAATGTGGCTCTG
BRD4_L1_AAVS1_R1	BRD4	AAVS1	GTGCTGACGTCCGATTGATGTTC_CAGGGCCGGTTAATGTGGCTCTG
BRD4_L2_AAVS1_R1	BRD4	AAVS1	CCAAGAAGCACGCCGCCTACGCC_CAGGGCCGGTTAATGTGGCTCTG
BRD4_L3_AAVS1_R1	BRD4	AAVS1	GAGGTTTCACAGGCCGGCTGCTC_CAGGGCCGGTTAATGTGGCTCTG
BTBD11_L1_AAVS1_R1	BTBD11	AAVS1	CTGTTGGAGCGTGGTGCCGATCC_CAGGGCCGGTTAATGTGGCTCTG
BTBD11_L2_AAVS1_R1	BTBD11	AAVS1	GATGCTGCTGGATGCCGGAGCTG_CAGGGCCGGTTAATGTGGCTCTG
BTBD11_L3_AAVS1_R1	BTBD11	AAVS1	TATCAGGGGATCGGCACCACGCT_CAGGGCCGGTTAATGTGGCTCTG
BTBD2_L1_AAVS1_R1	BTBD2	AAVS1	TCTACTCGGACGAGGTGCAGATT_CAGGGCCGGTTAATGTGGCTCTG
BTBD2_L2_AAVS1_R1	BTBD2	AAVS1	GTTGTCCGCTGGTCCGAGGCCGA_CAGGGCCGGTTAATGTGGCTCTG
BTBD2_L3_AAVS1_R1	BTBD2	AAVS1	ACAACGAGGTGCTGTGCGACGTG_CAGGGCCGGTTAATGTGGCTCTG
BTBD6_L1_AAVS1_R1	BTBD6	AAVS1	TACGGAGACCTGGCGGAAGTCAA_CAGGGCCGGTTAATGTGGCTCTG
BTBD6_L2_AAVS1_R1	BTBD6	AAVS1	GTCGTGGGGCCCCCGGGGGCGAC_CAGGGCCGGTTAATGTGGCTCTG
BTBD6_L3_AAVS1_R1	BTBD6	AAVS1	CTCGGGAGGCCCTCAACACCAAA_CAGGGCCGGTTAATGTGGCTCTG
BTD_L1_AAVS1_R1	BTD	AAVS1	ACCCTGCCATCAGAGTCCTCAGA_CAGGGCCGGTTAATGTGGCTCTG
BTD_L2_AAVS1_R1	BTD	AAVS1	GCATCAACGTTCTGGCAGCTAAT_CAGGGCCGGTTAATGTGGCTCTG
BTD_L3_AAVS1_R1	BTD	AAVS1	CTCTTAAAGTGGATCTCATCACC_CAGGGCCGGTTAATGTGGCTCTG
BTK_L1_AAVS1_R1	BTK	AAVS1	AGCACCATCCCTGAGCTCATTAA_CAGGGCCGGTTAATGTGGCTCTG
BTK_L2_AAVS1_R1	BTK	AAVS1	CCATGGTGGAGAGCACGAGATAA_CAGGGCCGGTTAATGTGGCTCTG
BTK_L3_AAVS1_R1	BTK	AAVS1	ATAGTCGAGAAACTTACCCCACG_CAGGGCCGGTTAATGTGGCTCTG
C1R_L1_AAVS1_R1	C1R	AAVS1	CGTTACACCACCACAATGGGAGT_CAGGGCCGGTTAATGTGGCTCTG
C1R_L2_AAVS1_R1	C1R	AAVS1	GTGACTACTTCATTGCTACCTGC_CAGGGCCGGTTAATGTGGCTCTG
C1R_L3_AAVS1_R1	C1R	AAVS1	GCAGCGAGCTGTACACGGAGGCA_CAGGGCCGGTTAATGTGGCTCTG
C1S_L1_AAVS1_R1	C1S	AAVS1	TGTCATCCGCTACACTTGTGAGG_CAGGGCCGGTTAATGTGGCTCTG
C1S_L2_AAVS1_R1	C1S	AAVS1	TGCTCCTGCCCCCCGGAATATTT_CAGGGCCGGTTAATGTGGCTCTG
C1S_L3_AAVS1_R1	C1S	AAVS1	AAGTGGTGGTGACCTTGCGGAGA_CAGGGCCGGTTAATGTGGCTCTG
CABP2_L1_AAVS1_R1	CABP2	AAVS1	AGGAGTTTGACCGAGACCGGGAC_CAGGGCCGGTTAATGTGGCTCTG
CABP2_L2_AAVS1_R1	CABP2	AAVS1	GGAGTTTGACCGAGACCGGGACG_CAGGGCCGGTTAATGTGGCTCTG
CABP2_L3_AAVS1_R1	CABP2	AAVS1	CTGCGGCCCAGCATTGCCGCCAC_CAGGGCCGGTTAATGTGGCTCTG
CABP5_L1_AAVS1_R1	CABP5	AAVS1	TTGAGTTCGATAAGGACCGAGAT_CAGGGCCGGTTAATGTGGCTCTG
CABP5_L2_AAVS1_R1	CABP5	AAVS1	AGCTCGGCCAGCAAATCCGCATG_CAGGGCCGGTTAATGTGGCTCTG
CABP5_L3_AAVS1_R1	CABP5	AAVS1	GATAAGGACCGAGATGGGTTCAT_CAGGGCCGGTTAATGTGGCTCTG
CALM1_L1_AAVS1_R1	CALM1	AAVS1	AAGCTCTTACCATCAGCATCCAC_CAGGGCCGGTTAATGTGGCTCTG
CALM1_L2_AAVS1_R1	CALM1	AAVS1	AATTCGAGGTAATGGCACCATTG_CAGGGCCGGTTAATGTGGCTCTG
CALM1_L3_AAVS1_R1	CALM1	AAVS1	GAATTCAAGGAAGCCTTCTCCCT_CAGGGCCGGTTAATGTGGCTCTG
CALM2_L1_AAVS1_R1	CALM2	AAVS1	CACTAAACCATTTCAGGTAATGG_CAGGGCCGGTTAATGTGGCTCTG
CALM2_L2_AAVS1_R1	CALM2	AAVS1	GCAGCACTAATATAGCCATTGCC_CAGGGCCGGTTAATGTGGCTCTG
CALM2_L3_AAVS1_R1	CALM2	AAVS1	GGTAATGGCACAATTGACTTCCC_CAGGGCCGGTTAATGTGGCTCTG
CALM3_L1_AAVS1_R1	CALM3	AAVS1	AGGGAACGGGACCATTGACTTCC_CAGGGCCGGTTAATGTGGCTCTG
CALM3_L2_AAVS1_R1	CALM3	AAVS1	TGTCCCAGGGATCTCATCACTGT_CAGGGCCGGTTAATGTGGCTCTG
CALM3_L3_AAVS1_R1	CALM3	AAVS1	CCTTGTCAAAGACACGGAACGCC_CAGGGCCGGTTAATGTGGCTCTG
CAPNS1_L1_AAVS1_R1	CAPNS1	AAVS1	GGCATTGACACATGTCGCAGCAT_CAGGGCCGGTTAATGTGGCTCTG
CAPNS1_L2_AAVS1_R1	CAPNS1	AAVS1	CCGGGGGCTCCGGGTTGTACTGC_CAGGGCCGGTTAATGTGGCTCTG
CAPNS1_L3_AAVS1_R1	CAPNS1	AAVS1	CGTCGTGTCACAACCTTATTGAG_CAGGGCCGGTTAATGTGGCTCTG
CAPNS2_L1_AAVS1_R1	CAPNS2	AAVS1	AGTCTTGACACCTGCCGGAGCAT_CAGGGCCGGTTAATGTGGCTCTG
CAPNS2_L2_AAVS1_R1	CAPNS2	AAVS1	TCAACAAAGTCCTTTCTAAGCAC_CAGGGCCGGTTAATGTGGCTCTG
CAPNS2_L3_AAVS1_R1	CAPNS2	AAVS1	GGCGATTTCGGCAACAATTTACA_CAGGGCCGGTTAATGTGGCTCTG
CARM1_L1_AAVS1_R1	CARM1	AAVS1	AACGAGCGCATGCTGGAGAGCTA_CAGGGCCGGTTAATGTGGCTCTG
CARM1_L2_AAVS1_R1	CARM1	AAVS1	ACTCCCCGAGCAGGTGGACATCA_CAGGGCCGGTTAATGTGGCTCTG
CARM1_L3_AAVS1_R1	CARM1	AAVS1	CGAGAGACAGAGTGCAGCCGTGT_CAGGGCCGGTTAATGTGGCTCTG
CASP3_L1_AAVS1_R1	CASP3	AAVS1	GATGCAGCAAACCTCAGGGAAAC_CAGGGCCGGTTAATGTGGCTCTG
CASP3_L2_AAVS1_R1	CASP3	AAVS1	AAGGAATGACATCTCGGTCTGGT_CAGGGCCGGTTAATGTGGCTCTG
CASP3_L3_AAVS1_R1	CASP3	AAVS1	TTCTTACCATCACGCATCAATTC_CAGGGCCGGTTAATGTGGCTCTG
CASP4_L1_AAVS1_R1	CASP4	AAVS1	ACATAGACCAAATATCCCCCAAT_CAGGGCCGGTTAATGTGGCTCTG
CASP4_L2_AAVS1_R1	CASP4	AAVS1	GGGTCATGGCAGACTCTATGCAA_CAGGGCCGGTTAATGTGGCTCTG
CASP4_L3_AAVS1_R1	CASP4	AAVS1	GATAACTTGGTGGAACAAAATGT_CAGGGCCGGTTAATGTGGCTCTG
CASP5_L1_AAVS1_R1	CASP5	AAVS1	CGAAAGAATCGCGTGGCTCATCA_CAGGGCCGGTTAATGTGGCTCTG
CASP5_L2_AAVS1_R1	CASP5	AAVS1	TGCAAATCGAGGCTGGACCACCT_CAGGGCCGGTTAATGTGGCTCTG
CASP5_L3_AAVS1_R1	CASP5	AAVS1	TAATACGGATCAAAAGTCGACCA_CAGGGCCGGTTAATGTGGCTCTG
CASP6_L1_AAVS1_R1	CASP6	AAVS1	ACACTGCCAGAAAGGCGGGGCAC_CAGGGCCGGTTAATGTGGCTCTG
CASP6_L2_AAVS1_R1	CASP6	AAVS1	TGAGCCATGGCGAAGGCAATCAC_CAGGGCCGGTTAATGTGGCTCTG
CASP6_L3_AAVS1_R1	CASP6	AAVS1	GCCACGCAGATGCCGATTGCTTT_CAGGGCCGGTTAATGTGGCTCTG
CCKAR_L1_AAVS1_R1	CCKAR	AAVS1	GGAACAAGCGGATGCGGACGGTC_CAGGGCCGGTTAATGTGGCTCTG
CCKAR_L2_AAVS1_R1	CCKAR	AAVS1	GAACTCTACCAGGGAATAAAATT_CAGGGCCGGTTAATGTGGCTCTG
CCKAR_L3_AAVS1_R1	CCKAR	AAVS1	GGGAGCGCCGTTTGCAAGACCAC_CAGGGCCGGTTAATGTGGCTCTG
CCKBR_L1_AAVS1_R1	CCKBR	AAVS1	GGGCTTCGCTTTGACGGCGACAG_CAGGGCCGGTTAATGTGGCTCTG
CCKBR_L2_AAVS1_R1	CCKBR	AAVS1	CACGCTAAGCCTCGTGGCCATCG_CAGGGCCGGTTAATGTGGCTCTG
CCKBR_L3_AAVS1_R1	CCKBR	AAVS1	CACGCGGCTCGCGTGATTGTAGC_CAGGGCCGGTTAATGTGGCTCTG
CCL11_L1_AAVS1_R1	CCL11	AAVS1	ACCTGGCCAATAGGAAGATACCC_CAGGGCCGGTTAATGTGGCTCTG
CCL11_L2_AAVS1_R1	CCL11	AAVS1	GCGACTAGAGAGCTACAGGAGAA_CAGGGCCGGTTAATGTGGCTCTG
CCL11_L3_AAVS1_R1	CCL11	AAVS1	CCAGTGGCAAATGTCCCCAGAAA_CAGGGCCGGTTAATGTGGCTCTG
CCL13_L1_AAVS1_R1	CCL13	AAVS1	GCAGTAAGAAGATCTCCTTGCAG_CAGGGCCGGTTAATGTGGCTCTG
CCL13_L2_AAVS1_R1	CCL13	AAVS1	ACATTTAGCAGTAAGAAGATCTC_CAGGGCCGGTTAATGTGGCTCTG
CCL13_L3_AAVS1_R1	CCL13	AAVS1	CATTTAGCAGTAAGAAGATCTCC_CAGGGCCGGTTAATGTGGCTCTG
CCL16_L1_AAVS1_R1	CCL16	AAVS1	GTCACCAAGAGGAACCGAGAAGT_CAGGGCCGGTTAATGTGGCTCTG
CCL16_L2_AAVS1_R1	CCL16	AAVS1	AAGGAGACTAGTGGTGGGATACA_CAGGGCCGGTTAATGTGGCTCTG
CCL16_L3_AAVS1_R1	CCL16	AAVS1	TCACCAAGAGGAACCGAGAAGTC_CAGGGCCGGTTAATGTGGCTCTG
CCL18_L1_AAVS1_R1	CCL18	AAVS1	ACTATTCTGAAACCAGCCCCCAG_CAGGGCCGGTTAATGTGGCTCTG
CCL18_L2_AAVS1_R1	CCL18	AAVS1	ACAAAAGTTCATAGTTGACTATT_CAGGGCCGGTTAATGTGGCTCTG
CCL18_L3_AAVS1_R1	CCL18	AAVS1	TATACCTCCTGGCAGATTCCACA_CAGGGCCGGTTAATGTGGCTCTG
CCL8_L1_AAVS1_R1	CCL8	AAVS1	ACGTGATCAATAGGAAAATTCCT_CAGGGCCGGTTAATGTGGCTCTG
CCL8_L2_AAVS1_R1	CCL8	AAVS1	TATCCAGAGGCTGGAGAGCTACA_CAGGGCCGGTTAATGTGGCTCTG
CCL8_L3_AAVS1_R1	CCL8	AAVS1	CAAGAATCACCAACATCCAATGT_CAGGGCCGGTTAATGTGGCTCTG
CD163_L1_AAVS1_R1	CD163	AAVS1	AGTGCAGGTTCTGGACGCATTTG_CAGGGCCGGTTAATGTGGCTCTG
CD163_L2_AAVS1_R1	CD163	AAVS1	CAAGGAGAATGGGGGACAATATG_CAGGGCCGGTTAATGTGGCTCTG
CD163_L3_AAVS1_R1	CD163	AAVS1	TAACCAGCTGGGATGTCCAACTG_CAGGGCCGGTTAATGTGGCTCTG
CDK1_L1_AAVS1_R1	CDK1	AAVS1	CTAGTACTGCAATTCGGGAAATT_CAGGGCCGGTTAATGTGGCTCTG
CDK1_L2_AAVS1_R1	CDK1	AAVS1	GTCACTCTAGAAGAGTTCTTCAC_CAGGGCCGGTTAATGTGGCTCTG
CDK1_L3_AAVS1_R1	CDK1	AAVS1	ATAGGTAGTAACACTCTGGTACA_CAGGGCCGGTTAATGTGGCTCTG
CDK2_L1_AAVS1_R1	CDK2	AAVS1	GAGTCCCTGTTCGTACTTACACC_CAGGGCCGGTTAATGTGGCTCTG
CDK2_L2_AAVS1_R1	CDK2	AAVS1	GAATTTCTGCACCAAGATCTCAA_CAGGGCCGGTTAATGTGGCTCTG
CDK2_L3_AAVS1_R1	CDK2	AAVS1	TTAACACAGAGGGGGCCATCAAG_CAGGGCCGGTTAATGTGGCTCTG
CDK4_L1_AAVS1_R1	CDK4	AAVS1	GTGTCGGTGCCTATGGGACAGTG_CAGGGCCGGTTAATGTGGCTCTG
CDK4_L2_AAVS1_R1	CDK4	AAVS1	ATGCCAATTGCATCGTTCACCGA_CAGGGCCGGTTAATGTGGCTCTG
CDK4_L3_AAVS1_R1	CDK4	AAVS1	ACATATGCAACACCTGTGGACAT_CAGGGCCGGTTAATGTGGCTCTG
CDK6_L1_AAVS1_R1	CDK6	AAVS1	GTGGCGTTGAAGCGCGTGCGGGT_CAGGGCCGGTTAATGTGGCTCTG
CDK6_L2_AAVS1_R1	CDK6	AAVS1	GTGTTTGAACATGTCGATCAAGA_CAGGGCCGGTTAATGTGGCTCTG
CDK6_L3_AAVS1_R1	CDK6	AAVS1	GGCCTTGCCCGCATCTATAGTTT_CAGGGCCGGTTAATGTGGCTCTG
CDKL4_L1_AAVS1_R1	CDKL4	AAVS1	TGACTTCGGGTTTGCACAAATTC_CAGGGCCGGTTAATGTGGCTCTG
CDKL4_L2_AAVS1_R1	CDKL4	AAVS1	AGTCGATATATGGGCTATTGGTT_CAGGGCCGGTTAATGTGGCTCTG
CDKL4_L3_AAVS1_R1	CDKL4	AAVS1	GCTACGAGATGGTACCGAGCTCC_CAGGGCCGGTTAATGTGGCTCTG
CDKL5_L1_AAVS1_R1	CDKL5	AAVS1	GTCGGAGGGGAAAGTTGTACTTG_CAGGGCCGGTTAATGTGGCTCTG
CDKL5_L2_AAVS1_R1	CDKL5	AAVS1	TACAGTAATCCTCGCTTCCATGG_CAGGGCCGGTTAATGTGGCTCTG
CDKL5_L3_AAVS1_R1	CDKL5	AAVS1	CGAGAGCTTAAAATGCTTCGGAC_CAGGGCCGGTTAATGTGGCTCTG
CEACAM4_L1_AAVS1_R1	CEACAM4	AAVS1	CGACTCTGACCAAGCAACTGGCC_CAGGGCCGGTTAATGTGGCTCTG
CEACAM4_L2_AAVS1_R1	CEACAM4	AAVS1	AGCAAATATCCCAGGGGCCGCAT_CAGGGCCGGTTAATGTGGCTCTG
CEACAM4_L3_AAVS1_R1	CEACAM4	AAVS1	AAGCCTATTATTGGCACAAGGGG_CAGGGCCGGTTAATGTGGCTCTG
CEACAM8_L1_AAVS1_R1	CEACAM8	AAVS1	CCCCAGGGCCTGCATACAGCAAT_CAGGGCCGGTTAATGTGGCTCTG
CEACAM8_L2_AAVS1_R1	CEACAM8	AAVS1	AAATCAACAGATTACCCCAGGGC_CAGGGCCGGTTAATGTGGCTCTG
CEACAM8_L3_AAVS1_R1	CEACAM8	AAVS1	TAGGATATGTAATATCAAATCAA_CAGGGCCGGTTAATGTGGCTCTG
CEL_L1_AAVS1_R1	CEL	AAVS1	GCGTGTGGCGATCTCCTCGCCGT_CAGGGCCGGTTAATGTGGCTCTG
CEL_L2_AAVS1_R1	CEL	AAVS1	GGTGAAGAGGAATATCGCGGCCT_CAGGGCCGGTTAATGTGGCTCTG
CEL_L3_AAVS1_R1	CEL	AAVS1	AAGGGCATCCCCTTCGCAGCTCC_CAGGGCCGGTTAATGTGGCTCTG
CELA1_L1_AAVS1_R1	CELA1	AAVS1	CGCGTGGTGGCTGGAGACCATAA_CAGGGCCGGTTAATGTGGCTCTG
CELA1_L2_AAVS1_R1	CELA1	AAVS1	GGTCTGGAGGTTCCCGGTATCAC_CAGGGCCGGTTAATGTGGCTCTG
CELA1_L3_AAVS1_R1	CELA1	AAVS1	CGGTATCACACCTGTGGAGGGAC_CAGGGCCGGTTAATGTGGCTCTG
CELA2A_L1_AAVS1_R1	CELA2A	AAVS1	ACCGCCAACCACCCTAGTCACAT_CAGGGCCGGTTAATGTGGCTCTG
CELA2A_L2_AAVS1_R1	CELA2A	AAVS1	GTTGGAGTTCCAGTCCTTGTGCA_CAGGGCCGGTTAATGTGGCTCTG
CELA2A_L3_AAVS1_R1	CELA2A	AAVS1	ATTGGAGCTGTACTGCAGGGAGA_CAGGGCCGGTTAATGTGGCTCTG
CELA2B_L1_AAVS1_R1	CELA2B	AAVS1	TCCGGGATCTACCGCGTGATGCT_CAGGGCCGGTTAATGTGGCTCTG
CELA2B_L2_AAVS1_R1	CELA2B	AAVS1	CAAGGACTGGAACTCCGACCAGG_CAGGGCCGGTTAATGTGGCTCTG
CELA2B_L3_AAVS1_R1	CELA2B	AAVS1	CGCGCCTGATATGTCTAGGATGC_CAGGGCCGGTTAATGTGGCTCTG
CELA3A_L1_AAVS1_R1	CELA3A	AAVS1	GGTTGTGACTGCCGGCCACTGCA_CAGGGCCGGTTAATGTGGCTCTG
CELA3A_L2_AAVS1_R1	CELA3A	AAVS1	AGGTGGTGTTGGGTGAGTACAAC_CAGGGCCGGTTAATGTGGCTCTG
CELA3A_L3_AAVS1_R1	CELA3A	AAVS1	GGTGAGTACAACCTTGCTGTGAA_CAGGGCCGGTTAATGTGGCTCTG
CELA3B_L1_AAVS1_R1	CELA3B	AAVS1	GGCGAGTACGACCGTGCTGTGAA_CAGGGCCGGTTAATGTGGCTCTG
CELA3B_L2_AAVS1_R1	CELA3B	AAVS1	CCATCAACTCTGGGGACCTCTTT_CAGGGCCGGTTAATGTGGCTCTG
CELA3B_L3_AAVS1_R1	CELA3B	AAVS1	TGTGGCGGTAGCCTCATCGCCCC_CAGGGCCGGTTAATGTGGCTCTG
CES1_L1_AAVS1_R1	CES1	AAVS1	CAAACCGAAAGGAGAACATTCCT_CAGGGCCGGTTAATGTGGCTCTG
CES1_L2_AAVS1_R1	CES1	AAVS1	AGTTGCCCTTCGGAGAGTGGATA_CAGGGCCGGTTAATGTGGCTCTG
CES1_L3_AAVS1_R1	CES1	AAVS1	TCCTCCCGCTGACTCTCCAAAGA_CAGGGCCGGTTAATGTGGCTCTG
CHAT_L1_AAVS1_R1	CHAT	AAVS1	CAACGAGGACGAGCGTTTGCCTC_CAGGGCCGGTTAATGTGGCTCTG
CHAT_L2_AAVS1_R1	CHAT	AAVS1	CCTGGCACCGATGACCAGCTGAG_CAGGGCCGGTTAATGTGGCTCTG
CHAT_L3_AAVS1_R1	CHAT	AAVS1	GGAGCCTGAGCACGTCATCGTAG_CAGGGCCGGTTAATGTGGCTCTG
CIB2_L1_AAVS1_R1	CIB2	AAVS1	CGTGCTCTGCGAGTCGGCTCCCC_CAGGGCCGGTTAATGTGGCTCTG
CIB2_L2_AAVS1_R1	CIB2	AAVS1	CTCCAAGGCTGCATTCGCGATTC_CAGGGCCGGTTAATGTGGCTCTG
CIB2_L3_AAVS1_R1	CIB2	AAVS1	ACCGAAGAGCAGCTAGACAACTA_CAGGGCCGGTTAATGTGGCTCTG
CIB3_L1_AAVS1_R1	CIB3	AAVS1	TATCGCTACCAGGACCTGGCCCC_CAGGGCCGGTTAATGTGGCTCTG
CIB3_L2_AAVS1_R1	CIB3	AAVS1	CGTGATGAGTGAAATGGCTCCCC_CAGGGCCGGTTAATGTGGCTCTG
CIB3_L3_AAVS1_R1	CIB3	AAVS1	GCTCGGGCATGCTGCCAATGAGC_CAGGGCCGGTTAATGTGGCTCTG
CLCA1_L1_AAVS1_R1	CLCA1	AAVS1	CCTGCAGCAGCTTCAGGAGGGAC_CAGGGCCGGTTAATGTGGCTCTG
CLCA1_L2_AAVS1_R1	CLCA1	AAVS1	CTGGTACAAATGTAGTAAAGAAG_CAGGGCCGGTTAATGTGGCTCTG
CLCA1_L3_AAVS1_R1	CLCA1	AAVS1	GACTGGTAACCGCCTCAATCGAC_CAGGGCCGGTTAATGTGGCTCTG
CLCA4_L1_AAVS1_R1	CLCA4	AAVS1	TACGTACCTGTTTGAAGCCACAG_CAGGGCCGGTTAATGTGGCTCTG
CLCA4_L2_AAVS1_R1	CLCA4	AAVS1	CAGGTAGAGATGAACCATACACC_CAGGGCCGGTTAATGTGGCTCTG
CLCA4_L3_AAVS1_R1	CLCA4	AAVS1	GAAGTACATGGGAGGTGATTAGC_CAGGGCCGGTTAATGTGGCTCTG
CMA1_L1_AAVS1_R1	CMA1	AAVS1	TAACTTCCAACGGTCCCTCAAAA_CAGGGCCGGTTAATGTGGCTCTG
CMA1_L2_AAVS1_R1	CMA1	AAVS1	AACTTTGTCCCACCTGGGAGAAT_CAGGGCCGGTTAATGTGGCTCTG
CMA1_L3_AAVS1_R1	CMA1	AAVS1	CGTCATCCAAAATATAACACTTC_CAGGGCCGGTTAATGTGGCTCTG
COPZ1_L1_AAVS1_R1	COPZ1	AAVS1	CAACAAGACCCATCGGACTGACA_CAGGGCCGGTTAATGTGGCTCTG
COPZ1_L2_AAVS1_R1	COPZ1	AAVS1	CTGTATACTGTCAAAGCCATCCT_CAGGGCCGGTTAATGTGGCTCTG
COPZ1_L3_AAVS1_R1	COPZ1	AAVS1	GAACTGTCTCTTCGACTCATTGA_CAGGGCCGGTTAATGTGGCTCTG
COPZ2_L1_AAVS1_R1	COPZ2	AAVS1	TGGGGGTATGACCATCGTCTACA_CAGGGCCGGTTAATGTGGCTCTG
COPZ2_L2_AAVS1_R1	COPZ2	AAVS1	ATCCTAGATAATGACGGGCGCCG_CAGGGCCGGTTAATGTGGCTCTG
COPZ2_L3_AAVS1_R1	COPZ2	AAVS1	CTATACGTGGTGGGCTCATCCTA_CAGGGCCGGTTAATGTGGCTCTG
CPE_L1_AAVS1_R1	CPE	AAVS1	ACCTGATCCACAGTACCCGCATT_CAGGGCCGGTTAATGTGGCTCTG
CPE_L2_AAVS1_R1	CPE	AAVS1	CAAAGCTTGGCCCGGGCATACTC_CAGGGCCGGTTAATGTGGCTCTG
CPE_L3_AAVS1_R1	CPE	AAVS1	TTGGCCCAGTACCTATGCAACGA_CAGGGCCGGTTAATGTGGCTCTG
CPT1A_L1_AAVS1_R1	CPT1A	AAVS1	GGATCCACGATTCCACTCTGCTC_CAGGGCCGGTTAATGTGGCTCTG
CPT1A_L2_AAVS1_R1	CPT1A	AAVS1	TGGGCAGATGCGCCGATCGTGGC_CAGGGCCGGTTAATGTGGCTCTG
CPT1A_L3_AAVS1_R1	CPT1A	AAVS1	GCTGTCGGTCTTGGACCAAGATT_CAGGGCCGGTTAATGTGGCTCTG
CRAT_L1_AAVS1_R1	CRAT	AAVS1	CGTGCGCTCCATCCAGAAGAGCA_CAGGGCCGGTTAATGTGGCTCTG
CRAT_L2_AAVS1_R1	CRAT	AAVS1	ACATCACCCCCGAGATCAAGAGC_CAGGGCCGGTTAATGTGGCTCTG
CRAT_L3_AAVS1_R1	CRAT	AAVS1	GAGCTGGATGTGTACCACAGTGA_CAGGGCCGGTTAATGTGGCTCTG
CREBBP_L1_AAVS1_R1	CREBBP	AAVS1	GTCCGAGTGGTGGCCAGCTCAGA_CAGGGCCGGTTAATGTGGCTCTG
CREBBP_L2_AAVS1_R1	CREBBP	AAVS1	TCGCGATGCTGCCTACTACAGCT_CAGGGCCGGTTAATGTGGCTCTG
CREBBP_L3_AAVS1_R1	CREBBP	AAVS1	CAGAGCGGATCATCCATGACTAC_CAGGGCCGGTTAATGTGGCTCTG
CSHL1_L1_AAVS1_R1	CSHL1	AAVS1	AAGAGGCTATGCTCCAAGCCCAT_CAGGGCCGGTTAATGTGGCTCTG
CSHL1_L2_AAVS1_R1	CSHL1	AAVS1	GAGCTGCTCCACATCTCCCTGCT_CAGGGCCGGTTAATGTGGCTCTG
CSHL1_L3_AAVS1_R1	CSHL1	AAVS1	TCAGGAGTACCTTCACCAACAAC_CAGGGCCGGTTAATGTGGCTCTG
CTDSP2_L1_AAVS1_R1	CTDSP2	AAVS1	ATAGTGCCTATAGAGATTGAGGG_CAGGGCCGGTTAATGTGGCTCTG
CTDSP2_L2_AAVS1_R1	CTDSP2	AAVS1	AGAGGCCTTATGTGGATGAGTTC_CAGGGCCGGTTAATGTGGCTCTG
CTDSP2_L3_AAVS1_R1	CTDSP2	AAVS1	CGCGCCCAGCATGTTGGCCAGTC_CAGGGCCGGTTAATGTGGCTCTG
CTDSPL_L1_AAVS1_R1	CTDSPL	AAVS1	GATGAAACATTGGTGCACAGTTC_CAGGGCCGGTTAATGTGGCTCTG
CTDSPL_L2_AAVS1_R1	CTDSPL	AAVS1	GGTTGAAATCGATGGAACTATAC_CAGGGCCGGTTAATGTGGCTCTG
CTDSPL_L3_AAVS1_R1	CTDSPL	AAVS1	GACGAGTTCCTCCAGAGGATGGG_CAGGGCCGGTTAATGTGGCTCTG
DAPK2_L1_AAVS1_R1	DAPK2	AAVS1	TGACATCGGAGAGGAGCTGGGGA_CAGGGCCGGTTAATGTGGCTCTG
DAPK2_L2_AAVS1_R1	DAPK2	AAVS1	ATCACGCTGCACGACGTCTATGA_CAGGGCCGGTTAATGTGGCTCTG
DAPK2_L3_AAVS1_R1	DAPK2	AAVS1	TCAAGAAGCGGCAGAGCCGGGCG_CAGGGCCGGTTAATGTGGCTCTG
DGAT2L6_L1_AAVS1_R1	DGAT2L6	AAVS1	GATCCCAATTGTGCGAGAATATG_CAGGGCCGGTTAATGTGGCTCTG
DGAT2L6_L2_AAVS1_R1	DGAT2L6	AAVS1	AATCACCCCCATGGCATTCTCTC_CAGGGCCGGTTAATGTGGCTCTG
DGAT2L6_L3_AAVS1_R1	DGAT2L6	AAVS1	GGATCCCAATTGTGCGAGAATAT_CAGGGCCGGTTAATGTGGCTCTG
DMXL1_L1_AAVS1_R1	DMXL1	AAVS1	ACAGTACAGTCCGACTTACTTTG_CAGGGCCGGTTAATGTGGCTCTG
DMXL1_L2_AAVS1_R1	DMXL1	AAVS1	CCCGACTCTACCTCAGTATCATC_CAGGGCCGGTTAATGTGGCTCTG
DMXL1_L3_AAVS1_R1	DMXL1	AAVS1	GTGGCCTATAATAAACAAGACAT_CAGGGCCGGTTAATGTGGCTCTG
DMXL2_L1_AAVS1_R1	DMXL2	AAVS1	GGGAAAGTGCGAAGGGCTAAAGC_CAGGGCCGGTTAATGTGGCTCTG
DMXL2_L2_AAVS1_R1	DMXL2	AAVS1	TGTATAGCAAGTCAGATGCACTC_CAGGGCCGGTTAATGTGGCTCTG
DMXL2_L3_AAVS1_R1	DMXL2	AAVS1	TAACTACCTTCGAACTCATCCTT_CAGGGCCGGTTAATGTGGCTCTG
DNAH3_L1_AAVS1_R1	DNAH3	AAVS1	GCCGACAACCAGATCAAGGATGA_CAGGGCCGGTTAATGTGGCTCTG
DNAH3_L2_AAVS1_R1	DNAH3	AAVS1	CCTGCGTGTAAATCGCCGAGAGC_CAGGGCCGGTTAATGTGGCTCTG
DNAH3_L3_AAVS1_R1	DNAH3	AAVS1	GGGCCGTAGCATCAAGGCAGAAC_CAGGGCCGGTTAATGTGGCTCTG
DNAH6_L1_AAVS1_R1	DNAH6	AAVS1	AACATGCCCAGACTGGATCGCTA_CAGGGCCGGTTAATGTGGCTCTG
DNAH6_L2_AAVS1_R1	DNAH6	AAVS1	GCAATGCTGTCACCAGAGGGAGA_CAGGGCCGGTTAATGTGGCTCTG
DNAH6_L3_AAVS1_R1	DNAH6	AAVS1	GTCGGGCCAACAGGAGGCGGCAA_CAGGGCCGGTTAATGTGGCTCTG
DNM1L_L1_AAVS1_R1	DNM1L	AAVS1	CCACAGAATATTGTAACACTATT_CAGGGCCGGTTAATGTGGCTCTG
DNM1L_L2_AAVS1_R1	DNM1L	AAVS1	TTCGTAAAAGGTTGCCTGTTACA_CAGGGCCGGTTAATGTGGCTCTG
DNM1L_L3_AAVS1_R1	DNM1L	AAVS1	GTGGCCTTAACACTATTGACATT_CAGGGCCGGTTAATGTGGCTCTG
DNM2_L1_AAVS1_R1	DNM2	AAVS1	ACGAGAAGGACTTACGACGGGAG_CAGGGCCGGTTAATGTGGCTCTG
DNM2_L2_AAVS1_R1	DNM2	AAVS1	GGAATCGTCACCCGGCGGCCTCT_CAGGGCCGGTTAATGTGGCTCTG
DNM2_L3_AAVS1_R1	DNM2	AAVS1	AAGTGTGTTGATCTCGTGGTCTC_CAGGGCCGGTTAATGTGGCTCTG
DUSP1_L1_AAVS1_R1	DUSP1	AAVS1	AACGCCGGCCACATCGCCGGCTC_CAGGGCCGGTTAATGTGGCTCTG
DUSP1_L2_AAVS1_R1	DUSP1	AAVS1	GAGGGTCACTACCAGTACAAGAG_CAGGGCCGGTTAATGTGGCTCTG
DUSP1_L3_AAVS1_R1	DUSP1	AAVS1	GTACCTGGGCAGTGCGTATCACG_CAGGGCCGGTTAATGTGGCTCTG
DUSP13_L1_AAVS1_R1	DUSP13	AAVS1	CTCGATACATCCGAGCTGCCCTC_CAGGGCCGGTTAATGTGGCTCTG
DUSP13_L2_AAVS1_R1	DUSP13	AAVS1	GGCTGCCACACTGAACCATATCG_CAGGGCCGGTTAATGTGGCTCTG
DUSP13_L3_AAVS1_R1	DUSP13	AAVS1	CTGGAGTACTATGGCATCGAGGC_CAGGGCCGGTTAATGTGGCTCTG
DUSP14_L1_AAVS1_R1	DUSP14	AAVS1	GCATGCCCCCATTGGACTGTACT_CAGGGCCGGTTAATGTGGCTCTG
DUSP14_L2_AAVS1_R1	DUSP14	AAVS1	AACTGGCCCCAATTTGAGTATGT_CAGGGCCGGTTAATGTGGCTCTG
DUSP14_L3_AAVS1_R1	DUSP14	AAVS1	ACACCGTGGCTGACAAGATCCAC_CAGGGCCGGTTAATGTGGCTCTG
DUSP18_L1_AAVS1_R1	DUSP18	AAVS1	AGCAATGGTGTGGCCGCCAACAA_CAGGGCCGGTTAATGTGGCTCTG
DUSP18_L2_AAVS1_R1	DUSP18	AAVS1	GGTACCTGTGGCTGACTCCCCTA_CAGGGCCGGTTAATGTGGCTCTG
DUSP18_L3_AAVS1_R1	DUSP18	AAVS1	TCGCCTACCTCATGAAGTACCAC_CAGGGCCGGTTAATGTGGCTCTG
DUSP2_L1_AAVS1_R1	DUSP2	AAVS1	TGGGCAGCTGCAGTCACTCGTCA_CAGGGCCGGTTAATGTGGCTCTG
DUSP2_L2_AAVS1_R1	DUSP2	AAVS1	TCGGTGGCGGAGCTCCGGCCCGA_CAGGGCCGGTTAATGTGGCTCTG
DUSP2_L3_AAVS1_R1	DUSP2	AAVS1	GCATCACAGCCGTCCTCAACGTG_CAGGGCCGGTTAATGTGGCTCTG
DUSP27_L1_AAVS1_R1	DUSP27	AAVS1	ATGACCGTGCGTAAGAAGCGGGC_CAGGGCCGGTTAATGTGGCTCTG
DUSP27_L2_AAVS1_R1	DUSP27	AAVS1	TACACTGGCCTGGAGATCCAGTA_CAGGGCCGGTTAATGTGGCTCTG
DUSP27_L3_AAVS1_R1	DUSP27	AAVS1	AGGGCGCCTCTTGGCGATCCTGA_CAGGGCCGGTTAATGTGGCTCTG
DUSP4_L1_AAVS1_R1	DUSP4	AAVS1	TGTGGGACCCCACTACACGACCA_CAGGGCCGGTTAATGTGGCTCTG
DUSP4_L2_AAVS1_R1	DUSP4	AAVS1	TCGGACTGCCCAAACCACTTTGA_CAGGGCCGGTTAATGTGGCTCTG
DUSP4_L3_AAVS1_R1	DUSP4	AAVS1	GAGAGCCTCCGCGAGGACAGCAC_CAGGGCCGGTTAATGTGGCTCTG
DUSP5_L1_AAVS1_R1	DUSP5	AAVS1	GGCGCGCTACGTGCTGCCCGACG_CAGGGCCGGTTAATGTGGCTCTG
DUSP5_L2_AAVS1_R1	DUSP5	AAVS1	GAAGACAGCCACACGGCTGACAT_CAGGGCCGGTTAATGTGGCTCTG
DUSP5_L3_AAVS1_R1	DUSP5	AAVS1	GTCCTCACCTCGCTACTCGCTTG_CAGGGCCGGTTAATGTGGCTCTG
DUSP6_L1_AAVS1_R1	DUSP6	AAVS1	CCCGGCGCTGTGGCACCGACACA_CAGGGCCGGTTAATGTGGCTCTG
DUSP6_L2_AAVS1_R1	DUSP6	AAVS1	CTCGGACATCGAGTCTGACCTTG_CAGGGCCGGTTAATGTGGCTCTG
DUSP6_L3_AAVS1_R1	DUSP6	AAVS1	CCTGGGCGCGTACCTTCCAGGTA_CAGGGCCGGTTAATGTGGCTCTG
DUSP7_L1_AAVS1_R1	DUSP7	AAVS1	CAACCACGCCGACAAGGAGCGCT_CAGGGCCGGTTAATGTGGCTCTG
DUSP7_L2_AAVS1_R1	DUSP7	AAVS1	GGGCCTCATGTTGCGCCGCCTGC_CAGGGCCGGTTAATGTGGCTCTG
DUSP7_L3_AAVS1_R1	DUSP7	AAVS1	TACAGAAGCTGCGCGACGACGGC_CAGGGCCGGTTAATGTGGCTCTG
DUSP9_L1_AAVS1_R1	DUSP9	AAVS1	TGTACGACCAGGGCGGGGGCCGG_CAGGGCCGGTTAATGTGGCTCTG
DUSP9_L2_AAVS1_R1	DUSP9	AAVS1	GAGAGCCTGGCCAAACTGGGCAT_CAGGGCCGGTTAATGTGGCTCTG
DUSP9_L3_AAVS1_R1	DUSP9	AAVS1	TTCGAGAAGAATGGTGACTTTCA_CAGGGCCGGTTAATGTGGCTCTG
EEF2_L1_AAVS1_R1	EEF2	AAVS1	TACGCCTTTGGACGAGTCTTCTC_CAGGGCCGGTTAATGTGGCTCTG
EEF2_L2_AAVS1_R1	EEF2	AAVS1	CCCGGGCATGTCGACTTCTCCTC_CAGGGCCGGTTAATGTGGCTCTG
EEF2_L3_AAVS1_R1	EEF2	AAVS1	GAGCGCATCAAGCCTGTGCTGAT_CAGGGCCGGTTAATGTGGCTCTG
EFEMP1_L1_AAVS1_R1	EFEMP1	AAVS1	CGGGGATCCTTTGCATGTCAGTG_CAGGGCCGGTTAATGTGGCTCTG
EFEMP1_L2_AAVS1_R1	EFEMP1	AAVS1	GCTCATATCCTTGATTGCACTGA_CAGGGCCGGTTAATGTGGCTCTG
EFEMP1_L3_AAVS1_R1	EFEMP1	AAVS1	GCCGGATGACAAAGTTATTTCGG_CAGGGCCGGTTAATGTGGCTCTG
EFNB2_L1_AAVS1_R1	EFNB2	AAVS1	GAGCCTATCTATTGGAATTCCTC_CAGGGCCGGTTAATGTGGCTCTG
EFNB2_L2_AAVS1_R1	EFNB2	AAVS1	GTTGATAAAGACCAAGCAGACAG_CAGGGCCGGTTAATGTGGCTCTG
EFNB2_L3_AAVS1_R1	EFNB2	AAVS1	GAGGGCCTGGATAACCAGGAGGG_CAGGGCCGGTTAATGTGGCTCTG
EFNB3_L1_AAVS1_R1	EFNB3	AAVS1	GCTCGCACCACGATTACTACATC_CAGGGCCGGTTAATGTGGCTCTG
EFNB3_L2_AAVS1_R1	EFNB3	AAVS1	TACAAGCTGTACCTGGTAGGGGG_CAGGGCCGGTTAATGTGGCTCTG
EFNB3_L3_AAVS1_R1	EFNB3	AAVS1	CTCAGATCGGGGACCGGCTAGAC_CAGGGCCGGTTAATGTGGCTCTG
EFTUD2_L1_AAVS1_R1	EFTUD2	AAVS1	TTGGCGGATCTGATGGATAACTC_CAGGGCCGGTTAATGTGGCTCTG
EFTUD2_L2_AAVS1_R1	EFTUD2	AAVS1	ACTGATGAGAACCTGATCCTTTC_CAGGGCCGGTTAATGTGGCTCTG
EFTUD2_L3_AAVS1_R1	EFTUD2	AAVS1	CGACCCTTGAAGTTCAATACCAC_CAGGGCCGGTTAATGTGGCTCTG
EGR2_L1_AAVS1_R1	EGR2	AAVS1	CCAATGATCCCAGACTATCCTGG_CAGGGCCGGTTAATGTGGCTCTG
EGR2_L2_AAVS1_R1	EGR2	AAVS1	ATTGACCCTCAGTACCCTGGTGC_CAGGGCCGGTTAATGTGGCTCTG
EGR2_L3_AAVS1_R1	EGR2	AAVS1	ACCACAGCCTCATCCAGCGTCAC_CAGGGCCGGTTAATGTGGCTCTG
EGR4_L1_AAVS1_R1	EGR4	AAVS1	CCGTAATAGGGACCAAGATTGAG_CAGGGCCGGTTAATGTGGCTCTG
EGR4_L2_AAVS1_R1	EGR4	AAVS1	GCCGGACCTTTACTCCCCGGATC_CAGGGCCGGTTAATGTGGCTCTG
EGR4_L3_AAVS1_R1	EGR4	AAVS1	GGCAGTGCCCGAACACCCGCACG_CAGGGCCGGTTAATGTGGCTCTG
EIF2S3_L1_AAVS1_R1	EIF2S3	AAVS1	GATTTATAAGCTTGATGACCCAA_CAGGGCCGGTTAATGTGGCTCTG
EIF2S3_L2_AAVS1_R1	EIF2S3	AAVS1	AACTTTGTCCATAGGTACAATTG_CAGGGCCGGTTAATGTGGCTCTG
EIF2S3_L3_AAVS1_R1	EIF2S3	AAVS1	TAGCAAAAGAGAGGTCACCTGAC_CAGGGCCGGTTAATGTGGCTCTG
EIF2S3B_L1_AAVS1_R1	EIF2S3B	AAVS1	AAGGTGGGCCAGGAGACAGAAGT_CAGGGCCGGTTAATGTGGCTCTG
EIF2S3B_L2_AAVS1_R1	EIF2S3B	AAVS1	CAAGGTACAGTAGCAGAGGGAGC_CAGGGCCGGTTAATGTGGCTCTG
EIF2S3B_L3_AAVS1_R1	EIF2S3B	AAVS1	TGTTGATAGCTGGTAATGAATCT_CAGGGCCGGTTAATGTGGCTCTG
EIF4A1_L1_AAVS1_R1	EIF4A1	AAVS1	GGGGGCACCAACGTGCGTGCTGA_CAGGGCCGGTTAATGTGGCTCTG
EIF4A1_L2_AAVS1_R1	EIF4A1	AAVS1	AAGCAAGACTGCCCTCACCTGGG_CAGGGCCGGTTAATGTGGCTCTG
EIF4A1_L3_AAVS1_R1	EIF4A1	AAVS1	ATTTCTCCAGTCTCACCTCGATG_CAGGGCCGGTTAATGTGGCTCTG
EIF4A3_L1_AAVS1_R1	EIF4A3	AAVS1	AAAGAGCAGATTTACGATGTATA_CAGGGCCGGTTAATGTGGCTCTG
EIF4A3_L2_AAVS1_R1	EIF4A3	AAVS1	GCGAGGACATCAGGAAGCTGGAT_CAGGGCCGGTTAATGTGGCTCTG
EIF4A3_L3_AAVS1_R1	EIF4A3	AAVS1	GTCGCAGAAGCCTAAGGACACGT_CAGGGCCGGTTAATGTGGCTCTG
ELANE_L1_AAVS1_R1	ELANE	AAVS1	GCCGTGCAGCGCATCTTCGAAAA_CAGGGCCGGTTAATGTGGCTCTG
ELANE_L2_AAVS1_R1	ELANE	AAVS1	GTCATGTCGGCCGCGCACTGCGT_CAGGGCCGGTTAATGTGGCTCTG
ELANE_L3_AAVS1_R1	ELANE	AAVS1	ACGGGTCGGCCACCATCAACGCC_CAGGGCCGGTTAATGTGGCTCTG
ELOVL2_L1_AAVS1_R1	ELOVL2	AAVS1	GCGGAAAAAAACGAGTCAGATTA_CAGGGCCGGTTAATGTGGCTCTG
ELOVL2_L2_AAVS1_R1	ELOVL2	AAVS1	TTACTGTCATGTATCTGCTCTCA_CAGGGCCGGTTAATGTGGCTCTG
ELOVL2_L3_AAVS1_R1	ELOVL2	AAVS1	TATGTTTAACATCTGGTGGTGTG_CAGGGCCGGTTAATGTGGCTCTG
ELOVL5_L1_AAVS1_R1	ELOVL5	AAVS1	GGTGCCACACTTAATAGCTTCAT_CAGGGCCGGTTAATGTGGCTCTG
ELOVL5_L2_AAVS1_R1	ELOVL5	AAVS1	ATCCTGCGCAAGAACAACCACCA_CAGGGCCGGTTAATGTGGCTCTG
ELOVL5_L3_AAVS1_R1	ELOVL5	AAVS1	TGTCAGGGCACACGCACCGCAGG_CAGGGCCGGTTAATGTGGCTCTG
ENPP2_L1_AAVS1_R1	ENPP2	AAVS1	ATCTGCGAGGGCGAGAGAAATTT_CAGGGCCGGTTAATGTGGCTCTG
ENPP2_L2_AAVS1_R1	ENPP2	AAVS1	GATGTTTATAAGAAACCATCAGG_CAGGGCCGGTTAATGTGGCTCTG
ENPP2_L3_AAVS1_R1	ENPP2	AAVS1	CTCCGGCTAAGAGACCTAAGAGG_CAGGGCCGGTTAATGTGGCTCTG
ENPP3_L1_AAVS1_R1	ENPP3	AAVS1	AATCAAATACAAATTGTGGAGGA_CAGGGCCGGTTAATGTGGCTCTG
ENPP3_L2_AAVS1_R1	ENPP3	AAVS1	AAGCCCTATTTGACTCCTGATTT_CAGGGCCGGTTAATGTGGCTCTG
ENPP3_L3_AAVS1_R1	ENPP3	AAVS1	GTAGGATACATAGCTCTCATGTA_CAGGGCCGGTTAATGTGGCTCTG
ENPP5_L1_AAVS1_R1	ENPP5	AAVS1	GGACCTGACAGTCCGCTCATGGG_CAGGGCCGGTTAATGTGGCTCTG
ENPP5_L2_AAVS1_R1	ENPP5	AAVS1	ATAGAACTTGACCAGTACCTGGA_CAGGGCCGGTTAATGTGGCTCTG
ENPP5_L3_AAVS1_R1	ENPP5	AAVS1	ACGTGAAGCAAGTTACTAATGTT_CAGGGCCGGTTAATGTGGCTCTG
ENPP6_L1_AAVS1_R1	ENPP6	AAVS1	TCGGATCACGGAATGACCGACAT_CAGGGCCGGTTAATGTGGCTCTG
ENPP6_L2_AAVS1_R1	ENPP6	AAVS1	GGGTGTCAGACCCACCTACTGCC_CAGGGCCGGTTAATGTGGCTCTG
ENPP6_L3_AAVS1_R1	ENPP6	AAVS1	CGCTCAGACTACATCAGTGATGA_CAGGGCCGGTTAATGTGGCTCTG
EP300_L1_AAVS1_R1	EP300	AAVS1	CTACGCCGGATCCTGCTGCTTTA_CAGGGCCGGTTAATGTGGCTCTG
EP300_L2_AAVS1_R1	EP300	AAVS1	GAGGCACTTTACCGTCAGGATCC_CAGGGCCGGTTAATGTGGCTCTG
EP300_L3_AAVS1_R1	EP300	AAVS1	ATACCGAACCAAAGCCCTCTTTG_CAGGGCCGGTTAATGTGGCTCTG
EPB42_L1_AAVS1_R1	EPB42	AAVS1	CGCGCTCCAGTCCGTGCATTTCT_CAGGGCCGGTTAATGTGGCTCTG
EPB42_L2_AAVS1_R1	EPB42	AAVS1	GCGCTCCAGTCCGTGCATTTCTG_CAGGGCCGGTTAATGTGGCTCTG
EPB42_L3_AAVS1_R1	EPB42	AAVS1	CAATTTCCAGTCTGGGGGACCGA_CAGGGCCGGTTAATGTGGCTCTG
ERAP2_L1_AAVS1_R1	ERAP2	AAVS1	AGAGAAACTTACGCCTCACCTGA_CAGGGCCGGTTAATGTGGCTCTG
ERAP2_L2_AAVS1_R1	ERAP2	AAVS1	ACTCCGACTGCAACAGGAGCGCT_CAGGGCCGGTTAATGTGGCTCTG
ERAP2_L3_AAVS1_R1	ERAP2	AAVS1	ATCCCGCCCTATCTCCAAACCAG_CAGGGCCGGTTAATGTGGCTCTG
ETNPPL_L1_AAVS1_R1	ETNPPL	AAVS1	TTTGCATCGGATCCCATCAAAAT_CAGGGCCGGTTAATGTGGCTCTG
ETNPPL_L2_AAVS1_R1	ETNPPL	AAVS1	GCCTTACGCCTGGCTCGGCAGTT_CAGGGCCGGTTAATGTGGCTCTG
ETNPPL_L3_AAVS1_R1	ETNPPL	AAVS1	CATCGGATCCCATCAAAATAGTG_CAGGGCCGGTTAATGTGGCTCTG
FBLN5_L1_AAVS1_R1	FBLN5	AAVS1	GAGGGCCCTACTCGAACCCCTAC_CAGGGCCGGTTAATGTGGCTCTG
FBLN5_L2_AAVS1_R1	FBLN5	AAVS1	CCGGACAAACCCTGTGTATCGAG_CAGGGCCGGTTAATGTGGCTCTG
FBLN5_L3_AAVS1_R1	FBLN5	AAVS1	ACCCTCAATGAGGATGGAAGGTC_CAGGGCCGGTTAATGTGGCTCTG
FGFR2_L1_AAVS1_R1	FGFR2	AAVS1	TATAGGGCAGGCCAACCAGTCTG_CAGGGCCGGTTAATGTGGCTCTG
FGFR2_L2_AAVS1_R1	FGFR2	AAVS1	TTAATCGCCTGTATGGTGGTAAC_CAGGGCCGGTTAATGTGGCTCTG
FGFR2_L3_AAVS1_R1	FGFR2	AAVS1	CGGGTCCATCAATCACACGTACC_CAGGGCCGGTTAATGTGGCTCTG
FGFR3_L1_AAVS1_R1	FGFR3	AAVS1	GCGGCGAGCACCGCATTGGAGGC_CAGGGCCGGTTAATGTGGCTCTG
FGFR3_L2_AAVS1_R1	FGFR3	AAVS1	CGCGGCGAGCACCGCATTGGAGG_CAGGGCCGGTTAATGTGGCTCTG
FGFR3_L3_AAVS1_R1	FGFR3	AAVS1	CCTGGAGTCCAACGCGTCCATGA_CAGGGCCGGTTAATGTGGCTCTG
FOXA1_L1_AAVS1_R1	FOXA1	AAVS1	TACTGGACGCTGCACCCGGACTC_CAGGGCCGGTTAATGTGGCTCTG
FOXA1_L2_AAVS1_R1	FOXA1	AAVS1	CCTATTACCGGCAGAACCAGCAG_CAGGGCCGGTTAATGTGGCTCTG
FOXA1_L3_AAVS1_R1	FOXA1	AAVS1	ATGGCCATCCAGCAGGCGCCCAG_CAGGGCCGGTTAATGTGGCTCTG
FOXC2_L1_AAVS1_R1	FOXC2	AAVS1	CTGGACCCTGGACCCGGACTCCT_CAGGGCCGGTTAATGTGGCTCTG
FOXC2_L2_AAVS1_R1	FOXC2	AAVS1	GCGGCGCCCAACGGGCTGCCTGG_CAGGGCCGGTTAATGTGGCTCTG
FOXC2_L3_AAVS1_R1	FOXC2	AAVS1	GAAGCGCCGCCGGCGCCGCAGGA_CAGGGCCGGTTAATGTGGCTCTG
FOXD2_L1_AAVS1_R1	FOXD2	AAVS1	GCTGCCTACGGCGCCTACGGCTA_CAGGGCCGGTTAATGTGGCTCTG
FOXD2_L2_AAVS1_R1	FOXD2	AAVS1	ACCAGCGGGCTCCGCGTCGCCGC_CAGGGCCGGTTAATGTGGCTCTG
FOXD2_L3_AAVS1_R1	FOXD2	AAVS1	GCTTTCGCCGCGGCAGCCGCCGC_CAGGGCCGGTTAATGTGGCTCTG
FOXE1_L1_AAVS1_R1	FOXE1	AAVS1	CTCAAGATCCCGCGCGAGGCCGG_CAGGGCCGGTTAATGTGGCTCTG
FOXE1_L2_AAVS1_R1	FOXE1	AAVS1	AGTCTACTACCCCGCGGCGTCGC_CAGGGCCGGTTAATGTGGCTCTG
FOXE1_L3_AAVS1_R1	FOXE1	AAVS1	CATGCACGACGCGGCGGCTGCCG_CAGGGCCGGTTAATGTGGCTCTG
FOXE3_L1_AAVS1_R1	FOXE3	AAVS1	ATGGCTCTGGCGCACGCCCCGGG_CAGGGCCGGTTAATGTGGCTCTG
FOXE3_L2_AAVS1_R1	FOXE3	AAVS1	AGTGGCAGAACAGCATCCGCCAC_CAGGGCCGGTTAATGTGGCTCTG
FOXE3_L3_AAVS1_R1	FOXE3	AAVS1	TACCGCGACAGCCCGCGCAAGTG_CAGGGCCGGTTAATGTGGCTCTG
FOXR1_L1_AAVS1_R1	FOXR1	AAVS1	CTTCCACCTAATTGCCCTGGCAT_CAGGGCCGGTTAATGTGGCTCTG
FOXR1_L2_AAVS1_R1	FOXR1	AAVS1	GTGGCTTAACAATTCGGAGTTTA_CAGGGCCGGTTAATGTGGCTCTG
FOXR1_L3_AAVS1_R1	FOXR1	AAVS1	CGAGGGGGAGACCGCTTGCTGGA_CAGGGCCGGTTAATGTGGCTCTG
FOXR2_L1_AAVS1_R1	FOXR2	AAVS1	GTATAGTCTCCATGGCCAGGTCC_CAGGGCCGGTTAATGTGGCTCTG
FOXR2_L2_AAVS1_R1	FOXR2	AAVS1	TGGGGGCTTCATTACTCCGACTC_CAGGGCCGGTTAATGTGGCTCTG
FOXR2_L3_AAVS1_R1	FOXR2	AAVS1	CCAGAGCCAGAAACTATGGCAAA_CAGGGCCGGTTAATGTGGCTCTG
FUBP1_L1_AAVS1_R1	FUBP1	AAVS1	CGCATACAACAGGAATCTGGATG_CAGGGCCGGTTAATGTGGCTCTG
FUBP1_L2_AAVS1_R1	FUBP1	AAVS1	AAGACGGGCCGCAGAACACTGGT_CAGGGCCGGTTAATGTGGCTCTG
FUBP1_L3_AAVS1_R1	FUBP1	AAVS1	TGCGGCCCGTCTTGAATCATAAC_CAGGGCCGGTTAATGTGGCTCTG
FUT3_L1_AAVS1_R1	FUT3	AAVS1	AACTTGGAGCCACCCCCTAACTG_CAGGGCCGGTTAATGTGGCTCTG
FUT3_L2_AAVS1_R1	FUT3	AAVS1	AGAGATGGTGCCCGGCACAGCCG_CAGGGCCGGTTAATGTGGCTCTG
FUT3_L3_AAVS1_R1	FUT3	AAVS1	GAGCCACCCCCTAACTGCCAGCA_CAGGGCCGGTTAATGTGGCTCTG
FUT4_L1_AAVS1_R1	FUT4	AAVS1	ACTGGACGCTCTCCTACCGGGCG_CAGGGCCGGTTAATGTGGCTCTG
FUT4_L2_AAVS1_R1	FUT4	AAVS1	CACCACCGCGACCTCGTGAAGGG_CAGGGCCGGTTAATGTGGCTCTG
FUT4_L3_AAVS1_R1	FUT4	AAVS1	GAGTCGCCCTCGCACTCCCCGGG_CAGGGCCGGTTAATGTGGCTCTG
FUT6_L1_AAVS1_R1	FUT6	AAVS1	AGCATGGAGTCCCCAAGCCACTG_CAGGGCCGGTTAATGTGGCTCTG
FUT6_L2_AAVS1_R1	FUT6	AAVS1	ACAAACCCATAGCTCTGCCCCGC_CAGGGCCGGTTAATGTGGCTCTG
FUT6_L3_AAVS1_R1	FUT6	AAVS1	CAAGCCACTGCTGGCAGCTGAAA_CAGGGCCGGTTAATGTGGCTCTG
FUT7_L1_AAVS1_R1	FUT7	AAVS1	AATGGACGGCCACTGTGCGCCAG_CAGGGCCGGTTAATGTGGCTCTG
FUT7_L2_AAVS1_R1	FUT7	AAVS1	AACCGAAGCCTGCTGGCCAGCGC_CAGGGCCGGTTAATGTGGCTCTG
FUT7_L3_AAVS1_R1	FUT7	AAVS1	CAGGAGCGGCAGCTGCGTGCCAG_CAGGGCCGGTTAATGTGGCTCTG
FUT9_L1_AAVS1_R1	FUT9	AAVS1	GAATCACCAACTCACACTCCCCA_CAGGGCCGGTTAATGTGGCTCTG
FUT9_L2_AAVS1_R1	FUT9	AAVS1	CCGCCGTGATTCAGATATCCAAG_CAGGGCCGGTTAATGTGGCTCTG
FUT9_L3_AAVS1_R1	FUT9	AAVS1	ATGAAACTACTATTCTGGTGTGG_CAGGGCCGGTTAATGTGGCTCTG
G6PC_L1_AAVS1_R1	G6PC	AAVS1	CGTGCCCCTGATAAAGCAGTTCC_CAGGGCCGGTTAATGTGGCTCTG
G6PC_L2_AAVS1_R1	G6PC	AAVS1	GGGAAAGATAAAGCCGACCTACA_CAGGGCCGGTTAATGTGGCTCTG
G6PC_L3_AAVS1_R1	G6PC	AAVS1	ATGGGCACAGCAGGTGTATACTA_CAGGGCCGGTTAATGTGGCTCTG
G6PC2_L1_AAVS1_R1	G6PC2	AAVS1	GTCATCGACCTTACTGGTGGGTC_CAGGGCCGGTTAATGTGGCTCTG
G6PC2_L2_AAVS1_R1	G6PC2	AAVS1	ATGGTAACCGCTGCCCTGAGCCA_CAGGGCCGGTTAATGTGGCTCTG
G6PC2_L3_AAVS1_R1	G6PC2	AAVS1	GTTGATTCAAATCAGTGTCTGCA_CAGGGCCGGTTAATGTGGCTCTG
GALNS_L1_AAVS1_R1	GALNS	AAVS1	ACGTCGGACAACGGCGCTGCCCT_CAGGGCCGGTTAATGTGGCTCTG
GALNS_L2_AAVS1_R1	GALNS	AAVS1	GACCGGATGGCTGCAGAAGGGCT_CAGGGCCGGTTAATGTGGCTCTG
GALNS_L3_AAVS1_R1	GALNS	AAVS1	TACACCACCAACGCCCATGCCAG_CAGGGCCGGTTAATGTGGCTCTG
GALNT17_L1_AAVS1_R1	GALNT17	AAVS1	GTGAACGAGGCCCTGTCGGTGAT_CAGGGCCGGTTAATGTGGCTCTG
GALNT17_L2_AAVS1_R1	GALNT17	AAVS1	GCGGTACGAGAACTCGGCCCACG_CAGGGCCGGTTAATGTGGCTCTG
GALNT17_L3_AAVS1_R1	GALNT17	AAVS1	TGGATGCGGGATAGAACCGGCTC_CAGGGCCGGTTAATGTGGCTCTG
GALNT2_L1_AAVS1_R1	GALNT2	AAVS1	ACAATGAAGCCAGGTCGGCCCTA_CAGGGCCGGTTAATGTGGCTCTG
GALNT2_L2_AAVS1_R1	GALNT2	AAVS1	GGGGGGCCGATGCTGCCCAAGCC_CAGGGCCGGTTAATGTGGCTCTG
GALNT2_L3_AAVS1_R1	GALNT2	AAVS1	CAATGAAGCCAGGTCGGCCCTAC_CAGGGCCGGTTAATGTGGCTCTG
GALNT4_L1_AAVS1_R1	GALNT4	AAVS1	AGAAACTTCTCCTGCAGTTCTTT_CAGGGCCGGTTAATGTGGCTCTG
GALNT4_L2_AAVS1_R1	GALNT4	AAVS1	GGACCAATAAGCGAGAGGGGCTG_CAGGGCCGGTTAATGTGGCTCTG
GALNT4_L3_AAVS1_R1	GALNT4	AAVS1	TATATGCAGATAGGGGAGCCCAT_CAGGGCCGGTTAATGTGGCTCTG
GALNT9_L1_AAVS1_R1	GALNT9	AAVS1	TACGTTCTCGCCGCCATACACCT_CAGGGCCGGTTAATGTGGCTCTG
GALNT9_L2_AAVS1_R1	GALNT9	AAVS1	ACGAGGCCTGGGTACCGCTTGTT_CAGGGCCGGTTAATGTGGCTCTG
GALNT9_L3_AAVS1_R1	GALNT9	AAVS1	TGGGCCGGTAGTCGGGGATGCTC_CAGGGCCGGTTAATGTGGCTCTG
GCNT2_L1_AAVS1_R1	GCNT2	AAVS1	CAGTAGCCAATTGAGCCCGCCAA_CAGGGCCGGTTAATGTGGCTCTG
GCNT2_L2_AAVS1_R1	GCNT2	AAVS1	GGGCTATCTATATGCCCCAAAAT_CAGGGCCGGTTAATGTGGCTCTG
GCNT2_L3_AAVS1_R1	GCNT2	AAVS1	AGCGAACTAAATATGTCCACCAA_CAGGGCCGGTTAATGTGGCTCTG
GCNT4_L1_AAVS1_R1	GCNT4	AAVS1	ATTGCTTCCAAATTAGAGGCTGT_CAGGGCCGGTTAATGTGGCTCTG
GCNT4_L2_AAVS1_R1	GCNT4	AAVS1	GACGGGTGCCTTATGAATATGTG_CAGGGCCGGTTAATGTGGCTCTG
GCNT4_L3_AAVS1_R1	GCNT4	AAVS1	CCATCATGAACTTAGACGGGTGC_CAGGGCCGGTTAATGTGGCTCTG
GDPD2_L1_AAVS1_R1	GDPD2	AAVS1	CGAGAACACCCTGATGTCCTTGC_CAGGGCCGGTTAATGTGGCTCTG
GDPD2_L2_AAVS1_R1	GDPD2	AAVS1	TCCTGGACTGAACTGAAGAGACT_CAGGGCCGGTTAATGTGGCTCTG
GDPD2_L3_AAVS1_R1	GDPD2	AAVS1	GGTGGATACGGTAGAAGGTATCA_CAGGGCCGGTTAATGTGGCTCTG
GDPD4_L1_AAVS1_R1	GDPD4	AAVS1	TATCGACTCTGAATGCAGGCAAA_CAGGGCCGGTTAATGTGGCTCTG
GDPD4_L2_AAVS1_R1	GDPD4	AAVS1	CAATATGAAACCTCTATCAGAGG_CAGGGCCGGTTAATGTGGCTCTG
GDPD4_L3_AAVS1_R1	GDPD4	AAVS1	GCCAGAATCTGCCTGCGAGAACC_CAGGGCCGGTTAATGTGGCTCTG
GH1_L1_AAVS1_R1	GH1	AAVS1	CGGCGCCTCTGACAGCAACGTCT_CAGGGCCGGTTAATGTGGCTCTG
GH1_L2_AAVS1_R1	GH1	AAVS1	GTCGTGGCTGGAGCCCGTGCAGT_CAGGGCCGGTTAATGTGGCTCTG
GH1_L3_AAVS1_R1	GH1	AAVS1	GCGCCCATCGTCTGCACCAGCTG_CAGGGCCGGTTAATGTGGCTCTG
GH2_L1_AAVS1_R1	GH2	AAVS1	GCGCCTCGGACAGCAACGTCTAT_CAGGGCCGGTTAATGTGGCTCTG
GH2_L2_AAVS1_R1	GH2	AAVS1	CAACAGGGTGAAAACGCAGCAGA_CAGGGCCGGTTAATGTGGCTCTG
GH2_L3_AAVS1_R1	GH2	AAVS1	CAACACCTTCCAACAGGGTGAAA_CAGGGCCGGTTAATGTGGCTCTG
GK2_L1_AAVS1_R1	GK2	AAVS1	TAGAGACCTCAGGAGACATTGAA_CAGGGCCGGTTAATGTGGCTCTG
GK2_L2_AAVS1_R1	GK2	AAVS1	GTACCATTGATTCATGGCTTATC_CAGGGCCGGTTAATGTGGCTCTG
GK2_L3_AAVS1_R1	GK2	AAVS1	ACAGGAGAGCCTCTCTACAATGC_CAGGGCCGGTTAATGTGGCTCTG
GK3P_L1_AAVS1_R1	GK3P	AAVS1	GCTTGATCTAAGAACACAGTCTA_CAGGGCCGGTTAATGTGGCTCTG
GK3P_L2_AAVS1_R1	GK3P	AAVS1	ATACAGGCCATAAGTGTGTATTT_CAGGGCCGGTTAATGTGGCTCTG
GK3P_L3_AAVS1_R1	GK3P	AAVS1	AGTGAGTCCACAGATTATCCCTC_CAGGGCCGGTTAATGTGGCTCTG
GLB1_L1_AAVS1_R1	GLB1	AAVS1	GCTACATCTCAGGAAGCATTCAC_CAGGGCCGGTTAATGTGGCTCTG
GLB1_L2_AAVS1_R1	GLB1	AAVS1	GCTCTGCGAAACATCATCCAGAA_CAGGGCCGGTTAATGTGGCTCTG
GLB1_L3_AAVS1_R1	GLB1	AAVS1	ATGAGCCCTGGCCAGGACAGTAC_CAGGGCCGGTTAATGTGGCTCTG
GLB1L3_L1_AAVS1_R1	GLB1L3	AAVS1	GTTTCATGAACGGGGCCACATAT_CAGGGCCGGTTAATGTGGCTCTG
GLB1L3_L2_AAVS1_R1	GLB1L3	AAVS1	TGGAATACTGGGTCGGCTGGTTC_CAGGGCCGGTTAATGTGGCTCTG
GLB1L3_L3_AAVS1_R1	GLB1L3	AAVS1	GGGAAGCACTCGGGCATTGTCAC_CAGGGCCGGTTAATGTGGCTCTG
GLT6D1_L1_AAVS1_R1	GLT6D1	AAVS1	CAGGACCCGCCTGTCGAAAGTCC_CAGGGCCGGTTAATGTGGCTCTG
GLT6D1_L2_AAVS1_R1	GLT6D1	AAVS1	AACGTTCGAAGAGGACTGGGCTC_CAGGGCCGGTTAATGTGGCTCTG
GLT6D1_L3_AAVS1_R1	GLT6D1	AAVS1	CGGAGTGTAGGAACGGCCTCAGG_CAGGGCCGGTTAATGTGGCTCTG
GPATCH2_L1_AAVS1_R1	GPATCH2	AAVS1	GTAGCAAAGCGCAGGCCGTCATC_CAGGGCCGGTTAATGTGGCTCTG
GPATCH2_L2_AAVS1_R1	GPATCH2	AAVS1	GAGGGCAAGATATACTTCGAGAA_CAGGGCCGGTTAATGTGGCTCTG
GPATCH2_L3_AAVS1_R1	GPATCH2	AAVS1	GTCTAGCTCAGTAGGATCTTCCT_CAGGGCCGGTTAATGTGGCTCTG
GPATCH2L_L1_AAVS1_R1	GPATCH2L	AAVS1	GGGTACCATACTCGCTTGAATCG_CAGGGCCGGTTAATGTGGCTCTG
GPATCH2L_L2_AAVS1_R1	GPATCH2L	AAVS1	TGCTGATTCACACAATCCGTGGC_CAGGGCCGGTTAATGTGGCTCTG
GPATCH2L_L3_AAVS1_R1	GPATCH2L	AAVS1	GGTGATGACGAACAGAGTGATTG_CAGGGCCGGTTAATGTGGCTCTG
GPR171_L1_AAVS1_R1	GPR171	AAVS1	ACTGCCAAGTAACAGCCTGCCTC_CAGGGCCGGTTAATGTGGCTCTG
GPR171_L2_AAVS1_R1	GPR171	AAVS1	AGCTGACACACAGCTGCAAGATC_CAGGGCCGGTTAATGTGGCTCTG
GPR171_L3_AAVS1_R1	GPR171	AAVS1	AACCGTTGTGTGGCTAATGGTCC_CAGGGCCGGTTAATGTGGCTCTG
GPR50_L1_AAVS1_R1	GPR50	AAVS1	AACATCGTGGCAATCGCTATCAA_CAGGGCCGGTTAATGTGGCTCTG
GPR50_L2_AAVS1_R1	GPR50	AAVS1	TGCTACGTGAGGATCTGGACCAA_CAGGGCCGGTTAATGTGGCTCTG
GPR50_L3_AAVS1_R1	GPR50	AAVS1	GTGGCTGTCAGTCCGAAGGAGAT_CAGGGCCGGTTAATGTGGCTCTG
GPX5_L1_AAVS1_R1	GPX5	AAVS1	GTCAACGTGGCCACCTACTGTGG_CAGGGCCGGTTAATGTGGCTCTG
GPX5_L2_AAVS1_R1	GPX5	AAVS1	CTTCAAGCAGTATGTGGGCAAGC_CAGGGCCGGTTAATGTGGCTCTG
GPX5_L3_AAVS1_R1	GPX5	AAVS1	GGGGGAGGATTTGTACCTAGTTT_CAGGGCCGGTTAATGTGGCTCTG
GPX6_L1_AAVS1_R1	GPX6	AAVS1	CAGGTAGTGGCTTTGTCCCCAGT_CAGGGCCGGTTAATGTGGCTCTG
GPX6_L2_AAVS1_R1	GPX6	AAVS1	CAGGCAAGCACGTCCTGTTTGTC_CAGGGCCGGTTAATGTGGCTCTG
GPX6_L3_AAVS1_R1	GPX6	AAVS1	GGTGTCATTGTGTTGGCCTTTCC_CAGGGCCGGTTAATGTGGCTCTG
GRM1_L1_AAVS1_R1	GRM1	AAVS1	ACCGACTCTTGCGCAAACTCCGA_CAGGGCCGGTTAATGTGGCTCTG
GRM1_L2_AAVS1_R1	GRM1	AAVS1	CACGGCCTGCAAAGAGAATGAAT_CAGGGCCGGTTAATGTGGCTCTG
GRM1_L3_AAVS1_R1	GRM1	AAVS1	CGTGGCTCTGGAACAGAGCATTG_CAGGGCCGGTTAATGTGGCTCTG
GRM3_L1_AAVS1_R1	GRM3	AAVS1	AAGGGATACCTATGCATTGGAGC_CAGGGCCGGTTAATGTGGCTCTG
GRM3_L2_AAVS1_R1	GRM3	AAVS1	GAGATGGAATGGGGCGATACAAC_CAGGGCCGGTTAATGTGGCTCTG
GRM3_L3_AAVS1_R1	GRM3	AAVS1	GGGACTTCTGGGAGCAAAAGTTT_CAGGGCCGGTTAATGTGGCTCTG
GRM6_L1_AAVS1_R1	GRM6	AAVS1	GTGCAGGCGCTGATCCGCGGCCG_CAGGGCCGGTTAATGTGGCTCTG
GRM6_L2_AAVS1_R1	GRM6	AAVS1	ACATGCGAGGCCTGTCCTGGGGA_CAGGGCCGGTTAATGTGGCTCTG
GRM6_L3_AAVS1_R1	GRM6	AAVS1	CGGGTGGTGCCACCCGACTCCTA_CAGGGCCGGTTAATGTGGCTCTG
GRM7_L1_AAVS1_R1	GRM7	AAVS1	AGGGACACTTACGCGCTCGAACA_CAGGGCCGGTTAATGTGGCTCTG
GRM7_L2_AAVS1_R1	GRM7	AAVS1	GTGATTGACGCAGTCTATGCTAT_CAGGGCCGGTTAATGTGGCTCTG
GRM7_L3_AAVS1_R1	GRM7	AAVS1	CGCGCTCGAACAGTCGCTTACTT_CAGGGCCGGTTAATGTGGCTCTG
GRM8_L1_AAVS1_R1	GRM8	AAVS1	ATGGCTTACGCCCTGCACAATAT_CAGGGCCGGTTAATGTGGCTCTG
GRM8_L2_AAVS1_R1	GRM8	AAVS1	TGGCGTCATAGGTGCTGCAGCAA_CAGGGCCGGTTAATGTGGCTCTG
GRM8_L3_AAVS1_R1	GRM8	AAVS1	CAACATCACTCTGGGTGTCCGCA_CAGGGCCGGTTAATGTGGCTCTG
GSPT1_L1_AAVS1_R1	GSPT1	AAVS1	GAAACCGAAAAGAAGCATTTCAC_CAGGGCCGGTTAATGTGGCTCTG
GSPT1_L2_AAVS1_R1	GSPT1	AAVS1	AATCCCAAAAAGGACATTCACTT_CAGGGCCGGTTAATGTGGCTCTG
GSPT1_L3_AAVS1_R1	GSPT1	AAVS1	ATATCTGGATAATTTGCCGAACT_CAGGGCCGGTTAATGTGGCTCTG
GSPT2_L1_AAVS1_R1	GSPT2	AAVS1	GATGCCCCTGGCCACAAGAGTTT_CAGGGCCGGTTAATGTGGCTCTG
GSPT2_L2_AAVS1_R1	GSPT2	AAVS1	AGCCGTAAGCTCAACGTCAACGC_CAGGGCCGGTTAATGTGGCTCTG
GSPT2_L3_AAVS1_R1	GSPT2	AAVS1	GACTGGAATGGTTGACAAAAGAA_CAGGGCCGGTTAATGTGGCTCTG
GXYLT1_L1_AAVS1_R1	GXYLT1	AAVS1	ACGACCAGTTGATGATATTTGGT_CAGGGCCGGTTAATGTGGCTCTG
GXYLT1_L2_AAVS1_R1	GXYLT1	AAVS1	AACCATGTGCTTCGCAGAGATTG_CAGGGCCGGTTAATGTGGCTCTG
GXYLT1_L3_AAVS1_R1	GXYLT1	AAVS1	AGTGCCTACCTAAAAGCCGCTTC_CAGGGCCGGTTAATGTGGCTCTG
GXYLT2_L1_AAVS1_R1	GXYLT2	AAVS1	ACTCGGATAAGAAGTACCCAGTT_CAGGGCCGGTTAATGTGGCTCTG
GXYLT2_L2_AAVS1_R1	GXYLT2	AAVS1	AAGGATGTGGACTCACTTCTCTA_CAGGGCCGGTTAATGTGGCTCTG
GXYLT2_L3_AAVS1_R1	GXYLT2	AAVS1	ATTCCACCCAGCTTGCAGCCATG_CAGGGCCGGTTAATGTGGCTCTG
GZMH_L1_AAVS1_R1	GZMH	AAVS1	AAGGAACAGGAGCGGACCCAGCA_CAGGGCCGGTTAATGTGGCTCTG
GZMH_L2_AAVS1_R1	GZMH	AAVS1	GCTGGCTGGGGTTATGTCTCAAT_CAGGGCCGGTTAATGTGGCTCTG
GZMH_L3_AAVS1_R1	GZMH	AAVS1	GCGGCATCCTAGTGAGAAAGGAC_CAGGGCCGGTTAATGTGGCTCTG
GZMK_L1_AAVS1_R1	GZMK	AAVS1	GGCGCACACTCTCTCTCAAAGAA_CAGGGCCGGTTAATGTGGCTCTG
GZMK_L2_AAVS1_R1	GZMK	AAVS1	GAGGGAAAGAAGTGTCACCTCAT_CAGGGCCGGTTAATGTGGCTCTG
GZMK_L3_AAVS1_R1	GZMK	AAVS1	GATTGATCCACAGTGGGTGCTGA_CAGGGCCGGTTAATGTGGCTCTG
HAO1_L1_AAVS1_R1	HAO1	AAVS1	TGACAGTGGACACACCTTACCTG_CAGGGCCGGTTAATGTGGCTCTG
HAO1_L2_AAVS1_R1	HAO1	AAVS1	TGGGAACGGGCATGATGTTGAGT_CAGGGCCGGTTAATGTGGCTCTG
HAO1_L3_AAVS1_R1	HAO1	AAVS1	AGGACAGAGGGTCAGCATGCCAA_CAGGGCCGGTTAATGTGGCTCTG
HAO2_L1_AAVS1_R1	HAO2	AAVS1	AGAGCATAACTCGATTGCCCATC_CAGGGCCGGTTAATGTGGCTCTG
HAO2_L2_AAVS1_R1	HAO2	AAVS1	TATCGCACCCACAGGGTTCCACT_CAGGGCCGGTTAATGTGGCTCTG
HAO2_L3_AAVS1_R1	HAO2	AAVS1	GCCTCCGTCCGCGGTACCTGAGA_CAGGGCCGGTTAATGTGGCTCTG
HAS1_L1_AAVS1_R1	HAS1	AAVS1	CTAAGCAGCCTGCGATACTGGGT_CAGGGCCGGTTAATGTGGCTCTG
HAS1_L2_AAVS1_R1	HAS1	AAVS1	TAAGCAGCCTGCGATACTGGGTA_CAGGGCCGGTTAATGTGGCTCTG
HAS1_L3_AAVS1_R1	HAS1	AAVS1	TCGCCCCCGTGCAGGTACACCTC_CAGGGCCGGTTAATGTGGCTCTG
HAS3_L1_AAVS1_R1	HAS3	AAVS1	GTGGGCCCTTGGGCATGTACCGC_CAGGGCCGGTTAATGTGGCTCTG
HAS3_L2_AAVS1_R1	HAS3	AAVS1	TGCAGGAGGGCATGGACCGTGTG_CAGGGCCGGTTAATGTGGCTCTG
HAS3_L3_AAVS1_R1	HAS3	AAVS1	TGAGCCTTGGCTACCGAACTAAG_CAGGGCCGGTTAATGTGGCTCTG
HBS1L_L1_AAVS1_R1	HBS1L	AAVS1	CCAGACATCGCGAAGTGAATCTG_CAGGGCCGGTTAATGTGGCTCTG
HBS1L_L2_AAVS1_R1	HBS1L	AAVS1	CAGACATCGCGAAGTGAATCTGA_CAGGGCCGGTTAATGTGGCTCTG
HBS1L_L3_AAVS1_R1	HBS1L	AAVS1	CTGGAAAACTTGGGCACTTTCTT_CAGGGCCGGTTAATGTGGCTCTG
HDAC1_L1_AAVS1_R1	HDAC1	AAVS1	GGTTGCTTCAATCTAACTATCAA_CAGGGCCGGTTAATGTGGCTCTG
HDAC1_L2_AAVS1_R1	HDAC1	AAVS1	CACCATTCGTAACGTTGCCCGGT_CAGGGCCGGTTAATGTGGCTCTG
HDAC1_L3_AAVS1_R1	HDAC1	AAVS1	ACTATGGTCTCTACCGAAAAATG_CAGGGCCGGTTAATGTGGCTCTG
HDAC2_L1_AAVS1_R1	HDAC2	AAVS1	TCAGCTCTCAACTGGCGGTTCAG_CAGGGCCGGTTAATGTGGCTCTG
HDAC2_L2_AAVS1_R1	HDAC2	AAVS1	ACTTACCATTACTGATGCTTGGA_CAGGGCCGGTTAATGTGGCTCTG
HDAC2_L3_AAVS1_R1	HDAC2	AAVS1	GATATTCATCATGGTGATGGTGT_CAGGGCCGGTTAATGTGGCTCTG
HEXA_L1_AAVS1_R1	HEXA	AAVS1	AGTACGATGTCAGCTCGGCCGCG_CAGGGCCGGTTAATGTGGCTCTG
HEXA_L2_AAVS1_R1	HEXA	AAVS1	GGTTCCGGGTCTTGGCCCCGTCC_CAGGGCCGGTTAATGTGGCTCTG
HEXA_L3_AAVS1_R1	HEXA	AAVS1	GAAGTCAGCTCTGTCTTCCCAGA_CAGGGCCGGTTAATGTGGCTCTG
HEXB_L1_AAVS1_R1	HEXB	AAVS1	ACGGCGGGCCCCTCCTGCACCCT_CAGGGCCGGTTAATGTGGCTCTG
HEXB_L2_AAVS1_R1	HEXB	AAVS1	GACCTATAAACCCTACTCTGAAT_CAGGGCCGGTTAATGTGGCTCTG
HEXB_L3_AAVS1_R1	HEXB	AAVS1	ATGTTCTTCACTGGCACATAGTT_CAGGGCCGGTTAATGTGGCTCTG
HIPK1_L1_AAVS1_R1	HIPK1	AAVS1	GCCCACTGCCACTCAAGTACATC_CAGGGCCGGTTAATGTGGCTCTG
HIPK1_L2_AAVS1_R1	HIPK1	AAVS1	TACCCATCATCTGCTGCACCAGT_CAGGGCCGGTTAATGTGGCTCTG
HIPK1_L3_AAVS1_R1	HIPK1	AAVS1	GCAACAGTTGCCTGGGGTAGCTC_CAGGGCCGGTTAATGTGGCTCTG
HIPK2_L1_AAVS1_R1	HIPK2	AAVS1	AACCGTGACACGGACTCACCATA_CAGGGCCGGTTAATGTGGCTCTG
HIPK2_L2_AAVS1_R1	HIPK2	AAVS1	GTCCGGGCCTACGAATGCTTCCA_CAGGGCCGGTTAATGTGGCTCTG
HIPK2_L3_AAVS1_R1	HIPK2	AAVS1	CAACCGTGACACGGACTCACCAT_CAGGGCCGGTTAATGTGGCTCTG
HNRNPA1_L1_AAVS1_R1	HNRNPA1	AAVS1	ATTAAGCAACAAGCATACCTCTT_CAGGGCCGGTTAATGTGGCTCTG
HNRNPA1_L2_AAVS1_R1	HNRNPA1	AAVS1	CTGACAATCTTATCCACGGAGTC_CAGGGCCGGTTAATGTGGCTCTG
HNRNPA1_L3_AAVS1_R1	HNRNPA1	AAVS1	TCCTATTAGGATTCTCAAAGACC_CAGGGCCGGTTAATGTGGCTCTG
HNRNPA2B1_L1_AAVS1_R1	HNRNPA2B1	AAVS1	CACCGCCACCACGTGAATCCCCA_CAGGGCCGGTTAATGTGGCTCTG
HNRNPA2B1_L2_AAVS1_R1	HNRNPA2B1	AAVS1	AAAGGTAATGAGGGATCCTGCAA_CAGGGCCGGTTAATGTGGCTCTG
HNRNPA2B1_L3_AAVS1_R1	HNRNPA2B1	AAVS1	GCTCAACTACTCTCCCATCAATT_CAGGGCCGGTTAATGTGGCTCTG
HNRNPK_L1_AAVS1_R1	HNRNPK	AAVS1	GGTAAACGCCCTGCAGAAGATAT_CAGGGCCGGTTAATGTGGCTCTG
HNRNPK_L2_AAVS1_R1	HNRNPK	AAVS1	GTCTCCCATCAAAGGACGTGCAC_CAGGGCCGGTTAATGTGGCTCTG
HNRNPK_L3_AAVS1_R1	HNRNPK	AAVS1	TGATCTTACTACAGAACACTCAA_CAGGGCCGGTTAATGTGGCTCTG
HRAS_L1_AAVS1_R1	HRAS	AAVS1	TACCGGAAGCAGGTGGTCATTGA_CAGGGCCGGTTAATGTGGCTCTG
HRAS_L2_AAVS1_R1	HRAS	AAVS1	GACGAATACGACCCCACTATAGA_CAGGGCCGGTTAATGTGGCTCTG
HRAS_L3_AAVS1_R1	HRAS	AAVS1	CCGGGGAGGGCTTCCTGTGTGTG_CAGGGCCGGTTAATGTGGCTCTG
HTR1A_L1_AAVS1_R1	HTR1A	AAVS1	GAGCTGCGCGCTTCCGCATCCGC_CAGGGCCGGTTAATGTGGCTCTG
HTR1A_L2_AAVS1_R1	HTR1A	AAVS1	GCGGTCACCGACCTCATGGTGTC_CAGGGCCGGTTAATGTGGCTCTG
HTR1A_L3_AAVS1_R1	HTR1A	AAVS1	ATCGCCCTCGACGTGCTGTGCTG_CAGGGCCGGTTAATGTGGCTCTG
HTR1E_L1_AAVS1_R1	HTR1E	AAVS1	CCACGCGGCCAAGAGCCTTTACC_CAGGGCCGGTTAATGTGGCTCTG
HTR1E_L2_AAVS1_R1	HTR1E	AAVS1	GCTGAGTGTGGACATGACCTGCT_CAGGGCCGGTTAATGTGGCTCTG
HTR1E_L3_AAVS1_R1	HTR1E	AAVS1	CCGGATTTACCACGCGGCCAAGA_CAGGGCCGGTTAATGTGGCTCTG
HTR5A_L1_AAVS1_R1	HTR5A	AAVS1	GTGTACTGGAAGATCTACAAGGC_CAGGGCCGGTTAATGTGGCTCTG
HTR5A_L2_AAVS1_R1	HTR5A	AAVS1	AACGTCATGATCGCGCTCACCTG_CAGGGCCGGTTAATGTGGCTCTG
HTR5A_L3_AAVS1_R1	HTR5A	AAVS1	TACGCCGTGTTCTCCACCGTAGG_CAGGGCCGGTTAATGTGGCTCTG
IGF1R_L1_AAVS1_R1	IGF1R	AAVS1	TGCGCCAACATCCTCAGCGCCGA_CAGGGCCGGTTAATGTGGCTCTG
IGF1R_L2_AAVS1_R1	IGF1R	AAVS1	CGAAATTTACCGCATGGAGGAAG_CAGGGCCGGTTAATGTGGCTCTG
IGF1R_L3_AAVS1_R1	IGF1R	AAVS1	CGAGTGGCTGGCCTCGAGAGCCT_CAGGGCCGGTTAATGTGGCTCTG
INMT_L1_AAVS1_R1	INMT	AAVS1	GCTACTTACTACAGCTTCGATGG_CAGGGCCGGTTAATGTGGCTCTG
INMT_L2_AAVS1_R1	INMT	AAVS1	GCTGGCCCCGGCTGTGTTGCCTC_CAGGGCCGGTTAATGTGGCTCTG
INMT_L3_AAVS1_R1	INMT	AAVS1	CTGCTGGCCATGGAGTGTGCCTG_CAGGGCCGGTTAATGTGGCTCTG
INSR_L1_AAVS1_R1	INSR	AAVS1	CCCGACCATCTGTAAGTCACACG_CAGGGCCGGTTAATGTGGCTCTG
INSR_L2_AAVS1_R1	INSR	AAVS1	TGTCCGCATCGAGAAGAACAATG_CAGGGCCGGTTAATGTGGCTCTG
INSR_L3_AAVS1_R1	INSR	AAVS1	GGGTATCTAAAAATCCGCCGATC_CAGGGCCGGTTAATGTGGCTCTG
INSRR_L1_AAVS1_R1	INSRR	AAVS1	GTGTCTACGGACTGGAGAGCCTG_CAGGGCCGGTTAATGTGGCTCTG
INSRR_L2_AAVS1_R1	INSRR	AAVS1	CCATTGACTGGGGACTGCTGCAG_CAGGGCCGGTTAATGTGGCTCTG
INSRR_L3_AAVS1_R1	INSRR	AAVS1	ACGGAATACCGGATCGACATCCA_CAGGGCCGGTTAATGTGGCTCTG
ITK_L1_AAVS1_R1	ITK	AAVS1	ACTGGTGGAGAGTCCAGGACAGG_CAGGGCCGGTTAATGTGGCTCTG
ITK_L2_AAVS1_R1	ITK	AAVS1	AGCCGAGACAAAGCTGAAAAACT_CAGGGCCGGTTAATGTGGCTCTG
ITK_L3_AAVS1_R1	ITK	AAVS1	TAAGCGATACTATGTGGCTGAAA_CAGGGCCGGTTAATGTGGCTCTG
ITPKA_L1_AAVS1_R1	ITPKA	AAVS1	GACGGACCTTGTGTGCTCGACTG_CAGGGCCGGTTAATGTGGCTCTG
ITPKA_L2_AAVS1_R1	ITPKA	AAVS1	CAAGAAAATGCTGGCGGTGGATC_CAGGGCCGGTTAATGTGGCTCTG
ITPKA_L3_AAVS1_R1	ITPKA	AAVS1	GCGGCTCCGGCTCTCACTGTCGC_CAGGGCCGGTTAATGTGGCTCTG
ITPKB_L1_AAVS1_R1	ITPKB	AAVS1	GGAGCTAGCTTAACGATGGCCAC_CAGGGCCGGTTAATGTGGCTCTG
ITPKB_L2_AAVS1_R1	ITPKB	AAVS1	GCAGCGTCCCAACAGGGCAAAGG_CAGGGCCGGTTAATGTGGCTCTG
ITPKB_L3_AAVS1_R1	ITPKB	AAVS1	TCGCTCCGGGCGCCCTGAACCAG_CAGGGCCGGTTAATGTGGCTCTG
KAT5_L1_AAVS1_R1	KAT5	AAVS1	TGCCTCAAGTACGGCCGTAGTCT_CAGGGCCGGTTAATGTGGCTCTG
KAT5_L2_AAVS1_R1	KAT5	AAVS1	CCGCAAGGGCACCATCTCCTTCT_CAGGGCCGGTTAATGTGGCTCTG
KAT5_L3_AAVS1_R1	KAT5	AAVS1	GCCTCAAGTACGGCCGTAGTCTC_CAGGGCCGGTTAATGTGGCTCTG
KAT7_L1_AAVS1_R1	KAT7	AAVS1	GCCGCTATGAGCTTGATACCTGG_CAGGGCCGGTTAATGTGGCTCTG
KAT7_L2_AAVS1_R1	KAT7	AAVS1	AAACGATACTCCGCCGGCACATG_CAGGGCCGGTTAATGTGGCTCTG
KAT7_L3_AAVS1_R1	KAT7	AAVS1	GGCACCAACGGAGAGACAGCTTC_CAGGGCCGGTTAATGTGGCTCTG
KAT8_L1_AAVS1_R1	KAT8	AAVS1	ACCGGCGGCTGGACGAGTGGGTA_CAGGGCCGGTTAATGTGGCTCTG
KAT8_L2_AAVS1_R1	KAT8	AAVS1	TGTGCCGGCGACCGGATAGCACC_CAGGGCCGGTTAATGTGGCTCTG
KAT8_L3_AAVS1_R1	KAT8	AAVS1	CCGGGAAAGAGATCTACCGCAAG_CAGGGCCGGTTAATGTGGCTCTG
KATNAL2_L1_AAVS1_R1	KATNAL2	AAVS1	AGCTTGCCCGCTACCACGCCCCA_CAGGGCCGGTTAATGTGGCTCTG
KATNAL2_L2_AAVS1_R1	KATNAL2	AAVS1	AGGCGAGTGTTATCAACTACCTC_CAGGGCCGGTTAATGTGGCTCTG
KATNAL2_L3_AAVS1_R1	KATNAL2	AAVS1	GACCGGGGCCTCTGCTGATTGAT_CAGGGCCGGTTAATGTGGCTCTG
KCNA1_L1_AAVS1_R1	KCNA1	AAVS1	CGAGTTGGGCGAGGAGGCCATGG_CAGGGCCGGTTAATGTGGCTCTG
KCNA1_L2_AAVS1_R1	KCNA1	AAVS1	ATCGTGGAAACGCTGTGTATCAT_CAGGGCCGGTTAATGTGGCTCTG
KCNA1_L3_AAVS1_R1	KCNA1	AAVS1	ATAGACATTGTGGCCATCATTCC_CAGGGCCGGTTAATGTGGCTCTG
KCNA10_L1_AAVS1_R1	KCNA10	AAVS1	CAACTCTCATCACAGAGCTAGTC_CAGGGCCGGTTAATGTGGCTCTG
KCNA10_L2_AAVS1_R1	KCNA10	AAVS1	ACCTTCGAGCTGGTGCTCCGGTT_CAGGGCCGGTTAATGTGGCTCTG
KCNA10_L3_AAVS1_R1	KCNA10	AAVS1	AATCTGGTGGGAAAATTCGGCGC_CAGGGCCGGTTAATGTGGCTCTG
KCNA2_L1_AAVS1_R1	KCNA2	AAVS1	CAACAGCACCATCGGGTACCAGC_CAGGGCCGGTTAATGTGGCTCTG
KCNA2_L2_AAVS1_R1	KCNA2	AAVS1	GTACTACTACCAGTCAGGGGGCC_CAGGGCCGGTTAATGTGGCTCTG
KCNA2_L3_AAVS1_R1	KCNA2	AAVS1	CCTGTCCCAGCAAAGCCGGCTTC_CAGGGCCGGTTAATGTGGCTCTG
KCNA3_L1_AAVS1_R1	KCNA3	AAVS1	GCGACGAGAAGGACTACCCCGCC_CAGGGCCGGTTAATGTGGCTCTG
KCNA3_L2_AAVS1_R1	KCNA3	AAVS1	GACCCGCTCCGCAACGAGTACTT_CAGGGCCGGTTAATGTGGCTCTG
KCNA3_L3_AAVS1_R1	KCNA3	AAVS1	GAGCTGGCCGAACGACAGGGCAA_CAGGGCCGGTTAATGTGGCTCTG
KCNA5_L1_AAVS1_R1	KCNA5	AAVS1	GCGGACGAGATACGCTTCTACCA_CAGGGCCGGTTAATGTGGCTCTG
KCNA5_L2_AAVS1_R1	KCNA5	AAVS1	GGGATGAACGTGAGCTGCTCCGC_CAGGGCCGGTTAATGTGGCTCTG
KCNA5_L3_AAVS1_R1	KCNA5	AAVS1	GAACTGGCAGAGCAGCAGCCAGG_CAGGGCCGGTTAATGTGGCTCTG
KCNB2_L1_AAVS1_R1	KCNB2	AAVS1	ACCCTTAGGCGGAGTTACAATGA_CAGGGCCGGTTAATGTGGCTCTG
KCNB2_L2_AAVS1_R1	KCNB2	AAVS1	GGGGGCCTCAACCACGAAGTCCT_CAGGGCCGGTTAATGTGGCTCTG
KCNB2_L3_AAVS1_R1	KCNB2	AAVS1	AAAACGTGAGGCGCGTGGTCCAG_CAGGGCCGGTTAATGTGGCTCTG
KCNC2_L1_AAVS1_R1	KCNC2	AAVS1	CCTGGAAACACATGAAGCTTTCA_CAGGGCCGGTTAATGTGGCTCTG
KCNC2_L2_AAVS1_R1	KCNC2	AAVS1	TAGGTCTGAGGGTGCTTGGACAT_CAGGGCCGGTTAATGTGGCTCTG
KCNC2_L3_AAVS1_R1	KCNC2	AAVS1	GGTGGCGGCCGCGAGTTCTTCTT_CAGGGCCGGTTAATGTGGCTCTG
KCNC4_L1_AAVS1_R1	KCNC4	AAVS1	ATATCGACCGCAACGTGACAGAG_CAGGGCCGGTTAATGTGGCTCTG
KCNC4_L2_AAVS1_R1	KCNC4	AAVS1	ACTTCGTGGGGCTACGCGTGCTG_CAGGGCCGGTTAATGTGGCTCTG
KCNC4_L3_AAVS1_R1	KCNC4	AAVS1	TCCGCGTAGGGAACATCACCAGC_CAGGGCCGGTTAATGTGGCTCTG
KCNG2_L1_AAVS1_R1	KCNG2	AAVS1	TGCGCGCGCCACTCAACATCATT_CAGGGCCGGTTAATGTGGCTCTG
KCNG2_L2_AAVS1_R1	KCNG2	AAVS1	GTGCTGGAGACCGTGTGCGTGGC_CAGGGCCGGTTAATGTGGCTCTG
KCNG2_L3_AAVS1_R1	KCNG2	AAVS1	GCGACGAGCTGGCCTACTGGGGC_CAGGGCCGGTTAATGTGGCTCTG
KCNG3_L1_AAVS1_R1	KCNG3	AAVS1	GCGCCGCGGATGTGCGAGCTCTC_CAGGGCCGGTTAATGTGGCTCTG
KCNG3_L2_AAVS1_R1	KCNG3	AAVS1	GAGCGCGACGTGCTCGAGGTGTG_CAGGGCCGGTTAATGTGGCTCTG
KCNG3_L3_AAVS1_R1	KCNG3	AAVS1	GGTGGTGTTCGTGATCGTGTCCA_CAGGGCCGGTTAATGTGGCTCTG
KCNS2_L1_AAVS1_R1	KCNS2	AAVS1	TATCACACCGGCAAGCTTCACGT_CAGGGCCGGTTAATGTGGCTCTG
KCNS2_L2_AAVS1_R1	KCNS2	AAVS1	AGAGGAGGCTGCGCTCGCACACG_CAGGGCCGGTTAATGTGGCTCTG
KCNS2_L3_AAVS1_R1	KCNS2	AAVS1	CATTTGAGCTGGTGGCCAGGTTT_CAGGGCCGGTTAATGTGGCTCTG
KCNS3_L1_AAVS1_R1	KCNS3	AAVS1	ATCGGAATCCCTCCTTGTTCAGA_CAGGGCCGGTTAATGTGGCTCTG
KCNS3_L2_AAVS1_R1	KCNS3	AAVS1	GGTCTCTAGGTGCCACACTGAGA_CAGGGCCGGTTAATGTGGCTCTG
KCNS3_L3_AAVS1_R1	KCNS3	AAVS1	ACCGGGGAGCTTGCCGTCCGGCT_CAGGGCCGGTTAATGTGGCTCTG
KCNV1_L1_AAVS1_R1	KCNV1	AAVS1	ACGGTCAACGTGGGCGGCAGCCG_CAGGGCCGGTTAATGTGGCTCTG
KCNV1_L2_AAVS1_R1	KCNV1	AAVS1	GATATGTCCTGCACTACTACCGC_CAGGGCCGGTTAATGTGGCTCTG
KCNV1_L3_AAVS1_R1	KCNV1	AAVS1	GCGTCATCTCCATTATCTTCGTG_CAGGGCCGGTTAATGTGGCTCTG
KCNV2_L1_AAVS1_R1	KCNV2	AAVS1	CCAAGACGCGCCTAGGTCGCCTG_CAGGGCCGGTTAATGTGGCTCTG
KCNV2_L2_AAVS1_R1	KCNV2	AAVS1	TTCGACCGCGACCCGGCCGTCTT_CAGGGCCGGTTAATGTGGCTCTG
KCNV2_L3_AAVS1_R1	KCNV2	AAVS1	GCGCGCAGCGCCCTCAACCTGGT_CAGGGCCGGTTAATGTGGCTCTG
KCTD12_L1_AAVS1_R1	KCTD12	AAVS1	CGTGACCCGGCGCTGCACGGTGG_CAGGGCCGGTTAATGTGGCTCTG
KCTD12_L2_AAVS1_R1	KCTD12	AAVS1	CCGAGCGCAGCCGGCTGCAGCGC_CAGGGCCGGTTAATGTGGCTCTG
KCTD12_L3_AAVS1_R1	KCTD12	AAVS1	CGCTACATCCTGGATTACCTGCG_CAGGGCCGGTTAATGTGGCTCTG
KCTD21_L1_AAVS1_R1	KCTD21	AAVS1	AGGAGATGGGGCTGCTCCGCAGG_CAGGGCCGGTTAATGTGGCTCTG
KCTD21_L2_AAVS1_R1	KCTD21	AAVS1	GCTATATCCTCAACTTCCTGCGG_CAGGGCCGGTTAATGTGGCTCTG
KCTD21_L3_AAVS1_R1	KCTD21	AAVS1	ATTGACCGTGACGGCAAAGTGTT_CAGGGCCGGTTAATGTGGCTCTG
KCTD6_L1_AAVS1_R1	KCTD6	AAVS1	AGAATTGACCTTACCGTTGGATT_CAGGGCCGGTTAATGTGGCTCTG
KCTD6_L2_AAVS1_R1	KCTD6	AAVS1	CCAGATTGAGCCCTTGATTCAGT_CAGGGCCGGTTAATGTGGCTCTG
KCTD6_L3_AAVS1_R1	KCTD6	AAVS1	ATGCTTGGAGCTATGTTTGGGGG_CAGGGCCGGTTAATGTGGCTCTG
KCTD8_L1_AAVS1_R1	KCTD8	AAVS1	TGTGACCAAGCACTCGACGCTGC_CAGGGCCGGTTAATGTGGCTCTG
KCTD8_L2_AAVS1_R1	KCTD8	AAVS1	AGGTACGTGCTGGATTATCTGCG_CAGGGCCGGTTAATGTGGCTCTG
KCTD8_L3_AAVS1_R1	KCTD8	AAVS1	CAGCTCACCGACTTGGTCAAGCT_CAGGGCCGGTTAATGTGGCTCTG
KDM3A_L1_AAVS1_R1	KDM3A	AAVS1	GCTGGGTCTGTCAAAACCGACTT_CAGGGCCGGTTAATGTGGCTCTG
KDM3A_L2_AAVS1_R1	KDM3A	AAVS1	TAGCTTGGACCCATCTACTCAGT_CAGGGCCGGTTAATGTGGCTCTG
KDM3A_L3_AAVS1_R1	KDM3A	AAVS1	GACGTACAAACCTCTGTTGGACA_CAGGGCCGGTTAATGTGGCTCTG
KDM3B_L1_AAVS1_R1	KDM3B	AAVS1	GTAACGTCTTTGGCAGGCACTCA_CAGGGCCGGTTAATGTGGCTCTG
KDM3B_L2_AAVS1_R1	KDM3B	AAVS1	ACTCGAAAAGGGGTACTCCGTGT_CAGGGCCGGTTAATGTGGCTCTG
KDM3B_L3_AAVS1_R1	KDM3B	AAVS1	GTAGGGGGGTACGTTAAAAGCAG_CAGGGCCGGTTAATGTGGCTCTG
KHSRP_L1_AAVS1_R1	KHSRP	AAVS1	GAATGATGCTGGCGTGCGGATAC_CAGGGCCGGTTAATGTGGCTCTG
KHSRP_L2_AAVS1_R1	KHSRP	AAVS1	GGGACCGGAATGAGTACGGATCT_CAGGGCCGGTTAATGTGGCTCTG
KHSRP_L3_AAVS1_R1	KHSRP	AAVS1	AGACAGCGGTGGCCTACCCGAGC_CAGGGCCGGTTAATGTGGCTCTG
KLHL13_L1_AAVS1_R1	KLHL13	AAVS1	AGCGTCTTGCCTTCGTGCTTTCC_CAGGGCCGGTTAATGTGGCTCTG
KLHL13_L2_AAVS1_R1	KLHL13	AAVS1	TCTATGTGGTTGGCGGACAGAGT_CAGGGCCGGTTAATGTGGCTCTG
KLHL13_L3_AAVS1_R1	KLHL13	AAVS1	AGGCTACCTGTCGTTGGCTTCGC_CAGGGCCGGTTAATGTGGCTCTG
KLHL14_L1_AAVS1_R1	KLHL14	AAVS1	CGACGTGACCCTGACGGCCCAGG_CAGGGCCGGTTAATGTGGCTCTG
KLHL14_L2_AAVS1_R1	KLHL14	AAVS1	GAGGAGATGCGCGCCCTGCTGGA_CAGGGCCGGTTAATGTGGCTCTG
KLHL14_L3_AAVS1_R1	KLHL14	AAVS1	TCTACACGGCCAACGTGACCCTG_CAGGGCCGGTTAATGTGGCTCTG
KLHL32_L1_AAVS1_R1	KLHL32	AAVS1	AACGAGGCCCTGGAATACCACCA_CAGGGCCGGTTAATGTGGCTCTG
KLHL32_L2_AAVS1_R1	KLHL32	AAVS1	ATTGGTGGGAAAAAGCGCGAGGT_CAGGGCCGGTTAATGTGGCTCTG
KLHL32_L3_AAVS1_R1	KLHL32	AAVS1	AGTGGCCGGACGTGTGCTGTGAG_CAGGGCCGGTTAATGTGGCTCTG
KLK12_L1_AAVS1_R1	KLK12	AAVS1	GGCGTAACTCACAGCCGTGGCAG_CAGGGCCGGTTAATGTGGCTCTG
KLK12_L2_AAVS1_R1	KLK12	AAVS1	TCTGTGACCCATCCCGGCTACCT_CAGGGCCGGTTAATGTGGCTCTG
KLK12_L3_AAVS1_R1	KLK12	AAVS1	ACCGCTGGCACCGAGTGCCACGT_CAGGGCCGGTTAATGTGGCTCTG
KLK6_L1_AAVS1_R1	KLK6	AAVS1	TGGGGAAGCATAACCTTCGGCAA_CAGGGCCGGTTAATGTGGCTCTG
KLK6_L2_AAVS1_R1	KLK6	AAVS1	GTTGTCCGGGCTGTGATCCACCC_CAGGGCCGGTTAATGTGGCTCTG
KLK6_L3_AAVS1_R1	KLK6	AAVS1	CTGACACCATCCAGTGTGCATAC_CAGGGCCGGTTAATGTGGCTCTG
KLK8_L1_AAVS1_R1	KLK8	AAVS1	AACTGCGTGACCAGGCATCCCTG_CAGGGCCGGTTAATGTGGCTCTG
KLK8_L2_AAVS1_R1	KLK8	AAVS1	CAGGGCCAGCAACTACTCTGTGG_CAGGGCCGGTTAATGTGGCTCTG
KLK8_L3_AAVS1_R1	KLK8	AAVS1	ACACCCCTGCTACAACAGCAGCG_CAGGGCCGGTTAATGTGGCTCTG
KRAS_L1_AAVS1_R1	KRAS	AAVS1	TCGACACAGCAGGTCAAGAGGAG_CAGGGCCGGTTAATGTGGCTCTG
KRAS_L2_AAVS1_R1	KRAS	AAVS1	GATATTCTCGACACAGCAGGTCA_CAGGGCCGGTTAATGTGGCTCTG
KRAS_L3_AAVS1_R1	KRAS	AAVS1	AACCCACCTATAATGGTGAATAT_CAGGGCCGGTTAATGTGGCTCTG
LALBA_L1_AAVS1_R1	LALBA	AAVS1	GTGCAAGAGCAGCCAGGTCCCTC_CAGGGCCGGTTAATGTGGCTCTG
LALBA_L2_AAVS1_R1	LALBA	AAVS1	ACACCAGTGGTTATGACACACAA_CAGGGCCGGTTAATGTGGCTCTG
LALBA_L3_AAVS1_R1	LALBA	AAVS1	GACTCTTCCAGATCAGTAATAAG_CAGGGCCGGTTAATGTGGCTCTG
LDHAL6A_L1_AAVS1_R1	LDHAL6A	AAVS1	GTCCAGCGAAATGTATCCATCTT_CAGGGCCGGTTAATGTGGCTCTG
LDHAL6A_L2_AAVS1_R1	LDHAL6A	AAVS1	ATGATTCCCAATATTACCCAGTA_CAGGGCCGGTTAATGTGGCTCTG
LDHAL6A_L3_AAVS1_R1	LDHAL6A	AAVS1	CAATATTACCCAGTACAGTCCTC_CAGGGCCGGTTAATGTGGCTCTG
LDHC_L1_AAVS1_R1	LDHC	AAVS1	CGTTACCTAATTGGAGAAAAGTT_CAGGGCCGGTTAATGTGGCTCTG
LDHC_L2_AAVS1_R1	LDHC	AAVS1	GTACTTCAAAGATTACTTCTGGA_CAGGGCCGGTTAATGTGGCTCTG
LDHC_L3_AAVS1_R1	LDHC	AAVS1	GCTGATGAACTTGCCCTTGTTGA_CAGGGCCGGTTAATGTGGCTCTG
LIN28A_L1_AAVS1_R1	LIN28A	AAVS1	TGTCCATGACCGCCCGCGCCGGG_CAGGGCCGGTTAATGTGGCTCTG
LIN28A_L2_AAVS1_R1	LIN28A	AAVS1	AACGTGCGCATGGGGTTCGGCTT_CAGGGCCGGTTAATGTGGCTCTG
LIN28A_L3_AAVS1_R1	LIN28A	AAVS1	GGCTTCCTGTCCATGACCGCCCG_CAGGGCCGGTTAATGTGGCTCTG
LIN28B_L1_AAVS1_R1	LIN28B	AAVS1	CAAAGGCCTTGAGTCAATACGGG_CAGGGCCGGTTAATGTGGCTCTG
LIN28B_L2_AAVS1_R1	LIN28B	AAVS1	ACTTCCTAAACAGGGGCTCCCAC_CAGGGCCGGTTAATGTGGCTCTG
LIN28B_L3_AAVS1_R1	LIN28B	AAVS1	TGTGGGCAGTTTGCCACCATGTG_CAGGGCCGGTTAATGTGGCTCTG
LIPF_L1_AAVS1_R1	LIPF	AAVS1	CACCAATCCCAGCCTGGCTAAAA_CAGGGCCGGTTAATGTGGCTCTG
LIPF_L2_AAVS1_R1	LIPF	AAVS1	TTGCTACTGAAGTGTGCTCCCGT_CAGGGCCGGTTAATGTGGCTCTG
LIPF_L3_AAVS1_R1	LIPF	AAVS1	CAAAAAGCCTTATAAACAAACTT_CAGGGCCGGTTAATGTGGCTCTG
LIPI_L1_AAVS1_R1	LIPI	AAVS1	ACGGATACAGACCAGTAGGCTCC_CAGGGCCGGTTAATGTGGCTCTG
LIPI_L2_AAVS1_R1	LIPI	AAVS1	GGCATTCAAGAGCCCTTGGGACA_CAGGGCCGGTTAATGTGGCTCTG
LIPI_L3_AAVS1_R1	LIPI	AAVS1	CAAGACTAGCTTATGTGTGGACT_CAGGGCCGGTTAATGTGGCTCTG
LIPN_L1_AAVS1_R1	LIPN	AAVS1	TTATGGGCGAACACATGCTAGGA_CAGGGCCGGTTAATGTGGCTCTG
LIPN_L2_AAVS1_R1	LIPN	AAVS1	GGCGAACACATGCTAGGAGCACA_CAGGGCCGGTTAATGTGGCTCTG
LIPN_L3_AAVS1_R1	LIPN	AAVS1	CAGACAATGCCTACTGGCTTGAG_CAGGGCCGGTTAATGTGGCTCTG
LNPEP_L1_AAVS1_R1	LNPEP	AAVS1	AACCCCTGGCAGCAAGATCTGCT_CAGGGCCGGTTAATGTGGCTCTG
LNPEP_L2_AAVS1_R1	LNPEP	AAVS1	TACGTTGAAGATAGAGTACTCGG_CAGGGCCGGTTAATGTGGCTCTG
LNPEP_L3_AAVS1_R1	LNPEP	AAVS1	AATCGAGCATCTAAGAAATCTTC_CAGGGCCGGTTAATGTGGCTCTG
LONP1_L1_AAVS1_R1	LONP1	AAVS1	AGCGTCGGGGGCATGACTGACGT_CAGGGCCGGTTAATGTGGCTCTG
LONP1_L2_AAVS1_R1	LONP1	AAVS1	TAAGCGGCTGTACAAGGCCCTCT_CAGGGCCGGTTAATGTGGCTCTG
LONP1_L3_AAVS1_R1	LONP1	AAVS1	CAAGCACGTCATGGATGTTGTGG_CAGGGCCGGTTAATGTGGCTCTG
LONP2_L1_AAVS1_R1	LONP2	AAVS1	CCCATAGGCACTTGATCCCCAAG_CAGGGCCGGTTAATGTGGCTCTG
LONP2_L2_AAVS1_R1	LONP2	AAVS1	TAGCAATACGCCCTATTAGGAGA_CAGGGCCGGTTAATGTGGCTCTG
LONP2_L3_AAVS1_R1	LONP2	AAVS1	CCAGACATCTTGACATCAATTAT_CAGGGCCGGTTAATGTGGCTCTG
LOX_L1_AAVS1_R1	LOX	AAVS1	GCGGGCTCTAGATGTCGAGTAGC_CAGGGCCGGTTAATGTGGCTCTG
LOX_L2_AAVS1_R1	LOX	AAVS1	CTCCGCCGCGCATCTCAGGTTGT_CAGGGCCGGTTAATGTGGCTCTG
LOX_L3_AAVS1_R1	LOX	AAVS1	GGGGTACTTACCGTACTGGAAGT_CAGGGCCGGTTAATGTGGCTCTG
LOXL3_L1_AAVS1_R1	LOXL3	AAVS1	TATCGTGCCAATGACACCGCCAG_CAGGGCCGGTTAATGTGGCTCTG
LOXL3_L2_AAVS1_R1	LOXL3	AAVS1	TGACGGCTGGTCGCAAGTGTGCG_CAGGGCCGGTTAATGTGGCTCTG
LOXL3_L3_AAVS1_R1	LOXL3	AAVS1	CTGGAGTTCTATCGTGCCAATGA_CAGGGCCGGTTAATGTGGCTCTG
LOXL4_L1_AAVS1_R1	LOXL4	AAVS1	CCAGCGAGGTGCCTGTCGACAGC_CAGGGCCGGTTAATGTGGCTCTG
LOXL4_L2_AAVS1_R1	LOXL4	AAVS1	ACGCTGGGGGAGCGTGTGCAGTG_CAGGGCCGGTTAATGTGGCTCTG
LOXL4_L3_AAVS1_R1	LOXL4	AAVS1	GGTCGGGGACGCCAAGGGCCCAG_CAGGGCCGGTTAATGTGGCTCTG
LVRN_L1_AAVS1_R1	LVRN	AAVS1	TACTCAAACGCTGAGCAAGATGA_CAGGGCCGGTTAATGTGGCTCTG
LVRN_L2_AAVS1_R1	LVRN	AAVS1	GCGTCCCAGCTGGAACCAACATT_CAGGGCCGGTTAATGTGGCTCTG
LVRN_L3_AAVS1_R1	LVRN	AAVS1	ACTACGCCCCACATGCCAACTTA_CAGGGCCGGTTAATGTGGCTCTG
LYZL1_L1_AAVS1_R1	LYZL1	AAVS1	ATAGTCGATGCTGCCGTCATCCA_CAGGGCCGGTTAATGTGGCTCTG
LYZL1_L2_AAVS1_R1	LYZL1	AAVS1	GCCGCTCTCATAATATGCCATGC_CAGGGCCGGTTAATGTGGCTCTG
LYZL1_L3_AAVS1_R1	LYZL1	AAVS1	GAGCCTCACCTGAGCAGGCGACA_CAGGGCCGGTTAATGTGGCTCTG
LYZL4_L1_AAVS1_R1	LYZL4	AAVS1	AACCCCATGGCCATCTACGAGAA_CAGGGCCGGTTAATGTGGCTCTG
LYZL4_L2_AAVS1_R1	LYZL4	AAVS1	GATGCGTGGCAGTGACTGGTGTG_CAGGGCCGGTTAATGTGGCTCTG
LYZL4_L3_AAVS1_R1	LYZL4	AAVS1	GCGACCATGGCAGGAACCGCTGC_CAGGGCCGGTTAATGTGGCTCTG
LYZL6_L1_AAVS1_R1	LYZL6	AAVS1	AGAGTTACTCGGAAAACCTTTGC_CAGGGCCGGTTAATGTGGCTCTG
LYZL6_L2_AAVS1_R1	LYZL6	AAVS1	GACGGAAGCTTTGACTATGGCCT_CAGGGCCGGTTAATGTGGCTCTG
LYZL6_L3_AAVS1_R1	LYZL6	AAVS1	GTGGAAAGCAAGTTCAACATATC_CAGGGCCGGTTAATGTGGCTCTG
MAP2K1_L1_AAVS1_R1	MAP2K1	AAVS1	TATGGTGCGTTCTACAGCGATGG_CAGGGCCGGTTAATGTGGCTCTG
MAP2K1_L2_AAVS1_R1	MAP2K1	AAVS1	AAGGTCTCCCACAAGCCTTCTGG_CAGGGCCGGTTAATGTGGCTCTG
MAP2K1_L3_AAVS1_R1	MAP2K1	AAVS1	AACCCGCAATCCGGAACCAGATC_CAGGGCCGGTTAATGTGGCTCTG
MAP2K2_L1_AAVS1_R1	MAP2K2	AAVS1	TACGGGGCCTTCTACAGTGACGG_CAGGGCCGGTTAATGTGGCTCTG
MAP2K2_L2_AAVS1_R1	MAP2K2	AAVS1	CGCGCCCAGCTCTGAGATCCTTT_CAGGGCCGGTTAATGTGGCTCTG
MAP2K2_L3_AAVS1_R1	MAP2K2	AAVS1	AGCCGCTTCTTCTGCTGCTCGTC_CAGGGCCGGTTAATGTGGCTCTG
MAP2K4_L1_AAVS1_R1	MAP2K4	AAVS1	GGCATCAGTGGACAGCTTGTGGA_CAGGGCCGGTTAATGTGGCTCTG
MAP2K4_L2_AAVS1_R1	MAP2K4	AAVS1	GATGTAGTAATGCGGAGTAGTGA_CAGGGCCGGTTAATGTGGCTCTG
MAP2K4_L3_AAVS1_R1	MAP2K4	AAVS1	GACGAGGAGCTTATGGTTCTGTC_CAGGGCCGGTTAATGTGGCTCTG
MAP3K10_L1_AAVS1_R1	MAP3K10	AAVS1	GCAAGGTCTATCGGGCCCTGTGG_CAGGGCCGGTTAATGTGGCTCTG
MAP3K10_L2_AAVS1_R1	MAP3K10	AAVS1	GGCCTCGCCCGCGAGTGGCACAA_CAGGGCCGGTTAATGTGGCTCTG
MAP3K10_L3_AAVS1_R1	MAP3K10	AAVS1	CTACCGTGAGATCGACGCCTTGG_CAGGGCCGGTTAATGTGGCTCTG
MAP3K9_L1_AAVS1_R1	MAP3K9	AAVS1	AAGGACTCGCAGGTGTCCGGCGA_CAGGGCCGGTTAATGTGGCTCTG
MAP3K9_L2_AAVS1_R1	MAP3K9	AAVS1	GCAGTCGCTTATGGAGTGGCCAT_CAGGGCCGGTTAATGTGGCTCTG
MAP3K9_L3_AAVS1_R1	MAP3K9	AAVS1	CTCGTGGAGGACCTTTGAATAGA_CAGGGCCGGTTAATGTGGCTCTG
MAPK1_L1_AAVS1_R1	MAPK1	AAVS1	CAAGCTCTTGAAGACACAACACC_CAGGGCCGGTTAATGTGGCTCTG
MAPK1_L2_AAVS1_R1	MAPK1	AAVS1	GCTAACGTTCTGCACCGTGACCT_CAGGGCCGGTTAATGTGGCTCTG
MAPK1_L3_AAVS1_R1	MAPK1	AAVS1	GAGCACCAACCATCGAGCAAATG_CAGGGCCGGTTAATGTGGCTCTG
MAPK3_L1_AAVS1_R1	MAPK3	AAVS1	TGAGCATGACCACACCGGCTTCC_CAGGGCCGGTTAATGTGGCTCTG
MAPK3_L2_AAVS1_R1	MAPK3	AAVS1	CAGGACCTGATGGAGACTGACCT_CAGGGCCGGTTAATGTGGCTCTG
MAPK3_L3_AAVS1_R1	MAPK3	AAVS1	TCAACACCACCTGCGACCTTAAG_CAGGGCCGGTTAATGTGGCTCTG
MAPK4_L1_AAVS1_R1	MAPK4	AAVS1	AGCGTGGCGTACATCGTCCAGGA_CAGGGCCGGTTAATGTGGCTCTG
MAPK4_L2_AAVS1_R1	MAPK4	AAVS1	GCGGGCTCAAGTACATCCACTCC_CAGGGCCGGTTAATGTGGCTCTG
MAPK4_L3_AAVS1_R1	MAPK4	AAVS1	GGGTTGGCAAGGATCGTTGATCA_CAGGGCCGGTTAATGTGGCTCTG
MAPK6_L1_AAVS1_R1	MAPK6	AAVS1	CCCCCACAAAATACTAACCTGCA_CAGGGCCGGTTAATGTGGCTCTG
MAPK6_L2_AAVS1_R1	MAPK6	AAVS1	TATACATACCTTATGGGAATAAT_CAGGGCCGGTTAATGTGGCTCTG
MAPK6_L3_AAVS1_R1	MAPK6	AAVS1	TCAGGTATCATGATTGTCAGTTT_CAGGGCCGGTTAATGTGGCTCTG
MAPK8IP1_L1_AAVS1_R1	MAPK8IP1	AAVS1	GGTCTCGATGCGAGTGGCCCCGA_CAGGGCCGGTTAATGTGGCTCTG
MAPK8IP1_L2_AAVS1_R1	MAPK8IP1	AAVS1	ACTGATGGAGGGGTGCGGCCGCC_CAGGGCCGGTTAATGTGGCTCTG
MAPK8IP1_L3_AAVS1_R1	MAPK8IP1	AAVS1	GAGGACTCCACGCCTGATGAACC_CAGGGCCGGTTAATGTGGCTCTG
MAPK8IP2_L1_AAVS1_R1	MAPK8IP2	AAVS1	CCTTCGCAGTCGCAACCCGGGCG_CAGGGCCGGTTAATGTGGCTCTG
MAPK8IP2_L2_AAVS1_R1	MAPK8IP2	AAVS1	ACCGCGTCGTACACCAGCGACGC_CAGGGCCGGTTAATGTGGCTCTG
MAPK8IP2_L3_AAVS1_R1	MAPK8IP2	AAVS1	TCAGCAACCCCACGCGTGACACC_CAGGGCCGGTTAATGTGGCTCTG
MARK2_L1_AAVS1_R1	MARK2	AAVS1	TACACGGGAAGAGATCCAGGACT_CAGGGCCGGTTAATGTGGCTCTG
MARK2_L2_AAVS1_R1	MARK2	AAVS1	CCCTGGTCGCTGAAGCGCCGCTG_CAGGGCCGGTTAATGTGGCTCTG
MARK2_L3_AAVS1_R1	MARK2	AAVS1	GGGGCCGCAACTCAGCCACCTCT_CAGGGCCGGTTAATGTGGCTCTG
MARK3_L1_AAVS1_R1	MARK3	AAVS1	TGGCAGTCCTCCATACGCAGCAC_CAGGGCCGGTTAATGTGGCTCTG
MARK3_L2_AAVS1_R1	MARK3	AAVS1	GTGGCAGTCCTCCATACGCAGCA_CAGGGCCGGTTAATGTGGCTCTG
MARK3_L3_AAVS1_R1	MARK3	AAVS1	TACACACTAGTCAGTGGCTCACT_CAGGGCCGGTTAATGTGGCTCTG
MBOAT1_L1_AAVS1_R1	MBOAT1	AAVS1	CAATATGCCACATCAGCCGAATA_CAGGGCCGGTTAATGTGGCTCTG
MBOAT1_L2_AAVS1_R1	MBOAT1	AAVS1	AAGGACTACATAGCCTTCATTGA_CAGGGCCGGTTAATGTGGCTCTG
MBOAT1_L3_AAVS1_R1	MBOAT1	AAVS1	CGTCCTGGTACAACCAGCTCTGA_CAGGGCCGGTTAATGTGGCTCTG
MBOAT2_L1_AAVS1_R1	MBOAT2	AAVS1	ACTTGACCATCTGTACAACATTA_CAGGGCCGGTTAATGTGGCTCTG
MBOAT2_L2_AAVS1_R1	MBOAT2	AAVS1	GTTTCGAACTTATCTACATTCAA_CAGGGCCGGTTAATGTGGCTCTG
MBOAT2_L3_AAVS1_R1	MBOAT2	AAVS1	AAGCTACAGCTTCGTGGCCAACA_CAGGGCCGGTTAATGTGGCTCTG
MC2R_L1_AAVS1_R1	MC2R	AAVS1	CTGCGGACCGCTACATCACCATC_CAGGGCCGGTTAATGTGGCTCTG
MC2R_L2_AAVS1_R1	MC2R	AAVS1	GCTGATGCTGGTCTTCATCCTGT_CAGGGCCGGTTAATGTGGCTCTG
MC2R_L3_AAVS1_R1	MC2R	AAVS1	GAAACCACAGCCGATGACATCAT_CAGGGCCGGTTAATGTGGCTCTG
MC3R_L1_AAVS1_R1	MC3R	AAVS1	CGCGCTCCGCTACCACAGCATCA_CAGGGCCGGTTAATGTGGCTCTG
MC3R_L2_AAVS1_R1	MC3R	AAVS1	ATCGTCTACTCGGAGAGCAAAAT_CAGGGCCGGTTAATGTGGCTCTG
MC3R_L3_AAVS1_R1	MC3R	AAVS1	CTGGCCGTGGTCAGGAACGGCAA_CAGGGCCGGTTAATGTGGCTCTG
MCCC1_L1_AAVS1_R1	MCCC1	AAVS1	AAGAACAGTTAGAGTCAGCACGG_CAGGGCCGGTTAATGTGGCTCTG
MCCC1_L2_AAVS1_R1	MCCC1	AAVS1	CGTGCATTATGACCCCATGATTG_CAGGGCCGGTTAATGTGGCTCTG
MCCC1_L3_AAVS1_R1	MCCC1	AAVS1	TAGGCCCTCCTCCATCTGCAATT_CAGGGCCGGTTAATGTGGCTCTG
MCL1_L1_AAVS1_R1	MCL1	AAVS1	GGGATGGCGTGCAGCGCAACCAC_CAGGGCCGGTTAATGTGGCTCTG
MCL1_L2_AAVS1_R1	MCL1	AAVS1	GGGCGACATGATGGCGTCAGCGG_CAGGGCCGGTTAATGTGGCTCTG
MCL1_L3_AAVS1_R1	MCL1	AAVS1	CGCCAATCACCGCGCCGGCCTCC_CAGGGCCGGTTAATGTGGCTCTG
MMP20_L1_AAVS1_R1	MMP20	AAVS1	GACCAGACCACAATGAACGTGAT_CAGGGCCGGTTAATGTGGCTCTG
MMP20_L2_AAVS1_R1	MMP20	AAVS1	TATCCATTCGATGGGCCTCGGGG_CAGGGCCGGTTAATGTGGCTCTG
MMP20_L3_AAVS1_R1	MMP20	AAVS1	ATGAGTTCTGTCGAGGTGGACAA_CAGGGCCGGTTAATGTGGCTCTG
MMP27_L1_AAVS1_R1	MMP27	AAVS1	ACGCTATCACAACTTTCCGCAGA_CAGGGCCGGTTAATGTGGCTCTG
MMP27_L2_AAVS1_R1	MMP27	AAVS1	GATTGACAGTGACTGGAAAACTG_CAGGGCCGGTTAATGTGGCTCTG
MMP27_L3_AAVS1_R1	MMP27	AAVS1	GTCATGCACTGGGGCTCTCTCAC_CAGGGCCGGTTAATGTGGCTCTG
MOGAT1_L1_AAVS1_R1	MOGAT1	AAVS1	ACCCCCATGGAATAATGGCAGTT_CAGGGCCGGTTAATGTGGCTCTG
MOGAT1_L2_AAVS1_R1	MOGAT1	AAVS1	ACTGGCATACCCCAGAGCGAGGA_CAGGGCCGGTTAATGTGGCTCTG
MOGAT1_L3_AAVS1_R1	MOGAT1	AAVS1	CAAGAAAAGTGTGTCCTACATGG_CAGGGCCGGTTAATGTGGCTCTG
MPP4_L1_AAVS1_R1	MPP4	AAVS1	GTTGAGGGACTGGACCCTGAACA_CAGGGCCGGTTAATGTGGCTCTG
MPP4_L2_AAVS1_R1	MPP4	AAVS1	CGTGAAACCCCTACTTCCCCTGA_CAGGGCCGGTTAATGTGGCTCTG
MPP4_L3_AAVS1_R1	MPP4	AAVS1	GTGGCCAGGATCATCCACGGTGG_CAGGGCCGGTTAATGTGGCTCTG
MPP5_L1_AAVS1_R1	MPP5	AAVS1	CAGTCAACAGATCAAGCCGCCTC_CAGGGCCGGTTAATGTGGCTCTG
MPP5_L2_AAVS1_R1	MPP5	AAVS1	TCTTATCTCCAACGCACAAGATC_CAGGGCCGGTTAATGTGGCTCTG
MPP5_L3_AAVS1_R1	MPP5	AAVS1	ACTTAAACATATCCAACATACTT_CAGGGCCGGTTAATGTGGCTCTG
MPP6_L1_AAVS1_R1	MPP6	AAVS1	GAGGCCCATGATATTGTGGCATC_CAGGGCCGGTTAATGTGGCTCTG
MPP6_L2_AAVS1_R1	MPP6	AAVS1	GATTATAATCCATACAATGACAA_CAGGGCCGGTTAATGTGGCTCTG
MPP6_L3_AAVS1_R1	MPP6	AAVS1	GGGTGACACTTCCACTAATATTT_CAGGGCCGGTTAATGTGGCTCTG
MPP7_L1_AAVS1_R1	MPP7	AAVS1	GTGGCAAGCGAAACACGAAGCTG_CAGGGCCGGTTAATGTGGCTCTG
MPP7_L2_AAVS1_R1	MPP7	AAVS1	TCAAAGCCCTCTTTGACTATAAT_CAGGGCCGGTTAATGTGGCTCTG
MPP7_L3_AAVS1_R1	MPP7	AAVS1	GCTTGCCACCAAGTTGCATCATC_CAGGGCCGGTTAATGTGGCTCTG
MTMR7_L1_AAVS1_R1	MTMR7	AAVS1	GGAGTAGACGGCGATTTCCTGTC_CAGGGCCGGTTAATGTGGCTCTG
MTMR7_L2_AAVS1_R1	MTMR7	AAVS1	GTTTATCGGGATAGAGAACATCC_CAGGGCCGGTTAATGTGGCTCTG
MTMR7_L3_AAVS1_R1	MTMR7	AAVS1	GTTTATGTCGTTGACACCCGGCC_CAGGGCCGGTTAATGTGGCTCTG
MTMR8_L1_AAVS1_R1	MTMR8	AAVS1	CACTCGCTGTGTAGATGATGAGC_CAGGGCCGGTTAATGTGGCTCTG
MTMR8_L2_AAVS1_R1	MTMR8	AAVS1	TTATAATCCCAAATCCTCAAAAG_CAGGGCCGGTTAATGTGGCTCTG
MTMR8_L3_AAVS1_R1	MTMR8	AAVS1	GGCGTATGGGAATACCCAACAGA_CAGGGCCGGTTAATGTGGCTCTG
MTNR1B_L1_AAVS1_R1	MTNR1B	AAVS1	CTGGAGTACGACCCACGCATCTA_CAGGGCCGGTTAATGTGGCTCTG
MTNR1B_L2_AAVS1_R1	MTNR1B	AAVS1	GGCCCGCAGGAAAGCCAAGCCAG_CAGGGCCGGTTAATGTGGCTCTG
MTNR1B_L3_AAVS1_R1	MTNR1B	AAVS1	ATGGGCCTGAGCGTCATCGGCTC_CAGGGCCGGTTAATGTGGCTCTG
MYC_L1_AAVS1_R1	MYC	AAVS1	TACTGCGACGAGGAGGAGAACTT_CAGGGCCGGTTAATGTGGCTCTG
MYC_L2_AAVS1_R1	MYC	AAVS1	TCTGCTCTCCTCGACGGAGTCCT_CAGGGCCGGTTAATGTGGCTCTG
MYC_L3_AAVS1_R1	MYC	AAVS1	CCCTACCCTCTCAACGACAGCAG_CAGGGCCGGTTAATGTGGCTCTG
MYCL_L1_AAVS1_R1	MYCL	AAVS1	TCGGCCCGGGAACGGCTGGAGAG_CAGGGCCGGTTAATGTGGCTCTG
MYCL_L2_AAVS1_R1	MYCL	AAVS1	GGGTCCGAGAGCCCAAGCGACTC_CAGGGCCGGTTAATGTGGCTCTG
MYCL_L3_AAVS1_R1	MYCL	AAVS1	CCGGGGGAACCCGCCCAAGGCGT_CAGGGCCGGTTAATGTGGCTCTG
MYH1_L1_AAVS1_R1	MYH1	AAVS1	AGATGAAAGAGTGTCCATCTATA_CAGGGCCGGTTAATGTGGCTCTG
MYH1_L2_AAVS1_R1	MYH1	AAVS1	GCGCTCTAGAAGATCAACTGAGT_CAGGGCCGGTTAATGTGGCTCTG
MYH1_L3_AAVS1_R1	MYH1	AAVS1	AGAGAAGCTCCTGGGGTCCATTG_CAGGGCCGGTTAATGTGGCTCTG
MYH13_L1_AAVS1_R1	MYH13	AAVS1	CAACTATGCTGGTGCAGAGACAG_CAGGGCCGGTTAATGTGGCTCTG
MYH13_L2_AAVS1_R1	MYH13	AAVS1	GTACAACCTCAAAGAGCGCTATG_CAGGGCCGGTTAATGTGGCTCTG
MYH13_L3_AAVS1_R1	MYH13	AAVS1	CAAGCCAAAATAGATGACGAACA_CAGGGCCGGTTAATGTGGCTCTG
MYH2_L1_AAVS1_R1	MYH2	AAVS1	CCACGAACCCATATGATTACCCA_CAGGGCCGGTTAATGTGGCTCTG
MYH2_L2_AAVS1_R1	MYH2	AAVS1	TTACCAGATTACATCGAATAAGA_CAGGGCCGGTTAATGTGGCTCTG
MYH2_L3_AAVS1_R1	MYH2	AAVS1	CCAGCTTAAGGCTGAGAGAAGTT_CAGGGCCGGTTAATGTGGCTCTG
MYH4_L1_AAVS1_R1	MYH4	AAVS1	GTAACCAAAGGCCAGACTGTGCA_CAGGGCCGGTTAATGTGGCTCTG
MYH4_L2_AAVS1_R1	MYH4	AAVS1	TAAATGCGAGTGCTATCCCAGAG_CAGGGCCGGTTAATGTGGCTCTG
MYH4_L3_AAVS1_R1	MYH4	AAVS1	GGTGCCACAGGCAAACTGGCTTC_CAGGGCCGGTTAATGTGGCTCTG
MYH6_L1_AAVS1_R1	MYH6	AAVS1	CCAGCATTGCAGCCATAGGTGAC_CAGGGCCGGTTAATGTGGCTCTG
MYH6_L2_AAVS1_R1	MYH6	AAVS1	CGTGGCCTCCATTGATGACTCCG_CAGGGCCGGTTAATGTGGCTCTG
MYH6_L3_AAVS1_R1	MYH6	AAVS1	CCCGGTGGAGAGCCGACACCGTC_CAGGGCCGGTTAATGTGGCTCTG
MYH7_L1_AAVS1_R1	MYH7	AAVS1	TTGCAGCCATTGGGGACCGCAGC_CAGGGCCGGTTAATGTGGCTCTG
MYH7_L2_AAVS1_R1	MYH7	AAVS1	GCTGATCAAAAACAAGATTCAGC_CAGGGCCGGTTAATGTGGCTCTG
MYH7_L3_AAVS1_R1	MYH7	AAVS1	ATGTATAAGCTGACAGGCGCCAT_CAGGGCCGGTTAATGTGGCTCTG
MYH8_L1_AAVS1_R1	MYH8	AAVS1	TATCAGATCACTTCCAATAAGAA_CAGGGCCGGTTAATGTGGCTCTG
MYH8_L2_AAVS1_R1	MYH8	AAVS1	CCAAGCAGAATCTTATATGGTGA_CAGGGCCGGTTAATGTGGCTCTG
MYH8_L3_AAVS1_R1	MYH8	AAVS1	AAGAGACCCACCAGCAGACCCTG_CAGGGCCGGTTAATGTGGCTCTG
MYLK4_L1_AAVS1_R1	MYLK4	AAVS1	ACGGAGCTTGATACCATCCTGTT_CAGGGCCGGTTAATGTGGCTCTG
MYLK4_L2_AAVS1_R1	MYLK4	AAVS1	GGCCAGGTTCACAAGTGTGAGGA_CAGGGCCGGTTAATGTGGCTCTG
MYLK4_L3_AAVS1_R1	MYLK4	AAVS1	ACGGGCATCCTTTCCGTCAGGTC_CAGGGCCGGTTAATGTGGCTCTG
NAA10_L1_AAVS1_R1	NAA10	AAVS1	GTGAAGTGGAGCCCAAATACTAT_CAGGGCCGGTTAATGTGGCTCTG
NAA10_L2_AAVS1_R1	NAA10	AAVS1	ACCTCCTCTGCCTGCCCGAGAAC_CAGGGCCGGTTAATGTGGCTCTG
NAA10_L3_AAVS1_R1	NAA10	AAVS1	ACCGGCGCCTCGGTCTGGCTCAG_CAGGGCCGGTTAATGTGGCTCTG
NAA11_L1_AAVS1_R1	NAA11	AAVS1	ACGCCAAATACGTGTCTCTGCAC_CAGGGCCGGTTAATGTGGCTCTG
NAA11_L2_AAVS1_R1	NAA11	AAVS1	TGGCCCCAGCTTTCTTACATCGC_CAGGGCCGGTTAATGTGGCTCTG
NAA11_L3_AAVS1_R1	NAA11	AAVS1	CCTTCCTGAGAACTACCAGATGA_CAGGGCCGGTTAATGTGGCTCTG
NAPA_L1_AAVS1_R1	NAPA	AAVS1	GCCGAGGCGGAGCGCAAAGTGAA_CAGGGCCGGTTAATGTGGCTCTG
NAPA_L2_AAVS1_R1	NAPA	AAVS1	CGCTGCGCTGCTGGAGCAGTATC_CAGGGCCGGTTAATGTGGCTCTG
NAPA_L3_AAVS1_R1	NAPA	AAVS1	AGAGCAAGCACGACGCAGCCACC_CAGGGCCGGTTAATGTGGCTCTG
NAPB_L1_AAVS1_R1	NAPB	AAVS1	CAATTGCAGCCAAGCACCACATT_CAGGGCCGGTTAATGTGGCTCTG
NAPB_L2_AAVS1_R1	NAPB	AAVS1	GCTGATGGCGGAGGCCGAGAAGC_CAGGGCCGGTTAATGTGGCTCTG
NAPB_L3_AAVS1_R1	NAPB	AAVS1	GTCAGGCAGCCAAGCTCCACATG_CAGGGCCGGTTAATGTGGCTCTG
NEDD8_L1_AAVS1_R1	NEDD8	AAVS1	CCACAACAGCAGAGGCTCATCTA_CAGGGCCGGTTAATGTGGCTCTG
NEDD8_L2_AAVS1_R1	NEDD8	AAVS1	GACGCTGACCGGAAAGGAGATTG_CAGGGCCGGTTAATGTGGCTCTG
NEDD8_L3_AAVS1_R1	NEDD8	AAVS1	CCTCCACACGCTCCTTGATTCGC_CAGGGCCGGTTAATGTGGCTCTG
NEK1_L1_AAVS1_R1	NEK1	AAVS1	ACTAAAGATGGAACAGTACAACT_CAGGGCCGGTTAATGTGGCTCTG
NEK1_L2_AAVS1_R1	NEK1	AAVS1	GCCCTGAAACATGTACATGATAG_CAGGGCCGGTTAATGTGGCTCTG
NEK1_L3_AAVS1_R1	NEK1	AAVS1	CCGGGTATCAGTTAAACTACTGT_CAGGGCCGGTTAATGTGGCTCTG
NEK3_L1_AAVS1_R1	NEK3	AAVS1	CTTGTACCTATGTGGGAACTCCT_CAGGGCCGGTTAATGTGGCTCTG
NEK3_L2_AAVS1_R1	NEK3	AAVS1	GCATGAAAGCAGTAATCAGATGT_CAGGGCCGGTTAATGTGGCTCTG
NEK3_L3_AAVS1_R1	NEK3	AAVS1	CTAGTCAAGCAGATGTTTAAAAG_CAGGGCCGGTTAATGTGGCTCTG
NEK5_L1_AAVS1_R1	NEK5	AAVS1	GCTGTGTCTTATATGAGCTCTGC_CAGGGCCGGTTAATGTGGCTCTG
NEK5_L2_AAVS1_R1	NEK5	AAVS1	TCGTGAGCTCCATTCCTTGATAT_CAGGGCCGGTTAATGTGGCTCTG
NEK5_L3_AAVS1_R1	NEK5	AAVS1	TTAGCAAGAACGGAATGGTGGCA_CAGGGCCGGTTAATGTGGCTCTG
NNMT_L1_AAVS1_R1	NNMT	AAVS1	AGGAGATCGTCGTCACTGACTAC_CAGGGCCGGTTAATGTGGCTCTG
NNMT_L2_AAVS1_R1	NNMT	AAVS1	ACTGGTCCCCAGTGGTGACCTAT_CAGGGCCGGTTAATGTGGCTCTG
NNMT_L3_AAVS1_R1	NNMT	AAVS1	CCCCCGGCTGACTGCGTGCTCAG_CAGGGCCGGTTAATGTGGCTCTG
NPBWR2_L1_AAVS1_R1	NPBWR2	AAVS1	GCTGGCGTCTACAGCAACGAGCT_CAGGGCCGGTTAATGTGGCTCTG
NPBWR2_L2_AAVS1_R1	NPBWR2	AAVS1	CTAGCCGTGATGAGCGTGGACCG_CAGGGCCGGTTAATGTGGCTCTG
NPBWR2_L3_AAVS1_R1	NPBWR2	AAVS1	CGTGGCCCGAGCAGGTCTGGTTC_CAGGGCCGGTTAATGTGGCTCTG
NPFFR1_L1_AAVS1_R1	NPFFR1	AAVS1	ATCGTGCTCAAGAACCGGCACAT_CAGGGCCGGTTAATGTGGCTCTG
NPFFR1_L2_AAVS1_R1	NPFFR1	AAVS1	ATGGTGGACGCCCGCAACCGCTC_CAGGGCCGGTTAATGTGGCTCTG
NPFFR1_L3_AAVS1_R1	NPFFR1	AAVS1	ACATGCAAGATGAGCGGCTTGGT_CAGGGCCGGTTAATGTGGCTCTG
NPFFR2_L1_AAVS1_R1	NPFFR2	AAVS1	CCAACATCTACCTGGCTCCCCTC_CAGGGCCGGTTAATGTGGCTCTG
NPFFR2_L2_AAVS1_R1	NPFFR2	AAVS1	TCATTATTATGATCATCTGGGTC_CAGGGCCGGTTAATGTGGCTCTG
NPFFR2_L3_AAVS1_R1	NPFFR2	AAVS1	GAAACACGATGTGCAAGATCAGT_CAGGGCCGGTTAATGTGGCTCTG
NPY2R_L1_AAVS1_R1	NPY2R	AAVS1	GCTGATTGAGATCATCCCGGACT_CAGGGCCGGTTAATGTGGCTCTG
NPY2R_L2_AAVS1_R1	NPY2R	AAVS1	TTGGTGATCCATGTGGTGATCAA_CAGGGCCGGTTAATGTGGCTCTG
NPY2R_L3_AAVS1_R1	NPY2R	AAVS1	GCTTGGCCTGGGGCATCAGTGCC_CAGGGCCGGTTAATGTGGCTCTG
NR2E1_L1_AAVS1_R1	NR2E1	AAVS1	AAACGGAGCATCCGAAGGAATAG_CAGGGCCGGTTAATGTGGCTCTG
NR2E1_L2_AAVS1_R1	NR2E1	AAVS1	AGAGCGGCAGACCCTCGTGAGCC_CAGGGCCGGTTAATGTGGCTCTG
NR2E1_L3_AAVS1_R1	NR2E1	AAVS1	ATGAGCATCAAGTGGGCTAAGAG_CAGGGCCGGTTAATGTGGCTCTG
NR2F1_L1_AAVS1_R1	NR2F1	AAVS1	TTCAAGAGGAGCGTCCGCAGGAA_CAGGGCCGGTTAATGTGGCTCTG
NR2F1_L2_AAVS1_R1	NR2F1	AAVS1	GTGCTCAACGCGGCCCAGTGCTC_CAGGGCCGGTTAATGTGGCTCTG
NR2F1_L3_AAVS1_R1	NR2F1	AAVS1	CCGGATCTGCAGATCACCGACCA_CAGGGCCGGTTAATGTGGCTCTG
NR2F2_L1_AAVS1_R1	NR2F2	AAVS1	TGTTGAATGCGGCGCAGTGCTCC_CAGGGCCGGTTAATGTGGCTCTG
NR2F2_L2_AAVS1_R1	NR2F2	AAVS1	CGAACTGGCCGCGAGGATGCTCT_CAGGGCCGGTTAATGTGGCTCTG
NR2F2_L3_AAVS1_R1	NR2F2	AAVS1	AAGCGCAGCGTGCGGAGGAACCT_CAGGGCCGGTTAATGTGGCTCTG
NRAS_L1_AAVS1_R1	NRAS	AAVS1	CCATCAATAATAGCAAGTCATTT_CAGGGCCGGTTAATGTGGCTCTG
NRAS_L2_AAVS1_R1	NRAS	AAVS1	GACATACTGGATACAGCTGGACA_CAGGGCCGGTTAATGTGGCTCTG
NRAS_L3_AAVS1_R1	NRAS	AAVS1	GGAAAAGCGCACTGACAATCCAG_CAGGGCCGGTTAATGTGGCTCTG
NXT1_L1_AAVS1_R1	NXT1	AAVS1	TGATGAAGCCACACCAAGCCAGA_CAGGGCCGGTTAATGTGGCTCTG
NXT1_L2_AAVS1_R1	NXT1	AAVS1	ACACCAAGCCAGACCACGGTCCT_CAGGGCCGGTTAATGTGGCTCTG
NXT1_L3_AAVS1_R1	NXT1	AAVS1	TACTACACCACCATGGATAAGCG_CAGGGCCGGTTAATGTGGCTCTG
NXT2_L1_AAVS1_R1	NXT2	AAVS1	AGGTCAATATGTTAGATTGCCAA_CAGGGCCGGTTAATGTGGCTCTG
NXT2_L2_AAVS1_R1	NXT2	AAVS1	GGGCTGGATGCCCTAAATAATTT_CAGGGCCGGTTAATGTGGCTCTG
NXT2_L3_AAVS1_R1	NXT2	AAVS1	TGTAGATCAGGCATGTAGAGCTG_CAGGGCCGGTTAATGTGGCTCTG
OPRM1_L1_AAVS1_R1	OPRM1	AAVS1	GATGGCAACCTGTCCGACCCATG_CAGGGCCGGTTAATGTGGCTCTG
OPRM1_L2_AAVS1_R1	OPRM1	AAVS1	AACCTTGCTCTGGCAGATGCCTT_CAGGGCCGGTTAATGTGGCTCTG
OPRM1_L3_AAVS1_R1	OPRM1	AAVS1	CCTAATGGGAACATGGCCATTTG_CAGGGCCGGTTAATGTGGCTCTG
OTX1_L1_AAVS1_R1	OTX1	AAVS1	GGAGCCATTGGCCGCGCCTAGCA_CAGGGCCGGTTAATGTGGCTCTG
OTX1_L2_AAVS1_R1	OTX1	AAVS1	TCCCATGTCCTACGGCCAGGGCG_CAGGGCCGGTTAATGTGGCTCTG
OTX1_L3_AAVS1_R1	OTX1	AAVS1	AGATCAACCTGCCGGAGTCTAGA_CAGGGCCGGTTAATGTGGCTCTG
OTX2_L1_AAVS1_R1	OTX2	AAVS1	ATGACCTATACTCAGGCTTCAGG_CAGGGCCGGTTAATGTGGCTCTG
OTX2_L2_AAVS1_R1	OTX2	AAVS1	CCACTGTCAGATCCCTTGTCCAC_CAGGGCCGGTTAATGTGGCTCTG
OTX2_L3_AAVS1_R1	OTX2	AAVS1	CTCGGGCGCAGCTAGATGTGCTG_CAGGGCCGGTTAATGTGGCTCTG
P2RY13_L1_AAVS1_R1	P2RY13	AAVS1	TCAAGATCATCAGACCTTTGAGA_CAGGGCCGGTTAATGTGGCTCTG
P2RY13_L2_AAVS1_R1	P2RY13	AAVS1	ATGAGACCATGTATGTGGGCATC_CAGGGCCGGTTAATGTGGCTCTG
P2RY13_L3_AAVS1_R1	P2RY13	AAVS1	GGGCTCATAGCCTTTGACAGATT_CAGGGCCGGTTAATGTGGCTCTG
P2RY14_L1_AAVS1_R1	P2RY14	AAVS1	GGGAGGTTACACAAATAAAATGT_CAGGGCCGGTTAATGTGGCTCTG
P2RY14_L2_AAVS1_R1	P2RY14	AAVS1	TGTCAGTGATAGTATGGATGCTC_CAGGGCCGGTTAATGTGGCTCTG
P2RY14_L3_AAVS1_R1	P2RY14	AAVS1	TTGCTGACTTTGTGATGAGCCTG_CAGGGCCGGTTAATGTGGCTCTG
PACSIN1_L1_AAVS1_R1	PACSIN1	AAVS1	TCGATGAGCTGGCGCCAACGCTT_CAGGGCCGGTTAATGTGGCTCTG
PACSIN1_L2_AAVS1_R1	PACSIN1	AAVS1	GCCGCCAGGTGGGGAACTACAAG_CAGGGCCGGTTAATGTGGCTCTG
PACSIN1_L3_AAVS1_R1	PACSIN1	AAVS1	CTGCTCAGGTGTGACCGATTGCT_CAGGGCCGGTTAATGTGGCTCTG
PACSIN2_L1_AAVS1_R1	PACSIN2	AAVS1	GAAGCACCTAGACCTGTCCAATG_CAGGGCCGGTTAATGTGGCTCTG
PACSIN2_L2_AAVS1_R1	PACSIN2	AAVS1	TCCTCGAACTGCTGGCACTGCTC_CAGGGCCGGTTAATGTGGCTCTG
PACSIN2_L3_AAVS1_R1	PACSIN2	AAVS1	GAGCCAATCACGGGCCGGGCATG_CAGGGCCGGTTAATGTGGCTCTG
PACSIN3_L1_AAVS1_R1	PACSIN3	AAVS1	AGGAGCGCGCCCGCATCGAGAAG_CAGGGCCGGTTAATGTGGCTCTG
PACSIN3_L2_AAVS1_R1	PACSIN3	AAVS1	TCACGGCGGCTGAGCGGCTGAGC_CAGGGCCGGTTAATGTGGCTCTG
PACSIN3_L3_AAVS1_R1	PACSIN3	AAVS1	GCTGACTGGGCCCGAAAGTGGAG_CAGGGCCGGTTAATGTGGCTCTG
PAFAH1B1_L1_AAVS1_R1	PAFAH1B1	AAVS1	ATTCGACCACAGCGGCAAGCTTC_CAGGGCCGGTTAATGTGGCTCTG
PAFAH1B1_L2_AAVS1_R1	PAFAH1B1	AAVS1	CAGGAGTCCAGTCACTCGAGTCA_CAGGGCCGGTTAATGTGGCTCTG
PAFAH1B1_L3_AAVS1_R1	PAFAH1B1	AAVS1	TTCAGTAGCCATCATGCCCAATG_CAGGGCCGGTTAATGTGGCTCTG
PARP1_L1_AAVS1_R1	PARP1	AAVS1	GGCCCGAGTACAGTGCGAGTCAG_CAGGGCCGGTTAATGTGGCTCTG
PARP1_L2_AAVS1_R1	PARP1	AAVS1	CTGCGAGGAATGCTCGGGTCAGC_CAGGGCCGGTTAATGTGGCTCTG
PARP1_L3_AAVS1_R1	PARP1	AAVS1	GACCGAGTAGCTGATGGCATGGT_CAGGGCCGGTTAATGTGGCTCTG
PARP2_L1_AAVS1_R1	PARP2	AAVS1	AGGCAATCTCAACAAGGCCAAGG_CAGGGCCGGTTAATGTGGCTCTG
PARP2_L2_AAVS1_R1	PARP2	AAVS1	GTACTCCTCCACTAATCCGGACA_CAGGGCCGGTTAATGTGGCTCTG
PARP2_L3_AAVS1_R1	PARP2	AAVS1	TACACCAGGATTCCGCATGACTT_CAGGGCCGGTTAATGTGGCTCTG
PARP3_L1_AAVS1_R1	PARP3	AAVS1	GACCTACTTAGAACAGACTGGCA_CAGGGCCGGTTAATGTGGCTCTG
PARP3_L2_AAVS1_R1	PARP3	AAVS1	TGCAGGCCAAGAAGGACATGCTG_CAGGGCCGGTTAATGTGGCTCTG
PARP3_L3_AAVS1_R1	PARP3	AAVS1	ACACCGTCATCCCGCACAACTTC_CAGGGCCGGTTAATGTGGCTCTG
PAX1_L1_AAVS1_R1	PAX1	AAVS1	GTCAACGGCCGCCCCCTGCCCAA_CAGGGCCGGTTAATGTGGCTCTG
PAX1_L2_AAVS1_R1	PAX1	AAVS1	ACGGCTGCGTGAGCAAGATCCTG_CAGGGCCGGTTAATGTGGCTCTG
PAX1_L3_AAVS1_R1	PAX1	AAVS1	GCGTATCCCACGGCTGCGTGAGC_CAGGGCCGGTTAATGTGGCTCTG
PAX4_L1_AAVS1_R1	PAX4	AAVS1	GTGGCCCGTGGAAAGCTGGCTAC_CAGGGCCGGTTAATGTGGCTCTG
PAX4_L2_AAVS1_R1	PAX4	AAVS1	TGGGAAATCCAACGCCAGCTTTG_CAGGGCCGGTTAATGTGGCTCTG
PAX4_L3_AAVS1_R1	PAX4	AAVS1	CCAACAGAAGAGCCAAATGGCGT_CAGGGCCGGTTAATGTGGCTCTG
PCBP2_L1_AAVS1_R1	PCBP2	AAVS1	CTATCTAGAGTGGTGCACGTATC_CAGGGCCGGTTAATGTGGCTCTG
PCBP2_L2_AAVS1_R1	PCBP2	AAVS1	CCTCCAACATGACCACGCAGATC_CAGGGCCGGTTAATGTGGCTCTG
PCBP2_L3_AAVS1_R1	PCBP2	AAVS1	TAGGCCTATACCATTCAAGGACA_CAGGGCCGGTTAATGTGGCTCTG
PCCA_L1_AAVS1_R1	PCCA	AAVS1	GATGCGGAGACTCGAAGAGCGAT_CAGGGCCGGTTAATGTGGCTCTG
PCCA_L2_AAVS1_R1	PCCA	AAVS1	ATTGGACCTGACACACATGCTAT_CAGGGCCGGTTAATGTGGCTCTG
PCCA_L3_AAVS1_R1	PCCA	AAVS1	TTGGAAATGAATACAAGACTCCA_CAGGGCCGGTTAATGTGGCTCTG
PCGF3_L1_AAVS1_R1	PCGF3	AAVS1	TGGAGGAGAACAACACCTGCCCC_CAGGGCCGGTTAATGTGGCTCTG
PCGF3_L2_AAVS1_R1	PCGF3	AAVS1	GCGGGTACCTCATCGACGCCACC_CAGGGCCGGTTAATGTGGCTCTG
PCGF3_L3_AAVS1_R1	PCGF3	AAVS1	CCAGTCATGACAGAACCATGCAA_CAGGGCCGGTTAATGTGGCTCTG
PCGF5_L1_AAVS1_R1	PCGF5	AAVS1	AAGATAGCAATGATTGCCCAAGG_CAGGGCCGGTTAATGTGGCTCTG
PCGF5_L2_AAVS1_R1	PCGF5	AAVS1	AGCCAACAACAGTGACGGAATGC_CAGGGCCGGTTAATGTGGCTCTG
PCGF5_L3_AAVS1_R1	PCGF5	AAVS1	CACGTGTAGAACATCGAATGAAT_CAGGGCCGGTTAATGTGGCTCTG
PCSK2_L1_AAVS1_R1	PCSK2	AAVS1	ACCGAAAAAAGCGAGGTTACAGA_CAGGGCCGGTTAATGTGGCTCTG
PCSK2_L2_AAVS1_R1	PCSK2	AAVS1	GCTGCCGCCAACAACAATATCTG_CAGGGCCGGTTAATGTGGCTCTG
PCSK2_L3_AAVS1_R1	PCSK2	AAVS1	CGACTTCAGCAGCAACGACCCCT_CAGGGCCGGTTAATGTGGCTCTG
PCSK6_L1_AAVS1_R1	PCSK6	AAVS1	CTACGCCAGCTACGACGTGAACG_CAGGGCCGGTTAATGTGGCTCTG
PCSK6_L2_AAVS1_R1	PCSK6	AAVS1	AAAGATCAACCTTGAGTAGCAGA_CAGGGCCGGTTAATGTGGCTCTG
PCSK6_L3_AAVS1_R1	PCSK6	AAVS1	CGACCGGCAGCGACTGTTCTTGT_CAGGGCCGGTTAATGTGGCTCTG
PDE6G_L1_AAVS1_R1	PDE6G	AAVS1	AGCAGCGACAGACCAGGCAGTTC_CAGGGCCGGTTAATGTGGCTCTG
PDE6G_L2_AAVS1_R1	PDE6G	AAVS1	GGTCAGCCACCAGGGTGGCCGGG_CAGGGCCGGTTAATGTGGCTCTG
PDE6G_L3_AAVS1_R1	PDE6G	AAVS1	AAGAGCAAGCCCCCAAAGAAAGG_CAGGGCCGGTTAATGTGGCTCTG
PDE6H_L1_AAVS1_R1	PDE6H	AAVS1	AAACCAGGGTCCTACCACCCCAC_CAGGGCCGGTTAATGTGGCTCTG
PDE6H_L2_AAVS1_R1	PDE6H	AAVS1	AGCAGAGGCAGACTCGCCAATTC_CAGGGCCGGTTAATGTGGCTCTG
PDE6H_L3_AAVS1_R1	PDE6H	AAVS1	AAGCAGAGGCAGACTCGCCAATT_CAGGGCCGGTTAATGTGGCTCTG
PFKFB3_L1_AAVS1_R1	PFKFB3	AAVS1	ATCGAGTCGGTGTGCGACGACCC_CAGGGCCGGTTAATGTGGCTCTG
PFKFB3_L2_AAVS1_R1	PFKFB3	AAVS1	GGCACGGCGAGAACGAGCACAAC_CAGGGCCGGTTAATGTGGCTCTG
PFKFB3_L3_AAVS1_R1	PFKFB3	AAVS1	TCGAGTCGGTGTGCGACGACCCT_CAGGGCCGGTTAATGTGGCTCTG
PFKFB4_L1_AAVS1_R1	PFKFB4	AAVS1	GTCGAGTCCATCTGTGTGGATCC_CAGGGCCGGTTAATGTGGCTCTG
PFKFB4_L2_AAVS1_R1	PFKFB4	AAVS1	GCCAGTATCGCCGGGACGTGGTC_CAGGGCCGGTTAATGTGGCTCTG
PFKFB4_L3_AAVS1_R1	PFKFB4	AAVS1	TGTCGAGTCCATCTGTGTGGATC_CAGGGCCGGTTAATGTGGCTCTG
PFKL_L1_AAVS1_R1	PFKL	AAVS1	GAGGCTGGGCTTCGACACCCGTG_CAGGGCCGGTTAATGTGGCTCTG
PFKL_L2_AAVS1_R1	PFKL	AAVS1	GTGGGTCCCGACTGAACATCATC_CAGGGCCGGTTAATGTGGCTCTG
PFKL_L3_AAVS1_R1	PFKL	AAVS1	GACACCCGTGTAACTGTGCTGGG_CAGGGCCGGTTAATGTGGCTCTG
PFKM_L1_AAVS1_R1	PFKM	AAVS1	GGGAACGAGAAGGACGACTCCGA_CAGGGCCGGTTAATGTGGCTCTG
PFKM_L2_AAVS1_R1	PFKM	AAVS1	GAAGTAATGGGCCGCCACTGTGG_CAGGGCCGGTTAATGTGGCTCTG
PFKM_L3_AAVS1_R1	PFKM	AAVS1	GAGTTGGTATCTTCACCGGTGCC_CAGGGCCGGTTAATGTGGCTCTG
PHF21A_L1_AAVS1_R1	PHF21A	AAVS1	GACGTGGAGTGAGTCTAGGAGGG_CAGGGCCGGTTAATGTGGCTCTG
PHF21A_L2_AAVS1_R1	PHF21A	AAVS1	AGGTCCAGCGAGTCTGGTCCCTG_CAGGGCCGGTTAATGTGGCTCTG
PHF21A_L3_AAVS1_R1	PHF21A	AAVS1	AAGACGAGAGGTAGTGTCTTTGT_CAGGGCCGGTTAATGTGGCTCTG
PHF21B_L1_AAVS1_R1	PHF21B	AAVS1	GTGGTAACCAGGCCTAGCGCTAC_CAGGGCCGGTTAATGTGGCTCTG
PHF21B_L2_AAVS1_R1	PHF21B	AAVS1	TCTGTGGGCGGCCGCGACTCTGC_CAGGGCCGGTTAATGTGGCTCTG
PHF21B_L3_AAVS1_R1	PHF21B	AAVS1	CCAGGTTAGGCCAAAGACTCTGA_CAGGGCCGGTTAATGTGGCTCTG
PHYKPL_L1_AAVS1_R1	PHYKPL	AAVS1	GCCGGGTAGGCAAGCACTTCTGG_CAGGGCCGGTTAATGTGGCTCTG
PHYKPL_L2_AAVS1_R1	PHYKPL	AAVS1	GCAACCTGGATGGCCAGAAGGAG_CAGGGCCGGTTAATGTGGCTCTG
PHYKPL_L3_AAVS1_R1	PHYKPL	AAVS1	AGAGACCCTGCCGGAGCAGCTCT_CAGGGCCGGTTAATGTGGCTCTG
PIP5K1A_L1_AAVS1_R1	PIP5K1A	AAVS1	TCAGACAACCTCATCAGCCTTGA_CAGGGCCGGTTAATGTGGCTCTG
PIP5K1A_L2_AAVS1_R1	PIP5K1A	AAVS1	CCCCCTAGCAGCATCTGGAATCA_CAGGGCCGGTTAATGTGGCTCTG
PIP5K1A_L3_AAVS1_R1	PIP5K1A	AAVS1	TCAGAACCTCAACCAGAACCCTC_CAGGGCCGGTTAATGTGGCTCTG
PIP5K1C_L1_AAVS1_R1	PIP5K1C	AAVS1	TACGTCACCAGCGACGACGAGTT_CAGGGCCGGTTAATGTGGCTCTG
PIP5K1C_L2_AAVS1_R1	PIP5K1C	AAVS1	ATGCAGGACATGCCCGAGGGGCT_CAGGGCCGGTTAATGTGGCTCTG
PIP5K1C_L3_AAVS1_R1	PIP5K1C	AAVS1	CGTCCACCGCCCCAGCTTCTATG_CAGGGCCGGTTAATGTGGCTCTG
PLA1A_L1_AAVS1_R1	PLA1A	AAVS1	GAAGGCACCGATCTCAAAGTCCA_CAGGGCCGGTTAATGTGGCTCTG
PLA1A_L2_AAVS1_R1	PLA1A	AAVS1	GGTATTCGGATTCCCGTTGGACA_CAGGGCCGGTTAATGTGGCTCTG
PLA1A_L3_AAVS1_R1	PLA1A	AAVS1	GAACCCTTCTGCGTGCAACGAAT_CAGGGCCGGTTAATGTGGCTCTG
PLA2G2A_L1_AAVS1_R1	PLA2G2A	AAVS1	TACGGCTGCCACTGTGGCGTGGG_CAGGGCCGGTTAATGTGGCTCTG
PLA2G2A_L2_AAVS1_R1	PLA2G2A	AAVS1	TGAGCTACAAGTTTAGCAACTCG_CAGGGCCGGTTAATGTGGCTCTG
PLA2G2A_L3_AAVS1_R1	PLA2G2A	AAVS1	ACGACAGGAAAGGAAGCCGCACT_CAGGGCCGGTTAATGTGGCTCTG
PLA2G2D_L1_AAVS1_R1	PLA2G2D	AAVS1	TACTGGCCCTACGGCTGTCACTG_CAGGGCCGGTTAATGTGGCTCTG
PLA2G2D_L2_AAVS1_R1	PLA2G2D	AAVS1	AGGGGTGCAGCATCTACAAGGAC_CAGGGCCGGTTAATGTGGCTCTG
PLA2G2D_L3_AAVS1_R1	PLA2G2D	AAVS1	ACTGCGGACTAGGTGGCAGAGGC_CAGGGCCGGTTAATGTGGCTCTG
PLA2G2E_L1_AAVS1_R1	PLA2G2E	AAVS1	GTTTGGGGTGATGATCGAGAAGA_CAGGGCCGGTTAATGTGGCTCTG
PLA2G2E_L2_AAVS1_R1	PLA2G2E	AAVS1	ACGACTATGGCTGTTACTGCGGC_CAGGGCCGGTTAATGTGGCTCTG
PLA2G2E_L3_AAVS1_R1	PLA2G2E	AAVS1	CTCTGTCAGCGAACGTGGCATTT_CAGGGCCGGTTAATGTGGCTCTG
PLA2G2F_L1_AAVS1_R1	PLA2G2F	AAVS1	ACCGTGGCCATCCTTGCTGGCAG_CAGGGCCGGTTAATGTGGCTCTG
PLA2G2F_L2_AAVS1_R1	PLA2G2F	AAVS1	GGGGCCTCCTGTCCTTCAAGAAC_CAGGGCCGGTTAATGTGGCTCTG
PLA2G2F_L3_AAVS1_R1	PLA2G2F	AAVS1	GTGGGCTACGGTTGCTACTGTGG_CAGGGCCGGTTAATGTGGCTCTG
PLA2G5_L1_AAVS1_R1	PLA2G5	AAVS1	TACGGCTGTTACTGCGGCTGGGG_CAGGGCCGGTTAATGTGGCTCTG
PLA2G5_L2_AAVS1_R1	PLA2G5	AAVS1	GGCGCATGACCACTGCTATGGGC_CAGGGCCGGTTAATGTGGCTCTG
PLA2G5_L3_AAVS1_R1	PLA2G5	AAVS1	CTGCGGCTGGGGCGGCCGAGGAA_CAGGGCCGGTTAATGTGGCTCTG
PLK1_L1_AAVS1_R1	PLK1	AAVS1	GACTGGCAACCAAAGTCGAATAT_CAGGGCCGGTTAATGTGGCTCTG
PLK1_L2_AAVS1_R1	PLK1	AAVS1	GACAGATCCCACTGCCCGCCCAA_CAGGGCCGGTTAATGTGGCTCTG
PLK1_L3_AAVS1_R1	PLK1	AAVS1	GAGGTGGATGTGTGGTCCATTGG_CAGGGCCGGTTAATGTGGCTCTG
PLK2_L1_AAVS1_R1	PLK2	AAVS1	GATGACATCATTCGACATGACTT_CAGGGCCGGTTAATGTGGCTCTG
PLK2_L2_AAVS1_R1	PLK2	AAVS1	CCACTACTTCGAGGACAAAGAAA_CAGGGCCGGTTAATGTGGCTCTG
PLK2_L3_AAVS1_R1	PLK2	AAVS1	ACAAATAACAAAGTCTACGCCGC_CAGGGCCGGTTAATGTGGCTCTG
PLK5_L1_AAVS1_R1	PLK5	AAVS1	GGTGCTAGGAGGTGCACGATGAG_CAGGGCCGGTTAATGTGGCTCTG
PLK5_L2_AAVS1_R1	PLK5	AAVS1	GTGCGCCCCCCGTCCAAGAGCTG_CAGGGCCGGTTAATGTGGCTCTG
PLK5_L3_AAVS1_R1	PLK5	AAVS1	GGGTAGTGGCCCTCACGGATGTT_CAGGGCCGGTTAATGTGGCTCTG
PLXNA3_L1_AAVS1_R1	PLXNA3	AAVS1	CACGTCCAAGATCGTGCGCATGT_CAGGGCCGGTTAATGTGGCTCTG
PLXNA3_L2_AAVS1_R1	PLXNA3	AAVS1	GGCCGAGTACATCAGTGCTGAGA_CAGGGCCGGTTAATGTGGCTCTG
PLXNA3_L3_AAVS1_R1	PLXNA3	AAVS1	TGGGCACTGCTGTCGACGGCAAG_CAGGGCCGGTTAATGTGGCTCTG
PLXNA4_L1_AAVS1_R1	PLXNA4	AAVS1	GCGACATCGCCTCCCATGTCAAG_CAGGGCCGGTTAATGTGGCTCTG
PLXNA4_L2_AAVS1_R1	PLXNA4	AAVS1	GCGTACGTCTTCCATGATGAGTT_CAGGGCCGGTTAATGTGGCTCTG
PLXNA4_L3_AAVS1_R1	PLXNA4	AAVS1	CCCACCCCGCATCGTCCAGACCT_CAGGGCCGGTTAATGTGGCTCTG
PLXNB1_L1_AAVS1_R1	PLXNB1	AAVS1	TGCGTCGGGCCGGCCGTCTGCGT_CAGGGCCGGTTAATGTGGCTCTG
PLXNB1_L2_AAVS1_R1	PLXNB1	AAVS1	GCGCTGTTGTGATCGCCAAAACT_CAGGGCCGGTTAATGTGGCTCTG
PLXNB1_L3_AAVS1_R1	PLXNB1	AAVS1	GCTAACAGCTGTGGCAGTCACCA_CAGGGCCGGTTAATGTGGCTCTG
PMPCB_L1_AAVS1_R1	PMPCB	AAVS1	GGTGACTCTTTATGCACACACAA_CAGGGCCGGTTAATGTGGCTCTG
PMPCB_L2_AAVS1_R1	PMPCB	AAVS1	AACGTGAGCGTGGAGTAATCCTT_CAGGGCCGGTTAATGTGGCTCTG
PMPCB_L3_AAVS1_R1	PMPCB	AAVS1	GTGGATTATATAACCACACATTA_CAGGGCCGGTTAATGTGGCTCTG
PNLIP_L1_AAVS1_R1	PNLIP	AAVS1	CTACGAAAGACTCGGCTGCTTCA_CAGGGCCGGTTAATGTGGCTCTG
PNLIP_L2_AAVS1_R1	PNLIP	AAVS1	GAATGAGCCAAGTCGTGGGCCAC_CAGGGCCGGTTAATGTGGCTCTG
PNLIP_L3_AAVS1_R1	PNLIP	AAVS1	GTCCGATTGGACCCCAGCGATGC_CAGGGCCGGTTAATGTGGCTCTG
PNLIPRP1_L1_AAVS1_R1	PNLIPRP1	AAVS1	GAACGAACCAACAGATGGGTCAT_CAGGGCCGGTTAATGTGGCTCTG
PNLIPRP1_L2_AAVS1_R1	PNLIPRP1	AAVS1	AAATGGACAGAAAGACCCGGTTC_CAGGGCCGGTTAATGTGGCTCTG
PNLIPRP1_L3_AAVS1_R1	PNLIPRP1	AAVS1	CTTGGAAAGCATCCTCAATCCCG_CAGGGCCGGTTAATGTGGCTCTG
PNLIPRP2_L1_AAVS1_R1	PNLIPRP2	AAVS1	TTACCGCAATAGCTGCACCACGT_CAGGGCCGGTTAATGTGGCTCTG
PNLIPRP2_L2_AAVS1_R1	PNLIPRP2	AAVS1	TGTACAGAAGAAAGCGGGTGTCA_CAGGGCCGGTTAATGTGGCTCTG
PNLIPRP2_L3_AAVS1_R1	PNLIPRP2	AAVS1	CCGACAGTGCTTGTATTAAGAAA_CAGGGCCGGTTAATGTGGCTCTG
PNMA6E_L1_AAVS1_R1	PNMA6E	AAVS1	GGAACCAGGACACTCGAATGACT_CAGGGCCGGTTAATGTGGCTCTG
PNMA6E_L2_AAVS1_R1	PNMA6E	AAVS1	GGCCCGCCCCAGCGAGGCACTCC_CAGGGCCGGTTAATGTGGCTCTG
PNMA6E_L3_AAVS1_R1	PNMA6E	AAVS1	GGCGGCCCGGCCCTGGAAGTCGT_CAGGGCCGGTTAATGTGGCTCTG
PNMA6F_L1_AAVS1_R1	PNMA6F	AAVS1	ACGCGTCGGAAAGGGAGAGAAGG_CAGGGCCGGTTAATGTGGCTCTG
PNMA6F_L2_AAVS1_R1	PNMA6F	AAVS1	GAGGACGCCAAGGATATGCTGCA_CAGGGCCGGTTAATGTGGCTCTG
PNMA6F_L3_AAVS1_R1	PNMA6F	AAVS1	GGAGCCGGGATACATGGATGACC_CAGGGCCGGTTAATGTGGCTCTG
PNPLA2_L1_AAVS1_R1	PNPLA2	AAVS1	CTGACCCGCGTGTCAGACGGCGA_CAGGGCCGGTTAATGTGGCTCTG
PNPLA2_L2_AAVS1_R1	PNPLA2	AAVS1	TGGTGGCCAACGCCACGCACATC_CAGGGCCGGTTAATGTGGCTCTG
PNPLA2_L3_AAVS1_R1	PNPLA2	AAVS1	ACCTGGTAAAGATCATCCGCAGT_CAGGGCCGGTTAATGTGGCTCTG
PNPLA3_L1_AAVS1_R1	PNPLA3	AAVS1	TCCGACAGGGTCTCTGCAAATGC_CAGGGCCGGTTAATGTGGCTCTG
PNPLA3_L2_AAVS1_R1	PNPLA3	AAVS1	TGGGCTTCTACCACGTCGGGGCG_CAGGGCCGGTTAATGTGGCTCTG
PNPLA3_L3_AAVS1_R1	PNPLA3	AAVS1	GGTCCAAAGACGAAGTCGTGGAT_CAGGGCCGGTTAATGTGGCTCTG
PNPLA5_L1_AAVS1_R1	PNPLA5	AAVS1	TCGTCTGGGGCGCTCAACGCAGT_CAGGGCCGGTTAATGTGGCTCTG
PNPLA5_L2_AAVS1_R1	PNPLA5	AAVS1	GCTGACCCGCTGGCCTGACGGAC_CAGGGCCGGTTAATGTGGCTCTG
PNPLA5_L3_AAVS1_R1	PNPLA5	AAVS1	TACTGCGGGCTGATCCCCCCCGA_CAGGGCCGGTTAATGTGGCTCTG
POC1A_L1_AAVS1_R1	POC1A	AAVS1	CACCCGTCGGGAAACTACCTGAT_CAGGGCCGGTTAATGTGGCTCTG
POC1A_L2_AAVS1_R1	POC1A	AAVS1	CGGCTCCCGAGACAAGACTGTCC_CAGGGCCGGTTAATGTGGCTCTG
POC1A_L3_AAVS1_R1	POC1A	AAVS1	ACTGGCCACAAGGATGCCGTCAC_CAGGGCCGGTTAATGTGGCTCTG
POC1B_L1_AAVS1_R1	POC1B	AAVS1	ACCCGATGGAAGACTAATTGTGT_CAGGGCCGGTTAATGTGGCTCTG
POC1B_L2_AAVS1_R1	POC1B	AAVS1	GTGGACTTTAACCCTAGTGGTAC_CAGGGCCGGTTAATGTGGCTCTG
POC1B_L3_AAVS1_R1	POC1B	AAVS1	ACAGCGGTGGAGTTAATTGCATA_CAGGGCCGGTTAATGTGGCTCTG
PPIH_L1_AAVS1_R1	PPIH	AAVS1	GCCGCATGAAGATCGAGCTCTTT_CAGGGCCGGTTAATGTGGCTCTG
PPIH_L2_AAVS1_R1	PPIH	AAVS1	CCGGGGGCCATTTGCAGATGAAA_CAGGGCCGGTTAATGTGGCTCTG
PPIH_L3_AAVS1_R1	PPIH	AAVS1	CAGACGTTGTGCCTAAGACGGCC_CAGGGCCGGTTAATGTGGCTCTG
PPIL1_L1_AAVS1_R1	PPIL1	AAVS1	ATTGTGCTGGAGCTGTACTGGAA_CAGGGCCGGTTAATGTGGCTCTG
PPIL1_L2_AAVS1_R1	PPIL1	AAVS1	GCTCGTCGAGGTTACTACAATGG_CAGGGCCGGTTAATGTGGCTCTG
PPIL1_L3_AAVS1_R1	PPIL1	AAVS1	CACAGAATTATCAAAGACTTCAT_CAGGGCCGGTTAATGTGGCTCTG
PPIL2_L1_AAVS1_R1	PPIL2	AAVS1	CACAGATCCATCCGGAACTTTGT_CAGGGCCGGTTAATGTGGCTCTG
PPIL2_L2_AAVS1_R1	PPIL2	AAVS1	ACAGATCCAAGGGGGCGACCCCA_CAGGGCCGGTTAATGTGGCTCTG
PPIL2_L3_AAVS1_R1	PPIL2	AAVS1	AGATAATAAGACGGGTCCTGTTT_CAGGGCCGGTTAATGTGGCTCTG
PPP1R14B_L1_AAVS1_R1	PPP1R14B	AAVS1	GGCGCGGGGTGGGAACACACCTG_CAGGGCCGGTTAATGTGGCTCTG
PPP1R14B_L2_AAVS1_R1	PPP1R14B	AAVS1	GGGGGGGCTCTGAAAGTAGACGC_CAGGGCCGGTTAATGTGGCTCTG
PPP1R14B_L3_AAVS1_R1	PPP1R14B	AAVS1	GAGCCCCCCCGGGGCCGCAGGAG_CAGGGCCGGTTAATGTGGCTCTG
PPP1R14C_L1_AAVS1_R1	PPP1R14C	AAVS1	GAAGCGGCTGGTGCTGGAGGAAT_CAGGGCCGGTTAATGTGGCTCTG
PPP1R14C_L2_AAVS1_R1	PPP1R14C	AAVS1	CGGGAGGACTCGGCGCCCGTGGC_CAGGGCCGGTTAATGTGGCTCTG
PPP1R14C_L3_AAVS1_R1	PPP1R14C	AAVS1	CGATCGTAAGGAGCTTCGGAAGC_CAGGGCCGGTTAATGTGGCTCTG
PPP2CA_L1_AAVS1_R1	PPP2CA	AAVS1	TGGGAGATTATGTTGACAGAGGA_CAGGGCCGGTTAATGTGGCTCTG
PPP2CA_L2_AAVS1_R1	PPP2CA	AAVS1	AGAGCACTTGATCGCCTACAAGA_CAGGGCCGGTTAATGTGGCTCTG
PPP2CA_L3_AAVS1_R1	PPP2CA	AAVS1	GTTACCGTGAACGCATCACCATT_CAGGGCCGGTTAATGTGGCTCTG
PPP2CB_L1_AAVS1_R1	PPP2CB	AAVS1	ATGATCTTATGGAACTCTTTAGA_CAGGGCCGGTTAATGTGGCTCTG
PPP2CB_L2_AAVS1_R1	PPP2CB	AAVS1	TGTAAACGATCCAGGGCTCTTAT_CAGGGCCGGTTAATGTGGCTCTG
PPP2CB_L3_AAVS1_R1	PPP2CB	AAVS1	AGGTGCGTTATCCAGAACGCATT_CAGGGCCGGTTAATGTGGCTCTG
PPP6R1_L1_AAVS1_R1	PPP6R1	AAVS1	TATCGGGGCCCCTGGCGGAGACC_CAGGGCCGGTTAATGTGGCTCTG
PPP6R1_L2_AAVS1_R1	PPP6R1	AAVS1	GCCTCTGGGCAACACGCGGCTGC_CAGGGCCGGTTAATGTGGCTCTG
PPP6R1_L3_AAVS1_R1	PPP6R1	AAVS1	AACGCATCCCAGTCCCTGTGTGA_CAGGGCCGGTTAATGTGGCTCTG
PPP6R2_L1_AAVS1_R1	PPP6R2	AAVS1	AGCCGGGCTCCGGCAGGACGTCC_CAGGGCCGGTTAATGTGGCTCTG
PPP6R2_L2_AAVS1_R1	PPP6R2	AAVS1	GTACATACTTGAAGCGGACCTTC_CAGGGCCGGTTAATGTGGCTCTG
PPP6R2_L3_AAVS1_R1	PPP6R2	AAVS1	CCTTGGGCGGGTTGAGCAGGAGC_CAGGGCCGGTTAATGTGGCTCTG
PRB1_L1_AAVS1_R1	PRB1	AAVS1	CCTGGAGGAGATCGGGGACTTCG_CAGGGCCGGTTAATGTGGCTCTG
PRB1_L2_AAVS1_R1	PRB1	AAVS1	GTTACCTCCTTGTGGGGGTGGTC_CAGGGCCGGTTAATGTGGCTCTG
PRB1_L3_AAVS1_R1	PRB1	AAVS1	TGCCTCCTTGTGGGGGTGGTCCT_CAGGGCCGGTTAATGTGGCTCTG
PRB4_L1_AAVS1_R1	PRB4	AAVS1	CCTTCACTTGAACTCTCAGCTGA_CAGGGCCGGTTAATGTGGCTCTG
PRB4_L2_AAVS1_R1	PRB4	AAVS1	CCTGATATTAGGAAGAGAGATTC_CAGGGCCGGTTAATGTGGCTCTG
PRB4_L3_AAVS1_R1	PRB4	AAVS1	TTGGGACTGGTTTCCTCCTTGTG_CAGGGCCGGTTAATGTGGCTCTG
PRDM7_L1_AAVS1_R1	PRDM7	AAVS1	CGATGAAGAATGGACACCTAGGC_CAGGGCCGGTTAATGTGGCTCTG
PRDM7_L2_AAVS1_R1	PRDM7	AAVS1	CTAGCCAGGAATATCCACTGTTG_CAGGGCCGGTTAATGTGGCTCTG
PRDM7_L3_AAVS1_R1	PRDM7	AAVS1	GCGTTCCTGACAATTCTCTCAAA_CAGGGCCGGTTAATGTGGCTCTG
PRDM9_L1_AAVS1_R1	PRDM9	AAVS1	GCTGGAAGTCACACCTCCTCATT_CAGGGCCGGTTAATGTGGCTCTG
PRDM9_L2_AAVS1_R1	PRDM9	AAVS1	CGCTGTTCCACTCTTAAGGCCAT_CAGGGCCGGTTAATGTGGCTCTG
PRDM9_L3_AAVS1_R1	PRDM9	AAVS1	AATCAGATGTTATTACACACCAA_CAGGGCCGGTTAATGTGGCTCTG
PRKCE_L1_AAVS1_R1	PRKCE	AAVS1	GCTCTGGCACGGAAACACCCGTA_CAGGGCCGGTTAATGTGGCTCTG
PRKCE_L2_AAVS1_R1	PRKCE	AAVS1	ACCGTCGATGTGAGACCAACGTG_CAGGGCCGGTTAATGTGGCTCTG
PRKCE_L3_AAVS1_R1	PRKCE	AAVS1	CGATGCCCCCATAGGCTACGACG_CAGGGCCGGTTAATGTGGCTCTG
PRKCI_L1_AAVS1_R1	PRKCI	AAVS1	GGAGACCCGTGTACAGTATCATC_CAGGGCCGGTTAATGTGGCTCTG
PRKCI_L2_AAVS1_R1	PRKCI	AAVS1	AGCGTGCTCACTGTGCCATCTGC_CAGGGCCGGTTAATGTGGCTCTG
PRKCI_L3_AAVS1_R1	PRKCI	AAVS1	ATCGAACCAACAGTACTTTGGCA_CAGGGCCGGTTAATGTGGCTCTG
PRKG2_L1_AAVS1_R1	PRKG2	AAVS1	GGTGGACCTCAAGAGGCACTTTA_CAGGGCCGGTTAATGTGGCTCTG
PRKG2_L2_AAVS1_R1	PRKG2	AAVS1	ACTTCTCTTGTACAGGCGGTCCA_CAGGGCCGGTTAATGTGGCTCTG
PRKG2_L3_AAVS1_R1	PRKG2	AAVS1	CAGTGATGATGTCAGGTCAGCTA_CAGGGCCGGTTAATGTGGCTCTG
PRKX_L1_AAVS1_R1	PRKX	AAVS1	ATCGAGTACCTGCACTCCAAAGA_CAGGGCCGGTTAATGTGGCTCTG
PRKX_L2_AAVS1_R1	PRKX	AAVS1	GACGTCATCCGCCTAAAGCAGGA_CAGGGCCGGTTAATGTGGCTCTG
PRKX_L3_AAVS1_R1	PRKX	AAVS1	CCGACGTCATCCGCCTAAAGCAG_CAGGGCCGGTTAATGTGGCTCTG
PRLHR_L1_AAVS1_R1	PRLHR	AAVS1	GACGTGCTCATGTGCACCGCCTG_CAGGGCCGGTTAATGTGGCTCTG
PRLHR_L2_AAVS1_R1	PRLHR	AAVS1	TGGGGCTCCCAGGAGCGCCAGCG_CAGGGCCGGTTAATGTGGCTCTG
PRLHR_L3_AAVS1_R1	PRLHR	AAVS1	GGCGGCGGCCTGTGCCACCTGGT_CAGGGCCGGTTAATGTGGCTCTG
PRMT1_L1_AAVS1_R1	PRMT1	AAVS1	CAGACCGGGCCACGCTGTATGTG_CAGGGCCGGTTAATGTGGCTCTG
PRMT1_L2_AAVS1_R1	PRMT1	AAVS1	ATAACCGGCACCTCTTCAAGGAC_CAGGGCCGGTTAATGTGGCTCTG
PRMT1_L3_AAVS1_R1	PRMT1	AAVS1	TGGGCTCACCGTGGTCTAACTTG_CAGGGCCGGTTAATGTGGCTCTG
PROP1_L1_AAVS1_R1	PROP1	AAVS1	GTTGGAACAGCTGGAGTCAGCCT_CAGGGCCGGTTAATGTGGCTCTG
PROP1_L2_AAVS1_R1	PROP1	AAVS1	GGAGGAACCAGTACCCCGACATC_CAGGGCCGGTTAATGTGGCTCTG
PROP1_L3_AAVS1_R1	PROP1	AAVS1	AGTACCCCGACATCTGGGCCCGA_CAGGGCCGGTTAATGTGGCTCTG
PRSS2_L1_AAVS1_R1	PRSS2	AAVS1	CCGCGTGTCCGCCATCTCTCTGC_CAGGGCCGGTTAATGTGGCTCTG
PRSS2_L2_AAVS1_R1	PRSS2	AAVS1	ACAGCCGGACTCTGGACAATGAC_CAGGGCCGGTTAATGTGGCTCTG
PRSS2_L3_AAVS1_R1	PRSS2	AAVS1	GCGTGTCCGCCATCTCTCTGCCC_CAGGGCCGGTTAATGTGGCTCTG
PRSS21_L1_AAVS1_R1	PRSS21	AAVS1	ACGTATGCGGAGTGAGCCTGCTC_CAGGGCCGGTTAATGTGGCTCTG
PRSS21_L2_AAVS1_R1	PRSS21	AAVS1	GGTCGCCATCATAAACAACTCTA_CAGGGCCGGTTAATGTGGCTCTG
PRSS21_L3_AAVS1_R1	PRSS21	AAVS1	GTGATCCCTCCGGGTGGATGGTC_CAGGGCCGGTTAATGTGGCTCTG
PRSS22_L1_AAVS1_R1	PRSS22	AAVS1	ATACAGTTCTCAGAGCGGGTCCT_CAGGGCCGGTTAATGTGGCTCTG
PRSS22_L2_AAVS1_R1	PRSS22	AAVS1	TGGGTGGAGCCCCACCCTGTGTA_CAGGGCCGGTTAATGTGGCTCTG
PRSS22_L3_AAVS1_R1	PRSS22	AAVS1	TCTGTGCTGCTGGGGGCCTGGCA_CAGGGCCGGTTAATGTGGCTCTG
PRSS3_L1_AAVS1_R1	PRSS3	AAVS1	ACAGGGACACTCTGGACAATGAC_CAGGGCCGGTTAATGTGGCTCTG
PRSS3_L2_AAVS1_R1	PRSS3	AAVS1	TCCGCCACCCTAAATACAACAGG_CAGGGCCGGTTAATGTGGCTCTG
PRSS3_L3_AAVS1_R1	PRSS3	AAVS1	CGTCTTGTAGCAGTGAGCTGCTG_CAGGGCCGGTTAATGTGGCTCTG
PRSS33_L1_AAVS1_R1	PRSS33	AAVS1	CCTGAGCGCTCGCGTCCAACCCG_CAGGGCCGGTTAATGTGGCTCTG
PRSS33_L2_AAVS1_R1	PRSS33	AAVS1	GAGGACGGGGCCCGCGGCGACCT_CAGGGCCGGTTAATGTGGCTCTG
PRSS33_L3_AAVS1_R1	PRSS33	AAVS1	GCGTGCGCCTGGGGGCGCTGCGT_CAGGGCCGGTTAATGTGGCTCTG
PRSS37_L1_AAVS1_R1	PRSS37	AAVS1	GATCGTCCGCTACTGGAACTACA_CAGGGCCGGTTAATGTGGCTCTG
PRSS37_L2_AAVS1_R1	PRSS37	AAVS1	GTGTACCTCAAGTCTCACTTCAA_CAGGGCCGGTTAATGTGGCTCTG
PRSS37_L3_AAVS1_R1	PRSS37	AAVS1	AACCCCTGTGTGGGCGTCCTCAT_CAGGGCCGGTTAATGTGGCTCTG
PRSS38_L1_AAVS1_R1	PRSS38	AAVS1	ACCCCATCGGAGGTGACGTGGCC_CAGGGCCGGTTAATGTGGCTCTG
PRSS38_L2_AAVS1_R1	PRSS38	AAVS1	GCGTGCACTACGCAGGCCTCCAC_CAGGGCCGGTTAATGTGGCTCTG
PRSS38_L3_AAVS1_R1	PRSS38	AAVS1	TGGGCGGCGTCCCTGCGCCCGAG_CAGGGCCGGTTAATGTGGCTCTG
PRSS41_L1_AAVS1_R1	PRSS41	AAVS1	TAACGACTGCTGTAGGCCCGCAG_CAGGGCCGGTTAATGTGGCTCTG
PRSS41_L2_AAVS1_R1	PRSS41	AAVS1	GTGCACCGGCCGGACTGCTGGGT_CAGGGCCGGTTAATGTGGCTCTG
PRSS41_L3_AAVS1_R1	PRSS41	AAVS1	TGTCACCTACAATGCGTACATCC_CAGGGCCGGTTAATGTGGCTCTG
PRSS42_L1_AAVS1_R1	PRSS42	AAVS1	CCTCAAACATCCAGCCTATCTGC_CAGGGCCGGTTAATGTGGCTCTG
PRSS42_L2_AAVS1_R1	PRSS42	AAVS1	GAAGGCCTTGTCATCTACTAAGG_CAGGGCCGGTTAATGTGGCTCTG
PRSS42_L3_AAVS1_R1	PRSS42	AAVS1	TGGGGGCCGCTTGGCCTGTGAAT_CAGGGCCGGTTAATGTGGCTCTG
PRSS45_L1_AAVS1_R1	PRSS45	AAVS1	AGCAGGGCCCTCTGGGTCCCTGT_CAGGGCCGGTTAATGTGGCTCTG
PRSS45_L2_AAVS1_R1	PRSS45	AAVS1	TCATGGGTGACGTTGCCCTTGTC_CAGGGCCGGTTAATGTGGCTCTG
PRSS45_L3_AAVS1_R1	PRSS45	AAVS1	TGTGCTGGCTGCTGCAGCCCCAG_CAGGGCCGGTTAATGTGGCTCTG
PRSS48_L1_AAVS1_R1	PRSS48	AAVS1	GGTGACCGGATGGGGAAAAGTTA_CAGGGCCGGTTAATGTGGCTCTG
PRSS48_L2_AAVS1_R1	PRSS48	AAVS1	CTTCTGCCATCCTGCCTATTTGC_CAGGGCCGGTTAATGTGGCTCTG
PRSS48_L3_AAVS1_R1	PRSS48	AAVS1	CCTCGTCAGTGAGAGGTTGATAC_CAGGGCCGGTTAATGTGGCTCTG
PRSS58_L1_AAVS1_R1	PRSS58	AAVS1	GGTGATCACAGCTGCACACTGCA_CAGGGCCGGTTAATGTGGCTCTG
PRSS58_L2_AAVS1_R1	PRSS58	AAVS1	GGGTGATATTGGGGGTTACAATC_CAGGGCCGGTTAATGTGGCTCTG
PRSS58_L3_AAVS1_R1	PRSS58	AAVS1	AAATCTGACTACTTGCCCTGCGC_CAGGGCCGGTTAATGTGGCTCTG
PTP4A1_L1_AAVS1_R1	PTP4A1	AAVS1	CCTCCCAAGGCCTGCAACGCAAT_CAGGGCCGGTTAATGTGGCTCTG
PTP4A1_L2_AAVS1_R1	PTP4A1	AAVS1	TTACCTCACCAGAGCTCCAGTAC_CAGGGCCGGTTAATGTGGCTCTG
PTP4A1_L3_AAVS1_R1	PTP4A1	AAVS1	AATATTCTTCTGACTTAGGATTG_CAGGGCCGGTTAATGTGGCTCTG
PTP4A2_L1_AAVS1_R1	PTP4A2	AAVS1	AATACTACACACTCACTAGAACG_CAGGGCCGGTTAATGTGGCTCTG
PTP4A2_L2_AAVS1_R1	PTP4A2	AAVS1	AATCCTGCAACACAATGCACTGC_CAGGGCCGGTTAATGTGGCTCTG
PTP4A2_L3_AAVS1_R1	PTP4A2	AAVS1	AACAGGTTTAACCAATCATCTAC_CAGGGCCGGTTAATGTGGCTCTG
RAB40A_L1_AAVS1_R1	RAB40A	AAVS1	CGTACAGCCATCTCGGGGGGATC_CAGGGCCGGTTAATGTGGCTCTG
RAB40A_L2_AAVS1_R1	RAB40A	AAVS1	GCTGAGTCCCCGTACAGCCATCT_CAGGGCCGGTTAATGTGGCTCTG
RAB40A_L3_AAVS1_R1	RAB40A	AAVS1	CCGTACAGCCATCTCGGGGGGAT_CAGGGCCGGTTAATGTGGCTCTG
RAB40B_L1_AAVS1_R1	RAB40B	AAVS1	ACGGCATTGATCGATGGATTAAG_CAGGGCCGGTTAATGTGGCTCTG
RAB40B_L2_AAVS1_R1	RAB40B	AAVS1	AGCGGCAGGTGCCCACGGAGCAG_CAGGGCCGGTTAATGTGGCTCTG
RAB40B_L3_AAVS1_R1	RAB40B	AAVS1	TGGCGAGCCTGCAGGATGGCGCG_CAGGGCCGGTTAATGTGGCTCTG
RAC1_L1_AAVS1_R1	RAC1	AAVS1	GAGAAACGTACGGTAAGGATATA_CAGGGCCGGTTAATGTGGCTCTG
RAC1_L2_AAVS1_R1	RAC1	AAVS1	CATACGGCAATCGGCTTGTCTTT_CAGGGCCGGTTAATGTGGCTCTG
RAC1_L3_AAVS1_R1	RAC1	AAVS1	ATTCCATTCTACAGCTTTGACAA_CAGGGCCGGTTAATGTGGCTCTG
RAF1_L1_AAVS1_R1	RAF1	AAVS1	TGCTCAATGGATTTCGATGTCAG_CAGGGCCGGTTAATGTGGCTCTG
RAF1_L2_AAVS1_R1	RAF1	AAVS1	GAACTGTTTATAAGGGTAAATGG_CAGGGCCGGTTAATGTGGCTCTG
RAF1_L3_AAVS1_R1	RAF1	AAVS1	GCTATCAGCGCCGGGCATCAGAT_CAGGGCCGGTTAATGTGGCTCTG
RANBP10_L1_AAVS1_R1	RANBP10	AAVS1	ACATTGAGGACTACATGCGGGAG_CAGGGCCGGTTAATGTGGCTCTG
RANBP10_L2_AAVS1_R1	RANBP10	AAVS1	AAGGTCCAGGGCACGGTCCACTG_CAGGGCCGGTTAATGTGGCTCTG
RANBP10_L3_AAVS1_R1	RANBP10	AAVS1	ATCTTACCTCGTGCATCATGGGT_CAGGGCCGGTTAATGTGGCTCTG
RANBP9_L1_AAVS1_R1	RANBP9	AAVS1	GTCCACCATGGGTACTGTGCCAC_CAGGGCCGGTTAATGTGGCTCTG
RANBP9_L2_AAVS1_R1	RANBP9	AAVS1	GCTCAAGGTGTGAACATGAATAG_CAGGGCCGGTTAATGTGGCTCTG
RANBP9_L3_AAVS1_R1	RANBP9	AAVS1	AAGCCCCACAGTAGGATACAAAT_CAGGGCCGGTTAATGTGGCTCTG
RAX_L1_AAVS1_R1	RAX	AAVS1	ACTACCCGGACGTGTACAGCCGC_CAGGGCCGGTTAATGTGGCTCTG
RAX_L2_AAVS1_R1	RAX	AAVS1	GCACGACTTTCACCACGTACCAG_CAGGGCCGGTTAATGTGGCTCTG
RAX_L3_AAVS1_R1	RAX	AAVS1	CCAAGGACGACGGGATCCTCGGC_CAGGGCCGGTTAATGTGGCTCTG
RAX2_L1_AAVS1_R1	RAX2	AAVS1	GGAGGAACCGCACCACCTTCACC_CAGGGCCGGTTAATGTGGCTCTG
RAX2_L2_AAVS1_R1	RAX2	AAVS1	GAGGCCTCTCACTACCCGGATGT_CAGGGCCGGTTAATGTGGCTCTG
RAX2_L3_AAVS1_R1	RAX2	AAVS1	AGGCCTCTCACTACCCGGATGTG_CAGGGCCGGTTAATGTGGCTCTG
RFX4_L1_AAVS1_R1	RFX4	AAVS1	ACCCCGGTCCAAACTCGGAACAC_CAGGGCCGGTTAATGTGGCTCTG
RFX4_L2_AAVS1_R1	RFX4	AAVS1	CCCCGGTCCAAACTCGGAACACT_CAGGGCCGGTTAATGTGGCTCTG
RFX4_L3_AAVS1_R1	RFX4	AAVS1	TGATGTACAGAACACACTGTCAG_CAGGGCCGGTTAATGTGGCTCTG
RFX6_L1_AAVS1_R1	RFX6	AAVS1	TGCACACTACTTAGATTTCTGTA_CAGGGCCGGTTAATGTGGCTCTG
RFX6_L2_AAVS1_R1	RFX6	AAVS1	GTGCTCGAGTAATGCATAATCTC_CAGGGCCGGTTAATGTGGCTCTG
RFX6_L3_AAVS1_R1	RFX6	AAVS1	ACTGCCCCCGGCAGCTCCGGGTC_CAGGGCCGGTTAATGTGGCTCTG
RHOQ_L1_AAVS1_R1	RHOQ	AAVS1	TCAGGAAGACTATGACCGTCTGA_CAGGGCCGGTTAATGTGGCTCTG
RHOQ_L2_AAVS1_R1	RHOQ	AAVS1	GAGGCTTACCTGCGTAGTGGTCG_CAGGGCCGGTTAATGTGGCTCTG
RHOQ_L3_AAVS1_R1	RHOQ	AAVS1	ATTAGATTGATCTCCGAGATGAC_CAGGGCCGGTTAATGTGGCTCTG
RNASE3_L1_AAVS1_R1	RNASE3	AAVS1	TCGATGGCGTTGCAAAAACCAAA_CAGGGCCGGTTAATGTGGCTCTG
RNASE3_L2_AAVS1_R1	RNASE3	AAVS1	CGCTGCCCTCATAACAGAACTCT_CAGGGCCGGTTAATGTGGCTCTG
RNASE3_L3_AAVS1_R1	RNASE3	AAVS1	ACAATTGTCATCGGAGTAGATTC_CAGGGCCGGTTAATGTGGCTCTG
RNASE8_L1_AAVS1_R1	RNASE8	AAVS1	ACTCAGCCATGAGCATCATCAAT_CAGGGCCGGTTAATGTGGCTCTG
RNASE8_L2_AAVS1_R1	RNASE8	AAVS1	GCATGTGCAGCCCAGCCCTCAAG_CAGGGCCGGTTAATGTGGCTCTG
RNASE8_L3_AAVS1_R1	RNASE8	AAVS1	CACAGAACGGTGCAAAGACCTCA_CAGGGCCGGTTAATGTGGCTCTG
RNF111_L1_AAVS1_R1	RNF111	AAVS1	CATGGCAGTTCGTTACGGAGACT_CAGGGCCGGTTAATGTGGCTCTG
RNF111_L2_AAVS1_R1	RNF111	AAVS1	GGAGATTCTGATACTGTGACTTC_CAGGGCCGGTTAATGTGGCTCTG
RNF111_L3_AAVS1_R1	RNF111	AAVS1	GCTCGAAGAAAATATGCCTTGCT_CAGGGCCGGTTAATGTGGCTCTG
RNF128_L1_AAVS1_R1	RNF128	AAVS1	ACGGTGCCCACGGTTTGGGGAAG_CAGGGCCGGTTAATGTGGCTCTG
RNF128_L2_AAVS1_R1	RNF128	AAVS1	CCCGGGACCCGCAATGAGGTCAT_CAGGGCCGGTTAATGTGGCTCTG
RNF128_L3_AAVS1_R1	RNF128	AAVS1	GGGAAGCACCGTGCAAGTCTCTT_CAGGGCCGGTTAATGTGGCTCTG
RNF133_L1_AAVS1_R1	RNF133	AAVS1	AGGTACTGGCAACCAGGTGTTCC_CAGGGCCGGTTAATGTGGCTCTG
RNF133_L2_AAVS1_R1	RNF133	AAVS1	CAGCCGATCAAAGTACTCAGAGA_CAGGGCCGGTTAATGTGGCTCTG
RNF133_L3_AAVS1_R1	RNF133	AAVS1	GTTATGATTGGTAACTTAAAAGG_CAGGGCCGGTTAATGTGGCTCTG
RNF150_L1_AAVS1_R1	RNF150	AAVS1	TTACATCCAGAGGTTTCGATATG_CAGGGCCGGTTAATGTGGCTCTG
RNF150_L2_AAVS1_R1	RNF150	AAVS1	TGCAGAACGCCTCAGCCGTGGTC_CAGGGCCGGTTAATGTGGCTCTG
RNF150_L3_AAVS1_R1	RNF150	AAVS1	ACAACTGTGCAGTTTGTATTGAA_CAGGGCCGGTTAATGTGGCTCTG
RNF165_L1_AAVS1_R1	RNF165	AAVS1	TACCCAACAGGTCGTCCATGAAA_CAGGGCCGGTTAATGTGGCTCTG
RNF165_L2_AAVS1_R1	RNF165	AAVS1	GACTTCGGCCAACTGCAGACACC_CAGGGCCGGTTAATGTGGCTCTG
RNF165_L3_AAVS1_R1	RNF165	AAVS1	AGGACGTCACAGGTCCCTCCTTC_CAGGGCCGGTTAATGTGGCTCTG
RNF20_L1_AAVS1_R1	RNF20	AAVS1	CCTTCCGAGCATTGATAGTGATT_CAGGGCCGGTTAATGTGGCTCTG
RNF20_L2_AAVS1_R1	RNF20	AAVS1	GTTAAGTACCTCCTGAGACATGG_CAGGGCCGGTTAATGTGGCTCTG
RNF20_L3_AAVS1_R1	RNF20	AAVS1	GCTCCGCAGGCTCATCCTTCGGG_CAGGGCCGGTTAATGTGGCTCTG
RNF40_L1_AAVS1_R1	RNF40	AAVS1	GCTTGTATCGCTGGGCGTCCCCT_CAGGGCCGGTTAATGTGGCTCTG
RNF40_L2_AAVS1_R1	RNF40	AAVS1	GTATGGGCACAAAGAACCCACCT_CAGGGCCGGTTAATGTGGCTCTG
RNF40_L3_AAVS1_R1	RNF40	AAVS1	TGTTGTCGGGGGTACTGACAGGG_CAGGGCCGGTTAATGTGGCTCTG
RPL22_L1_AAVS1_R1	RPL22	AAVS1	TTAGAAAAAGCTTGTGGTGAAGG_CAGGGCCGGTTAATGTGGCTCTG
RPL22_L2_AAVS1_R1	RPL22	AAVS1	CAAAATTGGCAGCATCCATGATT_CAGGGCCGGTTAATGTGGCTCTG
RPL22_L3_AAVS1_R1	RPL22	AAVS1	TGTGTCCTTTCTCTGCAGGTATT_CAGGGCCGGTTAATGTGGCTCTG
RPL22L1_L1_AAVS1_R1	RPL22L1	AAVS1	TACGGGAGAAGGTTAAAGTCAAT_CAGGGCCGGTTAATGTGGCTCTG
RPL22L1_L2_AAVS1_R1	RPL22L1	AAVS1	ACGGGAGAAGGTTAAAGTCAATG_CAGGGCCGGTTAATGTGGCTCTG
RPL22L1_L3_AAVS1_R1	RPL22L1	AAVS1	ACCTTCTCCCGTAGAAATTGCTC_CAGGGCCGGTTAATGTGGCTCTG
RPS6KA1_L1_AAVS1_R1	RPS6KA1	AAVS1	ACACCGAGTTCACGTCCCGCACA_CAGGGCCGGTTAATGTGGCTCTG
RPS6KA1_L2_AAVS1_R1	RPS6KA1	AAVS1	CTGCGTGGTGGGGACCTCTTCAC_CAGGGCCGGTTAATGTGGCTCTG
RPS6KA1_L3_AAVS1_R1	RPS6KA1	AAVS1	GAGCTCCTCAAGGTTCTGGGCCA_CAGGGCCGGTTAATGTGGCTCTG
RPS6KA3_L1_AAVS1_R1	RPS6KA3	AAVS1	GGCCTAAGTAAAGAGTCTATTGA_CAGGGCCGGTTAATGTGGCTCTG
RPS6KA3_L2_AAVS1_R1	RPS6KA3	AAVS1	AAAGTATTAGGGCAGGGATCATT_CAGGGCCGGTTAATGTGGCTCTG
RPS6KA3_L3_AAVS1_R1	RPS6KA3	AAVS1	ATCGTCGAGGTCATACTCAGAGT_CAGGGCCGGTTAATGTGGCTCTG
RPS6KB1_L1_AAVS1_R1	RPS6KB1	AAVS1	CAAGTACGAAAAGTAACAGGAGC_CAGGGCCGGTTAATGTGGCTCTG
RPS6KB1_L2_AAVS1_R1	RPS6KB1	AAVS1	ATAGCCCCCTTTACCAAGTACCC_CAGGGCCGGTTAATGTGGCTCTG
RPS6KB1_L3_AAVS1_R1	RPS6KB1	AAVS1	ACATAGACCTGGACCAGCCAGAG_CAGGGCCGGTTAATGTGGCTCTG
RXRA_L1_AAVS1_R1	RXRA	AAVS1	AAGCGGACGGTGCGCAAGGACCT_CAGGGCCGGTTAATGTGGCTCTG
RXRA_L2_AAVS1_R1	RXRA	AAVS1	GCTCACCTATGAACCCCGTCAGC_CAGGGCCGGTTAATGTGGCTCTG
RXRA_L3_AAVS1_R1	RXRA	AAVS1	GAGCTGCCCCTGGACGACCAGGT_CAGGGCCGGTTAATGTGGCTCTG
RXRB_L1_AAVS1_R1	RXRB	AAVS1	AAACGCACCATCCGCAAAGACCT_CAGGGCCGGTTAATGTGGCTCTG
RXRB_L2_AAVS1_R1	RXRB	AAVS1	TTCAAACGCACCATCCGCAAAGA_CAGGGCCGGTTAATGTGGCTCTG
RXRB_L3_AAVS1_R1	RXRB	AAVS1	CAAGGGCTTCTTCAAACGCACCA_CAGGGCCGGTTAATGTGGCTCTG
SCART1_L1_AAVS1_R1	SCART1	AAVS1	GGTGCCCAGACAGCGCACGCGGC_CAGGGCCGGTTAATGTGGCTCTG
SCART1_L2_AAVS1_R1	SCART1	AAVS1	ATACCCAACGGCCGCTCACCTGA_CAGGGCCGGTTAATGTGGCTCTG
SCART1_L3_AAVS1_R1	SCART1	AAVS1	ACAACGTGTCCTGCCGGGGCAAC_CAGGGCCGGTTAATGTGGCTCTG
SEPHS1_L1_AAVS1_R1	SEPHS1	AAVS1	AACCTTAGGAAAGGGATAAAGTG_CAGGGCCGGTTAATGTGGCTCTG
SEPHS1_L2_AAVS1_R1	SEPHS1	AAVS1	CCAGGGCAGGATAGCGTGTGCCA_CAGGGCCGGTTAATGTGGCTCTG
SEPHS1_L3_AAVS1_R1	SEPHS1	AAVS1	CCTACCAAGCCTTGGCATAACGG_CAGGGCCGGTTAATGTGGCTCTG
SEPHS2_L1_AAVS1_R1	SEPHS2	AAVS1	CTACATGATGGGGCGCATAGCTT_CAGGGCCGGTTAATGTGGCTCTG
SEPHS2_L2_AAVS1_R1	SEPHS2	AAVS1	AGTGAGGAGGAACGCGAAAAGGT_CAGGGCCGGTTAATGTGGCTCTG
SEPHS2_L3_AAVS1_R1	SEPHS2	AAVS1	ATAATGCCGGACAGCGCCGTCGT_CAGGGCCGGTTAATGTGGCTCTG
SGK2_L1_AAVS1_R1	SGK2	AAVS1	GTGCTCGACTATGTCAACGGGGG_CAGGGCCGGTTAATGTGGCTCTG
SGK2_L2_AAVS1_R1	SGK2	AAVS1	GGGGCAGTCCTCTACGAGATGCT_CAGGGCCGGTTAATGTGGCTCTG
SGK2_L3_AAVS1_R1	SGK2	AAVS1	TACGCTGCTGAGGTGGCCAGCGC_CAGGGCCGGTTAATGTGGCTCTG
SGMS1_L1_AAVS1_R1	SGMS1	AAVS1	AAAAAACCCCCCTTGTGCCGAGT_CAGGGCCGGTTAATGTGGCTCTG
SGMS1_L2_AAVS1_R1	SGMS1	AAVS1	TGGACGACCGAGATCATCACTGT_CAGGGCCGGTTAATGTGGCTCTG
SGMS1_L3_AAVS1_R1	SGMS1	AAVS1	ACCAGAGTCCTACAAGGATCATG_CAGGGCCGGTTAATGTGGCTCTG
SGMS2_L1_AAVS1_R1	SGMS2	AAVS1	AGCGGTCACACGGTTACGCTGAC_CAGGGCCGGTTAATGTGGCTCTG
SGMS2_L2_AAVS1_R1	SGMS2	AAVS1	AACGGATTCTACGATTGATTTCT_CAGGGCCGGTTAATGTGGCTCTG
SGMS2_L3_AAVS1_R1	SGMS2	AAVS1	ACTAGAGTGGTGGAAAACGGGCA_CAGGGCCGGTTAATGTGGCTCTG
SMARCA2_L1_AAVS1_R1	SMARCA2	AAVS1	AGGAATATCATCGGTCTGTGGCC_CAGGGCCGGTTAATGTGGCTCTG
SMARCA2_L2_AAVS1_R1	SMARCA2	AAVS1	GTGGAAATACATGATAGTGGACG_CAGGGCCGGTTAATGTGGCTCTG
SMARCA2_L3_AAVS1_R1	SMARCA2	AAVS1	GCTTATAAAATGCTGGCCCGAGG_CAGGGCCGGTTAATGTGGCTCTG
SMARCA4_L1_AAVS1_R1	SMARCA4	AAVS1	CTGACGACGTACGAGTACATCAT_CAGGGCCGGTTAATGTGGCTCTG
SMARCA4_L2_AAVS1_R1	SMARCA4	AAVS1	ACAGATCCGTCACAGGCAAAATC_CAGGGCCGGTTAATGTGGCTCTG
SMARCA4_L3_AAVS1_R1	SMARCA4	AAVS1	GAGTGGCTGGTGTCCCTGTACAA_CAGGGCCGGTTAATGTGGCTCTG
SMC1A_L1_AAVS1_R1	SMC1A	AAVS1	GTCGGGAGATTGGTGTGCGCAAC_CAGGGCCGGTTAATGTGGCTCTG
SMC1A_L2_AAVS1_R1	SMC1A	AAVS1	GCTATGAGCCACCTCATATCAAA_CAGGGCCGGTTAATGTGGCTCTG
SMC1A_L3_AAVS1_R1	SMC1A	AAVS1	GAAGCACTACAAGAAGCGTAAAG_CAGGGCCGGTTAATGTGGCTCTG
SMC1B_L1_AAVS1_R1	SMC1B	AAVS1	AATCAGAAGAGGCCTCAGTACAT_CAGGGCCGGTTAATGTGGCTCTG
SMC1B_L2_AAVS1_R1	SMC1B	AAVS1	GAAGACTATTTGACCTGTGTCAT_CAGGGCCGGTTAATGTGGCTCTG
SMC1B_L3_AAVS1_R1	SMC1B	AAVS1	AAAGGTAGAAGACGATATCTTCC_CAGGGCCGGTTAATGTGGCTCTG
SNRNP200_L1_AAVS1_R1	SNRNP200	AAVS1	CCCTTTGAGCGTCTGTACGACCT_CAGGGCCGGTTAATGTGGCTCTG
SNRNP200_L2_AAVS1_R1	SNRNP200	AAVS1	CCATCCTGCGAATGCTGCTGCAG_CAGGGCCGGTTAATGTGGCTCTG
SNRNP200_L3_AAVS1_R1	SNRNP200	AAVS1	GCCAGCCACTACTACATCACCAA_CAGGGCCGGTTAATGTGGCTCTG
SOX14_L1_AAVS1_R1	SOX14	AAVS1	GCTCGAGCGCCATCCAGAAGATG_CAGGGCCGGTTAATGTGGCTCTG
SOX14_L2_AAVS1_R1	SOX14	AAVS1	CCCTTGCCCTACCTGGGCGACAC_CAGGGCCGGTTAATGTGGCTCTG
SOX14_L3_AAVS1_R1	SOX14	AAVS1	TGAGCGCGCCCGAGAAAGCCCGG_CAGGGCCGGTTAATGTGGCTCTG
SOX3_L1_AAVS1_R1	SOX3	AAVS1	GCGCCGTGCACATGAAGGAGTAT_CAGGGCCGGTTAATGTGGCTCTG
SOX3_L2_AAVS1_R1	SOX3	AAVS1	GGAGCAGCTGGGCTACGCGCAGC_CAGGGCCGGTTAATGTGGCTCTG
SOX3_L3_AAVS1_R1	SOX3	AAVS1	AGAAAGATAAGTACTCCCTGCCC_CAGGGCCGGTTAATGTGGCTCTG
SRY_L1_AAVS1_R1	SRY	AAVS1	TCGTGTGGTCTCGCGATCAGAGG_CAGGGCCGGTTAATGTGGCTCTG
SRY_L2_AAVS1_R1	SRY	AAVS1	CAGGAGGCACAGAAATTACAGGC_CAGGGCCGGTTAATGTGGCTCTG
SRY_L3_AAVS1_R1	SRY	AAVS1	CAGGCCATGCACAGAGAGAAATA_CAGGGCCGGTTAATGTGGCTCTG
SSTR4_L1_AAVS1_R1	SSTR4	AAVS1	GTGATCCTTCGCTACGCCAAGAT_CAGGGCCGGTTAATGTGGCTCTG
SSTR4_L2_AAVS1_R1	SSTR4	AAVS1	GCAGACACCAGACCGGCTCGCGG_CAGGGCCGGTTAATGTGGCTCTG
SSTR4_L3_AAVS1_R1	SSTR4	AAVS1	GACGGCCTCAACATGTTCACCAG_CAGGGCCGGTTAATGTGGCTCTG
ST6GAL1_L1_AAVS1_R1	ST6GAL1	AAVS1	CTCAAAGACAGTTTGTACAATGA_CAGGGCCGGTTAATGTGGCTCTG
ST6GAL1_L2_AAVS1_R1	ST6GAL1	AAVS1	CCCTTCAATACCTCTGAATGGGA_CAGGGCCGGTTAATGTGGCTCTG
ST6GAL1_L3_AAVS1_R1	ST6GAL1	AAVS1	AGAGATCCCGCTGACGACACAAC_CAGGGCCGGTTAATGTGGCTCTG
ST6GAL2_L1_AAVS1_R1	ST6GAL2	AAVS1	TGCGCTGGGCTGGCGGCGCCTGG_CAGGGCCGGTTAATGTGGCTCTG
ST6GAL2_L2_AAVS1_R1	ST6GAL2	AAVS1	ACCGACAGCAACCCCGCTGAGCC_CAGGGCCGGTTAATGTGGCTCTG
ST6GAL2_L3_AAVS1_R1	ST6GAL2	AAVS1	CGCGGAAGCGCACCCCGTGCTTG_CAGGGCCGGTTAATGTGGCTCTG
STAG1_L1_AAVS1_R1	STAG1	AAVS1	TTGGAGTCCTGATTCGACAGTGT_CAGGGCCGGTTAATGTGGCTCTG
STAG1_L2_AAVS1_R1	STAG1	AAVS1	TCAGGATCGCATTGTATCAATGA_CAGGGCCGGTTAATGTGGCTCTG
STAG1_L3_AAVS1_R1	STAG1	AAVS1	ATACAGATAGTCGTGCAAGCACT_CAGGGCCGGTTAATGTGGCTCTG
STAG2_L1_AAVS1_R1	STAG2	AAVS1	ATTGGCGTGTTAGTACGGCAATG_CAGGGCCGGTTAATGTGGCTCTG
STAG2_L2_AAVS1_R1	STAG2	AAVS1	GTACGGCAATGTCAATATAGTAT_CAGGGCCGGTTAATGTGGCTCTG
STAG2_L3_AAVS1_R1	STAG2	AAVS1	GCACTAACAGATAGGCAAGAGAG_CAGGGCCGGTTAATGTGGCTCTG
STS_L1_AAVS1_R1	STS	AAVS1	ACATCGGACCAGGGAGCACATGT_CAGGGCCGGTTAATGTGGCTCTG
STS_L2_AAVS1_R1	STS	AAVS1	CTCCCCCTGCAGATCGTCGGGGT_CAGGGCCGGTTAATGTGGCTCTG
STS_L3_AAVS1_R1	STS	AAVS1	CATCACGGCTTCAATTATTTCTA_CAGGGCCGGTTAATGTGGCTCTG
STT3A_L1_AAVS1_R1	STT3A	AAVS1	ATGACCGAGCCTGGTACCCTTTG_CAGGGCCGGTTAATGTGGCTCTG
STT3A_L2_AAVS1_R1	STT3A	AAVS1	CTGCCTGGGCACTATACTTTCTA_CAGGGCCGGTTAATGTGGCTCTG
STT3A_L3_AAVS1_R1	STT3A	AAVS1	CGGAGCGTCATCTCTCTGGTAGG_CAGGGCCGGTTAATGTGGCTCTG
STT3B_L1_AAVS1_R1	STT3B	AAVS1	CCCAGGGTTGATGATAACCGCTG_CAGGGCCGGTTAATGTGGCTCTG
STT3B_L2_AAVS1_R1	STT3B	AAVS1	GGTGTATCACTAGCTGCAGGTGC_CAGGGCCGGTTAATGTGGCTCTG
STT3B_L3_AAVS1_R1	STT3B	AAVS1	CTGCTTACAAGAGAACTTTGGAA_CAGGGCCGGTTAATGTGGCTCTG
SULT1C3_L1_AAVS1_R1	SULT1C3	AAVS1	TGAGAAATTCATGTCCGGAAAAG_CAGGGCCGGTTAATGTGGCTCTG
SULT1C3_L2_AAVS1_R1	SULT1C3	AAVS1	CCTGGTGTCCTACTACCACTTTC_CAGGGCCGGTTAATGTGGCTCTG
SULT1C3_L3_AAVS1_R1	SULT1C3	AAVS1	AAGGATTGCCTGGTGTCCTACTA_CAGGGCCGGTTAATGTGGCTCTG
SULT2A1_L1_AAVS1_R1	SULT2A1	AAVS1	CTGGAAAAACATGAAGTTTATTA_CAGGGCCGGTTAATGTGGCTCTG
SULT2A1_L2_AAVS1_R1	SULT2A1	AAVS1	AGGGGGATGCCAAGTGGATCCAA_CAGGGCCGGTTAATGTGGCTCTG
SULT2A1_L3_AAVS1_R1	SULT2A1	AAVS1	ACCACATTCATGGCTGGATGCCC_CAGGGCCGGTTAATGTGGCTCTG
TARS_L1_AAVS1_R1	TARS	AAVS1	ATAGGAACGAGCTGTCTGGAGCA_CAGGGCCGGTTAATGTGGCTCTG
TARS_L2_AAVS1_R1	TARS	AAVS1	GGGTACTTCATAGGAACGAGCTG_CAGGGCCGGTTAATGTGGCTCTG
TARS_L3_AAVS1_R1	TARS	AAVS1	TATTGGCGGACCGTAGCATAAAC_CAGGGCCGGTTAATGTGGCTCTG
TARS2_L1_AAVS1_R1	TARS2	AAVS1	GGGCTCTACACCGGGCCGAAGCC_CAGGGCCGGTTAATGTGGCTCTG
TARS2_L2_AAVS1_R1	TARS2	AAVS1	AGATATCACTTCCTGGAGGCCAG_CAGGGCCGGTTAATGTGGCTCTG
TARS2_L3_AAVS1_R1	TARS2	AAVS1	TACGAAGCTCTGGGAACAGTCAG_CAGGGCCGGTTAATGTGGCTCTG
TBC1D15_L1_AAVS1_R1	TBC1D15	AAVS1	ACAGAACAGATCGAACAAACAAG_CAGGGCCGGTTAATGTGGCTCTG
TBC1D15_L2_AAVS1_R1	TBC1D15	AAVS1	CCTGGGACAGTACCAAGGAGGAA_CAGGGCCGGTTAATGTGGCTCTG
TBC1D15_L3_AAVS1_R1	TBC1D15	AAVS1	TGTCTAAAGGATGACGTCGTTCT_CAGGGCCGGTTAATGTGGCTCTG
TBC1D17_L1_AAVS1_R1	TBC1D17	AAVS1	GCGTCCTCAGCCGCTACCTGCTG_CAGGGCCGGTTAATGTGGCTCTG
TBC1D17_L2_AAVS1_R1	TBC1D17	AAVS1	TACGAGGGTCCCGAGAACCCGGG_CAGGGCCGGTTAATGTGGCTCTG
TBC1D17_L3_AAVS1_R1	TBC1D17	AAVS1	TGCATGGATACCGCAGCCTCATC_CAGGGCCGGTTAATGTGGCTCTG
TENM1_L1_AAVS1_R1	TENM1	AAVS1	AGTCCATCTGCATAACAGCTGGG_CAGGGCCGGTTAATGTGGCTCTG
TENM1_L2_AAVS1_R1	TENM1	AAVS1	CCGACCTGCCTTTACCTTTAACA_CAGGGCCGGTTAATGTGGCTCTG
TENM1_L3_AAVS1_R1	TENM1	AAVS1	CCTCGGGAAACTCCGTTAGTATT_CAGGGCCGGTTAATGTGGCTCTG
TENM2_L1_AAVS1_R1	TENM2	AAVS1	GGCCTGTCCAGTCGTGAAAACTC_CAGGGCCGGTTAATGTGGCTCTG
TENM2_L2_AAVS1_R1	TENM2	AAVS1	ACGACTGGACAGGCCGGAACTGC_CAGGGCCGGTTAATGTGGCTCTG
TENM2_L3_AAVS1_R1	TENM2	AAVS1	CCGGTGCAGACTGGTTACCACCC_CAGGGCCGGTTAATGTGGCTCTG
TENM3_L1_AAVS1_R1	TENM3	AAVS1	GGGCAGGGGGGTCAAATCAGGCC_CAGGGCCGGTTAATGTGGCTCTG
TENM3_L2_AAVS1_R1	TENM3	AAVS1	GACGGGACCCAAATCGCATGCCA_CAGGGCCGGTTAATGTGGCTCTG
TENM3_L3_AAVS1_R1	TENM3	AAVS1	CGGCCATATACTCCAATCAATGC_CAGGGCCGGTTAATGTGGCTCTG
TENM4_L1_AAVS1_R1	TENM4	AAVS1	AGGGTACCCACTGACGTCCAGCA_CAGGGCCGGTTAATGTGGCTCTG
TENM4_L2_AAVS1_R1	TENM4	AAVS1	CCGATAGAACAGTCGTGTCCAGT_CAGGGCCGGTTAATGTGGCTCTG
TENM4_L3_AAVS1_R1	TENM4	AAVS1	GTAGATGAAGCCATCTTACCTGG_CAGGGCCGGTTAATGTGGCTCTG
TGFB2_L1_AAVS1_R1	TGFB2	AAVS1	ACATCTCCAACCCAGCGCTACAT_CAGGGCCGGTTAATGTGGCTCTG
TGFB2_L2_AAVS1_R1	TGFB2	AAVS1	ATGCGCAAGAGGATCGAGGCGAT_CAGGGCCGGTTAATGTGGCTCTG
TGFB2_L3_AAVS1_R1	TGFB2	AAVS1	TGCGCAAGAGGATCGAGGCGATC_CAGGGCCGGTTAATGTGGCTCTG
TGFB3_L1_AAVS1_R1	TGFB3	AAVS1	CCTGAGCCAACGGTGATGACCCA_CAGGGCCGGTTAATGTGGCTCTG
TGFB3_L2_AAVS1_R1	TGFB3	AAVS1	ACATGATCCAGGGGCTGGCGGAG_CAGGGCCGGTTAATGTGGCTCTG
TGFB3_L3_AAVS1_R1	TGFB3	AAVS1	CGAGCAGAATTCCGGGTCTTGCG_CAGGGCCGGTTAATGTGGCTCTG
TGM6_L1_AAVS1_R1	TGM6	AAVS1	GCAGGGGCCAGTCGTTCAGCCTC_CAGGGCCGGTTAATGTGGCTCTG
TGM6_L2_AAVS1_R1	TGM6	AAVS1	GGGATAGCCACACGGGTCGTGTC_CAGGGCCGGTTAATGTGGCTCTG
TGM6_L3_AAVS1_R1	TGM6	AAVS1	CAGACATCGGAGCTGGAGCGGGG_CAGGGCCGGTTAATGTGGCTCTG
TGM7_L1_AAVS1_R1	TGM7	AAVS1	GCCGACCCTTCCAGTCCCAGAAC_CAGGGCCGGTTAATGTGGCTCTG
TGM7_L2_AAVS1_R1	TGM7	AAVS1	GTTCCGCGCACAACGTGGATAGG_CAGGGCCGGTTAATGTGGCTCTG
TGM7_L3_AAVS1_R1	TGM7	AAVS1	CGTTCCGCGCACAACGTGGATAG_CAGGGCCGGTTAATGTGGCTCTG
THRAP3_L1_AAVS1_R1	THRAP3	AAVS1	CGAGTGACTGCTTATAAAGCAGT_CAGGGCCGGTTAATGTGGCTCTG
THRAP3_L2_AAVS1_R1	THRAP3	AAVS1	TCTTCTAAGGATAGCCGGCCATC_CAGGGCCGGTTAATGTGGCTCTG
THRAP3_L3_AAVS1_R1	THRAP3	AAVS1	GAGTGACTGCTTATAAAGCAGTC_CAGGGCCGGTTAATGTGGCTCTG
TIMM17A_L1_AAVS1_R1	TIMM17A	AAVS1	ACGGGAGCCATACTGGCAGCAAG_CAGGGCCGGTTAATGTGGCTCTG
TIMM17A_L2_AAVS1_R1	TIMM17A	AAVS1	GTGGGGCCTTTACGATGGGTACC_CAGGGCCGGTTAATGTGGCTCTG
TIMM17A_L3_AAVS1_R1	TIMM17A	AAVS1	ACAGCTATTAAAACCAGGGCTCC_CAGGGCCGGTTAATGTGGCTCTG
TIMM17B_L1_AAVS1_R1	TIMM17B	AAVS1	GGGGCAAGGAGGATCCCTGGAAC_CAGGGCCGGTTAATGTGGCTCTG
TIMM17B_L2_AAVS1_R1	TIMM17B	AAVS1	CGGTGGAGCCTTCACTATGGGTG_CAGGGCCGGTTAATGTGGCTCTG
TIMM17B_L3_AAVS1_R1	TIMM17B	AAVS1	AATGCTGTGAGGATCCGAGCCCC_CAGGGCCGGTTAATGTGGCTCTG
TINAG_L1_AAVS1_R1	TINAG	AAVS1	AGTCTAAGGGTCGATACACGGCC_CAGGGCCGGTTAATGTGGCTCTG
TINAG_L2_AAVS1_R1	TINAG	AAVS1	TATGCGGCGAATGCGTTGTGCTA_CAGGGCCGGTTAATGTGGCTCTG
TINAG_L3_AAVS1_R1	TINAG	AAVS1	GTCTAAGGGTCGATACACGGCCA_CAGGGCCGGTTAATGTGGCTCTG
TINAGL1_L1_AAVS1_R1	TINAGL1	AAVS1	CTGGGACACATGACGCCTGTCCT_CAGGGCCGGTTAATGTGGCTCTG
TINAGL1_L2_AAVS1_R1	TINAGL1	AAVS1	ATGAGCCTCTTGACCAAGGCAAC_CAGGGCCGGTTAATGTGGCTCTG
TINAGL1_L3_AAVS1_R1	TINAGL1	AAVS1	CTCGGTCATGAACATGCATGAAA_CAGGGCCGGTTAATGTGGCTCTG
TLK1_L1_AAVS1_R1	TLK1	AAVS1	GGTTCGACCGAATAGCCCTTCTC_CAGGGCCGGTTAATGTGGCTCTG
TLK1_L2_AAVS1_R1	TLK1	AAVS1	CCGTCTGAGATCACAGTTAGCCT_CAGGGCCGGTTAATGTGGCTCTG
TLK1_L3_AAVS1_R1	TLK1	AAVS1	GGAAAAAGTATTGGGGGACGTGG_CAGGGCCGGTTAATGTGGCTCTG
TLK2_L1_AAVS1_R1	TLK2	AAVS1	AGGTTAACGTTAGCAGAATACCA_CAGGGCCGGTTAATGTGGCTCTG
TLK2_L2_AAVS1_R1	TLK2	AAVS1	ATCATAACAATTCACTTACTTGA_CAGGGCCGGTTAATGTGGCTCTG
TLK2_L3_AAVS1_R1	TLK2	AAVS1	TCTGTTTCCCCTAAGTCAAAACA_CAGGGCCGGTTAATGTGGCTCTG
TLL1_L1_AAVS1_R1	TLL1	AAVS1	CCAATGGCTACCCTTCTTACACA_CAGGGCCGGTTAATGTGGCTCTG
TLL1_L2_AAVS1_R1	TLL1	AAVS1	GTCTCCCAATTATCCTGATGACT_CAGGGCCGGTTAATGTGGCTCTG
TLL1_L3_AAVS1_R1	TLL1	AAVS1	ACAACGATGGATCTATACAAGAG_CAGGGCCGGTTAATGTGGCTCTG
TLL2_L1_AAVS1_R1	TLL2	AAVS1	GTGGCGATAAGATCCCGGAGCCC_CAGGGCCGGTTAATGTGGCTCTG
TLL2_L2_AAVS1_R1	TLL2	AAVS1	TGGCTATGAGAAGCCGGAGGATG_CAGGGCCGGTTAATGTGGCTCTG
TLL2_L3_AAVS1_R1	TLL2	AAVS1	TGGCCAGATCACGGCGGGTGCGA_CAGGGCCGGTTAATGTGGCTCTG
TMPRSS11A_L1_AAVS1_R1	TMPRSS11A	AAVS1	CCTCTACTGAACAAAGGGCAGTA_CAGGGCCGGTTAATGTGGCTCTG
TMPRSS11A_L2_AAVS1_R1	TMPRSS11A	AAVS1	TTATCCATGAGAAGTACCGCTCT_CAGGGCCGGTTAATGTGGCTCTG
TMPRSS11A_L3_AAVS1_R1	TMPRSS11A	AAVS1	GATCCACAAATCAATAACAATTT_CAGGGCCGGTTAATGTGGCTCTG
TMPRSS11B_L1_AAVS1_R1	TMPRSS11B	AAVS1	TGTCAAATCTGAGGTCATCAAAC_CAGGGCCGGTTAATGTGGCTCTG
TMPRSS11B_L2_AAVS1_R1	TMPRSS11B	AAVS1	GTCCTCATGCTAACTCCTTCTGC_CAGGGCCGGTTAATGTGGCTCTG
TMPRSS11B_L3_AAVS1_R1	TMPRSS11B	AAVS1	CTACAATTCCAAAGTTGACAGTC_CAGGGCCGGTTAATGTGGCTCTG
TMPRSS11F_L1_AAVS1_R1	TMPRSS11F	AAVS1	TGTAGGCGGTCGATTTATCAAAT_CAGGGCCGGTTAATGTGGCTCTG
TMPRSS11F_L2_AAVS1_R1	TMPRSS11F	AAVS1	TAGTGCTCATATTTCGATACCCA_CAGGGCCGGTTAATGTGGCTCTG
TMPRSS11F_L3_AAVS1_R1	TMPRSS11F	AAVS1	GGTGCAACTATAACACCACCCGC_CAGGGCCGGTTAATGTGGCTCTG
TMPRSS13_L1_AAVS1_R1	TMPRSS13	AAVS1	GGCACCACCCACATCTGTGGAGG_CAGGGCCGGTTAATGTGGCTCTG
TMPRSS13_L2_AAVS1_R1	TMPRSS13	AAVS1	CAGCGGTATATCTCTCTCCAGTG_CAGGGCCGGTTAATGTGGCTCTG
TMPRSS13_L3_AAVS1_R1	TMPRSS13	AAVS1	AAATCTACTCTGGGTCCTCCCAT_CAGGGCCGGTTAATGTGGCTCTG
TMPRSS3_L1_AAVS1_R1	TMPRSS3	AAVS1	AGTGTATCGAGCTGATAGCTCGA_CAGGGCCGGTTAATGTGGCTCTG
TMPRSS3_L2_AAVS1_R1	TMPRSS3	AAVS1	GTGGAAGACCATGTGCTCCGATG_CAGGGCCGGTTAATGTGGCTCTG
TMPRSS3_L3_AAVS1_R1	TMPRSS3	AAVS1	AGGGCTACCACCTGTGCGGGGGC_CAGGGCCGGTTAATGTGGCTCTG
TMPRSS5_L1_AAVS1_R1	TMPRSS5	AAVS1	GGCTGGCCCGCCTGTCCAGCTGG_CAGGGCCGGTTAATGTGGCTCTG
TMPRSS5_L2_AAVS1_R1	TMPRSS5	AAVS1	CTCAGCTCTCTCCTAGACTGGGA_CAGGGCCGGTTAATGTGGCTCTG
TMPRSS5_L3_AAVS1_R1	TMPRSS5	AAVS1	CGGCACACGTGTGGGGGCTCTGT_CAGGGCCGGTTAATGTGGCTCTG
TPSG1_L1_AAVS1_R1	TPSG1	AAVS1	TCCACCGTGAGGCAGATCATCCT_CAGGGCCGGTTAATGTGGCTCTG
TPSG1_L2_AAVS1_R1	TPSG1	AAVS1	TGAACTCATCCGACTACCAGGTG_CAGGGCCGGTTAATGTGGCTCTG
TPSG1_L3_AAVS1_R1	TPSG1	AAVS1	GTGACCCTCTCCAGCCGGATCCT_CAGGGCCGGTTAATGTGGCTCTG
TRA2A_L1_AAVS1_R1	TRA2A	AAVS1	TCGATATGGACCATTGAGTGGTG_CAGGGCCGGTTAATGTGGCTCTG
TRA2A_L2_AAVS1_R1	TRA2A	AAVS1	GCCTCAGTTTGTACACAACAGAG_CAGGGCCGGTTAATGTGGCTCTG
TRA2A_L3_AAVS1_R1	TRA2A	AAVS1	CTCGATATGGACCATTGAGTGGT_CAGGGCCGGTTAATGTGGCTCTG
TRA2B_L1_AAVS1_R1	TRA2B	AAVS1	AGAGGATTTGCCTTTGTATATTT_CAGGGCCGGTTAATGTGGCTCTG
TRA2B_L2_AAVS1_R1	TRA2B	AAVS1	CCCGATCCGTGAGCACTTCCACT_CAGGGCCGGTTAATGTGGCTCTG
TRA2B_L3_AAVS1_R1	TRA2B	AAVS1	CCCGATTCCCAACATGACGCCTG_CAGGGCCGGTTAATGTGGCTCTG
TRIM36_L1_AAVS1_R1	TRIM36	AAVS1	CCCAGCATGCAAGGAGCTGTTTA_CAGGGCCGGTTAATGTGGCTCTG
TRIM36_L2_AAVS1_R1	TRIM36	AAVS1	TGTAGGAGGCCAGTTTGCCATCT_CAGGGCCGGTTAATGTGGCTCTG
TRIM36_L3_AAVS1_R1	TRIM36	AAVS1	TAGTACCCCAAGGGTGATGAATT_CAGGGCCGGTTAATGTGGCTCTG
TRIM46_L1_AAVS1_R1	TRIM46	AAVS1	CGGCGCACGGATGTGCCTGCTCA_CAGGGCCGGTTAATGTGGCTCTG
TRIM46_L2_AAVS1_R1	TRIM46	AAVS1	GGACATACCCTGGGAGGAAGCGA_CAGGGCCGGTTAATGTGGCTCTG
TRIM46_L3_AAVS1_R1	TRIM46	AAVS1	ATCTCACGTCCCACGTCGAGCTG_CAGGGCCGGTTAATGTGGCTCTG
TRPM1_L1_AAVS1_R1	TRPM1	AAVS1	TGATGGCAGCGGACGTGCCTCGG_CAGGGCCGGTTAATGTGGCTCTG
TRPM1_L2_AAVS1_R1	TRPM1	AAVS1	ATAGCGATCTGCTCGTCATGCTT_CAGGGCCGGTTAATGTGGCTCTG
TRPM1_L3_AAVS1_R1	TRPM1	AAVS1	CTTGGATGTTTGATACGAGAAAT_CAGGGCCGGTTAATGTGGCTCTG
TRPM3_L1_AAVS1_R1	TRPM3	AAVS1	GGAGTACCTTCGAGACACCCCTC_CAGGGCCGGTTAATGTGGCTCTG
TRPM3_L2_AAVS1_R1	TRPM3	AAVS1	GGCGTGAACAAGTATTTGGGCCC_CAGGGCCGGTTAATGTGGCTCTG
TRPM3_L3_AAVS1_R1	TRPM3	AAVS1	GTGGCAAACATCTTGCTGGTCAA_CAGGGCCGGTTAATGTGGCTCTG
TRPM6_L1_AAVS1_R1	TRPM6	AAVS1	GAGTGGCACGCAAGGCCATCCTT_CAGGGCCGGTTAATGTGGCTCTG
TRPM6_L2_AAVS1_R1	TRPM6	AAVS1	AGCTGGCTTCGTCCTTCGATGGG_CAGGGCCGGTTAATGTGGCTCTG
TRPM6_L3_AAVS1_R1	TRPM6	AAVS1	AGAGCCCTCTACAACAACCTCTA_CAGGGCCGGTTAATGTGGCTCTG
TRPM7_L1_AAVS1_R1	TRPM7	AAVS1	GGTGAAGTTTATGCATACGAAAT_CAGGGCCGGTTAATGTGGCTCTG
TRPM7_L2_AAVS1_R1	TRPM7	AAVS1	AATCACTCCCCATGGAGCTATTC_CAGGGCCGGTTAATGTGGCTCTG
TRPM7_L3_AAVS1_R1	TRPM7	AAVS1	GTGTCATATGATAGCCTCACATA_CAGGGCCGGTTAATGTGGCTCTG
TSSK2_L1_AAVS1_R1	TSSK2	AAVS1	CATCGTAGGCATCAATCTTGGCA_CAGGGCCGGTTAATGTGGCTCTG
TSSK2_L2_AAVS1_R1	TSSK2	AAVS1	TGCGGGTCGGCAGCATATGCAGC_CAGGGCCGGTTAATGTGGCTCTG
TSSK2_L3_AAVS1_R1	TSSK2	AAVS1	TCGGGAGATGGACATCCTGGCAA_CAGGGCCGGTTAATGTGGCTCTG
TSSK3_L1_AAVS1_R1	TSSK3	AAVS1	ACTGCGTGCTGAATGGGGGGCCA_CAGGGCCGGTTAATGTGGCTCTG
TSSK3_L2_AAVS1_R1	TSSK3	AAVS1	TAGACAAGATGGGAGGGCCAGAA_CAGGGCCGGTTAATGTGGCTCTG
TSSK3_L3_AAVS1_R1	TSSK3	AAVS1	CCAAGGTGTTGCCCAAGTCACAC_CAGGGCCGGTTAATGTGGCTCTG
TSSK4_L1_AAVS1_R1	TSSK4	AAVS1	CTTACGCTTGCCCAGAGATCTTA_CAGGGCCGGTTAATGTGGCTCTG
TSSK4_L2_AAVS1_R1	TSSK4	AAVS1	TATCGGGCCATTGAGAGCACATC_CAGGGCCGGTTAATGTGGCTCTG
TSSK4_L3_AAVS1_R1	TSSK4	AAVS1	TATGGGTCGGTATATGAGGCTTT_CAGGGCCGGTTAATGTGGCTCTG
TSSK6_L1_AAVS1_R1	TSSK6	AAVS1	CGCAGATCGCCGGCGCCGTGCGC_CAGGGCCGGTTAATGTGGCTCTG
TSSK6_L2_AAVS1_R1	TSSK6	AAVS1	CGGACGAGCGCCGCGTCAAGCTC_CAGGGCCGGTTAATGTGGCTCTG
TSSK6_L3_AAVS1_R1	TSSK6	AAVS1	TAAGCTGGGCCGCACAATTGGAG_CAGGGCCGGTTAATGTGGCTCTG
TTLL1_L1_AAVS1_R1	TTLL1	AAVS1	GCCGGTTCTGCACAGTGAAATAC_CAGGGCCGGTTAATGTGGCTCTG
TTLL1_L2_AAVS1_R1	TTLL1	AAVS1	AGTCACCTATATGCTGCCCGCTG_CAGGGCCGGTTAATGTGGCTCTG
TTLL1_L3_AAVS1_R1	TTLL1	AAVS1	TGGAGAGCACCCGCGGCAAGGAG_CAGGGCCGGTTAATGTGGCTCTG
TTLL9_L1_AAVS1_R1	TTLL9	AAVS1	GACCACACCTACATGGATGAACA_CAGGGCCGGTTAATGTGGCTCTG
TTLL9_L2_AAVS1_R1	TTLL9	AAVS1	GGAAGCAGCTGGAGCGTGAGGCA_CAGGGCCGGTTAATGTGGCTCTG
TTLL9_L3_AAVS1_R1	TTLL9	AAVS1	TCTTCCGTAGGCTGAAGGACATC_CAGGGCCGGTTAATGTGGCTCTG
TUBB_L1_AAVS1_R1	TUBB	AAVS1	AGGTCAGTCTGGGGCAGGTAACA_CAGGGCCGGTTAATGTGGCTCTG
TUBB_L2_AAVS1_R1	TUBB	AAVS1	TGTGGCTTCATTGTAGTACACAG_CAGGGCCGGTTAATGTGGCTCTG
TUBB_L3_AAVS1_R1	TUBB	AAVS1	TGACTGCATTCCAGGTCAGTCTG_CAGGGCCGGTTAATGTGGCTCTG
TUBB4B_L1_AAVS1_R1	TUBB4B	AAVS1	CTTCAGAACCCTAAAGCTGACCA_CAGGGCCGGTTAATGTGGCTCTG
TUBB4B_L2_AAVS1_R1	TUBB4B	AAVS1	CGTGGGGTCGATGCCGTGCTCAT_CAGGGCCGGTTAATGTGGCTCTG
TUBB4B_L3_AAVS1_R1	TUBB4B	AAVS1	TCACAACATCCAGCACCGAGTCC_CAGGGCCGGTTAATGTGGCTCTG
TUBB8P12_L1_AAVS1_R1	TUBB8P12	AAVS1	GCTGGCCTCGTGGTGGTGCACGT_CAGGGCCGGTTAATGTGGCTCTG
TUBB8P12_L2_AAVS1_R1	TUBB8P12	AAVS1	ATATAGCGCTTCGTTATCTATGC_CAGGGCCGGTTAATGTGGCTCTG
TUBB8P12_L3_AAVS1_R1	TUBB8P12	AAVS1	ATGGACTCTGTGCACTCGGGGCC_CAGGGCCGGTTAATGTGGCTCTG
TXK_L1_AAVS1_R1	TXK	AAVS1	GAGTGGTCCATTTAGGTGAATGG_CAGGGCCGGTTAATGTGGCTCTG
TXK_L2_AAVS1_R1	TXK	AAVS1	GCCTTAAGGAGAGCAGAAGAATA_CAGGGCCGGTTAATGTGGCTCTG
TXK_L3_AAVS1_R1	TXK	AAVS1	TTGTCAGAGATTCAAGACATTTA_CAGGGCCGGTTAATGTGGCTCTG
TYRO3_L1_AAVS1_R1	TYRO3	AAVS1	CATCCCAGTCAGCGAGCAGCACT_CAGGGCCGGTTAATGTGGCTCTG
TYRO3_L2_AAVS1_R1	TYRO3	AAVS1	AGCAGCAACGCTAGTGTGGCCTG_CAGGGCCGGTTAATGTGGCTCTG
TYRO3_L3_AAVS1_R1	TYRO3	AAVS1	TGAGTCCCCGTCCACAGCACTGC_CAGGGCCGGTTAATGTGGCTCTG
UBA1_L1_AAVS1_R1	UBA1	AAVS1	TCCGACTACATCCGTGGAGGCAT_CAGGGCCGGTTAATGTGGCTCTG
UBA1_L2_AAVS1_R1	UBA1	AAVS1	ATGCCCATCATGCAGTGGCTATA_CAGGGCCGGTTAATGTGGCTCTG
UBA1_L3_AAVS1_R1	UBA1	AAVS1	CCTAATGCCATCGAGCACACCCT_CAGGGCCGGTTAATGTGGCTCTG
UBA6_L1_AAVS1_R1	UBA6	AAVS1	GTATTGGTGACACCACAGAACTG_CAGGGCCGGTTAATGTGGCTCTG
UBA6_L2_AAVS1_R1	UBA6	AAVS1	GGAGAAATACAGTCGCAAGCCAA_CAGGGCCGGTTAATGTGGCTCTG
UBA6_L3_AAVS1_R1	UBA6	AAVS1	CAGTTACAGATCCTGACTTGATA_CAGGGCCGGTTAATGTGGCTCTG
UBA7_L1_AAVS1_R1	UBA7	AAVS1	CTAGCACAGCCGAGCACACCCTG_CAGGGCCGGTTAATGTGGCTCTG
UBA7_L2_AAVS1_R1	UBA7	AAVS1	ACTGTGCAGGACCCCACAGAGGC_CAGGGCCGGTTAATGTGGCTCTG
UBA7_L3_AAVS1_R1	UBA7	AAVS1	GCTCAGCTCAACAGAGCTGTCCA_CAGGGCCGGTTAATGTGGCTCTG
UBE2A_L1_AAVS1_R1	UBE2A	AAVS1	GTCCGAGAACAACATAATGGTGT_CAGGGCCGGTTAATGTGGCTCTG
UBE2A_L2_AAVS1_R1	UBE2A	AAVS1	GATTTGTCTCTAAGATGTTCCAT_CAGGGCCGGTTAATGTGGCTCTG
UBE2A_L3_AAVS1_R1	UBE2A	AAVS1	GATGGTAGTATATGTCTGGACAT_CAGGGCCGGTTAATGTGGCTCTG
UBE2B_L1_AAVS1_R1	UBE2B	AAVS1	GATATCCTTCAGAATCGATGGAG_CAGGGCCGGTTAATGTGGCTCTG
UBE2B_L2_AAVS1_R1	UBE2B	AAVS1	GGTGTCAGTGGCGCACCATCTGA_CAGGGCCGGTTAATGTGGCTCTG
UBE2B_L3_AAVS1_R1	UBE2B	AAVS1	AGTGGCGCACCATCTGAAAACAA_CAGGGCCGGTTAATGTGGCTCTG
UBE2D2_L1_AAVS1_R1	UBE2D2	AAVS1	CCAACAGATTACCCCTTCAAACC_CAGGGCCGGTTAATGTGGCTCTG
UBE2D2_L2_AAVS1_R1	UBE2D2	AAVS1	TACGATCACAGTGGTCTCCAGCA_CAGGGCCGGTTAATGTGGCTCTG
UBE2D2_L3_AAVS1_R1	UBE2D2	AAVS1	TTGACAATTCATTTCCCAACAGA_CAGGGCCGGTTAATGTGGCTCTG
UBE2D3_L1_AAVS1_R1	UBE2D3	AAVS1	CAGAATGACAGCCCATATCAAGG_CAGGGCCGGTTAATGTGGCTCTG
UBE2D3_L2_AAVS1_R1	UBE2D3	AAVS1	AGGTTGCATTTACAACAAGAATT_CAGGGCCGGTTAATGTGGCTCTG
UBE2D3_L3_AAVS1_R1	UBE2D3	AAVS1	TTAATACTTACAGGTCCCATAAT_CAGGGCCGGTTAATGTGGCTCTG
UBE2D4_L1_AAVS1_R1	UBE2D4	AAVS1	ACCGACTTGCAGAGGGATCCTCC_CAGGGCCGGTTAATGTGGCTCTG
UBE2D4_L2_AAVS1_R1	UBE2D4	AAVS1	TGCAGGACCTGTCGGTGATGACT_CAGGGCCGGTTAATGTGGCTCTG
UBE2D4_L3_AAVS1_R1	UBE2D4	AAVS1	TACAGATTACCCGTTCAAGCCCC_CAGGGCCGGTTAATGTGGCTCTG
UBE2E1_L1_AAVS1_R1	UBE2E1	AAVS1	TAGGGCCTCCAGGATCCGTGTAT_CAGGGCCGGTTAATGTGGCTCTG
UBE2E1_L2_AAVS1_R1	UBE2E1	AAVS1	GAAGGAGCTGGCGGACATCACTT_CAGGGCCGGTTAATGTGGCTCTG
UBE2E1_L3_AAVS1_R1	UBE2E1	AAVS1	AAAGGCGATAACATCTATGAATG_CAGGGCCGGTTAATGTGGCTCTG
UBE2E2_L1_AAVS1_R1	UBE2E2	AAVS1	ACCAGACTATCCGTTTAAACCCC_CAGGGCCGGTTAATGTGGCTCTG
UBE2E2_L2_AAVS1_R1	UBE2E2	AAVS1	CCTTCCGAACAAGAATCTATCAC_CAGGGCCGGTTAATGTGGCTCTG
UBE2E2_L3_AAVS1_R1	UBE2E2	AAVS1	GGACCCCCAGGATCTGTCTATGA_CAGGGCCGGTTAATGTGGCTCTG
UBE2E3_L1_AAVS1_R1	UBE2E3	AAVS1	AATAGTGCTGGGCCTAAAGGAGA_CAGGGCCGGTTAATGTGGCTCTG
UBE2E3_L2_AAVS1_R1	UBE2E3	AAVS1	ATGTGACTGTGCTTAGGTTACTT_CAGGGCCGGTTAATGTGGCTCTG
UBE2E3_L3_AAVS1_R1	UBE2E3	AAVS1	CCTGCAATTAGGAGGAGGATCAA_CAGGGCCGGTTAATGTGGCTCTG
UCHL5_L1_AAVS1_R1	UCHL5	AAVS1	GGCGAGACATTATCAGAGTTTAA_CAGGGCCGGTTAATGTGGCTCTG
UCHL5_L2_AAVS1_R1	UCHL5	AAVS1	AAGTGGCAGCCAGGAGAAGAACC_CAGGGCCGGTTAATGTGGCTCTG
UCHL5_L3_AAVS1_R1	UCHL5	AAVS1	GATGAAAGGCTTGGCACTGAGCA_CAGGGCCGGTTAATGTGGCTCTG
UEVLD_L1_AAVS1_R1	UEVLD	AAVS1	GGTAGTTCTCAGTCGTACCTTGA_CAGGGCCGGTTAATGTGGCTCTG
UEVLD_L2_AAVS1_R1	UEVLD	AAVS1	ACTGGCACAATTCCTGTGATGTA_CAGGGCCGGTTAATGTGGCTCTG
UEVLD_L3_AAVS1_R1	UEVLD	AAVS1	AACCTTCCTAATGTGGAGATCAG_CAGGGCCGGTTAATGTGGCTCTG
UNCX_L1_AAVS1_R1	UNCX	AAVS1	ATGCGCGAGGCGCTGGCGCTGCG_CAGGGCCGGTTAATGTGGCTCTG
UNCX_L2_AAVS1_R1	UNCX	AAVS1	CGGCGCGGCGGCGAGTCGGACAG_CAGGGCCGGTTAATGTGGCTCTG
UNCX_L3_AAVS1_R1	UNCX	AAVS1	CGGCCAGCTCGTACACGTGGTGG_CAGGGCCGGTTAATGTGGCTCTG
UQCRC1_L1_AAVS1_R1	UQCRC1	AAVS1	ACTACCTGCATGCCACAGCATTC_CAGGGCCGGTTAATGTGGCTCTG
UQCRC1_L2_AAVS1_R1	UQCRC1	AAVS1	CTACATCAAGGCGCTGTCCAAGG_CAGGGCCGGTTAATGTGGCTCTG
UQCRC1_L3_AAVS1_R1	UQCRC1	AAVS1	ACCGAGTACCTCAGCACACATTA_CAGGGCCGGTTAATGTGGCTCTG
USP13_L1_AAVS1_R1	USP13	AAVS1	TGAGTTGGTACGTGCCAAGATAC_CAGGGCCGGTTAATGTGGCTCTG
USP13_L2_AAVS1_R1	USP13	AAVS1	AAAGCCTCCGGTGAAATCTGAAC_CAGGGCCGGTTAATGTGGCTCTG
USP13_L3_AAVS1_R1	USP13	AAVS1	GTAACGCTCCACCAGACGCCCCT_CAGGGCCGGTTAATGTGGCTCTG
USP26_L1_AAVS1_R1	USP26	AAVS1	GATCAACTGAAAGATAACATGGA_CAGGGCCGGTTAATGTGGCTCTG
USP26_L2_AAVS1_R1	USP26	AAVS1	GAGTTAGAGTTGTTGCACTCCAT_CAGGGCCGGTTAATGTGGCTCTG
USP26_L3_AAVS1_R1	USP26	AAVS1	CCATGTGCTTGGCACGGCTACTT_CAGGGCCGGTTAATGTGGCTCTG
USP29_L1_AAVS1_R1	USP29	AAVS1	CAATCGCTATTTGCAATTCCATC_CAGGGCCGGTTAATGTGGCTCTG
USP29_L2_AAVS1_R1	USP29	AAVS1	TGGCAACATGCAGAATGATGCTC_CAGGGCCGGTTAATGTGGCTCTG
USP29_L3_AAVS1_R1	USP29	AAVS1	TACCCGTTGAACCAGACAAGAAT_CAGGGCCGGTTAATGTGGCTCTG
USP5_L1_AAVS1_R1	USP5	AAVS1	AATAAGACCGGCCAGCGAGTCTA_CAGGGCCGGTTAATGTGGCTCTG
USP5_L2_AAVS1_R1	USP5	AAVS1	CAAGCCAGTACCGGAGTCGGGCG_CAGGGCCGGTTAATGTGGCTCTG
USP5_L3_AAVS1_R1	USP5	AAVS1	CATGGATGCAGCCCTTAACAAAG_CAGGGCCGGTTAATGTGGCTCTG
VARS_L1_AAVS1_R1	VARS	AAVS1	CGCCGACACGGAGTTAATACCAG_CAGGGCCGGTTAATGTGGCTCTG
VARS_L2_AAVS1_R1	VARS	AAVS1	GGGGTCCTCGTGTCCTTTGCCTA_CAGGGCCGGTTAATGTGGCTCTG
VARS_L3_AAVS1_R1	VARS	AAVS1	CGTGGCATTGAGGACAACCCCAT_CAGGGCCGGTTAATGTGGCTCTG
VARS2_L1_AAVS1_R1	VARS2	AAVS1	GAAACGGGCAGCGACCTTCTGCT_CAGGGCCGGTTAATGTGGCTCTG
VARS2_L2_AAVS1_R1	VARS2	AAVS1	AGCCTACCTGGTTGTAGAGGACC_CAGGGCCGGTTAATGTGGCTCTG
VARS2_L3_AAVS1_R1	VARS2	AAVS1	TGCGGCTCTACAAGGCGGGGTTG_CAGGGCCGGTTAATGTGGCTCTG
VNN1_L1_AAVS1_R1	VNN1	AAVS1	GCCAGACCCCAGTACAAGAAAGA_CAGGGCCGGTTAATGTGGCTCTG
VNN1_L2_AAVS1_R1	VNN1	AAVS1	AATGTACCCAAGGAGCCTGAGAT_CAGGGCCGGTTAATGTGGCTCTG
VNN1_L3_AAVS1_R1	VNN1	AAVS1	ACGTGGACACCATAGTATTCCCA_CAGGGCCGGTTAATGTGGCTCTG
VNN2_L1_AAVS1_R1	VNN2	AAVS1	ATGTCCCTGAAAAGCCGGAGTTG_CAGGGCCGGTTAATGTGGCTCTG
VNN2_L2_AAVS1_R1	VNN2	AAVS1	GTCACACACCAGTACAAGCAAGA_CAGGGCCGGTTAATGTGGCTCTG
VNN2_L3_AAVS1_R1	VNN2	AAVS1	ATACAATACCAATGTGGTGTATA_CAGGGCCGGTTAATGTGGCTCTG
VPS4A_L1_AAVS1_R1	VPS4A	AAVS1	ATGGGTGTTGGATTCGGCCATCA_CAGGGCCGGTTAATGTGGCTCTG
VPS4A_L2_AAVS1_R1	VPS4A	AAVS1	GTGGCAACAGAGGCCAACAACTC_CAGGGCCGGTTAATGTGGCTCTG
VPS4A_L3_AAVS1_R1	VPS4A	AAVS1	TTGGAGCCACAAACATCCCATGG_CAGGGCCGGTTAATGTGGCTCTG
VPS4B_L1_AAVS1_R1	VPS4B	AAVS1	CCAGAGAGAACAAGCCCTCCATT_CAGGGCCGGTTAATGTGGCTCTG
VPS4B_L2_AAVS1_R1	VPS4B	AAVS1	TTGATAGAGCAGAAAAACTAAAG_CAGGGCCGGTTAATGTGGCTCTG
VPS4B_L3_AAVS1_R1	VPS4B	AAVS1	AGAAGACAAGGCTGGGAACTACG_CAGGGCCGGTTAATGTGGCTCTG
VSX2_L1_AAVS1_R1	VSX2	AAVS1	ACGAAGCCCACTACCCAGACGTC_CAGGGCCGGTTAATGTGGCTCTG
VSX2_L2_AAVS1_R1	VSX2	AAVS1	CCTCCTACCAGCTAGAGGAGCTG_CAGGGCCGGTTAATGTGGCTCTG
VSX2_L3_AAVS1_R1	VSX2	AAVS1	TCGATCGCTGGAGGAAACATCTT_CAGGGCCGGTTAATGTGGCTCTG
XIAP_L1_AAVS1_R1	XIAP	AAVS1	GTTGTCATGCAGCTGTAGATAGA_CAGGGCCGGTTAATGTGGCTCTG
XIAP_L2_AAVS1_R1	XIAP	AAVS1	GAACTGGCCAGACTATGCTCACC_CAGGGCCGGTTAATGTGGCTCTG
XIAP_L3_AAVS1_R1	XIAP	AAVS1	GGACATGGATATACTCAGTTAAC_CAGGGCCGGTTAATGTGGCTCTG
YBX1_L1_AAVS1_R1	YBX1	AAVS1	TAGGGTGCGGAGGCAGCAAATGT_CAGGGCCGGTTAATGTGGCTCTG
YBX1_L2_AAVS1_R1	YBX1	AAVS1	CTAGACTGCCATAAAGAAGAATA_CAGGGCCGGTTAATGTGGCTCTG
YBX1_L3_AAVS1_R1	YBX1	AAVS1	AGAGCCCGGCAGCTCACCTGTTG_CAGGGCCGGTTAATGTGGCTCTG
YWHAB_L1_AAVS1_R1	YWHAB	AAVS1	CAATGCTACACAACCAGAAAGTA_CAGGGCCGGTTAATGTGGCTCTG
YWHAB_L2_AAVS1_R1	YWHAB	AAVS1	AATGCTACACAACCAGAAAGTAA_CAGGGCCGGTTAATGTGGCTCTG
YWHAB_L3_AAVS1_R1	YWHAB	AAVS1	GTGAGAAGATAGAGGCAGAACTG_CAGGGCCGGTTAATGTGGCTCTG
YWHAE_L1_AAVS1_R1	YWHAE	AAVS1	CCATACAGAAATGGTGGAGTCAA_CAGGGCCGGTTAATGTGGCTCTG
YWHAE_L2_AAVS1_R1	YWHAE	AAVS1	ATACAGAAATGGTGGAGTCAATG_CAGGGCCGGTTAATGTGGCTCTG
YWHAE_L3_AAVS1_R1	YWHAE	AAVS1	CCCATACAGAAATGGTGGAGTCA_CAGGGCCGGTTAATGTGGCTCTG
YWHAG_L1_AAVS1_R1	YWHAG	AAVS1	CTGGAGGGTCATCAGTAGCATTG_CAGGGCCGGTTAATGTGGCTCTG
YWHAG_L2_AAVS1_R1	YWHAG	AAVS1	GTCTGTGGCCTACAAGAACGTTG_CAGGGCCGGTTAATGTGGCTCTG
YWHAG_L3_AAVS1_R1	YWHAG	AAVS1	AGATGGTCCGTGCGTACCGGGAG_CAGGGCCGGTTAATGTGGCTCTG
YWHAH_L1_AAVS1_R1	YWHAH	AAVS1	CCGGGAGAAGATTGAGAAGGAGC_CAGGGCCGGTTAATGTGGCTCTG
YWHAH_L2_AAVS1_R1	YWHAH	AAVS1	GTCGAAGCTTCTGAAGCTGCCTA_CAGGGCCGGTTAATGTGGCTCTG
YWHAH_L3_AAVS1_R1	YWHAH	AAVS1	ATGGCTGATGGAAACGAAAAGAA_CAGGGCCGGTTAATGTGGCTCTG
YWHAQ_L1_AAVS1_R1	YWHAQ	AAVS1	GCTGATTAAGGACTATCGGGAGA_CAGGGCCGGTTAATGTGGCTCTG
YWHAQ_L2_AAVS1_R1	YWHAQ	AAVS1	GATCATCACCACACGCAACTTCA_CAGGGCCGGTTAATGTGGCTCTG
YWHAQ_L3_AAVS1_R1	YWHAQ	AAVS1	GGAATTGTTGGATAAATATTTAA_CAGGGCCGGTTAATGTGGCTCTG
YWHAZ_L1_AAVS1_R1	YWHAZ	AAVS1	GTGTGTCTTATCCAGGGATTGTC_CAGGGCCGGTTAATGTGGCTCTG
YWHAZ_L2_AAVS1_R1	YWHAZ	AAVS1	TCACCAGTACATCATTGCAGATA_CAGGGCCGGTTAATGTGGCTCTG
YWHAZ_L3_AAVS1_R1	YWHAZ	AAVS1	TCCAGGGATTGTCGATCAGTCAC_CAGGGCCGGTTAATGTGGCTCTG
ZBTB22_L1_AAVS1_R1	ZBTB22	AAVS1	GGGCTCATCGGGCTGTCCTGGCT_CAGGGCCGGTTAATGTGGCTCTG
ZBTB22_L2_AAVS1_R1	ZBTB22	AAVS1	TAGCCTCCGCTTACACTGGCCGC_CAGGGCCGGTTAATGTGGCTCTG
ZBTB22_L3_AAVS1_R1	ZBTB22	AAVS1	CTGAACTACTCCGAGAAGGCCGG_CAGGGCCGGTTAATGTGGCTCTG
ZBTB9_L1_AAVS1_R1	ZBTB9	AAVS1	ATTGAAGCCGATGCCTTCGAGGG_CAGGGCCGGTTAATGTGGCTCTG
ZBTB9_L2_AAVS1_R1	ZBTB9	AAVS1	TGAGCCCTAAGTTCCCGGCCCTG_CAGGGCCGGTTAATGTGGCTCTG
ZBTB9_L3_AAVS1_R1	ZBTB9	AAVS1	CCCGTCCTCATGGACCCCACCCA_CAGGGCCGGTTAATGTGGCTCTG
ZFAND4_L1_AAVS1_R1	ZFAND4	AAVS1	GCTATGCGTGGCGGACCTATAAA_CAGGGCCGGTTAATGTGGCTCTG
ZFAND4_L2_AAVS1_R1	ZFAND4	AAVS1	GGAATGCATATCCGCCCGAAATC_CAGGGCCGGTTAATGTGGCTCTG
ZFAND4_L3_AAVS1_R1	ZFAND4	AAVS1	TGGAGTACCTCATACGATGTTCT_CAGGGCCGGTTAATGTGGCTCTG
ZNF423_L1_AAVS1_R1	ZNF423	AAVS1	GCCGACATCAATAGCCTGCAGGA_CAGGGCCGGTTAATGTGGCTCTG
ZNF423_L2_AAVS1_R1	ZNF423	AAVS1	ACTGCCACGAGTGCGAGGCAGCC_CAGGGCCGGTTAATGTGGCTCTG
ZNF423_L3_AAVS1_R1	ZNF423	AAVS1	TCCGGTGGTGCAGCCCACGCAGT_CAGGGCCGGTTAATGTGGCTCTG
ZNF521_L1_AAVS1_R1	ZNF521	AAVS1	TGTGGCGATCTCGGCTGCGCTTG_CAGGGCCGGTTAATGTGGCTCTG
ZNF521_L2_AAVS1_R1	ZNF521	AAVS1	GATAAGCCAGAACAGGCCCATAT_CAGGGCCGGTTAATGTGGCTCTG
ZNF521_L3_AAVS1_R1	ZNF521	AAVS1	GAAGCACAGTGTCGAGATGAGTT_CAGGGCCGGTTAATGTGGCTCTG
CETN1_copy_L1_AAVS1_R1	CETN1_copy	AAVS1	GGCTTCAAGAAGCCCAGCGCTGC_CAGGGCCGGTTAATGTGGCTCTG
CETN1_copy_L2_AAVS1_R1	CETN1_copy	AAVS1	TCAGTGAGCTCGGGCTTAGGTGC_CAGGGCCGGTTAATGTGGCTCTG
CETN1_copy_L3_AAVS1_R1	CETN1_copy	AAVS1	GGTCTCATCGTCATCAAAGAGCC_CAGGGCCGGTTAATGTGGCTCTG
CNBD1_copy_L1_AAVS1_R1	CNBD1_copy	AAVS1	CGATTCATTCTGAGGCATAACTT_CAGGGCCGGTTAATGTGGCTCTG
CNBD1_copy_L2_AAVS1_R1	CNBD1_copy	AAVS1	CACAGCTTCATTTGGAGTGAAGA_CAGGGCCGGTTAATGTGGCTCTG
CNBD1_copy_L3_AAVS1_R1	CNBD1_copy	AAVS1	AAAAGAAGGTATCATTACCTTTG_CAGGGCCGGTTAATGTGGCTCTG
DNM1L_copy_L1_AAVS1_R1	DNM1L_copy	AAVS1	GGTTACTGATGCATCACATCAGA_CAGGGCCGGTTAATGTGGCTCTG
DNM1L_copy_L2_AAVS1_R1	DNM1L_copy	AAVS1	AACCTCAGGAGCCAGCTAGATAT_CAGGGCCGGTTAATGTGGCTCTG
DNM1L_copy_L3_AAVS1_R1	DNM1L_copy	AAVS1	GGATTACTGATGAACCGAAGAAT_CAGGGCCGGTTAATGTGGCTCTG
EEF2_copy_L1_AAVS1_R1	EEF2_copy	AAVS1	GGTCTGGCCTCCACGGGTGGGCC_CAGGGCCGGTTAATGTGGCTCTG
EEF2_copy_L2_AAVS1_R1	EEF2_copy	AAVS1	CCGAGATGTATGTGGCCAAGTTC_CAGGGCCGGTTAATGTGGCTCTG
EEF2_copy_L3_AAVS1_R1	EEF2_copy	AAVS1	TGGTGAAGACGGGCACCATCACC_CAGGGCCGGTTAATGTGGCTCTG
GPX5_copy_L1_AAVS1_R1	GPX5_copy	AAVS1	GTTGCAGGGAAAGCCCAACACAA_CAGGGCCGGTTAATGTGGCTCTG
GPX5_copy_L2_AAVS1_R1	GPX5_copy	AAVS1	CACAAAGCAGGCTAGGAGAAGGG_CAGGGCCGGTTAATGTGGCTCTG
GPX5_copy_L3_AAVS1_R1	GPX5_copy	AAVS1	TGCAAACAAGTCCCAAGCAGGAG_CAGGGCCGGTTAATGTGGCTCTG
HNRNPK_copy_L1_AAVS1_R1	HNRNPK_copy	AAVS1	ACAGTACCAACACTATAAAGGAA_CAGGGCCGGTTAATGTGGCTCTG
HNRNPK_copy_L2_AAVS1_R1	HNRNPK_copy	AAVS1	ATACTTACGTCTGTACGGAGAGC_CAGGGCCGGTTAATGTGGCTCTG
HNRNPK_copy_L3_AAVS1_R1	HNRNPK_copy	AAVS1	ACAGCATATTGAGTATCAGTGCT_CAGGGCCGGTTAATGTGGCTCTG
NPM1_copy_L1_AAVS1_R1	NPM1_copy	AAVS1	TGTTCACAGGTCAGTTTAGGGGC_CAGGGCCGGTTAATGTGGCTCTG
NPM1_copy_L2_AAVS1_R1	NPM1_copy	AAVS1	CAGGTCAGTTTAGGGGCTGGTGC_CAGGGCCGGTTAATGTGGCTCTG
NPM1_copy_L3_AAVS1_R1	NPM1_copy	AAVS1	TAAAATCATACTTACTCTTCATC_CAGGGCCGGTTAATGTGGCTCTG
PLK1_copy_L1_AAVS1_R1	PLK1_copy	AAVS1	GTTGTCCTCGAAAAAGCCGTGGA_CAGGGCCGGTTAATGTGGCTCTG
PLK1_copy_L2_AAVS1_R1	PLK1_copy	AAVS1	AATGCCTCCAAGCCCTCGGAGCG_CAGGGCCGGTTAATGTGGCTCTG
PLK1_copy_L3_AAVS1_R1	PLK1_copy	AAVS1	CGGAGCTCCGGCGGCGGCTCCAC_CAGGGCCGGTTAATGTGGCTCTG
RAC1_copy_L1_AAVS1_R1	RAC1_copy	AAVS1	GTAGGATGTGTTCTTAATTTGCT_CAGGGCCGGTTAATGTGGCTCTG
RAC1_copy_L2_AAVS1_R1	RAC1_copy	AAVS1	ACATCTAGTGGTATCCTGAGGTG_CAGGGCCGGTTAATGTGGCTCTG
RAC1_copy_L3_AAVS1_R1	RAC1_copy	AAVS1	TCTTTGCCCCGGGAGGTTATATC_CAGGGCCGGTTAATGTGGCTCTG
RNASE8_copy_L1_AAVS1_R1	RNASE8_copy	AAVS1	GAGCCAAGCCCAAGGACATGACA_CAGGGCCGGTTAATGTGGCTCTG
RNASE8_copy_L2_AAVS1_R1	RNASE8_copy	AAVS1	GCTCTGACTAGGACCTCTGCCAC_CAGGGCCGGTTAATGTGGCTCTG
RNASE8_copy_L3_AAVS1_R1	RNASE8_copy	AAVS1	GGGACATGGGCCCGTGGCTCTGG_CAGGGCCGGTTAATGTGGCTCTG
RNF40_copy_L1_AAVS1_R1	RNF40_copy	AAVS1	TCCCGGGGCCGAGAACCTGAGGC_CAGGGCCGGTTAATGTGGCTCTG
RNF40_copy_L2_AAVS1_R1	RNF40_copy	AAVS1	ACTGCAAGTCCTCCACTGTTGTC_CAGGGCCGGTTAATGTGGCTCTG
RNF40_copy_L3_AAVS1_R1	RNF40_copy	AAVS1	ACAAGCCTGCCGTTGTTCCAGCC_CAGGGCCGGTTAATGTGGCTCTG
SNRNP200_copy_L1_AAVS1_R1	SNRNP200_copy	AAVS1	TGCGACACGATGGCATCATCATA_CAGGGCCGGTTAATGTGGCTCTG
SNRNP200_copy_L2_AAVS1_R1	SNRNP200_copy	AAVS1	CAGATCATGAATGAAATCGTCTA_CAGGGCCGGTTAATGTGGCTCTG
SNRNP200_copy_L3_AAVS1_R1	SNRNP200_copy	AAVS1	GTCGCCAGCGTAAGGGCTATGAA_CAGGGCCGGTTAATGTGGCTCTG
UQCRC1_copy_L1_AAVS1_R1	UQCRC1_copy	AAVS1	GATCCGCCACCGTGATGATGCTC_CAGGGCCGGTTAATGTGGCTCTG
UQCRC1_copy_L2_AAVS1_R1	UQCRC1_copy	AAVS1	TGGGCGAGGTCTAACAGTTGCTG_CAGGGCCGGTTAATGTGGCTCTG
UQCRC1_copy_L3_AAVS1_R1	UQCRC1_copy	AAVS1	GTACTCCGCAAGGCTGGCGTCCG_CAGGGCCGGTTAATGTGGCTCTG
CETN1_L1_AAVS1_R1	CETN1	AAVS1	ACCTCTTCGACGTGGACGGAAGT_CAGGGCCGGTTAATGTGGCTCTG
CETN1_L2_AAVS1_R1	CETN1	AAVS1	GACGTGGACGGAAGTGGGACCAT_CAGGGCCGGTTAATGTGGCTCTG
CETN1_L3_AAVS1_R1	CETN1	AAVS1	ACGTGGACGGAAGTGGGACCATC_CAGGGCCGGTTAATGTGGCTCTG
CNBD1_L1_AAVS1_R1	CNBD1	AAVS1	AGGTCGAGCTAGGCCTTTCAGTA_CAGGGCCGGTTAATGTGGCTCTG
CNBD1_L2_AAVS1_R1	CNBD1	AAVS1	GTCTATATAAAATATGGCCACCA_CAGGGCCGGTTAATGTGGCTCTG
CNBD1_L3_AAVS1_R1	CNBD1	AAVS1	GAGGCCCATTCACAGGACGCCAT_CAGGGCCGGTTAATGTGGCTCTG
NPM1_L1_AAVS1_R1	NPM1	AAVS1	AGTACCGTTCTTAAAGATAACTG_CAGGGCCGGTTAATGTGGCTCTG
NPM1_L2_AAVS1_R1	NPM1	AAVS1	CAGGTTGTGAACTAAAGGCCGAC_CAGGGCCGGTTAATGTGGCTCTG
NPM1_L3_AAVS1_R1	NPM1	AAVS1	TCCCTTCTAGGTTTCCCTTGGGG_CAGGGCCGGTTAATGTGGCTCTG
EIF4A3_copy_L1_AAVS1_R1	EIF4A3_copy	AAVS1	TAGATATGATTCGTCGCAGAAGC_CAGGGCCGGTTAATGTGGCTCTG
EIF4A3_copy_L2_AAVS1_R1	EIF4A3_copy	AAVS1	ATGACCGACCCAATCCGCATCTT_CAGGGCCGGTTAATGTGGCTCTG
EIF4A3_copy_L3_AAVS1_R1	EIF4A3_copy	AAVS1	GAGACCAGCGAGGAGGTGGATGT_CAGGGCCGGTTAATGTGGCTCTG
NAPA_copy_L1_AAVS1_R1	NAPA_copy	AAVS1	CAGCTGCTGGAAACGCGTTCTGC_CAGGGCCGGTTAATGTGGCTCTG
NAPA_copy_L2_AAVS1_R1	NAPA_copy	AAVS1	GTAGTCTGCAGACTGCTCGTAGT_CAGGGCCGGTTAATGTGGCTCTG
NAPA_copy_L3_AAVS1_R1	NAPA_copy	AAVS1	TGTGTAGATCTCGATTGCTCGCA_CAGGGCCGGTTAATGTGGCTCTG
AAVS1_L2_A3GALT2_R4	AAVS1	A3GALT2	CAGTGGCCACCCTGCGCTACCCT_TGCATGGACGTGGACCAGCACTT
AAVS1_L2_A3GALT2_R5	AAVS1	A3GALT2	CAGTGGCCACCCTGCGCTACCCT_ATGTTCTGCATGGACGTGGACCA
AAVS1_L2_A3GALT2_R6	AAVS1	A3GALT2	CAGTGGCCACCCTGCGCTACCCT_CTACGTGTTCACCGAGCTTCCGG
AAVS1_L2_AADACL3_R4	AAVS1	AADACL3	CAGTGGCCACCCTGCGCTACCCT_CTACCACGGTGGCGGGGGCGTCA
AAVS1_L2_AADACL3_R5	AAVS1	AADACL3	CAGTGGCCACCCTGCGCTACCCT_TGGATTTCAGCTCCTCCTGGCAA
AAVS1_L2_AADACL3_R6	AAVS1	AADACL3	CAGTGGCCACCCTGCGCTACCCT_AGTGCCAGTAAGAGACTGCTTGG
AAVS1_L2_AADACL4_R4	AAVS1	AADACL4	CAGTGGCCACCCTGCGCTACCCT_GCAGAACCAAAATGTCCCATTAC
AAVS1_L2_AADACL4_R5	AAVS1	AADACL4	CAGTGGCCACCCTGCGCTACCCT_CGGAAGTTCATGGTGACTTCTCT
AAVS1_L2_AADACL4_R6	AAVS1	AADACL4	CAGTGGCCACCCTGCGCTACCCT_CCATGGCCTGTGCAATTATCTGG
AAVS1_L2_ABTB2_R4	AAVS1	ABTB2	CAGTGGCCACCCTGCGCTACCCT_AGCCCCTACAACGGCGGGTCCCT
AAVS1_L2_ABTB2_R5	AAVS1	ABTB2	CAGTGGCCACCCTGCGCTACCCT_TTGCTGAGCCGAGGCGCCGACCC
AAVS1_L2_ABTB2_R6	AAVS1	ABTB2	CAGTGGCCACCCTGCGCTACCCT_GTGCGCATCCACGAGTACGCAGC
AAVS1_L2_ACSL1_R4	AAVS1	ACSL1	CAGTGGCCACCCTGCGCTACCCT_GTTGACAAGCCAGAGAAGGCCAA
AAVS1_L2_ACSL1_R5	AAVS1	ACSL1	CAGTGGCCACCCTGCGCTACCCT_GCAGCGGCATCATCAGAAACAAC
AAVS1_L2_ACSL1_R6	AAVS1	ACSL1	CAGTGGCCACCCTGCGCTACCCT_TACACCCTCTAATAAGAGTTTGG
AAVS1_L2_ACSL5_R4	AAVS1	ACSL5	CAGTGGCCACCCTGCGCTACCCT_CGCGGTGCCTCGACTCCTTAACA
AAVS1_L2_ACSL5_R5	AAVS1	ACSL5	CAGTGGCCACCCTGCGCTACCCT_CCAGAAGAACAATGACCTAACAA
AAVS1_L2_ACSL5_R6	AAVS1	ACSL5	CAGTGGCCACCCTGCGCTACCCT_GCTTCCAGCTGATATCGCCATGG
AAVS1_L2_ACSM2A_R4	AAVS1	ACSM2A	CAGTGGCCACCCTGCGCTACCCT_CATAAGTGAGCACAAGATGTTCA
AAVS1_L2_ACSM2A_R5	AAVS1	ACSM2A	CAGTGGCCACCCTGCGCTACCCT_CCTACAGTGACGCAGTTCTGTAG
AAVS1_L2_ACSM2A_R6	AAVS1	ACSM2A	CAGTGGCCACCCTGCGCTACCCT_CATGCTCCTAATGCCCAAGGTTC
AAVS1_L2_ACSM2B_R4	AAVS1	ACSM2B	CAGTGGCCACCCTGCGCTACCCT_AAAAGTGAGCCCAAGATGTTCAG
AAVS1_L2_ACSM2B_R5	AAVS1	ACSM2B	CAGTGGCCACCCTGCGCTACCCT_CAAGATTCCAAAAGTGAGCCCAA
AAVS1_L2_ACSM2B_R6	AAVS1	ACSM2B	CAGTGGCCACCCTGCGCTACCCT_CAAAAGTGAGCCCAAGATGTTCA
AAVS1_L2_ACSM4_R4	AAVS1	ACSM4	CAGTGGCCACCCTGCGCTACCCT_GGACCACTGGTCCAGCACATCTG
AAVS1_L2_ACSM4_R5	AAVS1	ACSM4	CAGTGGCCACCCTGCGCTACCCT_TCTTAAGGTCAGGACACTCCAAT
AAVS1_L2_ACSM4_R6	AAVS1	ACSM4	CAGTGGCCACCCTGCGCTACCCT_ATGCACAAAAACACAGGCTCCAC
AAVS1_L2_ACSM6_R4	AAVS1	ACSM6	CAGTGGCCACCCTGCGCTACCCT_CCAAGGGTACAACAGGAGCTCCC
AAVS1_L2_ACSM6_R5	AAVS1	ACSM6	CAGTGGCCACCCTGCGCTACCCT_CAAGGTGGGGCAGTCGGACACGG
AAVS1_L2_ACSM6_R6	AAVS1	ACSM6	CAGTGGCCACCCTGCGCTACCCT_AGAGGGCGGGGTAAGGCCCTCTG
AAVS1_L2_ACTL7A_R4	AAVS1	ACTL7A	CAGTGGCCACCCTGCGCTACCCT_GAGCCACAAGAACCTACTGAATC
AAVS1_L2_ACTL7A_R5	AAVS1	ACTL7A	CAGTGGCCACCCTGCGCTACCCT_CTACGTGGTCCCCATCTACGAGG
AAVS1_L2_ACTL7A_R6	AAVS1	ACTL7A	CAGTGGCCACCCTGCGCTACCCT_TACGTGGTCCCCATCTACGAGGG
AAVS1_L2_ACTL7B_R4	AAVS1	ACTL7B	CAGTGGCCACCCTGCGCTACCCT_CATATCCGAGGGCGACGTGCTGC
AAVS1_L2_ACTL7B_R5	AAVS1	ACTL7B	CAGTGGCCACCCTGCGCTACCCT_GAGGGCGACGTGCTGCCGGGCCT
AAVS1_L2_ACTL7B_R6	AAVS1	ACTL7B	CAGTGGCCACCCTGCGCTACCCT_CGGACGACCACCTGCACATCATA
AAVS1_L2_ACTL9_R4	AAVS1	ACTL9	CAGTGGCCACCCTGCGCTACCCT_GCCGAGCTCATCTGGCGCCACCT
AAVS1_L2_ACTL9_R5	AAVS1	ACTL9	CAGTGGCCACCCTGCGCTACCCT_GCTGGGCAGGCCAGCCCCACCTA
AAVS1_L2_ACTL9_R6	AAVS1	ACTL9	CAGTGGCCACCCTGCGCTACCCT_GCCCGGCCACCAACCGCGAGAAG
AAVS1_L2_ACTRT1_R4	AAVS1	ACTRT1	CAGTGGCCACCCTGCGCTACCCT_GTGGGGCAAGAAGCCCTGTACAA
AAVS1_L2_ACTRT1_R5	AAVS1	ACTRT1	CAGTGGCCACCCTGCGCTACCCT_ACTTCCCTTGCATACTCAACAAG
AAVS1_L2_ACTRT1_R6	AAVS1	ACTRT1	CAGTGGCCACCCTGCGCTACCCT_CTAGCGGGTTTAACTTCCCTTGC
AAVS1_L2_ACTRT2_R4	AAVS1	ACTRT2	CAGTGGCCACCCTGCGCTACCCT_CAACGGAGCCCTCCCTGAACCCC
AAVS1_L2_ACTRT2_R5	AAVS1	ACTRT2	CAGTGGCCACCCTGCGCTACCCT_GGCGTGCCCGCTTTCTACCTGTC
AAVS1_L2_ACTRT2_R6	AAVS1	ACTRT2	CAGTGGCCACCCTGCGCTACCCT_GAGCGTGGCCTGATCACAGGGTG
AAVS1_L2_ACVR1B_R4	AAVS1	ACVR1B	CAGTGGCCACCCTGCGCTACCCT_GGGCCCGGTGGAGCTGGTAGGCA
AAVS1_L2_ACVR1B_R5	AAVS1	ACVR1B	CAGTGGCCACCCTGCGCTACCCT_TGACTATCATGAGCACGGGTCCC
AAVS1_L2_ACVR1B_R6	AAVS1	ACVR1B	CAGTGGCCACCCTGCGCTACCCT_CCCCTCTTTGTCCAGCGCACAGT
AAVS1_L2_ACVR2A_R4	AAVS1	ACVR2A	CAGTGGCCACCCTGCGCTACCCT_TGGTTCCATTGAAATAGTGAAAC
AAVS1_L2_ACVR2A_R5	AAVS1	ACVR2A	CAGTGGCCACCCTGCGCTACCCT_CATGAGGATATACCTGGCCTAAA
AAVS1_L2_ACVR2A_R6	AAVS1	ACVR2A	CAGTGGCCACCCTGCGCTACCCT_ATTGGTGCAGAAAAACGAGGCAC
AAVS1_L2_ACVR2B_R4	AAVS1	ACVR2B	CAGTGGCCACCCTGCGCTACCCT_GATGTACCGGCATCGCAAGCCCC
AAVS1_L2_ACVR2B_R5	AAVS1	ACVR2B	CAGTGGCCACCCTGCGCTACCCT_ACGAGCTCGATGGTGCCAGAGCT
AAVS1_L2_ACVR2B_R6	AAVS1	ACVR2B	CAGTGGCCACCCTGCGCTACCCT_CCAGTCACGTACGAGCCACCCCC
AAVS1_L2_ADAM18_R4	AAVS1	ADAM18	CAGTGGCCACCCTGCGCTACCCT_TGGCACTGTATGCAATAAAAGCT
AAVS1_L2_ADAM18_R5	AAVS1	ADAM18	CAGTGGCCACCCTGCGCTACCCT_GGAGTGCCAGTGGTAGAAAGATT
AAVS1_L2_ADAM18_R6	AAVS1	ADAM18	CAGTGGCCACCCTGCGCTACCCT_GTATCCAGATGCAATAGGTTTGG
AAVS1_L2_ADAM20_R4	AAVS1	ADAM20	CAGTGGCCACCCTGCGCTACCCT_GACTGAAGTACTGTGGGAATCTA
AAVS1_L2_ADAM20_R5	AAVS1	ADAM20	CAGTGGCCACCCTGCGCTACCCT_ACCGCCTCCATATCCAGGGAATA
AAVS1_L2_ADAM20_R6	AAVS1	ADAM20	CAGTGGCCACCCTGCGCTACCCT_GAAGAATTATAACCTTAATAATC
AAVS1_L2_ADAM21_R4	AAVS1	ADAM21	CAGTGGCCACCCTGCGCTACCCT_TCTTATAAACCAGGTGTTCAAAT
AAVS1_L2_ADAM21_R5	AAVS1	ADAM21	CAGTGGCCACCCTGCGCTACCCT_AACAGACAACAGGCGTCTTGTTC
AAVS1_L2_ADAM21_R6	AAVS1	ADAM21	CAGTGGCCACCCTGCGCTACCCT_CTGCAACATAGGCTAGGCCAAGT
AAVS1_L2_ADAM29_R4	AAVS1	ADAM29	CAGTGGCCACCCTGCGCTACCCT_TACCATCAGGGAAAGTGTGTAGA
AAVS1_L2_ADAM29_R5	AAVS1	ADAM29	CAGTGGCCACCCTGCGCTACCCT_ACAACCTAGATGCATAATGCATG
AAVS1_L2_ADAM29_R6	AAVS1	ADAM29	CAGTGGCCACCCTGCGCTACCCT_GTGCAGGCGCAAATACTGCAAGT
AAVS1_L2_ADAM30_R4	AAVS1	ADAM30	CAGTGGCCACCCTGCGCTACCCT_AATGCTCGCCTGTCATCAGATTG
AAVS1_L2_ADAM30_R5	AAVS1	ADAM30	CAGTGGCCACCCTGCGCTACCCT_AAAGGCAAGAAGCACGTCCTCCA
AAVS1_L2_ADAM30_R6	AAVS1	ADAM30	CAGTGGCCACCCTGCGCTACCCT_AGTGTATCCTCATACGAACATCT
AAVS1_L2_ADAM32_R4	AAVS1	ADAM32	CAGTGGCCACCCTGCGCTACCCT_CAAATACACTCTCACAACGTGCA
AAVS1_L2_ADAM32_R5	AAVS1	ADAM32	CAGTGGCCACCCTGCGCTACCCT_CTAGTTATCATACTTACAGCCTC
AAVS1_L2_ADAM32_R6	AAVS1	ADAM32	CAGTGGCCACCCTGCGCTACCCT_TTTGGGTCGTCATATGATATTCC
AAVS1_L2_ADAM9_R4	AAVS1	ADAM9	CAGTGGCCACCCTGCGCTACCCT_TGATGCTCAATGTCAAGTCATCT
AAVS1_L2_ADAM9_R5	AAVS1	ADAM9	CAGTGGCCACCCTGCGCTACCCT_AAGGAGCCACGCAGGCGGGATTA
AAVS1_L2_ADAM9_R6	AAVS1	ADAM9	CAGTGGCCACCCTGCGCTACCCT_AGAGTACTGCAATGGTTCTTCTC
AAVS1_L2_ADAMTS1_R4	AAVS1	ADAMTS1	CAGTGGCCACCCTGCGCTACCCT_GGTGGCAGCCAGATTGTACAAAC
AAVS1_L2_ADAMTS1_R5	AAVS1	ADAMTS1	CAGTGGCCACCCTGCGCTACCCT_GGAAACCGACCTGGCGCACTGCT
AAVS1_L2_ADAMTS1_R6	AAVS1	ADAMTS1	CAGTGGCCACCCTGCGCTACCCT_CGGTGGCAGCCAGATTGTACAAA
AAVS1_L2_ADAMTS9_R4	AAVS1	ADAMTS9	CAGTGGCCACCCTGCGCTACCCT_TGATCAAAGATGCGATCGGCTGC
AAVS1_L2_ADAMTS9_R5	AAVS1	ADAMTS9	CAGTGGCCACCCTGCGCTACCCT_CGTAGCACTGGTTATGGCGAGTG
AAVS1_L2_ADAMTS9_R6	AAVS1	ADAMTS9	CAGTGGCCACCCTGCGCTACCCT_AAAGCAAGCTGGATGCGATCATG
AAVS1_L2_ADRA1A_R4	AAVS1	ADRA1A	CAGTGGCCACCCTGCGCTACCCT_GGCTGGAGGCAGCCGGCCCCCGA
AAVS1_L2_ADRA1A_R5	AAVS1	ADRA1A	CAGTGGCCACCCTGCGCTACCCT_GCATCCATCGGAAAAACGCCCCG
AAVS1_L2_ADRA1A_R6	AAVS1	ADRA1A	CAGTGGCCACCCTGCGCTACCCT_TGCAACATCTGGGCGGCAGTGGA
AAVS1_L2_AEBP1_R4	AAVS1	AEBP1	CAGTGGCCACCCTGCGCTACCCT_ATCCGCATCTACCCACTCACCTG
AAVS1_L2_AEBP1_R5	AAVS1	AEBP1	CAGTGGCCACCCTGCGCTACCCT_ACTGAGGACGACTACTATGATGG
AAVS1_L2_AEBP1_R6	AAVS1	AEBP1	CAGTGGCCACCCTGCGCTACCCT_CATCGCGGTACTCTCGGCACAGG
AAVS1_L2_AHCY_R4	AAVS1	AHCY	CAGTGGCCACCCTGCGCTACCCT_GAGGCATCTCTGAGGAGACCACG
AAVS1_L2_AHCY_R5	AAVS1	AHCY	CAGTGGCCACCCTGCGCTACCCT_ACTGAAGGGCGCCCGCATCGCTG
AAVS1_L2_AHCY_R6	AAVS1	AHCY	CAGTGGCCACCCTGCGCTACCCT_TGGACGACGGGGGCGACCTCACC
AAVS1_L2_AHCYL1_R4	AAVS1	AHCYL1	CAGTGGCCACCCTGCGCTACCCT_TAAGAAGTATCCAAACGTGTTTA
AAVS1_L2_AHCYL1_R5	AAVS1	AHCYL1	CAGTGGCCACCCTGCGCTACCCT_ACTCAGGAAACGTGCTCAGGGGG
AAVS1_L2_AHCYL1_R6	AAVS1	AHCYL1	CAGTGGCCACCCTGCGCTACCCT_ACCCACTGGGTTTATAAGAAGTA
AAVS1_L2_ALK_R4	AAVS1	ALK	CAGTGGCCACCCTGCGCTACCCT_TGTCTCATCGCAGCCGATATGGT
AAVS1_L2_ALK_R5	AAVS1	ALK	CAGTGGCCACCCTGCGCTACCCT_GCCCTAGAACCGAGGAGTTATTC
AAVS1_L2_ALK_R6	AAVS1	ALK	CAGTGGCCACCCTGCGCTACCCT_TCTATTGCAGTTAGCGGAGAGGA
AAVS1_L2_ANPEP_R4	AAVS1	ANPEP	CAGTGGCCACCCTGCGCTACCCT_CTGTCCGAGGACGTATTCAAGCA
AAVS1_L2_ANPEP_R5	AAVS1	ANPEP	CAGTGGCCACCCTGCGCTACCCT_ACATCACGCTTATCCACCCCAAG
AAVS1_L2_ANPEP_R6	AAVS1	ANPEP	CAGTGGCCACCCTGCGCTACCCT_CATGCTTCGATGAGCCGGCCATG
AAVS1_L2_ARAF_R4	AAVS1	ARAF	CAGTGGCCACCCTGCGCTACCCT_CATGGCTTCCGTTGCCAAACCTG
AAVS1_L2_ARAF_R5	AAVS1	ARAF	CAGTGGCCACCCTGCGCTACCCT_CATGCCCCCTGCAGACGAAAGAC
AAVS1_L2_ARAF_R6	AAVS1	ARAF	CAGTGGCCACCCTGCGCTACCCT_GCAACTCATTCAGGGGGCGGTTC
AAVS1_L2_ARF4_R4	AAVS1	ARF4	CAGTGGCCACCCTGCGCTACCCT_GTGGTAGATAGCAACGATCGTGA
AAVS1_L2_ARF4_R5	AAVS1	ARF4	CAGTGGCCACCCTGCGCTACCCT_AGTTTATACAGAATGGTTGTCTT
AAVS1_L2_ARF4_R6	AAVS1	ARF4	CAGTGGCCACCCTGCGCTACCCT_AAAACATACAGTATCCCTTACCT
AAVS1_L2_ARF5_R4	AAVS1	ARF5	CAGTGGCCACCCTGCGCTACCCT_CGCGGATCTTCGGGAAGAAGCAG
AAVS1_L2_ARF5_R5	AAVS1	ARF5	CAGTGGCCACCCTGCGCTACCCT_TTGGACCCGCTCCCGGTCATTAC
AAVS1_L2_ARF5_R6	AAVS1	ARF5	CAGTGGCCACCCTGCGCTACCCT_TCTGCAGGCTTCAATGTAGAAAC
AAVS1_L2_ARID1A_R4	AAVS1	ARID1A	CAGTGGCCACCCTGCGCTACCCT_CCTGCGGTGGAGGGAAGCGCTGC
AAVS1_L2_ARID1A_R5	AAVS1	ARID1A	CAGTGGCCACCCTGCGCTACCCT_GGGCCATAAGGCCGGTTGCCCAT
AAVS1_L2_ARID1A_R6	AAVS1	ARID1A	CAGTGGCCACCCTGCGCTACCCT_GTCCCGCCATATGGCTGAGGTCT
AAVS1_L2_ARID1B_R4	AAVS1	ARID1B	CAGTGGCCACCCTGCGCTACCCT_CCTATGGAGCCAGTTACGACCGA
AAVS1_L2_ARID1B_R5	AAVS1	ARID1B	CAGTGGCCACCCTGCGCTACCCT_CCCGGCATGAACCAGAGTGGACT
AAVS1_L2_ARID1B_R6	AAVS1	ARID1B	CAGTGGCCACCCTGCGCTACCCT_AGCGCTTCGCCGGCCAGAACCAG
AAVS1_L2_ARIH1_R4	AAVS1	ARIH1	CAGTGGCCACCCTGCGCTACCCT_GCATCAGGATATTGGACTTTAAC
AAVS1_L2_ARIH1_R5	AAVS1	ARIH1	CAGTGGCCACCCTGCGCTACCCT_AGGGTATCATCGTCCGGCTCGTC
AAVS1_L2_ARIH1_R6	AAVS1	ARIH1	CAGTGGCCACCCTGCGCTACCCT_ACTGGCCTTGAATGTGGACATAA
AAVS1_L2_ARIH2_R4	AAVS1	ARIH2	CAGTGGCCACCCTGCGCTACCCT_CGTGGGAGTAGCCAGCGATGTGG
AAVS1_L2_ARIH2_R5	AAVS1	ARIH2	CAGTGGCCACCCTGCGCTACCCT_CCTTTCGCACAAACTGCATACAC
AAVS1_L2_ARIH2_R6	AAVS1	ARIH2	CAGTGGCCACCCTGCGCTACCCT_TGCTCACCATGTGATTGCAGCCT
AAVS1_L2_ARSA_R4	AAVS1	ARSA	CAGTGGCCACCCTGCGCTACCCT_ATCGATTTCTAGGCATCCCGTAC
AAVS1_L2_ARSA_R5	AAVS1	ARSA	CAGTGGCCACCCTGCGCTACCCT_TAGGCATCCCGTACTCCCACGAC
AAVS1_L2_ARSA_R6	AAVS1	ARSA	CAGTGGCCACCCTGCGCTACCCT_GCCCATGACCTCATGGCCGACGC
AAVS1_L2_ARSD_R4	AAVS1	ARSD	CAGTGGCCACCCTGCGCTACCCT_GGTGGACTCCCTGAGAACGAAAC
AAVS1_L2_ARSD_R5	AAVS1	ARSD	CAGTGGCCACCCTGCGCTACCCT_TGGGGAAAAGTCAGCATGGCTTA
AAVS1_L2_ARSD_R6	AAVS1	ARSD	CAGTGGCCACCCTGCGCTACCCT_GTTCCATCCCCCTAACTGGCTGT
AAVS1_L2_ARSG_R4	AAVS1	ARSG	CAGTGGCCACCCTGCGCTACCCT_ATTACTACTTTGGAATCCCATAT
AAVS1_L2_ARSG_R5	AAVS1	ARSG	CAGTGGCCACCCTGCGCTACCCT_CACTGACGTGGCCCTCCCTCTTT
AAVS1_L2_ARSG_R6	AAVS1	ARSG	CAGTGGCCACCCTGCGCTACCCT_AGTACAGCCCATATCATGGCTAT
AAVS1_L2_ASB13_R4	AAVS1	ASB13	CAGTGGCCACCCTGCGCTACCCT_TTGACGTCGGGGCCAATCTGGAA
AAVS1_L2_ASB13_R5	AAVS1	ASB13	CAGTGGCCACCCTGCGCTACCCT_TCGGGCAGCATCGAGTGTGTGAA
AAVS1_L2_ASB13_R6	AAVS1	ASB13	CAGTGGCCACCCTGCGCTACCCT_ACGCAGGCGCCGCTCTCGATCAG
AAVS1_L2_ASB14_R4	AAVS1	ASB14	CAGTGGCCACCCTGCGCTACCCT_GAGCTGATGCCAACATCCCTAAG
AAVS1_L2_ASB14_R5	AAVS1	ASB14	CAGTGGCCACCCTGCGCTACCCT_ACTGTGCAGCAGCAGGAGCACAT
AAVS1_L2_ASB14_R6	AAVS1	ASB14	CAGTGGCCACCCTGCGCTACCCT_CCAGCTGTGCTGCGTGACTGCTA
AAVS1_L2_ASB2_R4	AAVS1	ASB2	CAGTGGCCACCCTGCGCTACCCT_CGTCGAAGCGCGCGCTCAGCAGC
AAVS1_L2_ASB2_R5	AAVS1	ASB2	CAGTGGCCACCCTGCGCTACCCT_TAGAGCGGTGTCTCTCGGGATTT
AAVS1_L2_ASB2_R6	AAVS1	ASB2	CAGTGGCCACCCTGCGCTACCCT_GTACATGCAGACGCGGTGGCCTC
AAVS1_L2_ASB9_R4	AAVS1	ASB9	CAGTGGCCACCCTGCGCTACCCT_TAGCTTATGGGGGCAACATTGAC
AAVS1_L2_ASB9_R5	AAVS1	ASB9	CAGTGGCCACCCTGCGCTACCCT_AGCTGCCCTTACCTGAGCTCCAT
AAVS1_L2_ASB9_R6	AAVS1	ASB9	CAGTGGCCACCCTGCGCTACCCT_GGGGTGGGCTGTGAACATCATCA
AAVS1_L2_ASCC3_R4	AAVS1	ASCC3	CAGTGGCCACCCTGCGCTACCCT_AGCAGACGTCTAGAGCCACTAGG
AAVS1_L2_ASCC3_R5	AAVS1	ASCC3	CAGTGGCCACCCTGCGCTACCCT_GGCGGTATATATTGCACCCCTAA
AAVS1_L2_ASCC3_R6	AAVS1	ASCC3	CAGTGGCCACCCTGCGCTACCCT_GTCGAGCTGGACGACCACAATTT
AAVS1_L2_ASF1A_R4	AAVS1	ASF1A	CAGTGGCCACCCTGCGCTACCCT_AGGGAAAATCCACCAGTAAAACC
AAVS1_L2_ASF1A_R5	AAVS1	ASF1A	CAGTGGCCACCCTGCGCTACCCT_TCTATGTGGGCTCTGCAGAAAGT
AAVS1_L2_ASF1A_R6	AAVS1	ASF1A	CAGTGGCCACCCTGCGCTACCCT_AGTGGGTCCTGTTCCCGCAGGAA
AAVS1_L2_ASF1B_R4	AAVS1	ASF1B	CAGTGGCCACCCTGCGCTACCCT_AGAGACTGATGCCGTGGGTGTGA
AAVS1_L2_ASF1B_R5	AAVS1	ASF1B	CAGTGGCCACCCTGCGCTACCCT_TCAACCCTGAGCTGCGTGAGAAC
AAVS1_L2_ASF1B_R6	AAVS1	ASF1B	CAGTGGCCACCCTGCGCTACCCT_GCTTCGAGTGCAGTGAAGCCCTG
AAVS1_L2_ATP10B_R4	AAVS1	ATP10B	CAGTGGCCACCCTGCGCTACCCT_TCCATTCAATGTCGAGCCCTCAA
AAVS1_L2_ATP10B_R5	AAVS1	ATP10B	CAGTGGCCACCCTGCGCTACCCT_AGAACATCCCATACCTACAGCTC
AAVS1_L2_ATP10B_R6	AAVS1	ATP10B	CAGTGGCCACCCTGCGCTACCCT_CATCCCATAGGTTGTAAGCGAAG
AAVS1_L2_ATP10D_R4	AAVS1	ATP10D	CAGTGGCCACCCTGCGCTACCCT_GCTGAAACCAGCATTGACAACAG
AAVS1_L2_ATP10D_R5	AAVS1	ATP10D	CAGTGGCCACCCTGCGCTACCCT_ACGGAAATCCAACACTCACCATT
AAVS1_L2_ATP10D_R6	AAVS1	ATP10D	CAGTGGCCACCCTGCGCTACCCT_GGTTGCAGAGCTGCCAATTTATA
AAVS1_L2_ATP11A_R4	AAVS1	ATP11A	CAGTGGCCACCCTGCGCTACCCT_ACGCCACCATCGAGTGTGAGCAG
AAVS1_L2_ATP11A_R5	AAVS1	ATP11A	CAGTGGCCACCCTGCGCTACCCT_TAGACGCATTACGCGGTCCAGGA
AAVS1_L2_ATP11A_R6	AAVS1	ATP11A	CAGTGGCCACCCTGCGCTACCCT_GAACGAGCTTGCCGTGCTGAATG
AAVS1_L2_ATP11C_R4	AAVS1	ATP11C	CAGTGGCCACCCTGCGCTACCCT_ATGCTGTCCGGCGACGTATGAGT
AAVS1_L2_ATP11C_R5	AAVS1	ATP11C	CAGTGGCCACCCTGCGCTACCCT_GCGTAGCTCCTTTCAGCAAGAGA
AAVS1_L2_ATP11C_R6	AAVS1	ATP11C	CAGTGGCCACCCTGCGCTACCCT_TACTGTGACGTACATGGAGACAG
AAVS1_L2_ATP1B4_R4	AAVS1	ATP1B4	CAGTGGCCACCCTGCGCTACCCT_GAACCCGACACTTGGCAGCATTA
AAVS1_L2_ATP1B4_R5	AAVS1	ATP1B4	CAGTGGCCACCCTGCGCTACCCT_GGCACCACCGTCACCCGAGCCTC
AAVS1_L2_ATP1B4_R6	AAVS1	ATP1B4	CAGTGGCCACCCTGCGCTACCCT_CCCGCTCCGTGAAGGTTGGTATA
AAVS1_L2_ATP2A2_R4	AAVS1	ATP2A2	CAGTGGCCACCCTGCGCTACCCT_CTGCTGATATAAGGTTAACTTCC
AAVS1_L2_ATP2A2_R5	AAVS1	ATP2A2	CAGTGGCCACCCTGCGCTACCCT_GAAAGACCCTTCAATTCGGTATC
AAVS1_L2_ATP2A2_R6	AAVS1	ATP2A2	CAGTGGCCACCCTGCGCTACCCT_GCTTACCTGCCATACACCCACAA
AAVS1_L2_ATP2C1_R4	AAVS1	ATP2C1	CAGTGGCCACCCTGCGCTACCCT_GGCAATACTTATCGTTGTTACAG
AAVS1_L2_ATP2C1_R5	AAVS1	ATP2C1	CAGTGGCCACCCTGCGCTACCCT_GGTACGTACCTTCATTGCAAGAG
AAVS1_L2_ATP2C1_R6	AAVS1	ATP2C1	CAGTGGCCACCCTGCGCTACCCT_GGCCTACCTTTGGTACTATTTGT
AAVS1_L2_ATP4B_R4	AAVS1	ATP4B	CAGTGGCCACCCTGCGCTACCCT_ACGGCAGATATGCTGCAGAACTG
AAVS1_L2_ATP4B_R5	AAVS1	ATP4B	CAGTGGCCACCCTGCGCTACCCT_GCGCTCCCAACCACACCAAGTTC
AAVS1_L2_ATP4B_R6	AAVS1	ATP4B	CAGTGGCCACCCTGCGCTACCCT_GGAGCGCGGAAACTCTCCTGGAA
AAVS1_L2_ATP6V1G2_R4	AAVS1	ATP6V1G2	CAGTGGCCACCCTGCGCTACCCT_TGCAAGCTGAGAAGCGGGCAGCT
AAVS1_L2_ATP6V1G2_R5	AAVS1	ATP6V1G2	CAGTGGCCACCCTGCGCTACCCT_AAGGTATCCAGCAGCTTCTGCAA
AAVS1_L2_ATP6V1G2_R6	AAVS1	ATP6V1G2	CAGTGGCCACCCTGCGCTACCCT_GTCCCAAGGTATCCAGCAGCTTC
AAVS1_L2_ATP6V1G3_R4	AAVS1	ATP6V1G3	CAGTGGCCACCCTGCGCTACCCT_AGGCAGAAAAACGGGCCAAGGAC
AAVS1_L2_ATP6V1G3_R5	AAVS1	ATP6V1G3	CAGTGGCCACCCTGCGCTACCCT_GATGAAATAGAAGAACAAACACT
AAVS1_L2_ATP6V1G3_R6	AAVS1	ATP6V1G3	CAGTGGCCACCCTGCGCTACCCT_GGTAGATAATGGGCTCTCAGAAT
AAVS1_L2_AURKA_R4	AAVS1	AURKA	CAGTGGCCACCCTGCGCTACCCT_CCAGGTGCCGATGGCAGGGGCTG
AAVS1_L2_AURKA_R5	AAVS1	AURKA	CAGTGGCCACCCTGCGCTACCCT_AACATGAACCTGAAAACTCACCG
AAVS1_L2_AURKA_R6	AAVS1	AURKA	CAGTGGCCACCCTGCGCTACCCT_TCTATAAACTGTTCCAAGTGGTG
AAVS1_L2_AURKB_R4	AAVS1	AURKB	CAGTGGCCACCCTGCGCTACCCT_GGGCTCAAGGGAGAGCTGAAGAT
AAVS1_L2_AURKB_R5	AAVS1	AURKB	CAGTGGCCACCCTGCGCTACCCT_TATGACCGGAGGAGGATCTACTT
AAVS1_L2_AURKB_R6	AAVS1	AURKB	CAGTGGCCACCCTGCGCTACCCT_GAAACGTGTACTTGGCTCGGGAG
[truncated: 9,894 more rows]
