# Supplementary material for: Comparative optimization of combinatorial CRISPR screens
Source: Nat Commun. 2022 May 5;13:2469. doi: 10.1038/s41467-022-30196-9 (PMC9072436; doi:10.1038/s41467-022-30196-9)
Supplement: Supplementary file 12 — Supplementary Data 9 [file 41467_2022_30196_MOESM12_ESM.xlsx]

## Sheet: Supplementary data 9
Supplementary Data 9: Raw counts from CRISPR screens
pairs	IPC298_enCas12a_RepA	IPC298_enCas12a_RepB	IPC298_enCas12a_RepC	IPC298_SPCR1-SCR27_RepA	IPC298_SPCR1-SCR27_RepB	IPC298_SPCR1-SCR27_RepC	IPC298_SPCR1-SCR43_RepA	IPC298_SPCR1-SCR43_RepB	IPC298_SPCR1-SCR43_RepC	IPC298_SPCR1-WCR3_RepA	IPC298_SPCR1-WCR3_RepB	IPC298_SPCR1-WCR3_RepC	IPC298_VCR1-SCR27_RepA	IPC298_VCR1-SCR27_RepB	IPC298_VCR1-SCR27_RepC	IPC298_VCR1-SCR43_RepA	IPC298_VCR1-SCR43_RepB	IPC298_VCR1-SCR43_RepC	IPC298_VCR1-WCR3_RepA	IPC298_VCR1-WCR3_RepB	IPC298_VCR1-WCR3_RepC	IPC298_WCR2-WCR3_RepA	IPC298_WCR2-WCR3_RepB	IPC298_WCR2-WCR3_RepC	IPC298_WCR3-VCR1_RepA	IPC298_WCR3-VCR1_RepB	IPC298_WCR3-VCR1_RepC	MELJUSO_enCas12a_RepA	MELJUSO_enCas12a_RepB	MELJUSO_enCas12a_RepC	MELJUSO_VCR1-WCR3_RepA	MELJUSO_VCR1-WCR3_RepB	MELJUSO_VCR1-WCR3_RepC	MELJUSO_WCR2-WCR3_RepA	MELJUSO_WCR2-WCR3_RepB	MELJUSO_WCR2-WCR3_RepC	pDNA_enCas12a	pDNA_SPCR1-SCR27	pDNA_SPCR1-SCR43	pDNA_SPCR1-WCR3	pDNA_VCR1-SCR27	pDNA_VCR1-SCR43	pDNA_VCR1-WCR3	pDNA_WCR2-WCR3	pDNA_WCR3-VCR1	PK1_enCas12a_RepA	PK1_enCas12a_RepB	PK1_enCas12a_RepC	PK1_VCR1-WCR3_RepA
A3GALT2_L1_AAVS1_R1	1141	1882	1689	1623	712	1236	2875	1672	3284	367	172	208	2338	1720	2305	1899	1277	2592	2388	480	1002	1210	1549	1430	399	494	529	1105	865	1415	1556	1084	2140	1717	1403	1742	1658	2574	2705	1601	1755	3344	2877	1670	12275	1434	1367	1103	845
A3GALT2_L1_GLT6D1_R1	968	1851	1021	716	812	1023	1068	731	1906	477	167	606	1906	1235	2553	859	1057	1768	783	192	751	1106	693	989	253	427	162	1124	835	1367	1267	641	1528	795	724	1310	1353	3123	1638	4614	1712	3480	2754	1989	8953	1290	931	809	300
A3GALT2_L1_GLT6D1_R2	1187	622	840	688	975	704	1253	440	1749	771	150	321	1143	586	754	784	744	958	778	394	771	859	1357	924	557	741	528	775	601	1072	1002	758	1461	667	999	1046	1105	2422	1904	2013	1534	3320	2358	1854	13758	677	481	1229	292
A3GALT2_L1_GLT6D1_R3	1685	1677	2585	668	611	994	890	479	1302	696	86	346	873	809	891	653	424	423	981	134	536	660	1424	1028	489	661	852	792	846	1158	1087	618	1644	1206	755	1225	1357	2860	3047	3982	2238	3343	2631	2134	25006	1114	578	1309	327
A3GALT2_L2_AAVS1_R1	2484	2047	1816	1034	818	1590	383	349	1336	1115	459	1015	2006	1340	1378	996	876	1949	879	338	1114	1607	1552	1173	452	519	251	1758	1094	2247	1266	888	1999	1355	1313	1260	1606	2769	924	5385	1793	3193	2368	1923	9969	2037	1415	1697	490
A3GALT2_L2_GLT6D1_R1	1632	2409	2827	970	1049	1444	1923	1118	3249	1432	666	558	2776	1444	1866	1544	1135	1694	1035	539	1034	1131	1345	1394	446	210	363	1807	1388	1967	1687	1103	2130	1119	926	1106	1840	3522	4156	5541	2079	4852	3727	2324	14268	2236	2212	1897	697
A3GALT2_L2_GLT6D1_R2	1016	1718	1599	869	814	853	755	485	1484	773	308	950	1858	1760	1598	810	638	1303	1592	384	905	1368	2202	2706	390	412	388	1327	881	1485	1272	869	1909	1377	1222	1738	1432	3026	2170	6287	3288	3979	3722	2785	15338	1561	1094	1719	965
A3GALT2_L2_GLT6D1_R3	3018	3957	2031	489	461	330	435	222	481	453	347	340	670	367	386	355	289	381	387	215	374	607	1061	1031	261	665	263	1835	1738	2563	878	549	1034	478	814	982	1986	2167	1957	4397	1708	2765	2745	1907	17501	2742	1494	1455	371
A3GALT2_L3_AAVS1_R1	3382	4407	3504	570	474	681	956	734	1477	723	265	374	2040	2260	2408	1285	1021	1547	2143	595	785	644	1375	919	327	306	103	2493	2083	3244	1258	1073	1967	592	774	969	3057	2054	1702	2247	2007	3104	2902	1391	5962	3587	1784	3504	679
A3GALT2_L3_GLT6D1_R1	1661	2519	2176	451	380	1013	787	322	1951	132	129	145	1579	1215	974	809	616	1034	1642	336	657	616	926	1510	199	117	107	2656	1295	2440	930	761	1206	559	469	708	2077	1776	2018	2182	1678	2967	2776	1626	6235	1910	1954	2374	358
A3GALT2_L3_GLT6D1_R2	1184	1005	1246	530	545	1057	524	493	890	354	432	330	559	793	930	616	542	1179	815	235	960	792	1153	1548	581	602	481	1145	824	1887	1421	705	1632	915	606	1255	1424	2133	1554	2762	735	2965	3013	1834	10182	873	592	940	591
A3GALT2_L3_GLT6D1_R3	2733	2835	2219	437	357	1107	503	236	943	294	240	173	797	441	664	610	487	792	1240	453	1024	1004	1160	1609	742	556	364	1511	1123	1689	1471	837	1681	1274	979	1327	1546	2572	2264	2332	1554	3542	3983	2561	15428	1505	1360	1444	565
AADACL3_L1_AADACL4_R1	1081	608	849	327	402	516	282	307	752	401	192	828	725	707	592	490	339	509	557	176	332	499	892	710	134	363	236	1256	897	1037	849	580	1184	602	625	854	1217	2087	1528	1909	1018	2581	2483	1505	10582	1270	693	1401	260
AADACL3_L1_AADACL4_R2	1145	917	2576	563	708	464	786	332	531	443	157	300	1608	1018	1451	756	618	1156	826	662	751	677	844	723	281	352	238	797	609	1180	956	881	1478	920	635	1187	859	2310	1324	3191	2065	3192	3199	1881	9685	954	771	638	528
AADACL3_L1_AADACL4_R3	1358	1003	1260	670	439	1071	634	226	397	56	25	59	1451	1691	1803	904	622	1159	1068	720	552	1334	819	1212	304	326	241	1193	1222	1276	1464	1043	1780	1184	968	1399	934	2431	1309	536	1996	3420	3206	2273	13870	1379	1022	1196	804
AADACL3_L1_AAVS1_R1	2232	3287	1209	644	543	458	408	663	954	784	355	486	2572	1782	1647	892	647	1186	950	428	881	1129	1435	1089	339	323	469	1503	1151	1516	1287	934	1522	804	786	1190	1358	1613	971	3487	1775	2171	2484	1446	9477	1458	897	1744	506
AADACL3_L2_AADACL4_R1	1612	2244	2940	712	919	717	1299	524	1810	502	302	545	1680	966	1534	919	964	1246	641	285	228	831	1182	1180	745	698	418	2059	1057	1611	1488	586	1268	822	1296	1108	1547	3746	2395	3873	1815	4034	2776	2038	21799	1681	1238	2255	584
AADACL3_L2_AADACL4_R2	3611	2297	3184	912	868	1252	2317	1439	2658	712	480	369	1923	1270	2283	982	629	1649	893	306	878	1394	1034	1705	411	305	292	2414	1529	2423	1380	685	1516	1876	1452	1849	1805	4297	4316	5849	2891	3937	3010	2770	13273	2982	2244	2292	517
AADACL3_L2_AADACL4_R3	2973	3286	2657	1473	846	1310	797	1148	1804	1330	754	998	2321	1821	2028	1218	609	1500	885	300	993	1252	991	1687	613	619	734	2607	1855	3369	2346	1224	2110	1597	2039	2194	2087	4054	2704	10168	2485	4671	3788	2706	20293	2617	2260	2628	903
AADACL3_L2_AAVS1_R1	4311	4824	4704	761	775	1049	2210	757	2692	1306	447	815	2628	1998	3347	1055	1328	1756	821	737	678	1253	1669	2046	483	477	243	3107	2178	3784	1354	783	1511	1586	1551	1463	2665	3141	2466	7692	2428	3663	2812	2238	11336	3757	2129	3611	355
AADACL3_L3_AADACL4_R1	1957	1796	3660	536	748	691	608	281	534	357	174	194	913	871	935	723	669	999	958	244	274	865	1053	1218	217	301	292	1977	1109	2550	1048	723	1446	821	984	1036	1871	2510	905	1571	1587	3531	2816	2086	9907	1873	1644	1844	779
AADACL3_L3_AADACL4_R2	2507	3619	3399	749	655	725	2094	823	1821	162	120	359	1847	1446	1171	1110	878	1005	1390	318	1531	934	1053	1825	788	869	406	3132	1979	3820	1622	1051	1721	1130	1173	2147	2848	2428	2579	1688	2422	3936	3490	2652	17835	4580	2156	2652	550
AADACL3_L3_AADACL4_R3	2817	1447	1658	1098	799	1391	1069	971	1497	372	98	194	2333	1527	2736	1191	1205	1684	1247	697	936	1359	1815	1938	1024	578	893	1935	1182	2334	2759	1265	2925	1774	1496	2015	1861	3813	3344	1757	2230	4885	5008	3235	26279	2554	1420	1797	1147
AADACL3_L3_AAVS1_R1	5126	6357	6561	593	511	844	680	584	847	415	368	257	2869	2765	2099	960	846	940	1284	242	371	928	952	1379	464	611	274	4293	3042	5584	1247	995	2081	1435	982	1305	3767	1784	1089	2223	2500	2812	2787	1891	10488	4345	2936	4085	550
AADACL4_L1_AAVS1_R1	2081	5495	2980	471	266	503	397	145	434	481	87	488	1267	468	1061	757	667	857	1018	286	983	1088	1433	1179	534	579	494	1665	994	1931	2093	767	1645	1079	980	1316	1812	1867	1240	456	1431	3081	2771	1925	10738	1774	1130	1620	641
AADACL4_L2_AAVS1_R1	3686	6654	5374	499	346	471	940	654	864	409	197	239	752	479	1132	403	399	812	892	238	681	554	1266	1892	532	385	347	4369	2913	4421	996	686	1252	972	913	912	3638	1368	1325	2288	652	2129	2185	1177	10297	4060	2733	3799	503
AADACL4_L3_AAVS1_R1	2796	3389	4104	552	681	723	907	545	1657	513	332	770	1284	820	1067	771	623	817	878	357	992	697	1391	1656	322	314	83	2911	1627	2960	1116	878	1202	871	786	1246	2405	1938	1614	3460	1247	2803	2714	1881	7462	2929	1476	2754	852
AADACL4_L4_AADACL3_R4	1442	2081	2019	941	520	934	998	743	1042	266	51	387	1631	1123	2202	1043	631	1153	530	239	430	1138	1162	1469	597	174	419	1165	896	1467	1421	1148	1737	783	950	1756	1176	3155	1863	2070	1502	3378	2955	2117	9365	1601	747	1530	810
AADACL4_L4_AADACL3_R5	1408	3391	2192	755	690	779	1646	789	1596	664	257	550	2173	1304	1173	1508	1462	1623	1573	673	1254	1544	2079	1832	300	481	225	1797	1111	2153	1709	1379	2371	1147	1423	1749	1246	3131	1959	3395	1316	3884	3769	2454	6465	1684	1384	1512	883
AADACL4_L4_AADACL3_R6	707	1879	521	614	464	568	879	508	1576	397	339	404	1372	1542	1644	1225	730	1187	1240	210	901	726	1240	1812	210	331	288	1273	773	3181	1010	782	1328	920	1001	1484	1084	2690	2592	4075	2152	3665	2545	2232	4837	1102	719	766	1027
AADACL4_L5_AADACL3_R4	2598	4912	3573	1731	1133	1905	4371	1827	4635	1369	602	1393	4883	3572	4003	2930	2494	3302	1722	350	1293	1276	2499	2300	581	570	628	2418	1980	2703	1791	1108	2421	1585	1619	1863	2648	4732	5758	9887	3195	5709	4414	3258	20585	3386	2198	3017	1031
AADACL4_L5_AADACL3_R5	3505	3269	5091	908	1315	1582	3138	2130	7185	2236	1169	1635	4456	3613	4498	2218	1481	2956	1585	493	1643	1812	3727	2700	1295	1140	608	2370	1759	3619	1818	1229	2390	1804	1292	2531	2729	3994	4505	9431	3053	4847	3600	3076	21584	2376	2404	2300	1267
AADACL4_L5_AADACL3_R6	2395	3326	3156	1303	1045	1852	1598	765	2778	1558	872	1634	3013	3062	3992	2572	1846	1911	2068	769	1324	1954	3623	2586	1148	1090	792	1987	1587	3029	2044	1190	2913	2238	1953	2899	2307	4365	3994	8781	3221	4931	4152	3552	16945	3071	1494	2189	1970
AADACL4_L6_AADACL3_R4	3298	4289	5086	955	875	913	742	343	830	1011	946	1253	2235	2036	2062	1670	811	1917	1240	500	621	777	1796	2304	346	262	195	3348	2298	3205	1802	758	1476	1089	975	1474	2690	3458	1356	7457	2532	4283	3631	2187	11010	3869	2060	3348	1131
AADACL4_L6_AADACL3_R5	0	0	0	930	1651	1009	1156	810	1539	1179	408	911	2147	1768	2413	1657	1120	1957	1862	788	1623	1850	1874	2221	733	788	484	0	0	0	2505	1437	2910	1468	1200	1940	0	4333	2228	3990	3737	5492	4699	2973	19564	0	0	0	802
AADACL4_L6_AADACL3_R6	2640	2818	2790	437	554	769	572	325	1175	851	468	954	351	449	283	887	590	769	1318	425	793	628	2124	1003	522	888	409	2136	1459	2870	1129	859	1354	607	732	1395	1900	2227	1672	5442	953	2791	2859	1673	13072	3151	1642	2230	792
AAVS1_L1_AAVS1_R10	2425	5725	4933	484	419	628	993	899	1203	440	316	591	1466	1424	1390	775	499	1335	1489	348	987	298	1788	911	105	207	182	2462	1873	2447	951	734	1211	865	766	973	2434	2287	2041	3373	1668	2606	3454	1716	5644	2799	1966	2257	384
AAVS1_L1_AAVS1_R3	2763	3804	2984	576	555	927	259	283	503	95	122	142	1065	752	748	1160	715	1181	1275	519	954	993	1446	1823	204	246	332	1868	1075	1875	1430	943	1501	1358	1248	1534	1459	2235	1055	1409	1302	3631	3698	2262	7709	1987	1250	1459	718
AAVS1_L1_AAVS1_R4	3104	5064	4445	499	433	551	703	569	1107	379	59	99	2030	1441	1794	1425	553	934	1121	298	1029	782	1670	1359	403	499	127	2371	1592	2640	1142	864	1680	1168	907	1417	2680	2343	1629	1604	2480	3660	3981	2400	8394	2472	1846	2627	576
AAVS1_L1_AAVS1_R5	2725	2611	4818	292	269	407	335	256	669	151	158	432	1684	1117	2051	577	705	877	1162	424	706	797	1229	813	786	438	354	1899	1333	2750	1342	882	1623	742	944	1187	2203	1626	893	1635	1811	2883	3234	1580	8531	1962	1085	1904	346
AAVS1_L1_AAVS1_R6	3507	4334	3508	449	277	146	615	529	1085	279	104	160	338	590	91	297	198	812	595	393	718	253	470	345	83	21	125	2461	1295	2736	491	290	724	392	251	239	2338	728	1684	901	514	1315	1658	717	1650	2061	1613	2415	408
AAVS1_L1_AAVS1_R7	2950	3245	4017	569	797	429	54	28	428	439	180	142	1709	1446	2374	1159	668	1492	717	250	856	382	686	1545	316	143	432	3038	1704	3385	1118	703	1534	522	574	762	2948	2018	377	2250	1748	2704	2780	1496	7514	2884	1932	2053	538
AAVS1_L1_AAVS1_R8	3524	4453	5401	825	604	732	633	266	681	90	68	197	858	885	779	684	509	1131	983	642	1148	1451	1297	1899	697	576	400	2555	2220	3304	995	887	1430	510	818	1063	3181	2238	1110	620	1204	3169	3379	1759	12332	4070	2419	2654	462
AAVS1_L1_AAVS1_R9	4190	4770	4680	414	574	326	378	229	561	224	202	286	760	461	1312	988	936	839	1030	400	421	742	1098	1737	68	114	120	2707	1992	4426	1092	828	836	692	660	1392	3354	1418	526	1703	1276	1929	2521	1442	4808	3826	2738	2867	603
AAVS1_L1_chr2_R1	2734	3037	6579	439	744	489	1883	801	1733	32	102	277	734	755	1336	845	787	693	1323	674	1217	1201	1184	1498	428	315	309	2281	1338	2728	1427	1159	1808	817	914	973	2362	2113	2785	809	1027	2899	3706	1907	7697	2270	953	2189	875
AAVS1_L1_chr2_R2	3305	2618	2777	989	474	1371	1160	1227	2919	466	388	682	1892	1319	1544	1330	1014	1918	2271	1028	1890	1940	1494	3077	571	793	422	2072	1463	2532	1694	1087	1869	1106	1340	1742	2428	2684	2402	2790	1545	3739	4802	2420	12350	2494	1328	1697	930
AAVS1_L1_chr2_R3	6627	7415	5185	398	343	634	833	500	1045	240	94	228	546	951	416	678	375	809	2087	334	796	706	1174	1527	179	259	152	2670	2222	3771	990	605	1269	662	619	864	2484	1802	1409	1630	770	3166	2891	1767	8444	3484	1741	3684	862
AAVS1_L1_chr2_R4	2547	2685	3080	604	183	278	109	59	219	96	165	146	557	460	929	371	286	442	1343	346	794	540	825	453	186	116	104	2168	1587	3033	955	556	1137	761	554	1073	2038	1128	426	1449	780	1663	2199	1249	4024	2402	1643	2241	470
AAVS1_L1_chr2_R5	1320	3010	2389	612	318	484	639	365	887	855	328	474	1087	856	923	786	734	712	718	512	370	367	1036	1344	191	324	247	2205	956	2291	1257	1056	1217	526	825	696	1778	1574	863	3490	1255	2781	2710	1274	5339	2304	1380	1615	566
AAVS1_L1_chr2_R6	2324	2648	4299	360	450	531	940	343	1093	154	297	177	462	715	747	659	816	601	1011	448	899	1247	1466	1631	116	244	77	1920	1294	2433	1840	844	1744	1176	909	1161	2529	2127	1299	3048	910	2739	3768	1674	6578	2586	1931	2478	676
AAVS1_L1_chr2_R7	2675	3256	1643	443	701	868	1451	551	1433	333	210	506	1879	782	1869	1047	1327	1501	2535	727	1711	1230	1288	1980	156	226	490	1366	606	2032	1639	1320	2446	674	1091	1367	1410	2770	1566	2591	1031	3957	5208	2074	6927	1328	1133	1211	878
AAVS1_L1_chr2_R8	2386	1649	1989	245	345	335	721	452	758	174	79	138	753	1137	825	725	454	963	1420	498	1567	478	1098	1128	120	383	118	1001	983	1497	1350	854	1380	795	788	946	1497	1554	1386	1203	1400	2715	3277	1654	3684	1104	902	991	914
AAVS1_L1_chr2_R9	4164	3595	4346	578	297	629	356	108	378	640	107	418	615	1183	1095	849	654	658	1474	497	1201	954	1257	1086	69	662	182	2287	1803	2903	1358	832	1265	842	622	1327	2237	1504	761	1944	943	2657	3376	1629	7526	2995	2102	2557	486
AAVS1_L10_AAVS1_R1	5893	6231	8997	857	608	786	1130	665	1793	257	287	327	4734	3010	4565	2837	2066	2426	2794	963	1883	825	1973	2081	404	441	290	4463	3047	6168	2639	1529	3220	968	1024	1440	3782	2351	1206	1699	2605	3913	4442	1858	7538	5067	3113	3696	1113
AAVS1_L10_AAVS1_R3	3747	4072	3618	644	614	1106	284	145	403	627	202	182	1218	894	751	1583	951	818	1340	502	1095	931	1190	1303	124	326	262	2310	1341	2813	1438	978	1949	1058	1165	1438	2309	2237	640	2170	764	3234	3036	2053	6514	2231	1772	2982	862
AAVS1_L10_AAVS1_R4	4530	5945	5297	625	863	662	1783	609	961	347	191	566	3237	2510	2591	1583	920	1599	1986	502	933	1182	2030	1900	397	368	264	3367	2508	4613	1838	1174	1707	1380	1113	1409	3203	2374	2029	2739	2437	3457	3472	2470	11204	4252	2872	4218	831
AAVS1_L10_AAVS1_R5	2817	2558	1813	769	798	1146	911	607	1145	278	307	186	2149	1789	2629	1875	1183	2072	2677	585	1260	1055	1817	1466	190	347	429	1588	1084	2527	2086	1264	2327	1011	1396	1343	2042	3044	1458	1981	2352	4200	4417	2476	11379	2589	1554	1767	1246
AAVS1_L10_AAVS1_R6	2791	4069	3489	435	215	501	490	524	645	243	123	436	685	360	837	766	323	748	1619	478	942	571	1043	752	139	28	64	1913	1637	2519	884	728	1079	503	544	613	2615	1217	993	1549	510	1721	2048	1236	3277	2749	1479	2311	509
AAVS1_L10_AAVS1_R7	3895	4947	3722	927	541	735	2013	1324	2060	402	310	564	1968	2867	1336	1294	1932	1624	2062	474	1322	1090	1099	1774	453	928	407	2922	2009	3415	1219	1110	1772	1128	1400	1081	2671	2275	1696	3244	1368	3666	3471	2169	12951	3629	2223	2527	620
AAVS1_L10_AAVS1_R8	1636	3321	5103	1286	775	1367	777	454	1553	1674	647	1127	2867	2926	2476	2117	1045	2315	2665	1566	1626	2226	2923	2075	734	886	1017	1734	1266	2229	2601	1673	2576	1857	1565	2815	1953	3155	1309	5888	2211	4240	4502	2735	22723	2472	1713	2260	978
AAVS1_L10_AAVS1_R9	3229	5177	4054	685	1763	947	363	267	1033	750	459	1064	3216	2941	2913	1635	1435	2651	2363	575	1903	1378	1894	2854	528	278	239	2886	2059	3836	1610	1417	2599	1649	1638	1554	3314	2741	957	7064	2292	4268	4650	2719	8313	3428	2815	3999	1024
AAVS1_L10_chr2_R1	2589	2364	2847	684	541	699	891	451	1241	298	174	455	2875	1268	2786	1592	1149	1968	2868	957	2146	1679	1909	1673	214	562	159	1216	1142	3002	2079	1310	2830	1510	1410	2213	1744	2855	992	1400	1705	4231	4858	3227	6138	2409	1494	1727	1006
AAVS1_L10_chr2_R2	3250	2597	5085	1229	1055	2024	1444	897	2387	737	596	379	2965	2023	2807	2194	1909	4427	3893	1654	2956	1475	2660	2959	423	888	629	2200	1541	2331	2693	2112	3265	1240	1574	2290	2135	4293	1560	3795	2188	6059	6430	3352	12566	2743	1315	1669	962
AAVS1_L10_chr2_R3	2348	4339	3066	453	796	831	718	450	973	561	123	325	617	577	1136	881	461	1256	935	418	1570	1466	1024	1800	288	332	625	2359	1841	3125	1534	905	1835	1174	704	1014	1967	1933	872	2395	1033	2577	2998	1579	7566	3414	1762	2783	569
AAVS1_L10_chr2_R4	2139	2826	1794	688	637	431	822	382	1397	90	65	162	454	491	873	623	425	777	1684	405	1042	837	1444	1805	466	820	703	1210	1107	1802	1467	797	2159	903	892	1160	1442	1706	1388	901	782	2645	2929	1738	9505	1976	1275	1327	747
AAVS1_L10_chr2_R5	2163	3400	2741	1451	514	766	1669	1239	2386	306	157	227	2953	2859	2138	2311	1318	2025	1519	866	2100	1299	2388	2500	179	179	262	1238	1254	1783	2061	1184	3226	1290	1265	1907	1488	2658	1728	1809	2288	4361	4287	2296	6185	1469	1356	2415	1178
AAVS1_L10_chr2_R6	2390	2597	1509	652	1009	1308	2141	850	2266	716	201	391	2586	1472	2573	1507	1097	2733	1515	515	1392	1653	1423	1615	410	518	274	1587	1005	2291	1510	1544	2115	1033	1472	1193	1604	2897	2353	1805	1297	4325	3812	1995	9985	1855	1041	1738	526
AAVS1_L10_chr2_R7	2373	2452	3080	883	750	1126	1988	1644	2774	482	636	944	3104	3209	2921	1530	2457	1490	1855	921	2574	1538	1578	1972	539	358	264	1518	1054	2308	1936	1533	2499	1323	893	1304	1696	2927	2015	5774	1888	3655	4378	2018	8194	2018	1731	2413	1131
AAVS1_L10_chr2_R8	1982	1795	1018	579	652	722	488	380	324	238	32	146	745	511	1225	927	594	1142	1978	481	1506	842	1259	2506	225	423	197	1074	733	1033	1238	778	1364	814	574	1009	1054	1833	770	893	1068	2914	2817	1687	6506	971	675	1507	537
AAVS1_L10_chr2_R9	2246	6506	5756	635	683	655	670	311	906	574	166	616	834	1116	1220	1519	718	1890	1956	608	969	885	1588	1800	564	581	344	3206	2161	3893	1511	1308	2229	937	1077	1390	2550	2047	683	2786	1184	3610	3741	2101	9546	3713	2589	2747	478
AAVS1_L2_A3GALT2_R4	4851	4224	4384	516	594	616	1016	545	1852	212	162	294	1969	3011	3061	1095	1594	1659	1648	425	976	1816	1572	2100	418	330	359	3464	2056	3889	1877	1119	2167	1323	1673	1306	3236	2162	2199	2916	1899	3353	3507	2441	7749	4333	2089	2630	704
AAVS1_L2_A3GALT2_R5	2713	2742	4185	706	843	909	558	303	1112	333	37	253	1843	1014	1544	1224	640	1184	1479	360	1006	759	1519	1245	300	604	256	2303	1582	3184	1357	1170	1828	1145	861	1127	2475	2453	1197	1956	1713	3203	3193	1983	9968	3725	2917	2381	621
AAVS1_L2_A3GALT2_R6	886	793	1132	569	634	652	1815	1252	1914	536	271	438	1656	1884	1924	1870	1341	1492	1384	428	892	862	932	1475	245	204	200	673	610	1069	1164	1010	1298	1031	1171	1333	864	2699	2712	4192	1778	3774	3310	2455	10771	779	601	1055	422
AAVS1_L2_AADACL3_R4	1212	1187	1887	786	776	643	800	687	1599	895	295	627	2377	1862	2094	1750	1413	1787	1094	369	699	1418	2097	2598	183	291	506	1142	421	1348	1408	808	2222	1439	1439	1422	873	2688	1404	5394	1541	3290	3082	2300	7914	1243	559	1153	439
AAVS1_L2_AADACL3_R5	3797	5535	6171	885	749	1044	2486	1076	2061	957	289	513	2833	2824	2007	2258	1957	2060	2459	987	1552	1996	1209	2846	424	703	521	3334	2082	3858	2207	1549	1832	1406	1632	2012	3057	2654	3135	2698	1862	4198	3623	2276	11117	3648	2591	3846	722
AAVS1_L2_AADACL3_R6	4518	4648	3175	781	542	585	889	459	1207	330	189	183	1427	1335	1697	1374	818	1265	2124	338	783	982	1634	1434	550	673	562	3126	2220	3723	1536	768	1511	1026	1135	1287	2858	2050	1391	1857	1505	3322	2763	1924	15062	2981	2345	3075	536
AAVS1_L2_AADACL4_R4	2127	2053	2672	1014	442	1121	2255	1694	3055	422	591	739	2132	1727	2269	2585	1937	2559	1767	357	715	1438	1326	1389	736	766	566	1914	1120	2008	1374	880	1678	1299	1422	1369	1716	2438	2722	4636	1356	4568	3241	2468	14426	1725	964	1783	580
AAVS1_L2_AADACL4_R5	2882	4800	3111	282	511	532	740	1077	1727	7	68	66	3470	2305	2228	1661	1257	1563	698	336	709	611	1140	1660	613	656	599	2833	1665	3124	1110	558	1358	1062	990	1304	2522	1683	1351	223	1884	2987	2277	1972	11556	2517	1782	2849	519
AAVS1_L2_AADACL4_R6	2263	2784	3751	648	577	989	841	695	1721	472	339	844	2906	2202	1791	1020	658	1645	1351	533	454	611	1247	1510	469	364	305	2117	1488	2261	1492	794	1530	967	843	1275	1993	2501	2943	6440	3236	3520	3405	2315	13328	1853	1614	1548	476
AAVS1_L2_AAVS1_R1	62112	84224	86492	45752	44446	54068	151547	87497	194683	30410	15852	24507	273908	202528	249876	155164	122942	191151	107769	34498	78814	91597	131908	141605	33513	36349	29543	53990	37552	67583	95734	63779	120666	89912	91496	112745	47519	99727	71078	70410	86374	138840	122325	80832	435528	64792	37859	57459	52611
AAVS1_L2_AAVS1_R10	1919	4199	2422	1360	1439	2572	2147	1588	3780	1804	980	841	7116	5218	4754	3017	3126	5179	4137	916	1863	3034	3081	2453	1003	1487	1032	2097	1699	2564	2560	2131	3190	2112	2511	2796	2006	4640	2781	6107	3174	5851	5577	3770	22362	1658	1524	2257	1059
AAVS1_L2_AAVS1_R3	2890	4031	3946	1256	2031	1417	2054	828	2386	1047	896	1230	4320	3595	3532	3239	2092	4314	2867	888	2831	3010	3729	3246	1024	1414	612	3056	2145	3114	3541	2353	3604	2284	2629	2749	2461	4571	1389	7287	2543	5139	5508	3437	18704	2703	1655	2522	1498
AAVS1_L2_AAVS1_R4	1921	1770	2716	1048	1213	1499	3126	1492	4128	812	381	864	5127	4246	4471	2753	1990	3439	2710	946	1945	2286	2958	2766	775	868	533	1429	1007	1603	2402	1614	2832	2360	2043	2144	1636	4027	3898	3965	3764	5871	4910	3547	19227	1508	717	1993	1601
AAVS1_L2_AAVS1_R5	1180	2871	1527	1085	1084	1506	2022	1615	2648	556	668	864	4573	3870	4284	2630	2225	3647	2407	652	1722	1476	2401	2981	712	940	409	1234	1123	1967	2210	1434	2867	2149	1953	2234	1609	3962	2484	3127	3125	4885	4199	2972	16311	1907	908	1593	1041
AAVS1_L2_AAVS1_R6	3011	3389	3484	759	733	907	2175	824	1678	725	469	676	3031	1389	2520	2699	1090	2026	1397	607	1130	1907	1542	2734	483	453	296	2262	1757	2783	1405	1339	2344	1294	1112	1646	2143	2578	1584	5193	1539	3767	3427	2355	10367	3315	1494	1916	742
AAVS1_L2_AAVS1_R7	3222	6937	3761	1762	899	1171	2718	1676	3354	684	649	806	3996	3895	3855	3370	2487	2420	1774	614	667	1314	2622	2825	1309	1067	1177	3300	2299	4395	2451	1650	2705	1396	1636	2798	3445	3399	2301	5073	1877	4427	4448	2836	30930	3832	2286	3711	789
AAVS1_L2_AAVS1_R8	5434	6365	5032	1755	1355	1100	1681	1184	1499	956	582	470	5990	6549	5235	2166	2852	4661	2615	1804	2387	2058	2969	3901	2154	889	1364	4124	2778	4741	2895	2226	3416	2049	1952	2544	3477	4334	1472	4389	4213	5730	5730	3361	25192	3921	2905	4216	1046
AAVS1_L2_AAVS1_R9	2545	3617	5238	1208	1398	1584	3670	1743	4973	1013	553	666	4595	5046	5875	3190	2200	3948	2957	1671	3036	2659	2626	3691	1575	1269	824	3370	1786	4757	2530	1759	3257	2121	2005	2455	3036	3963	3501	4397	3309	5013	5499	3608	23315	3393	2148	3745	1088
AAVS1_L2_ABTB2_R4	3996	4333	6117	984	1214	989	1232	834	1792	527	454	1079	4100	5364	5037	1821	1539	1793	1423	617	762	2083	2224	1860	429	894	411	2745	1951	4310	1551	1212	2095	1311	1548	1848	2773	3358	1616	4390	3146	3820	3776	2714	15062	3026	2038	4381	883
AAVS1_L2_ABTB2_R5	1923	3055	3793	746	899	886	1761	1074	1416	911	650	700	3522	2992	4118	1052	767	3103	2509	741	1708	1075	2031	1279	389	288	375	2673	1976	3151	1338	1454	1885	979	1511	1440	2453	2420	1965	5744	1874	2841	3399	2118	8743	2951	1501	2203	720
AAVS1_L2_ABTB2_R6	2035	3252	3154	287	480	856	1587	604	1924	587	273	325	2010	1333	808	794	547	863	1049	474	905	939	994	2074	687	483	586	2274	1056	3063	919	888	1057	1304	1025	1124	1751	2097	2390	3286	1605	2904	2604	2017	12700	1730	1153	1692	573
AAVS1_L2_ACSL1_R4	2432	2246	3180	1817	1631	1367	2486	1470	2698	752	488	616	6563	4800	5196	1987	1801	2892	3373	1104	2154	2078	2912	2729	1231	1110	1048	1953	1164	1402	2568	1338	3068	1863	2033	2542	1983	4279	2420	2845	3820	5571	5148	3951	22568	2011	1288	1196	964
AAVS1_L2_ACSL1_R5	1158	1939	1511	1338	1432	1504	1275	636	1221	238	214	68	4239	2371	3737	1583	1302	2700	1791	842	2302	1307	1794	3083	830	444	624	1238	643	1236	1866	1327	2260	1213	1403	2009	961	3272	1695	1243	2873	4651	3893	2511	13162	1135	694	1041	1305
AAVS1_L2_ACSL1_R6	2621	2962	2175	705	1152	855	2339	1650	3645	601	187	523	4759	1951	3220	2076	2296	2914	1368	978	959	1337	1771	1662	690	692	748	1750	1117	3010	1605	1382	2179	1566	1034	1641	1849	3254	3640	1841	1965	5027	4585	2920	18691	2499	1761	1722	870
AAVS1_L2_ACSL5_R4	3190	4345	4709	777	804	831	3355	1796	3513	348	174	304	3988	2867	3778	1101	1625	2190	1905	704	689	1196	2182	1710	556	340	537	2886	1752	3698	1879	1278	2217	1501	1122	1648	2950	3025	3091	1891	3213	4103	3855	2550	14440	3557	1791	2006	790
AAVS1_L2_ACSL5_R5	593	2507	1599	581	482	848	441	273	1201	409	166	696	2025	1262	1853	914	700	1895	1026	391	561	1108	1229	921	311	348	249	1272	849	1324	1149	708	1270	772	1081	1726	1202	2413	1284	3618	2203	3279	2796	2242	6617	1412	1085	1472	247
AAVS1_L2_ACSL5_R6	328	47	44	416	669	921	2422	949	3410	312	342	318	4249	2979	2709	1823	1875	2369	2200	418	1185	1046	1094	1224	555	868	660	77	88	32	1872	1044	1993	1114	1350	1567	84	2518	3137	2205	2164	3523	3548	1961	16954	102	27	37	614
AAVS1_L2_ACSM2A_R4	1958	2090	2259	1777	1119	1779	2480	2479	3547	582	320	722	4804	3626	6612	3702	2148	3470	2689	694	1979	2760	3539	3332	1728	1382	1055	1335	1165	2061	2278	1981	3211	2491	1908	3011	1743	3631	3177	2895	3228	4969	5319	3731	28281	2373	1310	1724	1383
AAVS1_L2_ACSM2A_R5	3467	3568	4456	905	1671	1108	1839	1216	2358	607	301	688	4674	4136	4738	2933	1724	3137	2321	760	1749	2286	2131	3143	821	999	762	2849	2038	2991	2288	1849	2353	1788	1414	2245	2726	3322	1765	2536	2961	4544	4161	2787	20715	3398	2047	3552	1076
AAVS1_L2_ACSM2A_R6	2839	3145	3779	1391	1431	1623	4346	2034	4273	947	786	821	5460	2555	4257	1978	2268	5004	2612	1312	1778	2668	3936	3293	625	370	591	2202	1802	2387	2811	1392	3409	2380	2311	3072	1938	4293	2873	5184	1861	5557	4708	3608	6879	3092	1410	2596	1215
AAVS1_L2_ACSM2B_R4	2048	2338	3511	2	1	6	0	0	3	0	1	1	4	5	4	3	0	0	0	1	0	0	1	3	1	1	0	1571	1451	3046	3	6	1	1	2	1	1777	2	1	0	9	5	2	18	25	2158	1849	2055	0
AAVS1_L2_ACSM2B_R5	4020	4057	5746	928	701	1068	1150	567	1134	543	250	476	2103	1340	1999	998	959	2149	2633	520	1151	1404	1628	1832	720	921	734	3033	1983	3232	1713	931	2087	1291	1056	1893	2566	2779	1132	3502	1638	4187	3482	2605	16557	3154	1744	2517	631
AAVS1_L2_ACSM2B_R6	1752	3107	3193	1359	939	1609	1469	810	1974	968	422	863	6543	4245	5234	2183	1369	3177	2455	966	1754	2034	2774	2899	711	923	886	1551	1248	2185	2582	1692	3327	1684	2061	1944	1506	4241	1404	3969	3710	5726	5205	3487	21024	1056	1275	1352	947
AAVS1_L2_ACSM4_R4	1647	2464	1449	1344	1063	1509	1745	1372	2918	529	255	447	4767	3341	5437	2223	2084	3955	1385	758	1500	2042	1930	1914	552	450	473	1247	853	1212	1870	1460	2969	1705	1548	1755	1109	4445	3157	3371	3090	6000	5474	3658	13730	1291	675	1049	630
AAVS1_L2_ACSM4_R5	3108	3888	2293	892	1185	785	981	877	1902	1025	392	364	3305	2971	2470	1949	1129	2020	1938	270	1078	1058	1392	1461	913	1106	937	2541	1852	3418	1859	1314	1992	1181	1367	1671	2719	2941	2138	5877	2378	4309	4273	2537	22422	2450	1619	1960	1043
AAVS1_L2_ACSM4_R6	2082	2798	3299	1051	855	928	2033	1048	2953	411	163	166	3008	1683	3874	1931	1882	2221	2745	1073	1280	2147	2275	2257	646	674	521	1464	959	1588	1592	1442	3013	1865	1831	1810	1707	3183	1950	2480	2143	4462	4065	3293	18967	1842	1129	1707	1530
AAVS1_L2_ACSM6_R4	2533	5169	3509	1575	1067	1591	2296	1855	2678	193	347	188	3192	3293	3639	1882	2630	2488	2176	448	1183	902	1554	2455	291	391	349	2185	2015	3155	2275	1915	2723	1863	1315	2044	2462	3411	3534	2802	1837	4260	5130	3200	11465	2836	2240	2677	1032
AAVS1_L2_ACSM6_R5	3272	2773	4259	569	1521	1059	302	269	391	528	445	341	3910	2260	2327	2537	1930	3433	1279	345	1119	1658	1871	2739	780	906	981	2016	1490	2736	1775	1346	2238	1364	1432	1224	2090	2947	460	2322	2145	4023	3591	2420	20201	2407	1504	1464	657
AAVS1_L2_ACSM6_R6	2388	4454	5350	816	555	782	1318	828	1810	660	242	411	1494	1692	2284	1922	1046	2010	791	371	937	1141	1042	1748	687	537	661	2032	1511	2799	1367	660	1535	923	812	1305	2334	1778	1860	2466	1158	2810	2640	1679	12175	2302	1982	2472	636
AAVS1_L2_ACTL7A_R4	3325	3105	3403	1574	1174	1172	1729	920	2674	1013	294	572	6737	6385	6284	3334	3116	3503	2664	964	1532	3295	2934	2482	1048	842	778	1827	1748	2573	2757	1725	2897	1934	2476	3122	2257	4317	1482	3622	4861	6451	6087	4180	23287	2947	1194	2131	1263
AAVS1_L2_ACTL7A_R5	4549	5537	12706	1325	931	1320	2744	2141	3118	764	467	461	2938	1806	2283	2373	2170	2648	1804	685	1635	1383	2269	3062	1156	868	1216	3675	2306	4508	2507	1590	2275	2061	1833	2845	3849	3298	3747	5443	1838	4640	4462	2864	20229	4035	2471	3751	1044
AAVS1_L2_ACTL7A_R6	4772	6755	3999	2073	2271	3161	5657	3541	7949	1309	747	946	9109	9259	8183	6759	4027	6913	5086	1138	2529	2396	3786	3619	1754	1308	1025	3097	2163	3990	3770	2144	4533	2467	2872	3438	3225	5899	4441	6821	4278	7315	7384	4208	30740	3914	2675	3460	1142
AAVS1_L2_ACTL7B_R4	5577	5012	6073	1842	1559	1371	3320	2396	6800	758	171	172	7644	6451	7642	4697	3149	5282	3122	1071	2707	3033	3818	4161	830	910	594	3253	2469	4319	2941	2051	4420	2948	3097	3045	3369	5127	3792	751	4190	6164	6866	4709	19816	3850	2406	3642	1335
AAVS1_L2_ACTL7B_R5	3313	5277	4499	700	537	1723	2423	1068	2856	935	675	692	6869	6141	6578	3755	2798	4415	2516	803	2375	3134	3227	3730	716	665	933	2773	2398	3165	2118	1583	2314	1787	1992	2157	2818	3248	1928	4716	4104	5380	4740	3141	17883	3777	2221	3062	862
AAVS1_L2_ACTL7B_R6	2317	2370	2097	657	983	910	625	409	825	673	418	501	3077	1708	3169	1245	869	1502	1183	414	1258	1194	1188	2575	251	273	240	1966	1302	2254	1367	893	1689	1087	1010	1515	1756	2675	955	4612	2519	3668	2953	2027	5903	2026	1853	1757	555
AAVS1_L2_ACTL9_R4	4106	5148	4435	751	494	1037	2920	1396	2353	503	329	422	2527	2595	2347	1592	1524	2270	1863	421	1210	2171	2590	2887	755	683	728	3050	1804	3743	2313	918	2347	1509	1495	1906	2547	2417	2032	2626	1708	3883	3700	2235	16231	3359	1608	3062	751
AAVS1_L2_ACTL9_R5	2087	3317	3902	833	1211	2149	2220	934	3006	815	179	316	5341	5104	6803	2319	3073	3091	1878	620	770	1878	2592	4002	918	721	897	2185	1612	2476	2104	1405	2361	1494	1938	2476	2333	4051	1820	3328	4188	5253	4873	3464	20355	2956	1949	2353	827
AAVS1_L2_ACTL9_R6	3628	4261	3013	627	806	799	1795	929	2806	263	305	125	1725	1258	1438	1350	1024	1738	1469	305	1029	1593	1233	1151	815	555	220	2102	1203	3170	1317	1031	1538	916	833	1322	2022	1522	2344	2305	1830	2882	2717	1903	10322	2916	1348	2202	527
AAVS1_L2_ACTRT1_R4	2200	2597	4233	883	1170	1184	2193	1158	3565	110	325	433	5278	3325	3274	2664	1792	2611	1844	783	1623	1785	2002	2529	827	643	289	2265	1599	2278	2166	1259	2972	1512	1774	2097	2372	3341	2630	2854	2174	4242	4283	3028	11019	2328	1173	1412	706
AAVS1_L2_ACTRT1_R5	1068	2257	1925	870	1111	1420	2953	1426	4112	1086	288	835	4466	4801	4195	2846	1623	2571	2410	1186	2888	2052	2817	2469	1356	1161	1353	1407	759	1486	2865	1727	3643	1904	1792	2756	1484	3923	3852	4780	4005	5177	5418	3270	32997	1336	862	1720	1508
AAVS1_L2_ACTRT1_R6	2331	3263	5305	1444	956	1137	2675	1299	3617	588	371	504	5060	3741	4087	2995	2556	2390	2534	789	2283	1828	2581	1932	1189	1272	839	2419	2015	3356	1570	1463	2492	1078	1717	2643	2316	3394	3425	4137	2394	4406	4516	2735	22923	3606	1435	2529	1075
AAVS1_L2_ACTRT2_R4	2675	4519	3578	478	438	480	1048	453	2132	432	208	334	2424	2605	2200	1458	718	1399	1308	331	519	455	786	776	142	290	141	2550	1197	2674	823	552	1415	552	742	837	2371	2230	1667	1980	3141	2986	2504	1510	8081	3212	1245	1884	325
AAVS1_L2_ACTRT2_R5	6185	5328	6998	704	979	1591	2429	1372	2799	676	863	806	5888	4217	4590	2022	1664	2648	1936	903	1705	1948	2159	3191	639	641	999	4820	2988	5398	2161	1286	2915	1824	1407	2543	4288	3238	2766	4600	3637	4336	4378	2999	13540	6150	3480	4217	1289
AAVS1_L2_ACTRT2_R6	3305	2566	2598	567	845	1180	273	166	394	99	44	9	1773	1304	819	818	564	1027	821	358	503	433	721	754	144	140	290	2029	1356	2189	1059	585	1499	1080	931	1419	2078	2792	696	792	1378	3256	2796	2141	12087	2660	1550	2745	401
AAVS1_L2_ACVR1B_R4	2903	3558	3906	1315	1008	1060	2805	1719	2810	835	317	381	5556	3838	5062	2971	2013	3531	2025	969	1941	1547	2950	2918	987	612	345	2115	1389	2830	2490	1386	3148	1365	2180	1554	2256	3837	2898	2492	2730	5075	4819	3116	14659	2798	1812	2738	880
AAVS1_L2_ACVR1B_R5	3628	4152	3949	1285	922	1051	3467	1931	2593	282	336	190	5945	4009	5531	2909	2383	2959	2396	844	1316	1828	1957	2209	1233	1168	947	2650	1841	3630	2620	1815	3018	2195	2271	2142	2625	3639	3854	3113	3063	5626	5643	3676	35651	2191	1719	2493	1034
AAVS1_L2_ACVR1B_R6	3878	3425	4217	584	709	701	1473	727	1621	452	94	172	2172	1854	2534	1292	843	2164	1098	413	733	878	1325	1455	566	605	399	2784	1791	3163	1706	939	1825	1446	1405	1790	2776	2439	2413	1917	1737	3789	3485	2530	15385	2582	2006	1753	611
AAVS1_L2_ACVR2A_R4	2000	2067	2582	1058	845	1191	1730	1368	2862	1927	769	1577	1788	1383	2152	1867	1582	2680	1626	792	1614	949	2185	1896	758	1261	820	1242	920	1701	1913	995	2075	1429	1587	1340	1340	2878	2392	10544	1670	4215	3901	2508	17352	1852	943	1526	1086
AAVS1_L2_ACVR2A_R5	762	737	2043	1227	1367	1292	1009	988	1446	1780	531	1231	3430	2579	3623	1576	2240	2335	2304	816	1672	1561	2249	2824	441	466	443	940	897	873	2267	1448	2947	1961	1971	1834	1079	3961	1074	7260	2646	5040	4476	3130	13578	1002	414	833	657
AAVS1_L2_ACVR2A_R6	1879	2831	4545	438	846	1211	836	379	947	153	243	156	1891	1936	3662	1356	884	2231	1280	635	986	1211	1104	1300	281	736	449	2280	1713	2823	1546	876	2184	2067	1203	1859	2172	2787	1476	1127	1903	3389	3721	2350	10945	2130	1504	2523	385
AAVS1_L2_ACVR2B_R4	2291	3268	2398	932	1147	1461	1546	1130	2830	333	301	322	3310	4168	3491	2096	2579	3766	1868	463	1870	2311	2303	1970	1082	1087	625	2004	1804	2776	1664	1291	2527	1339	1300	2277	2228	3841	2396	2975	2341	4685	4311	3114	19313	2981	1316	1721	602
AAVS1_L2_ACVR2B_R5	4187	4888	3935	988	857	763	753	446	809	493	276	325	1699	1318	2118	934	956	1344	1483	651	1294	784	1763	1410	459	720	403	2631	2264	3800	1500	1176	1897	1226	1357	1540	3025	2437	1377	2816	2308	4433	3556	2587	14412	4018	2082	3833	764
AAVS1_L2_ACVR2B_R6	3148	3600	5069	958	928	1315	4014	2961	5390	585	550	860	3946	4090	5089	3026	2405	2788	2578	1121	1110	2654	2425	2769	1027	823	408	2491	1690	3728	1899	1450	2989	1762	1318	2623	2616	3632	3224	4125	2796	4961	4776	3216	14370	2731	2094	1887	1381
AAVS1_L2_ADAM18_R4	2450	4409	4014	1274	1341	1171	3014	1837	2904	1160	554	1016	3521	4211	3105	2181	2183	2586	2859	1523	1427	2128	2849	3117	1184	941	809	2165	1792	3608	2003	1090	2647	1543	1023	1737	2312	3387	3479	3449	2483	4391	4333	2735	16962	2962	1812	2350	1074
AAVS1_L2_ADAM18_R5	2658	3033	3235	1264	1234	2062	2922	2396	6170	380	109	578	4062	4634	5416	3090	2063	2384	3271	1302	2900	2131	3249	3135	645	870	720	2015	1450	2909	2396	1792	4097	1659	1969	2690	2445	4104	5037	1974	2596	4951	4992	3084	17647	2761	1394	2699	1372
AAVS1_L2_ADAM18_R6	3729	3786	4687	781	834	1309	1380	838	2344	857	131	126	3624	2916	3052	1092	983	1670	2343	987	1156	1517	2229	2722	949	927	812	2992	1960	2953	1603	1441	2369	1756	1724	2317	2742	3294	3022	1801	4068	4703	4573	3381	23576	3331	2028	2937	1144
AAVS1_L2_ADAM20_R4	1042	2566	1237	1322	863	1769	4021	1780	3909	1160	823	1597	7333	4401	6554	3396	2170	4567	3675	797	1918	1801	2341	3404	491	795	455	803	610	1354	2162	1785	2951	1502	1986	2802	1147	3939	3290	10166	3657	6040	5691	3721	16296	1544	731	953	1339
AAVS1_L2_ADAM20_R5	2838	5041	2942	905	1013	1422	1374	1175	2866	873	568	655	4349	3567	4213	1873	1596	1740	1533	957	1459	1649	2051	2353	888	497	718	2293	1461	2839	2303	1292	2542	1970	1416	1679	2349	3410	2566	5832	3402	4482	4644	2844	15369	2692	1379	2416	991
AAVS1_L2_ADAM20_R6	1823	1003	1809	1001	903	1192	2247	979	2705	1215	251	760	5068	3079	4070	1504	1209	2085	2442	898	2095	1744	2393	2199	820	609	493	1241	843	1571	1889	1305	2963	1999	1526	2385	974	3097	3073	5404	3712	5230	4227	3161	12731	1388	585	1365	499
AAVS1_L2_ADAM21_R4	1054	2983	1994	507	819	958	1347	1182	2465	503	530	442	2886	2377	3890	1992	1614	2445	1607	532	1155	2240	3239	2421	334	306	530	1493	975	1820	1759	1327	2198	1517	1893	2363	1570	3801	2973	3270	3157	5103	4641	3730	9861	1804	1084	1267	756
AAVS1_L2_ADAM21_R5	2430	4978	3748	926	753	1517	2098	2061	3872	1065	717	873	4567	2849	4893	1752	2459	1631	1757	684	1775	1414	2035	2417	899	1249	715	2360	1461	2364	2070	1339	3044	1726	1660	2179	2203	3011	2265	5439	2093	4418	4408	3072	18442	2420	1146	2072	1113
AAVS1_L2_ADAM21_R6	1909	3128	4660	974	637	693	1549	603	1095	222	82	249	3068	2870	4018	1666	1101	1809	2092	828	2329	1272	1833	1753	943	577	234	2296	1987	2912	1917	1170	2030	1197	1281	1895	2191	2524	2319	1052	2985	3643	3374	2513	9818	2875	1762	1995	552
AAVS1_L2_ADAM29_R4	4269	4810	4308	1081	777	623	1862	1266	2974	1029	312	647	3416	2584	5215	2046	1252	1564	1692	559	1415	1045	1244	1615	447	580	362	3200	1891	4632	1217	997	1728	934	1447	1281	3067	2693	3598	2642	2781	4021	3495	2323	11360	4437	2046	3537	480
AAVS1_L2_ADAM29_R5	1327	1631	2545	903	854	1221	1960	892	1807	676	508	525	3755	2153	3940	2059	1429	2276	2373	603	1057	793	2321	2395	375	457	346	1456	1000	1833	1925	1177	1943	1105	1033	1573	1234	2865	2461	4497	2828	4382	4135	2291	10255	1981	976	1174	677
AAVS1_L2_ADAM29_R6	2368	3696	3341	863	1100	1154	1809	1092	2168	1088	693	1046	1987	1226	2283	1637	1967	2020	2795	889	1410	1983	1258	1549	716	1090	1051	1951	1178	2075	2226	1627	3128	1796	1211	1418	1777	2503	1710	5145	1042	3295	3565	2350	14955	1949	1298	1833	949
AAVS1_L2_ADAM30_R4	2176	2837	2942	533	681	1018	1363	771	1780	424	110	248	2929	2063	2766	2036	969	2068	726	219	459	541	271	1089	167	206	135	1669	1374	2197	1284	1068	1967	807	985	1553	2327	2411	1966	5175	2448	3212	2885	1911	10340	1854	1512	3016	779
AAVS1_L2_ADAM30_R5	1733	2620	1433	490	432	635	1471	1021	2345	2	0	12	1166	1182	1308	1053	395	1231	795	307	975	594	906	517	262	856	260	2242	1743	3568	1339	611	1592	603	462	996	2492	1834	2433	9	1204	2561	2562	1541	11147	3226	1570	2187	281
AAVS1_L2_ADAM30_R6	805	1017	1075	604	790	1005	218	115	237	382	388	354	1538	2419	1444	1411	1214	1983	1142	305	1074	1653	2169	1515	454	270	396	1861	1047	1545	1604	991	2088	1505	1344	1976	1742	2250	471	4901	1899	3469	3339	2629	12221	2156	1056	1761	761
AAVS1_L2_ADAM32_R4	89	688	22	824	729	751	3733	1411	3453	900	412	462	1601	2179	1565	1449	1371	1584	2878	773	1032	774	1799	2235	732	701	213	43	62	200	1707	1276	2880	1125	1139	1286	147	2590	3152	3769	1528	3440	3726	2040	11214	303	153	37	1059
AAVS1_L2_ADAM32_R5	2667	2458	2942	749	779	1029	1590	1056	3094	1655	725	1315	4377	2098	2584	2113	1039	1841	2075	545	1146	1441	2372	1717	1023	1019	665	1819	1301	2183	1905	1384	2754	1483	1068	2018	1874	2439	2347	8608	1831	3825	3912	2561	20690	1591	1497	1954	934
AAVS1_L2_ADAM32_R6	2705	2488	2929	707	489	658	847	592	849	943	346	488	1381	1447	2645	992	450	1163	1791	594	1056	1079	982	1113	750	777	420	1745	1101	2063	1186	637	1650	854	917	1271	1870	1862	1836	3752	1870	2374	2754	1982	11513	1738	1431	1711	666
AAVS1_L2_ADAM9_R4	2198	2232	3447	392	487	594	880	453	1220	21	125	63	647	529	925	309	319	706	1207	261	855	907	1121	1518	450	596	373	1333	1179	1719	869	572	1327	754	635	1182	1620	2052	2532	731	1573	2569	2574	1745	11469	1714	1169	1676	371
AAVS1_L2_ADAM9_R5	2056	3275	4422	683	704	609	1572	1530	2645	514	430	632	1354	2156	1709	1133	1045	1654	2252	547	1168	1704	1729	2310	756	742	635	2187	1574	2973	2004	1129	1922	1531	1227	1811	2264	2599	3011	3059	1501	3560	3367	2438	15634	2876	1748	2460	1007
AAVS1_L2_ADAM9_R6	1923	2013	2168	1139	798	910	978	391	872	727	692	325	3425	2273	2857	934	836	1197	2027	558	1037	1006	1697	1337	686	1029	624	1519	891	1824	1653	990	1972	1331	1148	1428	1694	3414	1505	3923	3659	3928	3803	2540	16889	1677	959	1642	661
AAVS1_L2_ADAMTS1_R4	2389	3403	2851	928	1446	1026	1504	1464	2582	658	384	591	5310	4054	4707	1682	2243	2273	1862	531	1681	1654	1372	2233	1475	860	962	1708	922	2574	1610	1671	2404	1750	1617	1858	1563	3207	2788	3721	3044	3717	4317	2794	16923	2494	1435	1942	760
AAVS1_L2_ADAMTS1_R5	2085	3837	1688	932	688	1551	1273	760	1366	526	430	641	3554	2279	2388	2278	1845	3411	1966	572	1258	2067	2674	2473	511	884	629	2213	1133	2632	2101	978	2093	1598	1611	2128	1463	3144	1727	4281	2347	5014	4214	3446	16270	2466	1327	1466	1070
AAVS1_L2_ADAMTS1_R6	2191	2640	3500	1228	873	1588	1888	1043	1894	848	477	969	5658	3699	5669	1887	1404	2664	1861	1089	1598	1552	2100	2145	1408	1589	806	1958	1758	2695	1645	1358	1957	1298	1354	2264	1894	3923	2193	4403	4158	5137	5005	2952	25515	2609	1592	1924	753
AAVS1_L2_ADAMTS9_R4	1589	1873	1745	970	1008	1534	1188	682	1040	972	502	683	3757	2715	3309	2148	1300	2274	1704	568	1460	1611	2273	3034	339	685	632	1338	1391	2284	1572	1612	2770	1735	2003	1904	1956	3354	2076	5256	3145	5068	4611	3333	14742	1900	1145	1509	1132
AAVS1_L2_ADAMTS9_R5	2319	2935	3438	601	698	553	1410	475	1830	189	259	293	1639	1226	2122	1511	882	805	1444	377	1121	605	1058	2073	676	547	356	2706	1898	2774	1888	1081	1975	1243	1016	1249	2408	2590	2602	2284	1902	3200	3613	2292	15509	2980	1710	2812	599
AAVS1_L2_ADAMTS9_R6	2644	3058	2589	1622	1251	1299	3791	2446	5032	683	340	403	3662	3027	3660	2400	2139	3121	1749	817	1734	1897	2614	2102	677	985	980	2170	1232	2830	2422	1564	2397	2241	1530	2305	1982	4339	4678	4582	3123	5616	5243	3786	25078	2090	1188	1194	1044
AAVS1_L2_ADRA1A_R4	3577	3113	5447	1022	947	1081	1749	680	1570	503	232	728	3729	2265	3626	2905	2772	3309	2698	950	1768	1852	1715	2283	1067	1242	768	2443	1824	3434	1904	1471	2796	1614	1531	2087	2641	3831	828	1902	2581	5247	5030	2914	17474	3035	2047	3343	1045
AAVS1_L2_ADRA1A_R5	3629	3906	4269	1172	1011	1459	4011	2242	4868	483	366	506	4823	5041	4999	3079	2731	2970	2269	735	1577	2084	2569	2294	1205	1400	1110	2321	1527	3493	2105	1540	2800	1530	1647	2424	2334	3581	5005	3996	3392	4709	4817	3039	24485	3323	2163	2681	1032
AAVS1_L2_ADRA1A_R6	3318	4352	5604	1079	832	1038	3818	1494	3187	1454	848	1387	3483	3499	3310	2778	2363	2861	2347	557	1208	2013	2192	2218	867	961	634	3004	1939	4317	2109	940	2600	1247	1310	1777	2471	3378	2930	7258	2107	4439	3954	2758	17764	4177	2419	2652	896
AAVS1_L2_AEBP1_R4	2044	3927	3646	1475	1008	1114	3750	2893	5207	561	594	576	3668	3907	3742	2666	2785	3441	2033	342	975	1541	1360	1618	683	796	832	2859	1535	3074	1833	1365	2770	1356	1200	2172	2537	3404	3958	5768	2563	4621	4556	2948	25013	2841	1551	1881	418
AAVS1_L2_AEBP1_R5	1164	2004	4145	1019	1010	1371	1131	670	1611	460	338	395	3330	3549	3424	2890	2599	2996	2329	411	1213	1376	1682	1430	728	396	336	1789	1333	2444	1605	972	2212	1561	810	1445	1828	3322	825	2503	2691	4230	3886	2416	13087	1961	1455	1725	970
AAVS1_L2_AEBP1_R6	3900	3576	5039	906	890	1339	2042	1105	2240	223	276	263	4438	2491	3031	2316	1653	2451	1357	442	1360	1335	1851	2932	803	432	546	2587	1709	2603	2116	940	2122	1576	1572	1694	2495	3238	2070	1192	2268	4060	3957	2849	13709	2765	1340	2490	847
AAVS1_L2_AHCY_R4	1255	2324	2364	1032	1076	1209	3419	1099	3643	507	94	84	3571	2543	5228	2275	1441	2790	550	344	189	1039	1205	1120	240	315	392	1697	1071	2229	1289	1013	1311	903	1100	1134	1907	3004	2612	2611	2707	4397	3874	2428	17286	1889	1335	2175	1285
AAVS1_L2_AHCY_R5	3238	3801	4593	1124	1406	874	2895	1169	3640	151	167	165	2275	1754	1816	1445	1384	2196	481	138	366	1177	1056	2353	405	447	379	2941	2112	3296	1497	1026	1689	1374	1771	2160	2765	3098	3724	4426	1563	3780	3687	3067	12509	3321	2929	2512	557
AAVS1_L2_AHCY_R6	2537	4401	3281	1088	1404	1127	1944	1200	3698	246	49	112	2841	1023	3002	2965	1259	2428	330	100	190	565	926	866	216	305	225	3014	1700	3694	1664	804	1806	779	744	1272	2985	3469	2931	3487	2085	5224	4795	3474	27762	3408	2003	3463	404
AAVS1_L2_AHCYL1_R4	608	946	744	562	310	650	942	250	1722	101	42	128	1734	1713	1180	651	536	1296	89	52	104	137	635	842	91	136	72	338	407	932	684	425	944	460	463	602	1981	2113	1743	3111	1891	2365	3103	2025	10301	1380	730	1194	411
AAVS1_L2_AHCYL1_R5	906	1392	826	721	551	952	864	728	2333	51	70	116	2212	2596	3686	1927	1356	2271	253	54	370	322	397	399	281	163	76	705	347	723	1132	742	1453	409	1054	1292	2540	2878	1497	3753	2622	4195	4009	2737	20656	1684	1140	1424	843
AAVS1_L2_AHCYL1_R6	676	1255	1332	803	1020	1303	1088	233	700	407	149	282	2248	1628	2318	1272	1119	1689	363	76	110	343	592	642	127	199	233	883	551	979	1020	710	1449	781	980	927	1829	3491	1179	6051	2581	4601	4589	3295	24141	1604	604	1619	606
AAVS1_L2_ALK_R4	3269	3834	3219	1172	1474	1025	1678	1410	3202	596	138	295	4050	5682	4428	2283	3385	2519	2037	442	856	1998	1909	1468	703	610	469	1474	1173	2819	1372	1077	1596	1229	1817	1611	1948	3061	2764	2321	2556	4033	3810	2649	14936	3231	1116	1978	437
AAVS1_L2_ALK_R5	3064	4766	5312	1266	908	868	3691	2045	2585	853	505	1322	4049	3848	4829	3362	2077	3142	1453	512	1044	1788	3227	2322	500	932	897	2392	2028	3763	2078	1397	2877	1817	1288	2359	3079	3766	2323	6245	3385	4627	4519	3090	18938	2911	2488	2652	540
AAVS1_L2_ALK_R6	2993	4394	4163	1263	818	1268	2800	1302	3183	369	223	268	4318	4440	4246	2200	2264	2423	2122	829	1338	1607	2048	2661	805	1264	672	2383	2047	3585	1903	1064	2790	1260	1599	2078	2863	3768	2906	1838	3094	4368	4221	2741	20157	2992	2385	2815	622
AAVS1_L2_ANPEP_R4	3097	3824	3154	701	662	952	2420	1413	2494	493	189	505	1811	2334	3667	2393	1583	1738	1560	874	1038	1004	2177	1392	571	653	686	2282	1267	2642	1775	1241	1830	1379	1217	1739	2033	2901	3244	2352	1839	4232	4118	2535	18124	2578	1638	1599	685
AAVS1_L2_ANPEP_R5	1690	3950	2482	868	1091	871	1767	660	1498	310	232	245	4615	3300	4216	1819	1436	1617	2928	916	1351	1989	2990	2230	675	1245	536	1804	1397	2439	2389	1431	2669	1933	2145	2904	2369	3183	1710	1474	2993	4101	4791	3107	14046	3051	2192	2645	1203
AAVS1_L2_ANPEP_R6	3410	2694	3802	997	381	1131	2078	1485	2538	83	156	139	3828	2784	3834	1454	1111	1706	969	687	1338	1175	2246	1628	668	834	285	2366	1787	2839	1000	826	1799	1412	1486	1510	2159	2151	1761	934	2331	2986	2942	1853	9371	2658	1570	2205	902
AAVS1_L2_AP2M1_R1	710	929	553	1115	637	961	1070	935	1997	90	135	80	4430	3083	3802	978	1184	1870	373	88	179	193	355	537	53	96	194	767	406	817	786	484	1161	585	605	1248	1680	2346	1113	4495	2146	3061	2906	1888	11275	834	439	725	242
AAVS1_L2_AP2M1_R2	2480	2639	2849	709	577	701	282	144	262	220	78	189	2149	1477	1624	1190	592	882	409	99	99	162	356	252	57	32	82	1421	939	2063	697	377	676	693	384	681	1982	2209	602	1420	2318	3339	3093	2172	11357	2466	1540	2147	276
AAVS1_L2_AP2M1_R3	1587	2229	2899	1065	979	945	174	75	382	0	3	0	1805	1145	2937	1902	886	1461	79	9	41	182	145	66	19	27	8	1425	1144	1788	489	314	438	270	378	548	2250	2255	236	405	1713	3605	2506	1982	11306	2101	987	1692	49
AAVS1_L2_ARAF_R4	3633	4567	4750	1930	1705	1636	2700	1887	3801	1778	883	963	7351	6809	7012	4281	3216	3464	3185	998	2690	2076	3435	4329	1165	1300	1218	2687	2157	5734	4156	2042	4366	2173	1603	3000	3281	5565	3670	7951	4467	6617	6590	4023	25887	3557	2058	3116	1799
AAVS1_L2_ARAF_R5	4605	5782	4617	1765	876	1773	1973	1124	2938	678	143	393	3753	3167	4062	1557	1195	2604	4219	925	2585	1456	3539	3697	1132	1006	809	2892	1679	2998	2669	2081	2875	2224	2108	2415	2811	3795	4201	2085	3239	4670	5142	3540	19602	3036	3523	2640	1388
AAVS1_L2_ARAF_R6	3669	6796	5265	1229	1240	1104	2680	1463	3118	728	378	672	6212	3446	5661	3383	1796	2697	3262	1288	2209	2518	4177	2656	1367	1270	938	3221	2232	4049	2449	1579	2915	2155	2033	2458	3091	3601	2934	3255	3537	4958	4648	3350	27294	3772	1975	3517	1137
AAVS1_L2_ARF4_R4	873	1336	1669	923	1175	1270	2822	1475	3936	209	132	67	3111	3016	3947	2532	1653	2310	445	469	686	710	786	1163	331	125	335	949	862	2543	1259	1131	1473	915	1056	1384	2765	3402	3557	3322	2793	4415	4227	3153	19051	1719	1205	1494	480
AAVS1_L2_ARF4_R5	206	359	622	958	668	1048	1577	638	1213	441	328	301	3212	1886	3855	1301	1595	2663	471	258	495	1262	1128	1584	269	189	129	424	490	643	1541	932	2075	1331	1483	2262	1749	3096	1564	2253	2515	4352	4117	3044	11933	1115	648	1320	480
AAVS1_L2_ARF4_R6	203	109	133	616	681	717	794	426	1396	54	1	12	3255	2819	3259	1069	797	1050	138	13	52	230	701	504	152	72	47	81	91	166	997	582	1385	1008	730	930	138	1906	1518	1735	2399	2865	2973	2087	14442	68	94	117	370
AAVS1_L2_ARF5_R4	3539	4717	5271	420	200	612	805	372	576	245	213	287	823	448	993	664	497	634	827	267	753	1129	808	623	313	495	39	3158	2307	3847	888	632	1045	731	641	580	2327	1542	892	1409	668	2144	1766	1325	5599	3082	1889	3415	450
AAVS1_L2_ARF5_R5	2269	2615	2513	894	1034	968	1546	503	1904	675	152	92	2138	1615	2926	1590	1236	1881	2239	525	1912	1343	1834	2708	836	585	496	2070	1527	2429	2162	1087	2381	1003	1242	2090	1848	3163	3086	1753	2181	4291	4196	2644	12250	2223	1094	1929	1092
AAVS1_L2_ARF5_R6	1697	2234	3402	991	760	625	2141	1404	3033	1138	645	648	2283	3280	2804	1452	1756	1905	1950	665	1388	1364	1691	1662	374	922	596	2300	1234	2858	1521	1417	1953	1103	1489	2095	1854	2713	3185	6312	2118	4110	3955	2298	15543	2112	1449	2126	916
AAVS1_L2_ARID1A_R4	2918	3831	4162	453	573	635	779	360	1246	482	189	269	1094	1022	668	880	377	1057	979	212	476	1202	2007	1436	561	674	388	2914	2124	3994	1103	849	1287	1447	823	1471	2905	2296	1342	2246	1202	3081	2411	2185	14917	3267	2390	2589	380
AAVS1_L2_ARID1A_R5	3251	3580	4555	900	868	1413	299	110	290	90	62	174	3855	3061	4103	2163	1657	3209	1001	600	1232	885	3018	1570	532	768	332	2510	1951	3772	2162	1234	2910	1383	1395	2302	2641	3389	303	1851	3441	4985	3606	2920	17759	3522	1901	2671	1009
AAVS1_L2_ARID1A_R6	4130	6071	5205	694	781	1261	3376	1417	3148	344	108	263	5983	3577	5719	2204	2136	2046	1366	1268	1829	2326	2889	2202	616	1043	869	2954	2388	4251	3122	1891	3184	2010	1723	2553	3134	3192	2682	2653	3052	4961	5400	3330	28761	3022	1983	2602	1581
AAVS1_L2_ARID1B_R4	2024	4644	4005	1300	757	1328	2419	1530	4503	1059	786	549	3726	3650	4566	1894	1880	2190	2098	998	1229	2764	1960	2268	256	502	472	2060	1167	2066	1700	1160	2334	1117	981	1819	2030	3432	3736	3925	2888	4743	3938	2619	6209	2302	1294	2090	1154
AAVS1_L2_ARID1B_R5	2813	3644	4561	550	1012	1242	1024	756	2313	576	64	323	2310	1562	2261	951	1225	1104	1908	692	1460	1656	1528	1979	830	785	520	2028	1783	4219	1492	1041	1444	1094	1023	1110	2575	2683	1890	1828	1936	3557	3629	2354	14857	2692	1533	2104	848
AAVS1_L2_ARID1B_R6	2178	3835	3662	795	750	920	2616	1206	2400	795	234	455	1480	1676	1912	1494	1028	1388	1810	913	1925	2626	3033	1716	1082	657	430	2351	1407	2198	2346	1484	2865	903	1998	1481	2050	2786	2394	2263	1085	3340	3942	2784	13208	2833	1351	1918	871
AAVS1_L2_ARIH1_R4	691	872	609	1367	559	1002	2096	1207	2323	406	85	267	3851	2599	4029	2855	1668	3064	720	187	506	476	703	647	265	77	200	420	221	940	471	531	991	591	517	829	2440	3029	1985	4949	2748	4924	4407	2802	13845	638	704	1019	91
AAVS1_L2_ARIH1_R5	2978	6129	3688	382	762	1375	978	427	1612	511	110	182	3787	2798	2822	1484	1388	2228	1304	331	848	1524	2008	2031	261	426	244	2394	1996	3635	1255	748	1302	1047	667	1284	3103	2912	918	2174	2593	3679	4302	2537	12282	3789	2118	2948	318
AAVS1_L2_ARIH1_R6	273	835	526	647	810	1260	699	688	728	504	241	317	3262	2985	3571	2490	2188	2418	1435	1002	1500	1896	1343	2211	252	149	227	107	166	214	994	695	1145	1088	1117	1098	1893	3007	1037	3572	2466	4264	3835	2723	9562	608	355	505	432
AAVS1_L2_ARIH2_R4	3438	5586	3223	525	1017	1074	2192	1416	1804	380	88	234	2709	1838	2270	1273	1279	1922	2760	699	2163	1960	2857	3942	701	1014	740	2696	2218	3598	1868	1422	1936	1537	1969	2057	2824	3232	3046	1147	2093	4504	4719	3047	13562	3572	2427	3240	771
AAVS1_L2_ARIH2_R5	3423	4951	3136	683	571	826	1304	616	1477	497	207	571	2021	1412	2348	1129	627	813	2201	576	2065	1473	1957	1796	190	292	180	2141	2044	2423	779	614	1267	973	780	1563	1852	2171	2838	1682	2052	3181	3096	2123	6284	2238	1541	2231	329
AAVS1_L2_ARIH2_R6	3422	4362	8764	220	612	879	652	640	988	1213	618	827	2085	1835	1876	941	490	754	2018	558	845	1476	1523	2607	574	703	335	3151	2623	4350	957	788	1604	788	761	1410	2861	1986	1617	5432	2280	3039	2977	2355	11754	3276	2879	3094	748
AAVS1_L2_ARSA_R4	2642	2289	1022	582	578	1283	1521	1038	1502	346	155	569	3221	2548	2629	1119	1324	1429	1797	561	561	857	1739	1575	262	271	127	1718	1194	1778	1002	682	1327	1192	938	1379	1959	2980	2670	3305	2546	3672	3097	2619	12248	1760	1193	1471	444
AAVS1_L2_ARSA_R5	2053	2529	4154	554	1127	1445	2860	1893	2470	895	416	833	2850	3574	4793	2465	1742	3012	1191	551	1384	1605	2590	2467	510	335	325	1926	1618	2234	1583	1201	2342	805	1059	1160	2186	2911	2577	5407	2659	4365	3876	2583	13402	2640	1293	2018	554
AAVS1_L2_ARSA_R6	1615	3649	3227	784	976	1021	951	472	1476	161	145	327	4692	3407	5128	1429	1580	2279	1439	584	886	976	1518	1525	416	629	347	2612	1606	2632	1457	1054	1783	807	806	1459	2651	3255	2479	1866	3621	4390	4099	2653	15697	2971	1492	1941	555
AAVS1_L2_ARSD_R4	1461	2632	3557	1332	1111	1738	2209	1161	2720	315	246	161	4156	4038	4626	2924	2242	3078	2762	949	2472	2695	3600	4065	1739	1109	1363	1920	1200	2196	2629	1618	2903	2082	2275	3287	2076	4089	2487	1277	3597	4912	4791	3837	22342	2054	1638	1586	1438
AAVS1_L2_ARSD_R5	3273	5206	4121	856	630	1201	974	623	1381	158	390	340	3870	2716	3196	2841	2319	3041	2167	804	1510	1569	2521	2659	553	583	582	3561	1673	3611	1557	1119	2310	1471	1902	2005	2947	2392	1720	1926	1888	4428	3670	2925	13084	3065	1420	3021	752
AAVS1_L2_ARSD_R6	3057	4918	3421	921	908	1123	3010	1621	3009	731	414	458	4720	4034	3944	2058	1270	2680	2160	1054	1545	1619	2356	2668	1173	1050	734	2529	1758	2955	2323	1434	2915	2180	1416	2478	2367	3236	3656	3482	3350	4832	5021	3231	20172	2737	2400	2343	1189
AAVS1_L2_ARSG_R4	1255	2362	2144	1118	709	901	961	609	1442	405	204	209	2943	2903	2470	1407	837	2251	1827	711	620	824	1015	1624	466	494	592	1161	648	1388	1090	1202	1386	922	1313	1336	1422	2916	1237	2807	1909	3224	3504	2139	13101	1497	982	1656	1089
AAVS1_L2_ARSG_R5	1810	3026	4039	742	568	808	3528	2088	4321	352	269	162	3515	2292	2607	1769	1830	1768	1053	524	606	1820	1134	1452	692	359	455	2539	1735	2709	1347	975	1636	1139	1291	1464	2447	2463	3261	2324	2194	4057	3648	2852	15977	2556	1481	2420	553
AAVS1_L2_ARSG_R6	2339	2705	4240	1080	1136	1093	2702	1017	3741	928	651	1114	3545	2900	2116	2392	1811	2814	2108	904	1315	1741	2035	2251	732	689	274	2178	2034	2900	1644	1712	2734	1265	1552	1792	2364	3528	3384	6380	2328	5599	4320	2964	12280	3699	2144	2323	1030
AAVS1_L2_ASB13_R4	1718	2821	2341	821	894	1097	2010	1412	3752	453	393	606	2999	3313	3962	1999	2071	2480	1800	754	1225	1340	2604	2818	921	784	1556	2132	650	1634	1489	1399	2213	1725	1125	1924	1407	3447	2162	2456	2509	4075	3707	2429	18691	1607	884	1337	1070
AAVS1_L2_ASB13_R5	2040	5298	3019	1075	1269	1391	1852	941	2201	1489	577	978	3584	2462	3070	2996	1992	2465	2933	999	1994	3127	3043	4108	830	1114	519	2372	1847	3233	2395	1555	2793	2071	2266	2956	2218	4009	2256	3695	2454	4929	5243	3757	15296	3485	2340	2093	856
AAVS1_L2_ASB13_R6	2459	3196	2600	410	891	487	368	368	809	373	345	328	812	826	860	1278	627	1764	2162	374	1409	770	1862	1662	309	758	430	2358	1465	2160	1570	619	1573	1092	1140	1677	2127	2108	452	1916	758	2588	2712	2105	5678	2598	1475	2539	701
AAVS1_L2_ASB14_R4	2934	2242	3546	936	1275	914	1138	743	1225	479	420	471	3403	1984	3372	1962	1599	2399	1689	982	1095	1314	1926	2546	641	795	861	2428	1614	2950	2017	1192	2259	1780	1399	2423	2307	2929	1501	3989	2837	4387	3594	2500	18173	2913	2123	2524	761
AAVS1_L2_ASB14_R5	3010	4661	3703	701	991	508	2304	1233	2796	970	326	453	1847	2340	1873	1102	927	1205	733	320	1068	1485	2442	2194	796	611	340	2580	1718	3158	1443	833	1542	1171	967	1616	2161	2425	2502	3932	1626	2961	2646	2214	9801	2832	1583	2207	451
AAVS1_L2_ASB14_R6	4089	4789	4591	1457	1182	1013	982	908	1966	1621	462	803	2261	2224	2701	1453	1870	1927	1751	790	1257	1327	2088	1957	649	1020	731	3944	2250	4018	1841	1093	2605	1640	1614	1760	3438	3193	1969	5241	2131	3870	4201	2604	16573	3672	2548	3159	820
AAVS1_L2_ASB2_R4	6537	4610	5379	956	726	671	1226	1206	1923	479	526	1198	2219	2619	2571	2179	1042	1655	1321	545	1029	1738	1900	1729	771	586	568	3217	2427	4409	1914	1193	2000	1236	1058	1341	2948	2772	2480	3324	2303	3797	3880	2278	12262	3873	2280	4028	651
AAVS1_L2_ASB2_R5	4266	3544	5215	712	1406	1093	1227	782	1640	821	309	380	2305	2045	2975	1704	1441	2073	2150	982	2525	1169	2249	2475	764	1031	989	2243	1660	2907	2099	1111	2019	1508	1619	1825	2590	3084	1952	3466	2452	4572	4645	3155	19861	2908	2273	2501	962
AAVS1_L2_ASB2_R6	2819	5493	5551	1383	984	1451	2150	1149	2875	350	258	263	3649	1590	1802	2451	1406	2531	2225	961	1276	2283	2253	2996	1119	1415	1066	2812	1830	3226	2318	2055	2416	1836	1612	2291	2849	4672	2644	2948	1562	5956	5696	3569	37711	3719	2036	2584	1160
AAVS1_L2_ASB9_R4	4621	3224	2788	548	814	1010	1998	1634	2821	480	191	353	2712	2488	2666	1262	1214	1671	1308	536	1818	1074	2798	1750	634	777	519	2419	1546	2453	1423	826	1557	1224	974	1131	2112	2233	2958	2016	2413	3533	3061	2161	12502	3602	1949	2135	584
AAVS1_L2_ASB9_R5	4885	3069	5441	354	448	940	703	466	1897	385	164	114	2170	659	1642	746	749	1837	1383	660	2039	1117	1741	1817	462	573	412	2884	2240	3239	1901	847	2233	1143	985	1111	2915	2257	1777	1417	1377	3327	3396	1827	11962	3684	2557	3506	1218
AAVS1_L2_ASB9_R6	2424	3419	2942	517	892	995	512	239	729	144	111	94	2548	3031	3133	835	849	1910	1115	631	881	871	1517	1485	287	98	164	2179	1139	2469	1028	662	1286	879	619	981	1802	2136	818	806	3118	2911	2796	1752	4402	2308	1618	2553	647
AAVS1_L2_ASCC3_R4	1012	370	649	686	1019	481	1001	560	879	101	51	131	2074	928	1217	1444	1037	1333	204	103	146	193	236	303	142	43	20	1404	814	1077	813	516	1357	646	909	721	2501	1854	1013	3174	1120	2961	2731	1918	6162	1071	651	1431	361
AAVS1_L2_ASCC3_R5	717	1275	1171	701	794	471	810	547	872	436	72	119	2763	2105	1879	1319	1084	1181	889	245	838	805	1654	1610	840	861	670	1203	750	1421	1222	904	1535	1106	807	1462	1934	2024	907	1688	2002	3225	2318	1674	19098	1255	906	1703	630
AAVS1_L2_ASCC3_R6	714	748	558	933	458	923	1035	535	1945	1	0	0	2310	1083	1478	1190	981	1370	477	213	355	1860	1166	1147	216	469	394	750	507	793	1306	637	1338	1313	893	1260	1911	2267	1899	17	1991	3961	3054	2700	16818	650	591	892	376
AAVS1_L2_ASF1A_R4	1981	2389	1418	734	935	620	1491	847	2925	621	153	381	3333	3024	3377	1075	1140	1558	1114	350	949	886	823	1310	194	81	369	1662	1274	2562	1795	1144	1744	1379	1219	1042	1576	2109	2497	2943	2481	2750	3311	1907	5507	2450	1730	1975	625
AAVS1_L2_ASF1A_R5	1008	2833	1551	928	1251	820	1400	824	1292	348	334	283	4446	3204	3495	1816	1391	1762	1641	610	736	1518	1701	2194	808	671	713	1683	796	1590	1357	996	2189	1201	1207	1577	1609	3220	1300	4165	2936	4445	3597	2754	16690	1882	863	1657	561
AAVS1_L2_ASF1A_R6	3359	4131	7057	902	693	990	5630	2953	7896	634	279	276	3789	2935	3945	1291	2107	2721	1221	621	1220	1214	1971	2138	308	376	801	3627	2087	3848	1951	1037	2174	2059	1896	1819	3626	3208	4619	3970	2219	4446	3768	2927	10694	4188	2439	2763	1036
AAVS1_L2_ASF1B_R4	2815	6077	5430	542	331	561	495	361	945	13	3	29	1727	1139	793	714	472	1180	464	232	525	314	736	620	126	237	180	3664	1638	5050	1081	654	1034	766	793	959	3745	1898	1686	332	1809	2615	2449	1965	8102	4783	2379	3314	455
AAVS1_L2_ASF1B_R5	1870	3771	3666	887	439	883	1419	1016	1674	593	447	562	3365	3188	4600	2249	1642	3949	881	407	450	1149	1358	1264	473	356	439	1823	1176	1950	1690	1297	1735	889	1385	1274	1511	2638	1545	6689	2372	3595	3460	2318	12929	1729	1224	1625	538
AAVS1_L2_ASF1B_R6	72	208	128	1161	1149	853	2299	1159	3166	375	337	130	4638	3724	5675	2423	1908	2535	920	473	793	1081	1087	823	337	279	340	212	16	149	1630	880	2535	1392	1042	1287	114	3172	2668	3242	3415	4274	3826	2662	14373	229	31	223	499
AAVS1_L2_ATP10B_R4	4735	4042	4290	952	1169	1806	1761	1042	2930	706	493	458	5234	3596	4650	2893	2313	3110	3126	646	1448	2007	1697	2087	1228	960	762	3185	2113	4129	1670	1022	2031	1753	1030	1663	3243	3516	2289	4058	3156	5416	4070	2831	24187	3633	2294	4070	788
AAVS1_L2_ATP10B_R5	3568	3550	5122	1303	1022	932	2047	723	1991	223	75	118	4212	2500	2333	2163	1463	2541	1839	470	1923	1760	1963	2245	1227	1323	825	2523	1813	3224	1972	1468	2129	1471	1073	1848	2305	3086	1589	795	2095	3842	4018	2966	23971	3032	1963	3061	696
AAVS1_L2_ATP10B_R6	4072	3204	5118	1787	1678	1279	3443	2930	5334	1222	452	799	9349	6449	6653	3222	2932	4615	3072	1339	2060	2148	3649	2752	1182	1025	729	2145	1641	2797	3057	1925	4005	2315	2465	2637	2289	5004	3927	6802	5081	7191	6772	4088	21612	3108	1753	2884	1425
AAVS1_L2_ATP10D_R4	1785	1601	1973	946	751	971	1406	1203	2377	653	375	670	1950	2355	2686	2543	1388	2481	2319	878	1496	1961	2553	1944	834	973	767	1508	1001	1423	1757	1196	2340	1123	1262	1517	1235	3625	2509	3896	2324	4652	4746	3028	20130	1675	1104	1208	909
AAVS1_L2_ATP10D_R5	1901	2599	2613	473	641	709	407	347	593	88	44	43	2086	1803	2392	1088	693	1328	1795	448	1236	833	1336	1392	830	510	662	1665	1114	1626	1253	606	1463	649	1117	1476	1645	2164	1258	955	2606	3840	3129	2238	16424	1837	1047	1347	815
AAVS1_L2_ATP10D_R6	1724	1556	1945	577	490	862	576	416	913	972	378	753	2654	2050	1784	992	895	1831	1904	630	1482	725	1278	2150	332	304	429	1203	705	955	1072	734	1607	753	879	1365	1210	2037	889	3691	2295	3373	2984	1792	12877	1261	651	875	745
AAVS1_L2_ATP11A_R4	2962	5486	5934	631	1093	870	2149	1573	2696	453	196	219	1952	2100	2846	1447	1018	2037	2040	659	1153	1667	1228	2001	823	692	374	2769	2082	3604	1119	823	1807	1182	1201	1550	2820	2646	3546	1896	2111	3685	3429	2316	12960	3194	1909	2686	752
AAVS1_L2_ATP11A_R5	2412	3338	3656	947	913	1364	1998	808	2401	1020	236	445	3106	2469	2599	1482	1014	1685	964	465	548	1302	2161	1581	415	497	172	2103	1637	3012	1788	1090	1554	1174	1327	1569	2322	2377	2389	2343	1969	4049	3269	2676	8226	3351	1482	2139	823
AAVS1_L2_ATP11A_R6	2246	1648	2794	1335	1136	1484	1707	1377	3276	2464	745	1079	3849	3250	5483	2564	2202	3245	1730	825	1677	2310	2226	3735	1273	1345	1260	1695	936	2274	2141	1691	2955	1394	2107	2235	1829	3823	2236	6236	3326	4777	4728	3512	19708	1869	1218	2223	1163
AAVS1_L2_ATP11C_R4	1479	3709	3398	1269	549	572	1751	1691	3722	959	508	608	2267	2103	2312	2237	1261	1996	1698	618	1495	1898	2266	2904	753	341	582	2144	1637	3059	2033	1017	1486	1347	1499	1884	2815	3373	2283	6765	1446	4127	3630	2758	17028	3396	1380	2545	426
AAVS1_L2_ATP11C_R5	3107	4407	3435	2257	1447	1759	4328	2220	4668	435	637	511	7169	3670	6374	2990	1323	3161	1829	1025	1826	1942	2221	1798	586	865	965	2934	1706	2706	1573	1531	2103	1550	1764	1663	2750	4110	3115	4807	3368	4511	4979	3218	12882	2662	1801	2177	839
AAVS1_L2_ATP11C_R6	1972	2084	4356	321	828	529	1154	781	1811	1054	812	368	2733	1936	2193	1042	678	1218	1094	746	1060	1015	2150	1292	717	758	604	1967	972	2764	1308	953	1168	965	1054	1528	2311	2173	1921	4087	2021	3355	3220	2206	15086	2217	1432	1874	399
AAVS1_L2_ATP1B4_R4	1912	1919	2965	924	320	1018	669	396	1074	519	202	458	2978	2311	3186	1274	1063	1977	1772	788	1371	1537	1673	3199	690	603	387	2074	1333	2386	2179	1313	1843	1729	1550	1579	1947	2894	1536	2559	2979	3753	4450	2758	12095	3046	1434	2003	577
AAVS1_L2_ATP1B4_R5	3446	7377	6730	507	1080	886	813	481	1124	236	173	362	2523	1855	4055	1606	1126	1768	1078	495	1201	1872	2084	2189	659	1224	390	3096	1996	4059	1542	1126	2052	1085	1033	1227	2995	2509	1063	2386	2354	3832	3435	2397	11268	4138	1655	2727	615
AAVS1_L2_ATP1B4_R6	5321	7453	7148	585	626	985	914	463	1228	763	236	742	1631	692	1259	1114	819	1593	1732	402	1453	1410	1757	1888	398	796	379	5707	3269	6137	1247	892	1945	1368	972	1189	2899	2471	1830	3907	1499	3381	3094	2520	12736	6190	3876	4698	534
AAVS1_L2_ATP2A2_R4	736	903	1201	345	287	530	561	528	402	26	2	0	2381	1623	1653	801	480	1348	73	17	8	53	41	29	30	4	2	1561	743	945	493	489	789	535	282	382	1598	1532	1148	1140	1908	2264	2259	1588	13184	925	981	1222	69
AAVS1_L2_ATP2A2_R5	295	578	269	978	670	1159	3526	1226	3367	11	7	38	4431	3402	3569	1836	1534	2072	28	11	1	74	50	247	98	68	53	766	323	676	1176	709	1275	543	550	839	1845	3028	2649	5593	2162	3791	4366	2313	23427	934	467	821	82
AAVS1_L2_ATP2A2_R6	618	358	414	380	543	1030	390	299	590	5	31	65	1412	802	1741	1129	1053	1892	398	48	170	273	619	553	114	76	98	990	458	875	728	598	752	608	814	1119	1943	1724	512	2637	973	2690	2330	1698	9010	1014	732	1244	254
AAVS1_L2_ATP2C1_R4	1934	1707	1519	1279	738	1137	2407	1962	3797	218	124	180	4275	2569	4941	2436	2080	2527	708	382	1028	1204	1350	1381	534	248	677	2557	1663	2357	1744	1080	1743	1172	1485	1545	2198	3276	3283	2152	2820	4815	4094	3015	16072	2171	1111	2409	1149
AAVS1_L2_ATP2C1_R5	1602	1896	2494	985	1064	1016	1586	1186	2652	427	55	156	2725	2973	3871	1516	839	1843	548	337	982	750	1339	1248	219	244	181	1937	1523	2657	893	939	1563	1027	991	1448	1736	3346	3709	1176	3573	4284	3604	2500	12441	2544	1752	2401	970
AAVS1_L2_ATP2C1_R6	1313	1699	2587	1296	904	1812	1525	657	2514	585	118	216	3696	2769	3541	1882	1262	2065	1156	236	830	904	1375	1308	543	167	135	1944	1685	1589	1714	799	1555	1367	1349	1665	1646	3628	1986	2343	3001	4553	4326	3013	11410	1948	1279	2561	457
AAVS1_L2_ATP4B_R4	3236	4966	4719	729	897	778	1073	1141	2176	522	852	270	2981	3170	3681	2309	937	1946	1464	492	1235	1210	912	1126	628	957	916	2652	1681	3376	1338	857	1376	786	1021	1404	2442	2938	2056	4488	2754	3768	3459	2266	22912	3456	1831	2666	458
AAVS1_L2_ATP4B_R5	2686	5337	6460	1180	605	836	407	2282	809	1263	493	364	3664	1286	2744	1561	1703	2468	1516	585	1439	1621	1671	1590	1159	887	1402	2660	2151	4185	1444	904	2499	1334	1327	1560	2842	2942	923	4758	1980	3892	3737	2556	26329	3682	1875	3420	588
AAVS1_L2_ATP4B_R6	3279	4527	4962	897	1153	918	2471	1698	2879	714	288	418	3495	1868	3151	2849	1706	3570	2472	535	1829	1527	2610	2240	714	867	585	2752	1824	3848	2520	1401	2246	1846	1887	2139	2633	3246	3025	4102	2252	5903	4538	3157	17441	2557	2099	2781	1121
AAVS1_L2_ATP6V1G2_R4	1639	3184	2974	872	720	994	1156	852	1769	907	722	993	3340	2506	4013	1449	1727	2545	2442	290	1058	1805	1853	2174	795	552	285	1647	1359	2374	1221	983	1795	1110	944	1218	1677	2675	1682	7171	2266	3363	3389	1895	8809	1792	1339	1599	733
AAVS1_L2_ATP6V1G2_R5	2438	3101	4052	1057	830	1405	2911	1584	4914	771	693	1117	2545	3491	3006	1691	1434	3830	1638	883	1388	1574	2948	2011	722	664	773	2562	1754	3479	2139	1641	2774	1535	1288	1713	2452	3191	2948	4658	2319	4540	4435	2559	15705	2540	1916	2058	877
AAVS1_L2_ATP6V1G2_R6	4334	5344	6522	764	1085	957	1730	426	2011	109	125	182	3680	2660	3041	1743	1233	2038	1226	430	672	1454	1680	1999	508	384	355	3336	2247	3548	1461	859	1943	1651	1546	1910	2809	3258	1646	968	2889	4612	4353	3228	14301	3828	1929	3312	810
AAVS1_L2_ATP6V1G3_R4	903	1050	1138	472	368	786	391	320	715	693	79	232	1103	826	1153	900	656	1156	1062	225	714	805	1765	1344	151	100	199	970	703	1111	1258	746	1868	694	812	910	954	1790	1066	3345	1530	3102	3040	1596	5344	813	827	1181	495
AAVS1_L2_ATP6V1G3_R5	1143	2143	1548	484	793	984	2780	1334	3159	107	166	134	6319	4019	6151	2489	1458	3016	1573	496	1590	1584	2461	2347	609	646	693	1530	1081	1294	2077	1629	2852	1104	1690	1968	1222	2906	3099	1162	3695	4085	4431	2849	15049	985	750	1526	810
AAVS1_L2_ATP6V1G3_R6	576	1415	2585	888	1024	1248	1830	846	1409	411	218	330	1857	1746	2157	1673	1043	2210	2359	617	2288	1363	1993	1717	1220	842	1022	1202	775	1252	1680	1216	2023	1063	1118	1552	1019	3172	2653	3197	2023	4214	3784	2500	26915	1106	724	870	925
AAVS1_L2_AURKA_R4	2828	4886	4662	1286	1249	1264	2480	1390	3188	9	1	0	3676	2617	2935	2446	1262	2471	49	3	11	89	116	188	6	11	4	3264	1931	3436	380	379	482	672	516	810	3595	3128	3376	4140	2387	4283	4053	2890	12717	2674	1981	2920	39
AAVS1_L2_AURKA_R5	698	1061	1739	790	790	933	1902	852	2032	4	1	103	2603	2899	2526	2447	1621	2014	50	0	6	73	240	282	22	59	43	1206	361	992	1033	597	1310	581	947	726	1825	2711	1381	1727	2175	3912	3497	2228	9813	1161	585	793	413
AAVS1_L2_AURKA_R6	1622	1104	1143	802	1129	1296	1841	1037	3714	109	14	55	4762	3133	4781	2250	1872	2972	64	10	76	226	406	91	34	118	32	1419	990	1890	729	560	888	660	306	783	1567	3674	4026	2323	3441	5982	4416	3254	18868	1300	901	1302	133
AAVS1_L2_AURKB_R4	1051	2209	1661	677	685	715	1133	698	1338	165	85	66	2817	3112	2435	1250	1019	2620	200	96	33	357	245	273	45	86	53	976	590	1206	785	683	1280	798	746	701	1662	2728	1894	6389	2837	4390	3670	2386	10167	1516	871	1488	356
AAVS1_L2_AURKB_R5	1129	1143	1041	668	484	865	367	359	707	39	16	1	2518	2109	2997	1051	1025	1618	20	1	2	180	69	231	25	18	17	1211	587	1473	492	398	823	497	373	594	2238	2418	1107	874	2884	3415	2800	2071	16506	1744	997	1271	418
AAVS1_L2_AURKB_R6	869	1688	1250	1309	1224	1595	3132	1465	3530	386	101	438	7248	5866	6161	2153	1735	2550	99	198	169	578	640	1111	91	97	93	1132	1179	2019	1499	975	1803	925	743	1296	3054	3789	3225	7055	3939	5032	4789	3546	15549	2382	1052	1817	408
AAVS1_L2_AWAT1_R4	2463	4134	3833	850	820	916	1367	655	1398	1456	686	795	2490	2316	3340	1827	1337	2454	2286	617	1883	1283	2361	2775	937	695	594	2097	1622	3007	2006	1710	2470	1996	1532	2222	1855	2750	1296	5482	1752	4334	4290	2644	13399	2478	1721	2147	1123
AAVS1_L2_AWAT1_R5	3379	4325	4599	1577	1452	1594	2142	1356	2644	1942	876	1093	5344	4095	4648	3632	2837	3871	2909	1193	1249	3043	2869	4527	1003	1448	777	3478	1932	3940	2090	1726	2860	2959	2345	3227	2612	4225	1644	7476	2613	5255	4261	3795	20564	2931	1917	2558	1041
AAVS1_L2_AWAT1_R6	3319	3685	2944	687	1121	1430	2911	1862	3419	1711	442	646	6647	3625	3898	2198	3155	3347	2812	782	2872	1864	2041	2385	559	1114	597	2659	1508	3342	2537	1519	2483	1985	2309	2238	2235	3363	2767	4362	3041	5101	4547	3082	16907	3096	1789	2362	1093
AAVS1_L2_AWAT2_R4	2619	3471	2819	713	1055	1055	2858	957	1967	591	678	1077	6371	3936	4648	3582	2419	3391	2224	645	1719	1719	1612	2011	492	1090	568	2944	1786	3092	1560	1432	2277	1172	1183	1871	2327	2818	2129	4867	2356	3727	3342	2254	10282	2660	1748	2021	888
AAVS1_L2_AWAT2_R5	2935	6341	6830	1323	1336	1469	2535	1607	4277	2678	1108	1311	3502	2621	4945	2093	1519	4310	2745	838	1961	2501	4038	2453	1175	1587	679	4255	2962	5375	2618	1583	2913	1889	2365	3220	3962	4279	3249	9019	2946	5569	5063	4048	22596	4081	2484	3937	1126
AAVS1_L2_AWAT2_R6	3992	4336	4585	813	859	957	2066	1510	5159	426	257	104	2943	2537	2535	1227	1826	2905	1003	428	483	1528	2604	1292	445	559	385	3690	2520	4961	1292	855	1529	1314	1681	1787	3148	2746	2508	2613	1836	3353	3379	2297	9168	4129	2871	3716	623
AAVS1_L2_AXL_R4	2606	4024	2953	983	1024	1310	1644	1121	2612	1920	769	1164	3620	2960	3066	2664	1728	2784	3476	765	1391	2381	2879	2365	1221	1686	768	2454	1647	2592	2080	1056	2303	1551	1660	2214	2339	3829	2158	6628	2613	5008	4108	3091	21502	2496	1463	2790	615
AAVS1_L2_AXL_R5	2643	1575	2740	1403	1603	2609	6654	3829	8331	1110	999	997	8851	7473	7886	4908	2826	5769	2937	1550	2359	2958	3886	3361	2101	1277	1620	2218	1148	2200	3846	2625	4430	2781	2888	3033	2062	6504	7550	8584	6463	8900	8690	5270	40382	1825	1405	2064	1457
AAVS1_L2_AXL_R6	2059	3070	2294	619	481	631	2366	638	3058	205	148	420	2365	2093	3463	1368	1602	2401	1346	309	899	538	1216	1524	435	426	516	2340	1499	3001	1276	867	1735	1139	971	1437	2484	2163	1704	1324	1257	3180	2854	1864	8172	2324	1669	1828	973
AAVS1_L2_AZU1_R4	5095	7139	5644	1241	960	1884	1313	1549	1975	985	220	613	3199	2635	4230	2767	2008	3463	1939	821	1918	1172	2270	2359	771	852	676	3199	2200	5125	1779	1286	2394	1547	1535	1895	3268	3767	2036	3750	2912	5086	4457	3202	18304	4267	2749	3405	1017
AAVS1_L2_AZU1_R5	3298	3319	3506	229	320	374	758	756	2598	293	319	330	1933	2465	2563	938	574	1046	1003	314	679	742	1285	856	608	455	378	2263	1950	3160	931	648	1331	1040	693	1006	2122	1772	1637	2839	1921	2504	2542	1523	11850	2240	1369	1908	576
AAVS1_L2_AZU1_R6	2465	4693	4288	937	1338	1235	3132	2351	3663	238	66	161	3301	3136	3776	2540	1973	2383	1334	522	1120	2015	2433	2330	719	912	1328	2915	2067	3269	1892	1074	1720	1551	1581	1925	2569	3544	2932	1078	2605	4703	3581	2913	19749	3640	2312	2342	691
AAVS1_L2_B3GALNT1_R4	2131	3909	4395	9	13	9	14	5	24	7	16	14	34	34	26	14	12	14	24	6	19	11	22	15	19	14	4	1670	1178	2002	5	13	17	12	14	20	1965	53	12	73	31	45	81	24	185	2144	1443	2329	4
AAVS1_L2_B3GALNT1_R5	1137	1921	2299	1310	1089	1920	1533	1100	3636	1479	1023	841	4188	4081	5182	2704	1760	2055	1975	930	2549	2405	2822	2945	932	1486	1346	863	542	1135	2181	1456	3105	1966	1905	2341	770	3064	2596	6941	2993	4844	4296	2905	19024	1089	411	1145	1399
AAVS1_L2_B3GALNT1_R6	2360	2745	3184	777	517	1646	1884	1133	1885	291	42	245	3092	3208	3459	2221	881	2525	1713	1062	2044	1896	2557	1654	445	457	497	1980	1246	3163	1796	1085	2343	1218	1391	1713	1857	2719	1485	1080	2505	3612	3623	2364	10296	2460	1095	2458	992
AAVS1_L2_B3GALT5_R4	2114	3715	3360	1152	705	1249	2406	1192	3616	1148	799	942	2581	1562	1736	1304	1465	2679	1486	395	1177	1984	2019	2367	1680	1490	1542	1977	1638	2449	1295	968	1648	1381	1603	1910	2322	3157	4140	4708	2579	4892	3403	3043	26540	3217	1622	2280	905
AAVS1_L2_B3GALT5_R5	3012	3138	3261	424	549	741	1111	664	1470	539	348	569	1178	1175	1441	1085	913	1036	1064	796	742	1218	924	1503	361	538	338	2145	967	2435	1424	944	1529	807	855	1266	1690	2317	1995	3745	1083	3125	3009	1954	13935	2607	1203	1995	584
AAVS1_L2_B3GALT5_R6	1989	2303	3357	1026	1002	1183	2850	1610	2644	319	99	200	1867	2470	2645	2128	1658	1649	2166	582	2093	1512	2297	2107	925	1237	666	2208	1468	2954	2372	1294	2377	942	1716	1917	2109	2680	2625	1014	1693	3381	3521	2387	20146	2113	1404	1829	694
AAVS1_L2_BAP1_R4	1815	2883	2181	543	973	1330	581	396	1009	291	210	271	2454	1819	2291	1120	690	1579	565	424	466	1151	1382	1615	524	521	247	1831	1324	3011	1578	1030	2086	1680	1537	1968	2397	3019	1604	3782	2984	4486	4092	2931	18582	2464	1103	2339	491
AAVS1_L2_BAP1_R5	816	1247	1460	842	709	964	1104	760	1618	121	33	88	2153	1990	2688	1711	948	1648	100	57	61	136	97	131	31	95	69	1863	853	3098	1151	779	1593	819	701	1040	2491	3030	2522	6516	2557	4020	4143	2340	21340	2271	1224	1627	344
AAVS1_L2_BAP1_R6	3396	3347	3630	1084	1375	1498	5240	2167	4125	73	79	4	6339	4203	5385	2136	1834	3531	136	13	26	242	171	509	83	116	55	2742	2104	3453	1223	870	2663	909	1112	1443	2660	4389	3768	5726	3395	5981	5128	3101	17281	3645	1856	2084	435
AAVS1_L2_BCL2L1_R4	3285	2237	3567	659	1057	1367	380	323	556	645	133	512	4484	3546	3350	2170	2357	2053	2166	581	731	1654	2740	2913	649	613	1163	2298	1763	3258	1876	1328	2128	1986	1381	2502	2236	3492	426	2704	2464	4723	3688	3325	16566	2098	1667	2649	482
AAVS1_L2_BCL2L1_R5	4894	6361	4721	1307	1158	1198	5218	2401	7000	266	113	384	5027	3564	3869	3576	2545	3862	2945	781	2615	2858	3181	3265	1752	1091	1428	2952	1885	3097	2191	1389	2409	1395	1717	1591	3320	4099	4850	2186	2344	6060	5798	3450	32812	3322	1846	2722	379
AAVS1_L2_BCL2L1_R6	2429	2056	2455	1112	1066	1251	2962	2349	4710	258	704	774	4172	5114	3386	1895	2103	3453	1367	760	1331	1733	1926	920	537	712	215	1140	1159	1620	1412	1140	1788	1164	1261	1274	1532	3138	2875	3415	2375	4333	4067	2520	11334	1566	1234	1789	392
AAVS1_L2_BCL2L2_R4	3725	5417	7260	693	625	1106	1767	1017	3216	318	185	528	1894	1184	2243	1494	1049	1381	1327	613	1066	1280	1078	1653	668	536	473	3509	2449	3898	1538	807	1754	1370	1194	1261	3702	2785	3151	3422	2087	3863	3519	2778	15779	4438	2134	4555	599
AAVS1_L2_BCL2L2_R5	3882	3356	4368	605	624	1026	972	389	1308	114	18	184	1757	1477	1340	662	916	796	2198	543	1329	1265	1326	1618	665	657	711	2458	1848	3838	1237	1068	1593	1207	1048	1755	2793	2171	1772	985	1850	3537	3217	2335	18399	2569	2260	3161	493
AAVS1_L2_BCL2L2_R6	3253	4114	3573	909	460	1071	2273	2032	4886	519	308	369	3907	2833	3325	1970	1804	1913	1548	479	962	811	1306	1267	368	358	315	2709	2676	3616	1468	868	1893	1009	1046	1708	2817	3265	3928	4480	2448	3992	3606	2588	8145	2803	1984	3164	623
AAVS1_L2_BCLAF1_R4	1277	920	1690	603	470	970	1187	830	1876	459	325	276	1547	1362	1311	1211	534	1297	1495	425	1454	1121	1463	1710	578	465	466	1020	698	1086	1221	910	1491	988	966	1235	1578	1780	2673	1867	1569	2893	2583	1749	10890	1209	645	779	497
AAVS1_L2_BCLAF1_R5	3474	3614	3846	773	795	1022	1608	820	3064	287	126	102	3452	2598	3036	1289	775	1974	1193	415	776	984	818	1381	153	674	623	1757	1486	2318	959	702	1535	1132	1134	1497	1826	2290	2756	1409	1913	2572	2701	2003	8339	2717	1561	2569	585
AAVS1_L2_BCLAF1_R6	723	635	1463	979	1242	1220	1683	766	3210	443	232	511	4080	3694	2426	2446	2050	2774	1391	530	979	1468	2549	2310	1236	1136	1134	674	795	714	2268	1554	3001	1372	1632	1819	881	4020	2625	4257	1747	4949	4283	3258	35040	812	312	867	1147
AAVS1_L2_BIRC3_R4	1637	3728	3854	417	614	680	1369	661	1171	1171	517	669	1521	1589	1668	1316	862	1437	1578	564	845	1493	1508	1921	572	329	193	2069	1860	3184	1957	906	1760	1058	1007	1648	2752	2293	2250	6818	1583	3292	3377	2106	7532	3157	1683	2543	704
AAVS1_L2_BIRC3_R5	3157	2573	4826	1116	1049	1543	574	277	1359	1784	854	1118	4040	3649	3657	2091	1570	2933	2714	881	1853	1576	2189	1596	641	959	762	2484	1929	2662	1895	1210	2648	1515	1980	2261	2805	3670	1162	8365	2315	4358	3535	2871	18391	2667	2062	2437	989
AAVS1_L2_BIRC3_R6	1573	3901	2885	818	995	1291	1671	826	2523	602	356	276	4882	4252	4540	2474	1641	2956	2478	879	4265	1403	2954	2276	450	788	284	2216	1231	2612	2218	1340	3163	1651	1804	1686	1662	3304	1202	3099	2921	4130	4197	2819	12656	2222	993	1115	998
AAVS1_L2_BMP1_R4	2241	5490	2744	1368	1305	1356	2332	1700	3031	1397	743	814	5684	3848	5780	2943	2082	3048	3047	775	2272	1601	3488	3981	1233	582	681	2365	1431	3418	2442	1815	3712	3128	2459	3100	2230	4167	2307	7772	3786	5624	5892	4101	17102	2654	1634	2595	879
AAVS1_L2_BMP1_R5	2218	2717	3304	832	1205	428	218	72	301	598	395	594	1730	1420	1406	1341	816	1209	2062	449	1069	1177	1656	1767	697	674	488	2402	1528	3117	1243	990	1718	1205	1143	1268	2244	1751	209	3774	1609	3086	2637	1823	14415	2126	1713	2549	808
AAVS1_L2_BMP1_R6	3094	4016	6535	788	922	1179	2710	2036	2994	683	353	449	3820	2327	3993	2208	1599	2853	2306	912	1673	1741	1934	2047	866	756	691	3043	2371	3528	2461	1595	2619	1455	1764	2537	3294	3833	3305	5176	3221	5457	5182	3643	16569	3831	2113	3179	1008
AAVS1_L2_BMPR1A_R4	1165	2073	2363	0	1	1	1	0	3	3	1	1	2	1	4	10	1	109	5	2	7	118	2	1	1	1	3	1495	1201	1286	3	2	0	2	3	3	1531	7	2	4	16	42	25	28	41	1885	1274	1346	2
AAVS1_L2_BMPR1A_R5	2654	2924	3636	527	614	962	1365	1040	2378	907	461	746	2351	1996	2172	1254	1455	1699	1474	660	941	1093	1527	2531	649	758	219	1933	1727	2282	1767	1263	2395	1004	1446	1499	2019	2566	2332	8859	1614	4018	3688	2657	11018	2351	1285	1723	653
AAVS1_L2_BMPR1A_R6	2221	1874	2969	1416	1159	1474	2534	599	2714	1216	469	402	5606	4265	4062	1968	2346	3317	1318	826	1385	2340	3084	3719	1290	987	817	1047	948	1789	2724	1177	2612	1756	1795	2696	1080	4058	1926	4524	3190	5428	4574	3480	19933	1682	790	1337	617
AAVS1_L2_BMX_R4	3601	3450	2127	719	975	1072	2071	773	2725	344	61	183	1954	730	2406	1536	879	1301	1694	330	1600	1388	1527	2529	643	856	825	2235	1866	2810	1841	1143	2405	1640	1210	1474	2317	2935	3111	1233	1625	3803	3668	2506	20920	2871	1329	2205	758
AAVS1_L2_BMX_R5	1983	3334	4329	498	798	1047	1307	434	1183	290	345	252	1534	1485	2620	1692	1283	2758	1339	375	1110	1136	2305	1422	471	769	612	2094	1308	2422	1503	961	1441	1239	1206	1445	2018	2328	1101	2177	1060	3393	2908	2053	10742	2041	933	1707	850
AAVS1_L2_BMX_R6	4326	3584	5092	1001	787	1274	2802	1820	2527	585	612	857	4226	4424	4373	1754	1271	1692	1911	710	1624	1281	2812	2502	648	1137	918	3274	2464	3805	1993	1416	2119	1397	1430	2222	2591	2919	3035	2881	3387	4345	3884	2849	14950	3638	2705	3032	1365
AAVS1_L2_BRAF_R4	1396	2770	1957	1048	639	1259	1469	971	2656	964	338	842	3382	1981	2400	1018	823	1452	1144	599	853	816	1116	1328	694	550	701	2240	1332	2781	1631	1490	2029	1454	1254	1755	1870	3024	2998	7031	2832	4304	4198	2800	23507	2092	1407	1976	1140
AAVS1_L2_BRAF_R5	1465	1384	2387	1537	1079	968	563	388	539	782	475	452	3323	2577	2708	1980	1156	1429	1318	282	744	1321	1756	1913	655	705	563	1952	1110	1565	1641	1292	2204	1511	1331	1926	1534	3909	1371	3935	2773	4181	4731	2920	12674	1320	1318	1774	637
AAVS1_L2_BRAF_R6	1228	1437	1210	972	861	938	519	794	1204	161	61	157	2818	2461	2875	2422	1631	3285	848	221	440	719	1510	1088	172	233	261	2639	1876	3227	1442	879	2263	1275	1248	2204	2498	3181	974	1688	2444	4018	4233	2979	13257	2550	2101	2058	967
AAVS1_L2_BRD2_R4	3835	4461	3184	891	1004	1506	2964	1760	3168	197	61	87	4858	5834	5133	2294	1913	3537	626	179	310	588	778	1322	390	405	423	2390	1681	3045	2094	1744	2238	1243	1738	2053	2218	3230	3045	2583	3800	5145	5007	2865	30015	2823	1752	1965	752
AAVS1_L2_BRD2_R5	2017	2852	2957	1320	1527	1821	3305	3113	6684	257	335	264	3933	3052	4215	3529	3069	3735	805	394	799	907	1138	1501	490	487	348	2271	1873	3698	3046	1659	3118	1611	1197	1834	3212	4817	6054	8731	2666	7243	6715	4367	22089	2705	2222	2793	893
AAVS1_L2_BRD2_R6	1933	2592	3592	955	872	1063	1800	629	2309	227	32	110	2114	1686	2391	1903	1045	1548	474	89	209	469	549	327	106	271	191	3093	1940	3116	1284	925	2401	1507	1416	1612	3164	3048	1972	3092	1558	3847	3466	2524	14547	3347	2114	2666	523
AAVS1_L2_BRD4_R4	431	581	675	726	1003	1382	1641	1037	2693	51	25	66	2226	1936	2218	1607	2032	1756	280	116	131	890	1100	1294	240	126	105	736	393	1188	1170	995	1646	1174	1172	1393	2215	3203	2560	4058	1692	4200	3609	2805	12279	891	722	1165	392
AAVS1_L2_BRD4_R5	1769	2435	3804	670	604	1132	921	634	2006	850	118	451	2696	1541	2582	1275	952	1643	1028	312	982	1149	1676	1491	254	357	130	2058	1401	1733	1460	714	2055	1378	1087	1868	1970	2669	1459	3005	1961	3502	3340	2614	10611	1636	1358	1682	787
AAVS1_L2_BRD4_R6	2313	4159	1993	249	298	274	127	137	383	0	12	13	292	258	222	852	593	901	1	0	1	2	180	268	0	5	0	2510	1614	3077	256	270	357	244	82	254	2684	1092	257	1870	219	1170	1162	543	1262	2952	1742	2256	84
AAVS1_L2_BTBD11_R4	2719	5021	5823	734	668	1059	808	302	1353	1633	576	1401	2157	1521	1959	1291	927	1443	1039	426	1629	1072	1547	1387	382	947	369	2374	2167	3468	1354	1016	1791	865	1861	1378	2862	2768	1405	8657	2523	4131	3884	2837	14817	3273	1608	2623	704
AAVS1_L2_BTBD11_R5	3530	4079	4411	567	633	486	1366	772	1531	62	128	78	2044	1791	2638	1005	1178	1350	1302	799	1050	1249	1800	1544	1058	690	509	2751	1919	3109	1223	1065	1825	1273	1511	1484	3136	1964	1864	588	1807	3538	3086	2221	16420	2530	1885	2983	851
AAVS1_L2_BTBD11_R6	223	1358	521	1709	1779	1642	2468	1740	2723	495	409	528	4717	2992	3690	2968	2321	3433	2088	1047	2242	2297	3118	3905	1189	993	979	223	282	358	2640	1896	3215	2343	2397	2656	360	4373	2601	2878	2909	6364	6404	4085	23510	505	276	296	1518
AAVS1_L2_BTBD2_R4	2476	3535	3117	1077	931	1327	1912	1557	3838	163	250	178	4802	3820	6047	2656	2358	2350	1683	334	641	1442	1892	2495	633	608	485	1916	1548	2954	2250	1584	2175	1470	1703	1872	2316	3501	2033	2614	3723	4898	4993	3206	17457	3364	1901	2290	682
AAVS1_L2_BTBD2_R5	4000	3449	3258	1502	918	1568	2209	1014	2421	796	449	733	4983	3287	4658	2360	1292	2722	2421	1064	1242	1600	2218	2457	812	765	760	2145	1681	3414	2680	1495	2748	2093	1756	3000	2247	3764	2213	4574	2998	5315	5003	3680	21426	2407	2230	2448	1042
AAVS1_L2_BTBD2_R6	4496	4890	7130	1174	1339	1285	1116	482	1588	346	61	237	2371	1892	2114	1780	1472	2472	2168	724	1645	1743	1416	2120	980	915	802	3723	2663	5427	2018	1568	2744	1569	952	1969	3550	3415	1545	899	1951	4274	4260	2683	20867	4280	2632	4055	1107
AAVS1_L2_BTBD6_R4	1751	2437	2865	654	931	1025	1323	665	1269	325	444	621	4938	2238	4305	1778	1379	2374	2754	878	1184	1086	1761	1784	502	405	530	2030	1272	2532	1979	1246	1858	1096	1242	1316	1694	3672	2363	2768	3243	4542	3841	2532	11612	2404	1402	2023	839
AAVS1_L2_BTBD6_R5	2632	2846	3404	598	885	1116	916	740	1344	308	289	323	2479	1765	1937	2067	1548	2854	1078	369	2376	836	1659	2159	527	358	126	2493	1675	3107	1529	1130	1764	1423	1162	1536	2637	3535	1718	4234	1345	4725	3955	2458	8228	2582	2106	3583	551
AAVS1_L2_BTBD6_R6	5172	5161	8690	726	695	718	1015	797	1838	1077	620	1099	6286	6128	4148	2155	1508	2539	1462	634	1805	1347	2115	1909	549	819	494	2513	2027	3857	1828	1184	2058	1016	998	1697	2920	3380	1868	5469	3198	4670	4653	3072	10997	3742	2330	3623	619
AAVS1_L2_BTD_R4	3707	4117	6019	1529	845	1341	2702	1375	2782	1817	581	659	3028	1751	2271	2285	1721	1768	3220	660	1132	1421	2498	2547	553	768	379	2879	2008	3339	2605	1909	2852	1478	1536	1942	2920	3304	2526	6696	2029	4242	5310	3290	17013	2917	1977	3073	2178
AAVS1_L2_BTD_R5	2864	2946	3477	877	1330	899	1638	1046	2518	541	345	1037	3893	3990	3892	2313	1387	1423	1909	473	643	1793	1998	1681	652	488	1083	2547	1501	1821	2071	1309	2014	1485	1185	2180	2024	2707	2568	3718	2374	3797	3564	2483	16745	2887	1458	2244	1002
AAVS1_L2_BTD_R6	3442	3612	2741	968	1214	1448	900	317	973	426	543	400	8274	7847	7591	2332	2485	3818	2116	569	3022	1187	2606	1410	551	873	349	2818	1712	3845	2317	1787	2787	1562	1239	2774	2182	3381	781	2773	5060	4933	4960	2687	11371	3151	1748	2423	962
AAVS1_L2_BTK_R4	2550	3422	4282	401	422	609	823	399	955	106	155	216	2438	2144	2391	1078	631	1060	937	522	884	838	1056	1103	339	324	439	2734	1640	2933	1074	938	1255	871	741	1409	2592	1775	1477	2202	2160	2506	2706	1799	9763	2150	1956	2846	409
AAVS1_L2_BTK_R5	1929	3342	1620	871	696	886	834	780	2594	946	216	971	2516	2325	2919	1787	1440	2662	2583	774	1635	2187	2185	2346	915	672	618	787	995	1335	2137	1081	2675	1409	1612	1851	1249	2589	2083	3217	1947	4623	4694	3219	17734	1293	785	1276	1037
AAVS1_L2_BTK_R6	3103	2781	4093	1193	779	926	2192	1404	2540	1080	835	1131	4856	4092	5627	3200	2252	2850	2598	780	1714	1973	2435	2185	958	984	810	2287	1809	2810	2536	1329	2811	1756	2645	2513	2316	3143	2529	8734	3280	4594	4163	3365	17664	2637	1173	1855	707
AAVS1_L2_C1R_R4	4475	6016	5194	1385	1265	1121	2216	1647	3347	357	282	358	6446	4250	4587	3003	1575	2470	3546	1030	2082	2522	2412	1671	1272	1184	1321	2960	2030	4165	2436	1686	3018	1562	1895	2184	2947	3793	2933	2704	3793	5409	5094	3042	29114	4372	1994	2878	684
AAVS1_L2_C1R_R5	2416	3634	3469	602	893	675	1876	969	2736	949	491	411	3041	2254	3750	1172	1529	1866	1426	386	1277	1638	1652	2396	587	386	237	2790	1632	3259	1287	1024	1583	1089	1040	2008	2256	2475	2572	5223	2720	3490	3235	2580	12629	2696	1584	2359	838
AAVS1_L2_C1R_R6	891	707	499	960	1527	1418	1167	919	1666	394	155	109	3504	2756	2581	1635	1675	2368	1189	457	1184	1902	2120	1724	706	607	298	779	717	969	1845	1344	2885	1531	2315	1698	829	3626	2475	1308	2932	4585	4180	2991	10903	674	555	972	808
AAVS1_L2_C1S_R4	1796	2381	2872	854	549	589	634	440	774	168	327	152	2237	2017	2185	1318	1583	1728	1451	538	1054	1538	1549	2730	1081	422	431	1594	1311	2016	1164	842	1992	1610	1385	1383	1680	2295	879	1967	2174	3770	3307	2635	10944	2269	1243	2037	658
AAVS1_L2_C1S_R5	1849	2461	1774	563	853	416	1357	688	1586	205	142	90	1685	1420	1359	1234	876	1685	1357	684	1087	534	1259	1210	329	274	249	1139	791	1272	1213	1001	1379	784	1059	1149	936	2132	1578	1511	1397	3544	2879	1758	7780	905	762	722	839
AAVS1_L2_C1S_R6	1542	1840	2512	802	1229	711	776	568	1104	969	1783	1295	2994	2539	2562	1606	1114	1942	2709	906	2373	1266	3105	1468	590	1405	688	1644	967	1813	2078	1340	3210	1267	1351	1842	1568	2853	906	5850	2313	4213	4315	2533	16268	2231	929	1261	948
AAVS1_L2_CABP2_R4	2465	2398	3062	1241	1291	1680	2648	1523	4677	327	471	901	4775	4537	5199	2488	2374	3665	1535	342	1129	1583	2631	2226	428	432	722	2425	1390	2325	1415	1407	2559	1629	1857	1628	2152	3604	2734	4884	3052	4992	4231	3307	13197	2146	1376	2329	501
AAVS1_L2_CABP2_R5	4506	3458	5298	1395	1287	2001	1168	750	2300	185	196	337	3642	2139	2639	1451	1249	2437	2872	598	1391	1375	1330	2177	770	998	515	2286	1702	2473	2278	1276	2772	1821	1519	1385	2452	3925	3221	2617	2874	4768	5193	3130	18659	2807	1646	2240	1344
AAVS1_L2_CABP2_R6	4919	4922	5791	808	886	633	1160	306	1059	397	106	191	4651	3624	3488	2184	1825	2800	1712	650	1151	1769	3525	3102	977	478	598	4065	2276	4230	2147	1327	2862	1800	1563	2265	3202	2972	1160	1393	3148	4520	4447	3283	17189	3947	1921	3251	952
AAVS1_L2_CABP5_R4	2685	3561	2455	842	1078	910	790	555	2255	553	767	697	3227	2203	2870	2071	1303	2351	1149	380	947	1481	1248	1120	972	1123	713	1549	947	1751	1543	1019	1645	1318	1068	1795	1902	2720	2351	5145	2909	4548	3204	2507	17357	1707	1182	1129	686
AAVS1_L2_CABP5_R5	3813	4745	3134	927	1184	1111	810	473	1198	612	236	336	2188	1823	2779	2133	1218	2100	2397	589	1561	1572	1581	2135	636	765	519	2554	1616	3267	2449	1330	2711	2062	1455	1710	2780	4027	2190	3278	2933	4965	4661	3203	12843	3570	1709	2615	746
AAVS1_L2_CABP5_R6	2754	3109	4465	1209	1020	1528	2258	1598	3926	927	489	456	4332	2602	2524	1622	1223	2145	1642	967	2240	1198	2264	2102	761	600	750	2456	1768	3342	2767	1354	3422	1781	1383	2052	2590	3731	5336	5019	3625	4973	5581	3510	24513	2453	1971	2624	1138
AAVS1_L2_CALM1_R4	5137	3875	3687	1015	1176	1511	1649	1004	1583	640	638	395	2908	2277	2849	2764	1845	2577	2439	724	1692	1268	3173	2061	686	541	727	3205	1798	3097	1777	1339	2509	1476	1716	1660	2671	3120	1487	2742	1717	3628	3982	2524	13032	3324	1954	3000	959
AAVS1_L2_CALM1_R5	6	238	47	911	1233	1475	1270	581	2475	958	718	781	3783	3891	4433	2686	1861	3326	1548	672	1518	1762	1622	2557	826	699	974	68	79	179	2348	1324	2573	1697	1578	2031	120	3272	1377	5418	2735	4537	4460	3091	20109	161	59	79	806
AAVS1_L2_CALM1_R6	3882	3453	5370	975	1026	1481	1049	776	2561	989	203	398	5185	3258	4042	1637	1591	2609	1138	454	980	1524	1441	1924	843	1113	864	2029	1627	2088	1900	1323	3186	2159	1571	2164	2270	2831	2722	2709	3015	5013	3944	2902	17492	2968	1292	1870	706
AAVS1_L2_CALM2_R4	1954	3011	2011	475	1108	1421	475	129	671	186	180	219	3384	3030	2887	2026	960	2703	1045	344	891	813	1394	1545	201	323	332	1992	924	2000	2065	1210	2100	1367	1754	1416	1949	2708	736	1441	3121	4755	4435	2904	9516	1952	1461	1681	585
AAVS1_L2_CALM2_R5	3297	3657	3926	2524	802	2088	2085	1891	3320	1118	391	867	3958	2405	3694	2381	3093	4114	2064	430	1735	1537	1677	1347	767	918	580	2024	1230	2045	2624	2039	3027	1739	2090	1710	1777	4312	1899	6506	1872	5310	5564	3191	25850	1960	1135	1630	907
AAVS1_L2_CALM2_R6	1884	2369	1791	1276	1092	829	2352	846	2170	816	226	404	3293	2128	2457	1582	983	1578	931	250	645	783	1096	1419	671	910	586	1370	1071	1694	1290	943	1875	1386	1297	1674	2007	3355	2752	3894	2568	4155	3630	2862	25445	1840	1292	1827	608
AAVS1_L2_CALM3_R4	2931	2805	3599	1043	1043	1464	2491	1107	2957	1873	788	919	1985	3059	4029	2250	1432	2129	1773	822	1913	1166	1451	2174	1192	1598	1133	2904	1901	3168	1601	1451	2673	1549	1443	1250	2570	3611	3656	8778	2817	5161	4487	2943	30911	2645	1850	2895	1349
AAVS1_L2_CALM3_R5	2839	3801	3420	658	743	939	1017	650	1515	14	83	45	1299	1826	2530	947	688	1242	416	284	654	837	882	1270	286	470	511	2769	1434	3502	900	568	914	667	766	1106	2578	1941	1844	578	1774	2756	2178	1893	11007	2523	1751	2320	515
AAVS1_L2_CALM3_R6	4980	2902	2259	812	921	1480	915	379	1567	204	154	69	1743	1909	1540	855	1599	1664	1008	616	802	1228	2459	2505	343	876	363	2115	1323	2196	1868	1083	2102	1298	1554	2366	2223	3344	1415	1673	1806	4351	4445	3022	12168	2550	1902	1889	579
AAVS1_L2_CAPNS1_R4	3098	4857	3880	1619	1452	1830	1971	1009	2475	1052	554	913	4899	3814	5015	2369	2726	3363	2728	708	1501	1993	2121	2623	832	359	930	3126	2153	3367	2437	1616	3577	2117	1535	2301	3092	3930	2529	4330	3462	5652	5272	3112	16961	4382	2752	3398	1315
AAVS1_L2_CAPNS1_R5	2803	3707	4598	959	955	988	3054	2315	4498	107	108	204	2063	1933	1880	2060	861	2388	1735	861	828	1075	1299	2166	583	602	759	2881	1474	2936	2099	926	2293	1158	1583	1520	2766	2948	4055	848	2113	3891	3458	2159	16311	2752	1985	2385	1337
AAVS1_L2_CAPNS1_R6	3560	3988	2453	1249	1416	1211	3600	1767	2898	719	311	209	3827	3678	4771	3470	3193	4261	2119	1110	1311	1556	1874	2274	1351	886	1103	2899	1948	3669	2703	1808	4098	1148	1697	2141	3190	3561	2613	4506	2074	5678	5408	3126	25315	2971	2100	2655	1001
AAVS1_L2_CAPNS2_R4	1894	3756	2916	613	704	853	987	780	1100	526	270	342	2996	2480	3190	734	566	1416	1276	437	825	973	1094	1700	416	549	621	1390	1327	2446	1636	800	1295	1053	1115	1586	1889	2626	2256	3987	2337	3361	3144	2154	10241	2206	1518	1804	808
AAVS1_L2_CAPNS2_R5	2803	3534	4310	1140	1196	1698	1651	1602	2504	1088	468	355	4919	2687	3996	1905	1673	2175	2060	618	882	2395	2078	1630	351	522	495	1939	1818	2835	1544	1350	2327	1529	1143	2192	2240	3197	2700	4767	2794	4412	4110	2824	10922	2578	1841	2014	957
AAVS1_L2_CAPNS2_R6	2544	3611	4731	1401	982	855	981	673	1399	1166	500	494	2423	1643	2381	1469	1382	2056	1965	956	1453	1519	1325	2257	428	766	354	2914	1827	3526	2059	1323	2458	1594	1115	1587	2655	3442	1668	5225	2296	4668	5055	2932	17673	2946	1789	3045	1155
AAVS1_L2_CARM1_R4	3281	3579	3890	937	860	772	1600	674	2324	126	99	217	2781	1368	2491	1827	1162	2073	531	192	281	710	1123	744	160	80	84	3858	2254	4175	879	804	1500	1254	1257	1693	4824	2745	1280	2827	1452	3710	3251	2389	8436	5891	3659	4487	674
AAVS1_L2_CARM1_R5	2202	2530	2588	942	1002	947	2161	1095	2827	439	246	156	4422	3432	4767	2631	2256	2416	450	327	835	1232	940	1684	251	443	338	1284	908	2238	2450	1445	1778	2337	1422	1945	1630	3778	2183	3895	3401	4780	4551	3312	16363	1653	902	1151	855
AAVS1_L2_CARM1_R6	1184	1264	2277	1142	1359	1921	3116	1410	5688	341	145	220	3530	3545	4426	3229	1889	2483	586	196	544	1043	920	771	329	196	216	1671	975	2154	1513	1125	2224	1813	2096	2046	2021	4713	4114	6150	2472	6250	4849	4288	26074	2124	1280	1723	416
AAVS1_L2_CASP3_R4	2353	2461	1844	829	983	1170	924	647	1819	1068	465	583	2616	3282	3272	1556	1278	1923	2139	590	1585	2171	2365	2476	846	1001	609	1508	1631	2667	1657	1137	2119	1708	1425	1656	1961	3240	1653	5506	3168	3898	4068	2651	23312	2036	1730	2148	1523
AAVS1_L2_CASP3_R5	1822	1241	1857	1480	708	1108	1213	1134	1931	850	480	594	3896	3332	3762	1594	1748	2276	1946	827	1936	1567	1631	1607	527	687	530	1104	1159	1491	1647	1538	2542	1319	1534	1523	1568	2838	1674	4386	2734	3734	3892	2270	13207	1228	1112	1450	962
AAVS1_L2_CASP3_R6	2432	4244	3694	1039	1007	805	2563	1904	5783	357	162	182	3117	2543	3203	2474	1938	3629	2001	514	1672	1463	2508	2781	1009	921	748	2444	1705	2607	2358	1614	2743	1548	1368	1828	2068	3538	3327	1952	1873	4968	4929	3052	18041	3089	1882	2440	961
AAVS1_L2_CASP4_R4	2175	3790	5458	952	797	1040	1821	1117	1906	434	199	307	2935	1679	2786	1668	1242	2189	2088	690	1797	1558	2354	2776	732	1077	392	1995	1715	2649	1926	1446	2136	1657	1276	1999	2255	3026	3100	3489	2235	4125	3724	2470	12297	2560	2099	2149	760
AAVS1_L2_CASP4_R5	1732	3479	2974	715	1049	1276	556	311	885	642	153	522	2117	1277	1056	1271	1106	2127	1141	419	1318	1123	2212	2278	411	560	327	1937	925	1924	1614	940	2472	1003	1167	1755	1888	2820	949	2553	2006	4461	3773	2834	11127	2546	1517	1934	764
AAVS1_L2_CASP4_R6	4012	3631	4515	1580	1580	1515	1530	985	2408	924	549	1019	4499	2700	3749	1997	2020	3397	3147	903	2198	1788	3157	4465	1111	1404	858	2083	1442	2328	2681	1619	2937	2209	2571	2768	2206	5196	3737	8133	4270	6862	6036	4582	32843	3408	1840	2389	1089
AAVS1_L2_CASP5_R4	2097	3570	3307	938	970	651	594	842	1532	164	177	213	2038	2560	2063	1463	1086	1087	1374	289	1043	628	1407	1200	311	495	362	1467	1219	2254	1295	740	935	959	636	885	1889	2296	1030	1737	1901	2699	2321	1581	7845	2382	1787	1804	588
AAVS1_L2_CASP5_R5	1887	3448	2473	507	420	709	502	193	951	676	265	521	1671	1122	1321	611	614	1057	1618	470	1016	716	1907	1187	842	770	571	2046	1395	2379	1244	781	1805	1013	812	1203	2234	2240	2781	2236	2112	3296	3074	2230	13433	2609	1566	2025	801
AAVS1_L2_CASP5_R6	1808	3166	3870	484	376	326	820	400	842	341	226	387	1569	1181	707	833	755	595	1299	309	602	928	735	434	271	454	283	1912	1439	2616	1002	441	919	465	336	729	2360	1389	1199	3809	869	2112	1765	1089	9064	2467	1294	2128	389
AAVS1_L2_CASP6_R4	3474	3315	3398	891	501	1215	680	383	1338	516	340	661	1434	1327	1662	725	882	1323	1383	680	1215	1047	1224	1446	601	476	386	2370	1847	2884	1361	991	2514	1181	1138	1083	2367	2223	1657	4236	1529	3102	3160	1829	12359	3167	1503	2861	677
AAVS1_L2_CASP6_R5	3347	4406	4372	711	702	1104	1343	1632	1679	178	137	161	4066	3106	3473	1856	1074	1128	1248	575	1120	1145	1300	2046	721	838	607	3036	2016	3667	1614	875	1916	1494	1267	1640	2713	2450	1816	895	2320	2994	3371	2489	13226	3562	1377	2789	677
AAVS1_L2_CASP6_R6	1246	3945	2746	862	755	828	2572	1512	3813	284	166	70	2337	2330	3337	1979	1255	2113	1901	780	1022	734	2404	1452	630	546	516	1687	1494	2259	1935	858	2280	1369	1264	1649	1961	2800	3448	1034	2234	3901	3764	2566	13822	1488	1152	1619	1168
AAVS1_L2_CCKAR_R4	2397	4877	2950	861	593	2155	1058	532	2024	556	110	419	3474	3176	2380	1467	908	2193	1996	626	1227	1596	1873	2834	730	490	449	2661	1732	3143	1291	906	2085	1501	1342	1893	2275	2819	1935	1871	2581	3243	3131	2331	10917	2896	2129	2119	663
AAVS1_L2_CCKAR_R5	1318	2708	2095	609	1112	1268	962	642	1291	297	151	147	2257	1378	2213	1545	1029	2019	2422	697	2127	2204	1659	2335	507	981	566	1493	864	1530	1888	1243	2308	1572	1355	2136	1586	3200	2340	878	2478	3880	4206	2799	13684	1936	1228	2368	923
AAVS1_L2_CCKAR_R6	3399	4224	3875	864	1475	1323	4775	3084	5746	1573	1095	715	5194	3161	5536	2961	1527	3477	2151	980	2800	1809	2178	2749	1312	846	1047	2915	2413	3659	2127	1745	2563	1737	1542	3046	2931	3503	4217	6012	2717	4839	4353	2896	19791	2832	2510	3941	1239
AAVS1_L2_CCKBR_R4	4140	5682	6966	511	492	821	1450	1225	1615	430	408	273	1355	1490	1170	1505	713	1018	1052	269	508	871	1049	1182	252	326	483	3917	2551	4654	1238	830	1538	1049	798	1253	3068	2267	2318	3560	1178	3247	3322	1900	11972	4197	2740	3839	597
AAVS1_L2_CCKBR_R5	2824	4323	3158	609	397	473	1484	670	1960	126	53	147	1422	2171	2762	1184	877	1318	827	495	1014	768	733	1022	360	481	555	2090	1615	2695	1023	771	1085	934	693	760	2231	1709	1799	1298	1641	3000	2406	1504	9731	2237	1448	2513	237
AAVS1_L2_CCKBR_R6	2781	2755	2485	879	1071	722	1668	646	2980	1232	392	494	1809	1596	1934	1436	1021	2183	1544	680	1237	629	1944	2594	700	906	624	2246	1474	3238	1877	1059	2059	1006	956	1011	2150	2746	1688	4220	1340	3518	4499	2060	17149	2564	1600	1681	924
AAVS1_L2_CCL11_R4	3257	2842	3722	1048	1026	1239	2984	1663	3405	200	548	219	3610	3044	3766	2191	1321	2729	2327	594	1929	2322	2540	2648	1070	1402	1072	2683	1952	3418	1943	1448	2449	1510	1335	2482	2604	3249	2942	912	2322	3954	4312	2771	28055	3202	1788	2815	839
AAVS1_L2_CCL11_R5	3837	5795	3179	1425	1721	1400	1295	1470	2342	276	178	453	5390	4430	5760	3146	2395	3641	1435	758	1201	1955	1743	2548	460	574	468	2559	2078	3638	2243	1367	2724	1664	1660	2358	2409	3296	1796	3262	3949	4578	4295	3122	11239	3081	2052	2640	901
AAVS1_L2_CCL11_R6	2936	2556	3092	977	871	1270	1313	596	1880	745	506	466	2515	2361	2050	2247	1300	2416	2672	780	1253	1674	2821	2401	289	663	281	2309	1499	2807	2113	1558	2465	1419	1455	2111	1966	2776	1523	3746	2072	3733	4052	2360	9118	2499	1893	2015	958
AAVS1_L2_CCL13_R4	2446	4911	6600	1194	1227	1361	2808	1807	2141	576	261	348	5690	3922	4696	2795	2572	3430	2609	773	1213	1567	2111	1894	510	411	460	3655	2155	5258	2215	1433	2828	1665	1763	1928	2990	3918	2549	2146	2593	4655	4959	3310	13462	4173	2357	3167	1195
AAVS1_L2_CCL13_R5	2612	3894	3189	661	634	702	1193	1088	2081	1677	902	840	2534	2409	2787	1767	1209	2476	1160	333	1490	989	1634	2425	337	299	612	1659	1051	3217	1861	1126	2570	1404	1325	1461	1725	2546	1995	8422	1973	4360	3705	2571	11630	2604	1150	1440	655
AAVS1_L2_CCL13_R6	2556	3530	4896	655	926	922	855	537	1016	643	299	450	1860	2003	1508	1187	879	1276	1816	564	1403	1160	1972	2160	1072	809	869	3508	1512	3555	1512	1037	2178	1578	1518	2071	2461	2802	1807	2870	2054	4241	3829	2842	16957	3071	1990	2543	689
AAVS1_L2_CCL16_R4	2811	3647	3862	1316	1157	1765	3714	2154	4457	562	264	336	2502	3544	4333	2014	2611	4601	2914	829	1552	1909	2814	2615	1110	720	483	2402	1493	3156	2105	1636	3037	1217	1850	1991	2555	3685	3524	3133	2906	5211	4722	3222	21592	2577	1971	2143	1161
AAVS1_L2_CCL16_R5	2914	4295	4904	470	1093	1069	1965	1294	2781	411	336	502	2144	2314	1834	1586	1388	2233	1658	560	1526	2077	2036	1974	760	502	634	2668	2066	3497	1909	1024	2194	1924	1326	1777	2645	2390	2912	1546	2061	3570	3336	2703	10936	3532	1785	2449	792
AAVS1_L2_CCL16_R6	1748	3657	4061	570	418	347	1518	961	2562	298	161	139	2467	1471	2323	1103	702	1268	948	249	639	980	756	1258	146	280	403	2776	1787	3078	1349	663	1411	917	887	858	2448	2086	3067	2080	2032	2978	2445	1918	4634	3293	1627	3548	456
AAVS1_L2_CCL18_R4	3037	5393	4765	1638	2031	2369	2979	1763	4165	1141	768	1054	9714	6401	9677	4295	3305	5533	2042	1004	1939	1976	2752	3656	653	876	464	2678	1535	4192	3127	2208	4195	2537	2830	3032	2726	4345	2071	7634	3478	6356	5155	3473	18115	3556	1999	3982	1384
AAVS1_L2_CCL18_R5	3294	2906	3215	669	745	985	1142	678	1150	776	548	916	4541	4910	4324	1414	1772	1665	853	521	933	1555	2199	2178	577	856	690	2345	1373	2665	1533	1140	2366	1292	907	1215	2430	2227	1604	4572	3206	3485	3194	2165	16261	3092	1618	2458	551
AAVS1_L2_CCL18_R6	3151	2594	4104	1399	1275	1230	2775	2556	3703	201	182	137	2985	2798	4008	1974	1510	2471	424	134	455	540	733	372	58	120	34	2256	1593	3486	1369	808	1492	1133	1137	1154	2675	3614	4285	4570	2559	4427	3801	2578	5856	3142	2084	2282	485
AAVS1_L2_CCL8_R4	2798	2469	3097	500	408	305	578	380	783	277	145	145	985	888	1017	625	275	667	885	431	1406	689	1047	1997	315	191	227	1309	1019	2164	1037	599	1460	1070	703	947	1507	1760	1665	1634	1813	3024	2314	1646	8954	1472	1171	1368	473
AAVS1_L2_CCL8_R5	1933	2395	3188	672	895	966	1831	778	1535	730	433	804	2720	2379	2029	2002	1954	2644	1717	600	1131	1660	2669	2319	784	1387	571	1944	1084	2235	2132	1450	2283	1899	1294	1919	1997	2900	1634	4376	1916	4180	3563	2530	19301	2390	1428	2038	470
AAVS1_L2_CCL8_R6	4284	5255	4629	1063	808	1302	1543	1098	2226	1607	788	990	2631	1918	3205	1162	1282	1846	2256	381	1229	1638	2014	1847	895	901	811	2935	2620	3828	1652	1177	2045	1754	1379	1663	3279	3034	3124	7117	2742	3961	3787	3396	23717	4553	2507	3598	690
AAVS1_L2_CD163_R4	4156	5730	9104	623	736	622	1015	464	1100	226	188	220	1280	940	1249	796	492	1574	1674	696	786	1210	1635	1617	546	727	577	3162	1938	4596	1327	903	1765	1425	1049	1041	3318	2339	2052	1225	1209	3094	2787	2086	12326	3732	1739	3009	911
AAVS1_L2_CD163_R5	3050	3827	5062	1097	1340	2274	2610	1104	3396	742	357	787	3892	2007	4725	2886	1819	3086	3034	920	2859	1724	3378	3098	1065	894	981	3185	2659	4552	2882	1712	3227	2501	1893	3039	3436	3984	2980	4400	2175	5280	5118	3158	18057	4195	2184	3787	1474
AAVS1_L2_CD163_R6	1515	1246	2116	656	738	799	1564	842	1898	695	239	361	802	1004	621	837	1066	1057	1302	466	688	1381	1527	1348	546	850	560	1168	972	1666	1578	891	1441	989	1464	1836	1020	2208	1683	2416	810	2871	2956	2395	13624	839	921	1173	496
AAVS1_L2_CDK1_R4	558	324	285	757	1291	1244	1100	613	2213	1	56	8	2528	2708	3495	2350	1466	2231	22	8	14	36	34	48	13	13	2	613	416	809	841	456	853	644	707	737	1475	2821	1704	1746	2399	3492	3031	2096	10103	852	567	981	56
AAVS1_L2_CDK1_R5	487	474	805	841	1598	1437	1177	1080	1560	149	44	134	3001	2206	2174	2180	1081	1645	893	296	641	794	671	1019	549	318	278	999	669	788	1141	1053	1529	1320	799	1740	2240	3458	2470	856	2491	4455	4115	2885	21228	1704	519	1503	117
AAVS1_L2_CDK1_R6	425	376	569	745	656	857	1568	953	1698	27	22	12	3310	2780	1825	1605	1374	1835	66	15	158	414	202	753	134	91	75	846	786	596	1348	854	1563	820	1109	1198	1935	3121	2067	2974	2387	4067	4196	2648	18649	1159	796	1250	311
AAVS1_L2_CDK2_R4	1719	2236	3025	1138	770	733	1285	988	1991	476	46	313	3213	2006	2853	1547	1570	3135	429	363	121	309	633	543	101	368	131	3012	1915	3507	1262	985	1880	852	929	1095	2831	2503	2125	3027	2101	4040	3495	2169	12591	2969	1955	3245	244
AAVS1_L2_CDK2_R5	2139	2550	2189	826	861	1035	2202	1546	4203	605	300	506	2017	2438	3613	1782	1671	2066	626	378	287	577	757	1262	579	282	485	2772	1594	2849	1503	1267	2029	1492	1561	2126	2783	2885	3422	7457	2458	4860	4430	3439	23515	3081	1565	1267	487
AAVS1_L2_CDK2_R6	2252	3265	3508	1097	1120	1368	1150	923	1783	288	354	224	1392	1570	1252	1349	1643	3151	326	240	436	574	1242	511	211	656	313	2913	1801	3761	1364	741	1453	910	1333	1711	3880	3158	1451	6106	1335	4490	3713	2449	14208	3635	2389	3720	665
AAVS1_L2_CDK4_R4	670	1882	1836	622	484	1299	948	430	1634	303	89	88	2365	1974	2299	1244	1325	2393	346	191	296	327	340	531	171	83	92	1946	874	2431	1019	755	1218	841	498	833	1719	2503	1807	3060	2519	3437	3259	2033	7304	2889	1213	1674	705
AAVS1_L2_CDK4_R5	1526	2311	1725	766	735	1137	2033	1361	3704	278	284	356	3437	3149	3779	2372	1441	1849	693	186	282	656	534	947	289	202	96	1642	1328	1850	1094	975	1882	1227	1014	1551	2008	3333	2028	6796	2721	4152	3957	2753	13357	2154	1499	1913	388
AAVS1_L2_CDK4_R6	992	1641	2297	1148	750	1126	2459	1475	5406	238	40	114	4292	2750	4192	2301	1847	3202	698	119	531	645	827	1037	537	517	305	2035	1715	2251	1654	1102	1795	1214	1050	1875	2726	3299	2998	1934	3464	5112	4964	3100	21849	2644	1642	2244	558
AAVS1_L2_CDK6_R4	935	1887	1727	624	539	494	948	487	878	78	53	34	2931	2354	2803	1082	1043	1352	957	368	172	440	481	511	255	301	176	1459	670	1804	854	654	1194	741	717	1099	2441	2735	1281	1065	2538	2983	3239	2130	11470	1289	659	943	147
AAVS1_L2_CDK6_R5	1267	1775	2082	826	706	1024	373	145	1155	280	152	129	3537	1898	3364	1706	1737	1546	675	113	365	653	498	802	327	136	195	1327	1119	1454	821	569	1669	720	677	1273	1601	2890	565	3892	2185	3134	3304	2409	11695	1537	780	1083	374
AAVS1_L2_CDK6_R6	1539	3196	2487	878	630	657	2017	1050	2864	759	230	325	3043	2340	2374	2025	1869	3160	2053	954	1726	1200	2026	1921	455	748	498	1672	976	1971	1638	1279	2472	1259	1424	1639	1904	2507	2112	3373	1862	4494	3100	2452	15679	1857	1128	1849	1077
AAVS1_L2_CDKL4_R4	1802	1855	3056	514	660	968	821	525	2046	1183	470	1063	2473	1252	1252	995	708	1463	1248	326	999	1050	1905	3185	659	475	360	2599	1684	2927	1716	839	1866	1417	1132	1620	1995	2483	2343	6614	2067	3465	3571	2367	14134	2507	1919	1748	882
AAVS1_L2_CDKL4_R5	2962	3154	2734	885	555	873	1350	876	2206	584	188	469	2527	1850	2467	558	605	1429	1169	455	715	1271	1103	1536	453	549	412	1825	1748	2936	1198	592	1487	847	654	1147	2514	2413	2688	2485	2081	3028	2875	1769	12518	2949	1435	2580	401
AAVS1_L2_CDKL4_R6	2679	5036	6379	867	624	963	535	272	622	214	58	383	1649	1226	1951	1594	888	1860	1070	665	523	1196	1963	1942	537	749	347	3176	2238	5409	1128	994	1581	1169	1603	1667	3356	2378	852	357	1490	3441	2864	2425	10478	3358	2204	2596	738
AAVS1_L2_CDKL5_R4	1949	2345	3205	858	819	1066	1009	706	1728	1406	384	849	2547	1862	2421	1071	1005	1549	2122	676	1453	1488	1606	1657	769	443	492	1462	985	1781	2162	1293	2517	1253	1038	1341	1651	3040	2818	7556	2583	4272	4463	2844	14394	1538	873	1888	953
AAVS1_L2_CDKL5_R5	2769	2269	2983	477	733	620	814	462	1265	211	113	241	2329	1410	2024	1139	827	1422	1182	331	714	862	1182	1660	924	527	403	2577	1606	2549	1275	498	1417	848	686	1073	2134	2335	1791	1750	2156	3624	2972	2012	13582	2331	1515	2105	490
AAVS1_L2_CDKL5_R6	3398	3624	5101	643	571	889	488	234	725	1168	154	372	1476	1343	1567	615	660	968	854	207	917	1120	1848	1845	771	619	514	2256	1791	3543	1241	698	1500	1205	965	1803	2497	2290	1297	3235	1734	3179	2806	2267	15146	3727	1566	2699	683
AAVS1_L2_CEACAM4_R4	3631	3540	3849	495	768	424	1366	767	1561	301	340	391	1603	744	1298	1114	554	1533	1332	371	1090	1422	1813	1527	309	134	264	2529	1710	3457	1800	1168	2249	1300	1243	1415	2427	2207	2645	2944	1675	3550	3234	2516	8244	3071	1784	2064	796
AAVS1_L2_CEACAM4_R5	3357	4357	4247	777	709	1609	1306	1272	2051	336	303	452	3203	1910	2371	2032	1514	2539	2456	199	1184	1092	1764	3333	417	727	483	2313	1485	3560	1687	1463	2343	1548	1538	1846	2635	3186	1794	4100	1871	4828	4438	3399	13001	3347	2036	2432	619
AAVS1_L2_CEACAM4_R6	1816	2291	3096	1221	1054	1592	1755	1141	1919	1186	848	1120	5699	4906	4579	2699	1760	2235	2473	1157	2518	2427	3227	3396	1666	763	1231	1787	1449	2772	2298	1832	3542	2472	2031	2590	1882	4149	1815	6956	3203	5158	5648	3843	25521	2134	1213	2128	1133
AAVS1_L2_CEACAM8_R4	4151	6564	4145	844	980	747	3088	1550	4549	350	323	134	2695	2515	2449	1634	1271	2789	1731	471	896	1003	2300	1625	428	510	504	2991	1832	4054	1413	1028	2153	1097	891	1026	3094	2634	3165	2173	1995	3117	3290	2344	13498	3058	2681	3516	718
AAVS1_L2_CEACAM8_R5	2337	3912	3393	1112	973	892	1458	937	1116	134	266	101	3303	2119	2189	1180	980	1583	1348	453	981	1143	1095	2323	331	542	299	3010	1315	3681	1206	1081	1984	1599	1057	1537	2709	2854	1873	1559	2135	3694	3668	2800	12958	2898	2173	2800	843
AAVS1_L2_CEACAM8_R6	3193	4337	4761	627	945	648	347	272	632	116	69	364	3502	2004	1810	1021	514	976	783	306	460	1152	1475	954	471	600	442	2867	2425	3307	987	719	1626	786	674	1073	3293	2265	794	1467	2303	3416	3020	2053	15839	3871	2182	3147	305
AAVS1_L2_CEL_R4	1744	2319	2573	1025	1371	1181	2282	689	1616	671	321	1043	4623	3327	3407	1552	1580	1673	2645	546	1681	1359	2073	1372	633	918	511	1815	1332	2205	2019	1366	2440	1184	1311	1752	1762	2747	1500	3802	2488	4062	3691	2338	15654	1611	1211	1482	729
AAVS1_L2_CEL_R5	2753	4866	3972	906	608	760	394	261	602	625	226	619	2697	2200	2914	1117	931	1706	1590	430	874	1172	1189	1642	831	957	534	2838	1570	3694	1904	831	1877	1075	955	1338	2725	2354	488	3311	2491	3036	3322	2071	19578	3519	1618	2820	723
AAVS1_L2_CEL_R6	3252	5099	5105	1017	1065	797	2274	1565	3309	209	80	175	2245	2214	2148	1715	1303	2367	2013	654	2041	2671	2562	3066	711	1019	544	2760	2024	4486	2432	1478	2156	1860	1669	2477	2871	4248	3769	1179	2591	5047	4729	3626	19489	3592	2000	4199	793
AAVS1_L2_CELA1_R4	1607	973	1832	1279	1063	1011	2348	1442	2139	277	277	495	3536	3344	4021	2348	1614	2647	803	326	1133	1242	1994	2556	619	571	238	1358	1010	1405	1794	1053	1976	1130	1342	1496	1082	3007	1804	3332	2794	4300	3665	2430	17273	1264	526	1314	687
AAVS1_L2_CELA1_R5	2922	3677	4085	1869	1061	1521	1827	1382	2445	657	415	671	3555	3124	3212	3682	2687	3771	3112	692	2462	2179	3636	3231	793	660	1036	3109	2170	3187	2603	1639	2718	1937	1952	2357	2883	4555	2434	4757	2535	5488	5292	3481	15587	3364	2359	2528	1413
AAVS1_L2_CELA1_R6	2401	1930	3430	1761	1158	1794	2058	1575	3127	835	419	326	3649	4242	3787	2486	1645	3066	1577	798	1348	1691	2566	2773	1236	747	1034	2162	1184	2840	2272	1447	2594	1947	1924	2466	2286	3812	3191	3145	3081	4616	4515	3343	24519	2733	1979	2618	881
AAVS1_L2_CELA2A_R4	3459	5241	3488	866	1121	1366	3018	2060	4034	1096	368	615	3339	3449	4268	2479	1804	2564	1657	872	1039	1068	2584	2347	588	889	425	2764	1727	3661	2204	1348	3003	1845	1967	1877	2331	2995	3338	2909	1955	4086	3995	2780	12120	3447	1621	2678	794
AAVS1_L2_CELA2A_R5	3458	4532	4849	1094	1143	1177	2399	1050	3160	210	192	239	5374	4095	4712	2190	1774	2540	2332	651	1250	1416	2188	2383	650	417	388	2865	2162	3526	2255	1687	3288	2018	1895	2765	2827	3459	2602	3515	3689	5672	5170	3852	15051	3696	1958	3123	1227
AAVS1_L2_CELA2A_R6	1726	2720	1981	1335	1209	1643	4465	2541	4616	282	397	280	10171	6250	7613	2357	2403	3597	1484	870	1387	1966	3051	3331	764	1149	338	2157	1301	2567	1800	1477	2581	1759	1695	2654	2442	3690	2506	3692	3344	4835	4721	3704	14950	2404	1246	1846	979
AAVS1_L2_CELA2B_R4	2763	4026	3945	950	1006	1366	2119	1104	1118	42	10	110	5559	4602	7319	2672	2278	3336	1570	313	1021	1751	2150	3255	786	473	623	2868	1721	3570	2010	1352	2262	1580	1757	1820	2854	2863	1221	394	2872	4091	3931	2435	13541	2418	1901	1983	884
AAVS1_L2_CELA2B_R5	4376	5722	5364	1577	1767	2023	4562	2507	7261	924	491	978	6124	4214	5405	2901	3763	4036	4329	1300	2354	2611	3722	2886	768	1166	849	3642	2624	4956	2929	2140	3824	2164	2259	3004	3268	4962	3184	4600	2894	6346	5696	3391	19828	3981	2827	3527	2072
AAVS1_L2_CELA2B_R6	1998	3516	5253	987	1024	1182	2340	1105	3648	819	486	930	4874	4245	5569	2157	1614	2983	1902	747	1854	2039	3150	3202	864	565	524	2224	1496	3208	2445	1426	2675	1517	1886	2775	2405	3849	3197	5976	4308	5417	5331	3837	20200	2892	1431	2382	1349
AAVS1_L2_CELA3A_R4	2648	2260	2548	1144	577	1210	2940	1237	4602	277	224	194	2312	1160	1983	1129	1183	2688	1181	494	1555	1123	1952	1061	813	341	579	2252	842	2214	1513	1186	1768	1674	1373	1740	1676	2992	2571	3118	1271	3481	3468	2702	10306	2268	1147	2024	563
AAVS1_L2_CELA3A_R5	2261	3233	4140	464	561	563	2139	643	1317	997	589	1138	4145	2770	3360	1213	1042	1771	1013	388	690	904	997	938	267	659	234	2569	1758	3486	1545	610	1502	872	874	915	2427	2460	2107	7326	2387	4018	3035	1894	11295	2499	1693	2990	612
AAVS1_L2_CELA3A_R6	2312	3452	3485	1199	733	1097	1718	1608	3056	231	82	128	4783	3606	4561	2629	2463	2717	1970	946	1384	1825	3001	2156	943	1034	1247	2545	1476	2641	1907	1566	2186	1923	1951	2115	2083	2425	2084	791	2063	3461	3071	2263	16828	2764	1683	2461	924
AAVS1_L2_CELA3B_R4	2759	4886	4971	541	363	678	474	290	850	266	280	307	2302	1410	1455	552	545	1355	1056	224	755	459	683	1510	524	429	424	2815	1972	4026	1348	703	1576	929	798	1270	2587	1905	1015	2409	1615	2916	2589	1777	18148	3566	1940	2852	454
AAVS1_L2_CELA3B_R5	3767	2392	3523	1123	1358	1159	1732	1598	1878	612	987	883	4984	3291	3070	2776	1405	2382	1664	897	1159	1361	1767	4889	825	736	873	2260	2082	3631	1558	1237	2176	1659	1394	2333	2862	3089	1915	5217	2309	3969	4104	3020	18048	2938	1902	2166	785
AAVS1_L2_CELA3B_R6	1562	4483	3110	1225	1360	1890	5182	2178	5874	131	20	110	7172	5636	7879	3117	1951	3175	2933	1315	2675	3033	3942	3369	1475	1700	1374	2191	1594	2471	2413	1586	2840	1957	1814	2314	2050	4527	4745	1131	4966	6267	5664	4142	24624	2882	1682	2296	1404
AAVS1_L2_CES1_R4	2748	3112	4171	1224	792	1282	743	641	2229	243	112	258	5472	4067	5030	1857	1904	3158	862	710	1073	1617	2087	2595	815	443	201	3128	1674	2652	1579	1195	2227	1839	1322	1823	2454	2836	1365	2018	2591	3483	3882	3028	10526	2871	2165	1783	908
AAVS1_L2_CES1_R5	1734	2730	3659	914	761	869	1118	718	2481	247	219	228	2936	3046	2731	1730	1353	1610	1035	276	931	1055	1695	1936	347	380	522	2037	1497	2619	1791	850	2496	1038	877	1393	1961	3022	2292	3485	2974	4114	3864	2715	16956	2684	1624	2250	681
AAVS1_L2_CES1_R6	1888	4222	2706	544	684	807	1371	522	1337	119	25	4	2245	2103	2257	1092	970	2405	900	419	438	636	861	956	276	291	296	1683	1428	2099	1062	706	1755	889	547	718	2261	2541	1318	569	1362	2704	2845	1565	12214	2355	1495	2269	417
AAVS1_L2_CETN1_copy_R4	2748	3371	3873	779	588	920	1658	932	1527	226	314	351	2662	3044	2415	1977	1556	1902	1733	336	1516	1821	1241	1300	526	797	512	2596	1764	4101	1535	908	1834	1055	1158	1807	2952	2589	1882	2802	2156	4441	3782	2692	12886	2733	2140	2479	345
AAVS1_L2_CETN1_copy_R5	2233	5147	5389	779	752	1215	922	931	1776	555	266	809	2828	2823	4442	1699	1738	2630	2357	722	899	1281	1963	1419	283	373	121	2850	2057	3098	1808	970	2138	1075	1388	1772	2603	3200	1891	2088	2648	4128	4108	2806	7041	2536	1619	3048	507
AAVS1_L2_CETN1_copy_R6	1797	3468	2053	750	783	1756	1283	945	2253	767	384	662	3448	1127	1314	1187	892	1773	1456	872	1135	1509	2208	1833	343	840	552	1953	1017	2311	1294	1209	2373	1451	1450	1494	1722	2852	2216	3461	1344	3743	3165	2485	11956	1878	1363	1541	636
AAVS1_L2_CETN1_R4	4749	3078	4885	883	923	825	1845	1216	1824	1003	506	558	2073	1758	2650	1576	1219	1807	2012	423	2269	1098	1577	1453	1567	1399	1018	2624	1656	3763	1667	1020	2645	1659	1460	2096	2559	3434	2070	4352	2139	3835	4098	2473	28341	2992	1919	2553	541
AAVS1_L2_CETN1_R5	4551	3609	4112	638	502	938	2019	976	3258	1271	407	990	2685	2104	2463	1074	779	1532	1612	365	684	1332	2467	1783	381	469	401	2893	2074	3625	1388	920	1890	1196	1138	1686	3034	2792	2800	6410	2389	3439	3545	2759	15918	3241	1645	3128	610
AAVS1_L2_CETN1_R6	1839	2360	3594	797	710	1120	1426	1150	2166	366	280	503	4026	2438	4610	2137	1612	2251	940	588	938	1243	2993	2958	335	326	358	1954	1372	2253	1466	887	2039	1604	1856	1938	1882	2786	1752	2962	2879	4172	3412	2644	7792	1793	1008	1798	733
AAVS1_L2_CHAT_R4	3218	5266	6252	668	963	682	1195	1347	2410	476	316	149	3814	2924	3042	2106	1751	2948	999	373	1030	1025	1633	1995	523	434	395	3003	2233	4193	1579	1033	1880	1305	992	1404	3173	2528	1753	2212	2624	3638	3459	2536	9775	3270	2259	2971	504
AAVS1_L2_CHAT_R5	3693	3502	4807	1397	896	830	1355	1324	2660	334	199	343	2458	1935	3217	1477	2197	2284	1060	476	513	1111	1375	1364	443	617	595	2639	2105	3574	1383	974	2238	1068	1487	2193	2568	2892	1954	1840	2321	4388	3969	2679	14769	3438	1640	3091	473
AAVS1_L2_CHAT_R6	3451	3336	4282	1602	1323	1494	2387	1589	4521	780	277	333	6724	4890	5385	4136	2657	2982	3490	859	1943	1917	3266	2694	955	841	843	2472	1497	2952	2766	1769	3349	2554	1617	2665	2275	4387	3352	3609	3875	5507	5992	3634	22323	2525	1917	2295	1103
AAVS1_L2_CIB2_R4	1635	2308	2853	1239	1154	1259	3185	1896	3964	1123	585	380	3755	3727	4323	1956	1304	2594	1630	1019	1319	1332	2067	1695	730	836	682	1972	1101	3194	1484	1262	2079	1537	1145	2297	2200	3495	3926	4485	2957	4557	4308	2849	18891	2173	1689	1987	733
AAVS1_L2_CIB2_R5	2799	5822	2904	863	1242	2014	1678	1664	2637	934	479	839	5809	6111	6007	3709	3157	3541	3025	1077	2104	1823	3056	3442	1710	2110	1505	2467	2215	3078	2991	1866	3554	1745	1567	2225	2479	4246	2573	3768	3673	5941	5735	3140	30856	2997	1688	2809	1359
AAVS1_L2_CIB2_R6	1906	2551	5043	907	717	519	2845	1738	4430	671	634	843	3422	2509	4362	1967	1311	3319	2320	573	1382	1360	2110	2396	797	922	1055	2341	1325	3690	2228	1706	2408	1378	1408	2302	2611	2917	3426	4436	2673	4086	4056	3082	16855	2673	1662	2180	720
AAVS1_L2_CIB3_R4	1063	2764	1689	992	970	999	1498	811	1512	211	80	153	3088	2259	3065	1989	1439	2405	975	406	749	693	1252	963	199	391	407	1909	1450	1677	2111	968	2056	1272	1161	1536	1833	2932	1380	3138	2506	4117	4000	2639	10382	2107	1168	1259	627
AAVS1_L2_CIB3_R5	1914	4205	3377	547	553	984	1814	674	1924	374	115	499	1590	1251	1858	811	763	1279	1136	254	495	757	771	851	518	408	354	3358	2240	4129	1331	658	1612	895	698	1264	2718	2383	2294	3005	1921	3497	3286	1918	15239	3245	1829	2889	653
AAVS1_L2_CIB3_R6	2767	3128	3628	933	805	806	1950	1865	3082	1312	391	667	1247	1911	2516	2256	1246	2028	1591	491	1742	1554	2828	1789	255	1412	427	2290	1357	2627	1770	1111	2415	1370	1728	1577	2902	2755	2794	5421	1711	4273	4353	2881	14673	2811	1673	2172	1335
AAVS1_L2_CLCA1_R4	1620	2939	2683	1776	1301	1371	2072	1485	3649	1538	1303	1121	5254	2222	3794	2629	1809	3009	3143	1294	1800	1861	2058	2493	919	1427	957	2154	1451	2335	2516	1595	3002	1734	2467	2427	2146	4675	2849	8238	3034	6099	5868	3929	24648	2061	1862	1803	871
AAVS1_L2_CLCA1_R5	3715	3738	5544	439	545	795	741	621	905	247	165	247	2666	3437	3069	2194	843	1304	997	438	477	1003	1412	1651	304	244	562	3063	1809	3492	1218	854	1374	714	762	945	2901	1674	555	1247	1874	2337	1957	1334	6158	3236	1669	3065	415
AAVS1_L2_CLCA1_R6	4902	6046	7181	705	679	748	1270	995	2608	415	378	573	2059	1022	1833	1607	1583	2340	1016	519	986	1012	1445	2486	588	966	453	4183	2155	5186	1915	1252	1569	1204	1133	1763	3493	3171	2081	3454	1723	4033	3648	2382	17317	4417	2463	3442	419
AAVS1_L2_CLCA4_R4	1047	3494	4169	1030	726	897	1145	565	1266	836	227	745	1181	1088	1541	1352	645	1677	1102	690	881	1399	1289	1602	1027	741	1104	2028	1119	2096	1446	1013	1646	1360	1169	1588	1931	2493	1304	5148	1631	3311	3760	2404	18421	2186	1038	1661	544
AAVS1_L2_CLCA4_R5	2333	3345	2919	1111	970	1844	1493	1267	2489	1631	670	1177	1926	1055	2088	1635	1137	2084	2522	889	1999	1712	2457	2683	1271	521	1039	1845	1435	2276	2029	1148	3081	1506	1961	2099	2088	4070	2879	5645	1785	4926	4962	3559	20151	2734	1707	2032	985
AAVS1_L2_CLCA4_R6	1246	2844	2526	665	768	1393	2039	1236	3310	1497	1316	1429	5410	3793	4341	1921	2079	1886	2400	977	2449	1306	2240	2010	912	1329	916	1727	1114	2250	2119	1504	2502	1468	1774	1702	1690	2919	2959	9459	3758	4616	4541	2685	16337	2210	1219	1958	911
AAVS1_L2_CMA1_R4	2091	3245	5593	551	557	705	352	300	587	735	144	459	2269	1288	1803	1142	762	1716	869	522	713	1093	1731	1691	524	569	451	3136	2244	3417	1093	1229	2161	890	1186	1308	2852	2382	1186	3014	2474	3898	3404	2393	12256	3514	2121	3040	642
AAVS1_L2_CMA1_R5	2978	3468	4212	987	1040	1449	571	424	936	267	173	147	3343	1590	3976	1292	1337	1880	1678	818	1059	1366	2136	3037	1057	679	538	2423	1654	3093	1928	1144	2478	1365	1874	1605	2855	3245	1073	1534	2679	4000	4056	2628	15762	3383	1722	3190	618
AAVS1_L2_CMA1_R6	3322	3766	3039	1012	1062	853	1821	1218	2537	306	132	166	2772	2876	2935	2603	1606	3087	1219	554	953	1804	2269	2000	1051	870	665	3092	1741	3510	1540	1252	2450	931	1138	1414	2384	3139	1941	1562	1873	3802	3387	2003	15801	2815	1616	2672	585
AAVS1_L2_CNBD1_copy_R4	1974	3024	3259	722	580	574	283	160	465	119	104	182	942	1068	1221	800	680	988	682	186	576	759	929	1135	204	562	272	2111	1717	2211	1132	656	1281	770	730	847	1930	2296	946	1622	1488	3026	3066	1695	11589	1752	1512	2190	429
AAVS1_L2_CNBD1_copy_R5	3345	5026	4473	393	495	898	946	453	1367	553	144	239	1977	1188	1804	1130	801	1262	1218	360	478	1393	1303	1450	810	445	563	2909	1655	3726	1202	867	1578	822	996	1089	2956	2225	1558	2717	2117	3291	2991	2011	16442	3556	2201	2568	577
AAVS1_L2_CNBD1_copy_R6	2323	3371	3200	819	694	1145	2072	1001	2094	48	215	103	1824	1582	1052	1006	797	2610	1568	500	932	976	1651	2735	190	277	138	2388	1652	2363	1468	780	1467	1060	853	1678	2106	2693	1930	971	984	2970	3010	2031	4656	2142	809	1619	416
AAVS1_L2_CNBD1_R4	4165	5400	3724	1722	1086	1183	3266	2149	4806	591	1530	719	2705	3760	5083	3524	2265	3587	1761	854	2337	1700	2791	2789	708	673	815	2796	1639	2602	2584	1818	2509	1442	1866	2308	2372	3407	2469	5239	2524	4992	4577	3012	17897	3026	1591	2457	1084
AAVS1_L2_CNBD1_R5	2414	3614	2379	1098	1219	1298	1440	1012	3014	527	265	445	3809	3651	4337	1972	2145	2355	2029	832	1707	1848	2632	2237	647	835	654	1900	1461	2177	2060	1105	2580	1987	1514	2235	1647	3606	3007	3410	3268	5413	4693	3247	17719	1749	960	1598	1282
AAVS1_L2_CNBD1_R6	2092	2628	3333	1140	1319	1808	1231	667	1247	1012	548	859	5270	4349	4898	3445	1603	3771	1511	817	1881	1575	1942	1510	504	599	629	1790	1235	2234	2350	1908	3423	1553	1309	1781	1988	3985	1099	6556	3450	4542	4874	2767	14519	1667	1157	1582	818
AAVS1_L2_COPZ1_R4	1673	1804	1560	1241	1453	2699	4931	2550	5741	1100	349	724	7236	7548	7985	3910	3210	6567	858	682	1098	2000	2821	2181	960	860	814	1214	856	1933	2430	1956	3161	2142	2197	2880	1647	5744	5662	7991	4331	7821	7025	4743	29325	1811	886	1428	866
AAVS1_L2_COPZ1_R5	2265	2057	2391	1254	1077	978	1332	1464	1349	844	316	842	4019	3759	4060	2608	1798	2587	769	318	569	981	1098	1315	267	364	344	1904	1336	2186	1565	984	2713	1489	1220	1700	1890	3519	2113	6079	3143	4284	4894	3194	13415	1893	1359	2119	676
AAVS1_L2_COPZ1_R6	1630	2066	1160	621	542	1468	1265	840	1648	981	480	498	3878	3443	4318	1469	1575	2420	2234	649	1580	1287	1302	2659	669	534	564	1550	1050	1803	2035	1010	1781	1848	1019	1623	2456	3065	1882	3837	2773	4075	3582	2471	16221	1672	1238	1365	1115
AAVS1_L2_COPZ2_R4	3189	5416	7096	686	706	1124	957	1193	1862	494	281	250	3859	1796	2156	1664	1292	2133	996	649	757	1064	1521	1143	380	463	649	3197	2307	4206	1465	1230	2490	692	761	1222	3097	3077	1994	3823	2113	3857	3710	2171	15241	3970	2849	3080	642
AAVS1_L2_COPZ2_R5	3799	5303	5414	653	879	540	1363	741	1657	0	5	0	2126	2230	3167	1539	1070	1848	753	411	617	680	934	1860	202	539	133	3553	2168	3634	976	591	1363	1423	1068	1418	3295	2336	2017	408	2272	3300	3134	2571	5550	3884	2407	3454	365
AAVS1_L2_COPZ2_R6	3355	3556	4525	614	860	632	1411	785	1971	283	328	433	2440	2232	2802	1810	1402	2759	637	430	779	1147	807	1550	331	317	407	3114	1773	3805	1069	704	1600	1120	832	1092	2572	2306	1231	4344	1806	3898	3128	2136	11423	3343	1726	2501	592
AAVS1_L2_CPE_R4	2119	3520	2839	505	1027	1058	673	302	1565	805	238	535	1514	1189	1294	770	649	921	1300	485	796	1008	1568	1433	832	383	692	1859	1593	2793	1330	895	1497	1301	714	1212	2022	2452	1679	3588	1528	3433	2958	2122	12470	2374	1264	1606	661
AAVS1_L2_CPE_R5	2632	3295	3833	507	572	725	2130	1548	2694	737	407	745	3485	2596	3251	1796	1267	1781	1401	655	1309	891	1947	2475	1839	937	936	2736	2557	3838	1641	1121	2039	1360	1265	1941	2688	2361	3352	4820	2923	3736	3566	2192	23704	3450	1835	2931	949
AAVS1_L2_CPE_R6	3433	3487	3312	888	669	971	1048	320	1349	711	618	663	3135	1125	2212	672	928	1335	1193	310	1311	1361	910	2226	666	556	517	2095	1459	1855	1248	1027	1713	995	1090	1146	2158	2242	1223	5213	1646	3096	2954	2089	9780	2441	1403	1886	735
AAVS1_L2_CPT1A_R4	2336	3174	3152	751	1024	882	832	758	1423	1010	696	675	1359	882	1691	855	1243	1630	1225	477	967	985	1831	2510	305	209	388	2095	1895	2375	1534	723	2077	1128	1023	1175	2315	2401	1698	5355	1683	3205	2955	2185	10479	2166	1628	2360	468
AAVS1_L2_CPT1A_R5	1558	3363	2651	1141	1101	1092	2355	1954	2425	456	303	206	5567	3445	6483	1586	1467	3500	1792	704	950	830	1142	1470	502	655	423	1646	1715	2425	2158	1320	2059	1357	1005	1413	1868	2794	2392	3073	2450	3339	3475	2204	13839	1778	979	1712	470
AAVS1_L2_CPT1A_R6	1685	3438	2098	725	858	959	1425	971	1671	562	624	664	3581	3416	3297	2531	1316	2633	1332	526	1006	917	1620	1126	354	448	386	1984	1642	2518	1626	1240	1999	1229	1098	1848	2388	3038	2222	4987	3478	5015	4437	2869	13348	3006	1265	1826	588
AAVS1_L2_CRAT_R4	2850	2156	2572	439	820	774	785	492	1093	500	354	308	1101	1260	921	1176	729	1816	709	272	607	583	642	1154	442	382	279	2534	1835	2285	1096	618	1231	813	691	1044	2472	2124	1194	4074	1075	2794	2452	1783	13381	2168	1264	2523	139
AAVS1_L2_CRAT_R5	2835	3109	4487	873	1074	898	639	746	1336	188	219	556	2689	2076	2860	1917	1963	1909	3323	607	1624	2507	1878	1673	764	688	743	2861	1780	2730	1618	1154	2628	1113	1469	1537	2247	2897	892	2543	1739	4104	4391	2490	17914	2277	1707	2697	524
AAVS1_L2_CRAT_R6	2735	5053	3730	1092	711	1028	2799	1358	4154	1069	291	529	4481	4359	4781	1943	2387	3354	2216	496	1536	1657	1602	1526	441	542	755	2832	1663	3530	1773	1334	2136	1981	1511	1801	2606	3326	2217	3916	2996	4455	4061	2470	11289	3659	1762	2879	771
AAVS1_L2_CREBBP_R4	3951	4423	5860	1096	746	1468	736	559	1064	481	420	522	1652	1359	2121	1163	916	958	1493	381	558	1522	1272	2607	296	458	557	4079	2376	5026	1242	659	1695	1369	1277	1290	3214	2732	1353	4343	1536	3064	2422	2176	12355	3856	2368	3765	430
AAVS1_L2_CREBBP_R5	1255	1108	1871	1236	1203	1411	4725	3156	6393	889	329	712	5629	4108	5569	2391	2451	4292	2276	677	1343	1611	2679	2445	1323	2215	1098	1855	980	2159	2211	1612	2985	1631	1413	2190	1349	3685	4758	3366	3409	5177	4598	3037	24819	1266	908	1014	1155
AAVS1_L2_CREBBP_R6	3917	4306	4794	945	998	1741	2632	1780	3541	1481	487	733	3547	2073	3033	1824	1301	1629	2244	829	1927	1000	2248	2541	985	695	492	3954	2444	4190	2360	1363	2310	1514	1799	1952	3003	3495	3735	4698	2336	4617	4322	2834	15698	3322	1925	2805	1128
AAVS1_L2_CSHL1_R4	2115	2706	2342	751	687	1125	2896	2276	4387	733	392	767	3828	2983	3734	1899	1737	2496	2487	488	1375	1278	1591	2358	609	898	497	2421	1580	3042	1752	1356	3047	1740	1745	2495	2441	2937	3752	4607	2407	4201	3777	2695	20840	2619	1650	2219	831
AAVS1_L2_CSHL1_R5	2078	2532	2129	1209	1101	1297	2736	1605	3891	968	272	344	3596	3933	4876	1682	1871	2952	1578	318	794	1894	1873	2014	265	374	407	2340	1443	2574	1864	1056	2228	1282	1563	1947	1944	3552	3467	3736	3032	5033	4761	3177	14170	2460	1573	2240	687
AAVS1_L2_CSHL1_R6	2233	3054	3266	1224	1235	1201	3497	1407	4536	580	460	598	2386	2844	4970	2582	1868	3842	2295	1047	1636	1963	2260	2617	1148	654	601	2530	1587	2780	2178	1828	3211	1343	1984	1807	2304	3325	4071	2491	2642	4514	4263	2761	11229	2419	1889	3045	1334
AAVS1_L2_CSNK1A1_R1	1413	1878	1389	1151	1450	1378	1838	1142	2033	265	91	190	2610	3290	3541	1506	1204	2945	515	390	302	351	753	859	176	165	178	1295	711	1388	1524	796	1855	1329	1163	1470	3297	3477	2156	2690	3162	4641	4039	2962	16479	2061	1370	1539	361
AAVS1_L2_CSNK1A1_R2	1870	4620	3336	1535	1032	1243	996	850	2111	14	60	19	3316	3217	3014	892	1763	2479	118	17	148	256	84	116	28	13	9	3157	1819	3678	989	863	1354	714	596	1264	2697	3560	1926	4817	2608	4275	4071	2797	13001	3295	2210	2845	110
AAVS1_L2_CSNK1A1_R3	0	128	0	886	930	866	2013	779	1894	380	85	162	2514	2225	3288	1662	1242	1968	407	145	161	559	1072	1003	76	145	117	0	0	0	1227	798	1608	1309	1067	1606	2	2798	2493	6269	2605	4015	3764	2497	10448	0	0	0	741
AAVS1_L2_CTDSP2_R4	2781	3998	3714	1006	633	1193	1213	952	1932	1548	498	528	3814	2370	3168	2313	1553	2510	1508	980	1262	961	2067	1582	1199	813	811	3018	1911	3802	1549	1175	2179	1089	1314	1767	2933	2835	2307	5445	2660	3935	3854	2750	28866	2779	1527	2705	540
AAVS1_L2_CTDSP2_R5	3301	3300	4079	716	725	1075	2356	1653	2877	488	261	135	2459	2108	3014	963	1208	2098	1310	359	1525	1183	1464	1770	689	581	538	2611	1722	3147	1446	1074	1765	1590	1607	1929	2757	2675	2619	3152	1795	3504	3506	2736	15794	3457	2206	3423	809
AAVS1_L2_CTDSP2_R6	1121	2400	1532	961	1421	1710	2183	1275	3138	328	306	217	2571	3561	2640	2625	2325	3305	1670	600	978	1320	1716	2954	382	536	275	2090	1561	1736	1719	1379	2014	1732	1563	1488	2086	3256	1994	1969	2469	4169	3970	2901	12722	1991	1377	1460	625
AAVS1_L2_CTDSPL_R4	1818	1769	3403	769	835	866	992	781	581	167	172	224	3591	2391	3869	959	891	1830	2063	647	1677	943	1326	1579	425	810	561	1438	1363	2109	1585	920	1669	1400	1395	1358	1570	2289	1487	1328	2267	3357	3171	2349	11069	2233	934	1378	576
AAVS1_L2_CTDSPL_R5	2705	5109	3278	658	467	720	1351	743	1592	394	419	389	1983	2654	2164	1019	964	1859	499	460	1016	1225	664	1216	248	527	399	2296	1512	3138	1832	701	1698	913	849	1066	2073	2913	2936	3850	2325	3722	3366	2261	11587	3241	1607	2741	763
AAVS1_L2_CTDSPL_R6	1430	1248	2668	319	484	348	930	335	930	374	138	240	1247	1461	1477	561	647	940	781	264	587	683	755	766	184	321	189	918	797	1385	1416	601	1110	776	910	964	1259	1731	1565	1065	1741	2793	2395	1689	9770	1013	1380	1194	400
AAVS1_L2_DAPK2_R4	2244	2613	2372	657	1018	400	1661	1007	2207	648	537	523	961	1092	1649	1131	1486	1891	1088	340	992	1114	1189	1262	560	277	262	2675	1680	3233	1404	800	1755	1075	713	991	2161	2238	1998	4872	569	3555	2708	1765	11878	2387	1357	2092	351
AAVS1_L2_DAPK2_R5	1980	1688	4025	718	762	789	460	332	894	587	426	386	4423	1955	3554	1158	1192	2380	1476	573	1021	1055	660	1628	828	931	994	1860	1106	2312	1513	1168	2033	908	1004	1560	1788	2633	673	3084	2241	3443	3060	2120	23567	1739	1177	1666	478
AAVS1_L2_DAPK2_R6	2042	1990	3396	722	634	1004	926	557	1635	272	191	381	1297	1563	1674	1608	1238	1728	712	484	1675	1294	1387	1657	382	566	234	2173	1251	2730	1790	987	2160	1095	1045	1530	1819	2579	1606	2578	1663	3879	3930	2327	9351	1369	1246	1800	603
AAVS1_L2_DDX19A_R1	2508	3799	2505	1183	630	1062	2318	1225	3700	729	204	235	2594	2716	2291	2201	2261	2881	1253	576	1525	1598	1146	2271	202	235	137	2514	1763	2743	1592	1207	2025	1383	1236	2025	2456	3312	2890	3326	1995	5389	4493	2595	8518	2637	1921	2549	783
AAVS1_L2_DDX19A_R2	2842	3383	2471	764	706	760	594	342	946	500	710	544	1709	1506	2002	1434	1078	1861	1084	395	1269	1196	1674	1632	696	520	537	2853	2388	3868	1083	1108	1668	960	705	1353	3053	2712	1594	4049	1733	3818	3289	1994	14410	3504	2063	3007	525
AAVS1_L2_DDX19A_R3	2293	1818	1889	601	601	1105	2452	1070	2940	217	98	192	2471	2195	1912	1187	1227	1321	1197	475	782	585	1055	1107	109	307	172	1693	1092	2197	1246	970	1327	844	996	1367	1703	2506	2392	2526	1677	3849	3227	1905	7449	2355	1180	1432	334
AAVS1_L2_DGAT2L6_R4	1107	2101	2323	643	990	1803	1578	1004	1671	1144	626	1038	2917	3097	2597	2531	2013	2760	3230	739	2016	1767	2337	2454	946	860	618	1227	1026	1664	2039	1646	3146	1737	1713	2332	1203	3100	2030	5876	2435	5023	4231	2810	18887	1860	1062	1318	990
AAVS1_L2_DGAT2L6_R5	3365	3742	2916	914	1046	1361	1393	1496	1703	943	544	861	5917	3195	4934	2118	1638	3446	2481	864	1596	1638	2384	3696	794	878	927	2534	1793	3277	2325	1213	2605	1506	1491	1936	2624	3555	1631	4376	3443	4900	4645	2878	20403	2928	1853	2555	891
AAVS1_L2_DGAT2L6_R6	2787	3853	3267	695	700	1012	1036	537	960	594	386	175	1883	1906	2161	2397	831	1840	1992	845	852	1577	1409	1200	639	314	327	2809	2182	3438	1574	1019	2105	788	1211	1159	2954	2172	1620	1996	1515	2956	3001	1962	12659	2777	2095	3049	805
AAVS1_L2_DMXL1_R4	1762	2126	2870	1018	1112	1310	964	929	1779	1715	755	1227	2990	1520	2491	2563	2129	2939	2302	437	774	1162	1641	2010	826	417	615	2090	1491	2455	1846	1299	2369	1250	1439	1642	1901	3494	1730	10614	1899	4892	4438	3139	17145	2762	1730	2109	622
AAVS1_L2_DMXL1_R5	3213	4643	3976	2	1	7	3	5	1	2	5	0	8	14	5	3	2	5	6	1	3	7	12	9	1	2	4	3180	2337	3412	9	7	3	5	2	6	3070	39	7	77	5	13	45	15	151	3155	2111	2417	3
AAVS1_L2_DMXL1_R6	2514	4962	3235	745	744	923	1151	641	1423	616	529	483	1296	1303	1748	607	815	1298	1205	531	1075	776	889	932	261	355	254	2385	2015	3047	1271	572	2104	1006	935	1252	2861	2370	2080	7719	1560	3320	3697	2283	11461	2589	1937	2464	529
AAVS1_L2_DMXL2_R4	2138	2008	2863	572	766	1018	732	415	1555	1055	463	979	3249	2568	3079	1815	1435	1453	2391	477	913	1806	976	1375	215	257	308	1390	990	2614	1491	1090	1955	1127	1132	1872	1535	2038	1272	5069	1802	3752	3393	1972	9488	2099	1022	1549	668
AAVS1_L2_DMXL2_R5	2196	4058	2915	879	617	1224	494	361	614	711	668	677	2402	1171	1890	1320	907	1949	1167	622	1061	1522	1280	2591	581	768	429	1452	1486	2283	1235	1269	1584	1045	1225	1804	2221	2564	1809	5707	1511	3845	3437	2482	13671	2295	1821	1888	798
AAVS1_L2_DMXL2_R6	4223	4987	5215	972	950	1063	1439	766	1888	102	159	119	2045	1451	1604	1473	1298	1821	1185	666	1496	1847	2284	1931	216	349	93	3508	1960	3083	1849	1397	2291	1368	1393	1625	2675	3052	2141	1781	1982	4408	4156	3083	9373	2955	2989	3485	571
AAVS1_L2_DNAH3_R4	2511	3460	3041	1317	921	951	1234	999	1981	541	196	188	4138	2537	4134	2062	1390	2301	1408	879	1590	1797	1467	1978	446	679	535	1725	1333	2035	1437	1489	2605	1549	1542	2132	2205	2689	1870	1927	2931	3507	3716	2800	17849	1983	1653	1841	1131
AAVS1_L2_DNAH3_R5	2596	3239	2697	863	896	1035	1467	996	2277	253	195	225	4152	2753	3359	1743	1511	2075	1989	592	1634	1169	2172	1359	688	554	471	2299	1595	3058	1516	1406	2322	1581	1529	2103	2819	3229	2478	2209	2789	4771	4365	2853	13458	2900	1736	2228	959
AAVS1_L2_DNAH3_R6	2801	2287	2804	781	1009	1740	3752	1450	4881	106	36	7	2883	2832	4822	1892	1374	1547	1323	565	933	1644	1212	1771	339	234	439	1723	1264	2390	1348	976	2074	1148	1562	1732	2221	3109	4267	21	2157	3679	3380	2335	9123	1576	1128	2724	486
AAVS1_L2_DNAH6_R4	42	86	101	660	715	643	495	209	191	444	340	346	255	357	176	993	781	902	1250	403	570	603	1190	810	590	432	497	79	50	86	820	853	1750	996	728	1287	70	2451	725	3524	422	2981	2737	1744	11895	78	56	13	622
AAVS1_L2_DNAH6_R5	1685	3588	3210	785	788	581	1264	814	1257	522	125	140	2677	1959	4134	1501	830	1591	1902	356	1218	645	1249	2012	794	661	586	1785	1616	2341	1632	903	2110	1007	1330	1281	2053	2539	2109	2742	2739	3473	3199	2359	13683	2876	1044	2234	440
AAVS1_L2_DNAH6_R6	4554	4608	3243	879	758	859	374	93	451	308	58	167	1465	869	1877	1041	718	1017	1772	559	945	907	1278	1664	552	339	457	3392	1848	4038	1494	960	1442	1200	854	1230	2894	2602	846	1964	1687	3850	3459	2249	12539	3157	2125	2815	531
AAVS1_L2_DNM1L_copy_R4	761	1181	714	1262	1028	1586	2612	2344	2799	141	31	73	1840	2011	2784	2294	2641	2473	220	111	155	158	233	173	48	108	42	1775	1137	1362	1762	1007	1522	1156	942	1093	2741	3457	3110	6906	1843	4964	4318	3054	12209	1944	1464	2082	236
AAVS1_L2_DNM1L_copy_R5	1080	1095	1086	997	1099	1063	1757	946	2465	102	19	13	3102	2040	2876	1892	1096	1611	280	56	72	84	307	765	64	44	107	1847	1402	2396	1268	867	1902	909	712	1223	3306	3190	3017	2703	3292	4380	4668	2757	15259	2213	1771	2508	367
AAVS1_L2_DNM1L_copy_R6	668	444	496	1128	1304	1071	1630	849	1276	151	51	91	2976	2106	3420	1781	1239	1851	109	52	75	251	555	359	78	161	51	1338	1004	1436	1375	748	2006	846	1072	843	2850	2423	2359	5159	1701	3374	3120	2277	13372	1882	1515	1317	335
AAVS1_L2_DNM1L_R4	691	880	762	699	1029	1075	1743	1188	1964	93	7	60	2926	1380	2211	1534	1241	2377	229	94	112	270	540	447	34	43	144	1433	1028	1650	1596	831	2106	1076	1169	1185	2070	3172	3765	1442	2402	4816	3822	2772	8362	1669	1382	1471	638
AAVS1_L2_DNM1L_R5	813	857	532	1249	773	1549	1943	1478	3190	860	501	742	4311	3777	5661	2722	2277	3572	1836	906	1882	1590	2282	2197	983	776	856	1007	1168	757	1953	864	2086	1086	1000	1500	1323	3471	1862	4874	2877	5225	5153	3048	19990	1412	734	1468	383
AAVS1_L2_DNM1L_R6	1765	1106	1784	832	1051	803	1481	1324	2646	262	10	53	3454	2924	3746	2109	1271	2303	267	74	178	323	631	460	23	97	109	1869	1247	2628	1817	1039	1665	1461	1291	1871	3171	3042	2446	3474	2004	3956	4050	3148	12085	2202	1493	2422	721
AAVS1_L2_DNM2_R4	2956	3761	4086	610	636	1251	960	291	1646	395	299	371	2832	2237	2963	1094	929	1850	472	88	380	828	802	402	240	354	220	2786	2568	3176	850	668	1242	576	1096	1022	3235	2652	1342	5982	3063	3627	3053	1987	10721	3905	2174	2801	492
AAVS1_L2_DNM2_R5	386	595	629	943	1133	994	2068	1148	1928	72	12	23	3907	3418	3244	1705	1570	2104	135	1	41	363	535	330	25	121	161	344	300	630	946	527	1826	884	634	999	3300	2675	2162	3790	2750	4264	3420	2528	13050	2339	878	1135	199
AAVS1_L2_DNM2_R6	984	1653	1005	624	580	1249	1738	1638	2252	319	170	585	1535	2647	2077	1322	2487	1853	254	81	118	450	1007	856	338	121	196	1249	1022	1297	1598	838	1170	845	1077	1346	1990	3316	2100	8059	1909	3984	4117	2876	15346	2032	956	1471	446
AAVS1_L2_DUSP1_R4	2235	4379	4581	1558	1359	2038	3597	1944	4792	1574	458	785	6191	7048	7026	3534	2425	4216	3281	957	2333	2263	3996	5649	1228	1275	1051	2868	1754	3511	2989	1939	4537	2690	2794	3528	2471	4809	4786	4307	4650	6892	6793	4130	25097	4043	1810	2900	1187
AAVS1_L2_DUSP1_R5	5161	4862	4836	1291	1715	1900	3371	2618	5351	1208	793	595	8347	5297	7345	4155	3544	4964	3132	975	2812	3263	4278	4009	1317	1237	1681	3588	2313	4475	2799	2015	4182	3104	2732	3403	3875	3963	2866	4399	2847	5639	5525	3602	23014	4194	2874	3272	1498
AAVS1_L2_DUSP1_R6	2263	3173	4006	2223	1735	2897	2795	1447	4387	1179	672	740	8707	6992	8173	4064	3657	5021	2921	1045	2590	3306	4815	4377	728	1459	944	3111	1810	2834	3306	2097	3509	2265	2814	3422	2537	5599	3174	5995	4806	7761	7811	4693	22027	2764	1850	2145	1595
AAVS1_L2_DUSP13_R4	2668	5000	3318	1607	1450	1796	3133	2429	4516	348	514	480	8044	5365	8875	2664	2790	3964	1359	765	1352	1695	2067	2681	829	723	640	2593	1846	3741	2370	1572	2515	1761	1919	2098	3022	4424	3593	4066	4154	6372	5546	3954	20357	3491	2100	3185	715
AAVS1_L2_DUSP13_R5	4089	4843	5262	1100	1508	1384	1422	764	1801	323	167	191	3217	2345	3295	2355	1950	2320	1038	549	1268	1519	1797	1507	366	494	501	2968	2078	4023	1433	1095	2515	1543	1778	2512	3569	3669	1566	2033	2950	4505	4280	2988	10716	3299	2236	3048	670
AAVS1_L2_DUSP13_R6	2994	3366	3241	723	691	1201	1600	760	2497	1757	944	1550	3510	2871	3507	2048	1670	2301	2862	654	1480	1711	2264	2492	870	645	598	2034	1657	2595	2574	1461	2610	1682	1588	2008	2208	3543	2769	7797	3043	5279	4630	3600	17766	2639	1693	2140	1084
AAVS1_L2_DUSP14_R4	1356	1977	2539	1267	641	1022	1313	765	1514	539	414	217	3402	2182	3894	1681	1388	2461	1548	690	1366	1364	1893	2712	1102	765	602	1292	865	1576	2204	1268	1767	1707	1918	2160	1273	3107	1707	3593	2599	4705	4352	3136	20725	1019	695	1209	710
AAVS1_L2_DUSP14_R5	4358	6753	4698	529	682	898	1321	909	2271	55	68	60	1932	1999	2095	1377	1048	1416	1475	581	913	1352	2080	1614	248	544	359	3175	2329	4437	1524	1049	1863	1242	1145	1569	3256	2517	2502	397	2220	3085	3663	2398	7613	4056	2662	3693	881
AAVS1_L2_DUSP14_R6	1678	2111	2892	1372	1281	1711	2199	1066	2664	536	360	501	5484	2464	3934	3314	2101	3299	1465	639	1033	1010	1856	1909	1058	886	705	1900	1218	2551	2588	1831	2963	1322	1734	1854	1938	4123	2538	7846	2884	5547	5742	3544	26816	3139	897	1901	531
AAVS1_L2_DUSP18_R4	2818	4498	4565	716	845	696	965	800	1600	492	330	669	2597	1564	2893	1420	1384	1518	1703	927	1184	1045	2057	1318	270	580	372	1892	1790	2892	1647	885	1933	1285	1404	1481	2575	2333	1455	4068	1529	3617	3170	2301	9287	2695	2160	2961	783
AAVS1_L2_DUSP18_R5	6004	5822	5129	1072	493	908	3733	1287	2198	240	177	174	4749	3761	4250	1877	1973	1747	2421	369	1202	1123	1665	1328	532	602	553	3783	2622	4033	2160	1127	2331	1063	1428	1685	3584	2877	2307	1452	3114	3763	3636	2438	12014	3633	2562	3445	690
AAVS1_L2_DUSP18_R6	3467	2553	2902	822	971	655	1174	746	1934	1877	832	1240	2950	2150	2331	1838	1258	1519	1408	923	975	1507	2542	2409	636	723	670	1960	1919	3189	1688	750	1727	1343	1272	1551	2314	2578	1684	7473	2172	3505	3500	2621	17944	2802	1496	1734	801
AAVS1_L2_DUSP2_R4	2503	5521	5479	1468	1336	1464	3121	2195	4391	1129	820	909	5581	5697	6262	2755	2355	3568	3182	1034	1495	2463	2858	2995	596	1172	734	2865	2120	4922	2881	1688	3719	2796	2365	3109	2691	4494	3446	8030	3877	5610	5723	3821	21157	4466	2730	2796	1004
AAVS1_L2_DUSP2_R5	5039	4800	5464	2204	1429	2341	1865	1411	3122	1255	598	918	5435	5715	6538	4269	3191	4987	2596	1585	2133	3237	3904	5109	1140	1118	1082	3505	2650	4635	3234	1940	3576	2651	2425	3627	3452	4470	1849	5643	3187	6421	5782	3858	20044	4407	3403	3757	1254
AAVS1_L2_DUSP2_R6	3829	6627	6785	912	1066	1408	3606	2207	3890	634	204	677	4698	4660	3876	4249	2391	4645	2754	953	1263	1594	1889	2327	855	770	926	4395	3548	6595	2101	1961	3401	1924	1841	2068	4440	3497	3144	4752	2662	5977	5469	3644	21487	6203	3935	4235	1138
AAVS1_L2_DUSP27_R4	3238	5947	5182	1709	1156	1538	1317	783	1879	272	218	647	4143	2921	6412	2228	2419	2339	3231	873	2550	1941	3685	3513	833	1055	630	2883	1931	3030	3167	1758	3537	2093	2070	3299	3100	4621	1936	3442	3532	6206	6494	4414	17735	3200	2148	3045	1093
AAVS1_L2_DUSP27_R5	2715	3151	5324	315	418	532	267	188	210	0	6	33	2308	1758	2023	745	1042	1020	683	258	729	687	1005	943	471	467	290	3465	1865	3103	919	652	1238	825	789	750	2871	1680	556	120	1940	3001	2663	1839	10760	3087	1906	2484	451
AAVS1_L2_DUSP27_R6	2828	3680	4743	1289	1010	1282	572	321	988	458	173	482	2257	2697	3336	3043	1739	2104	3361	764	1948	1233	2555	2063	1111	749	626	2497	1626	3359	2138	1491	2728	1588	1958	1991	2635	3945	781	4009	2184	4501	4674	2891	23558	2867	1957	2608	530
AAVS1_L2_DUSP4_R4	2619	3412	4039	1528	1126	2016	3063	1816	5184	1237	304	1024	6595	4273	5623	4093	3065	5107	2387	1216	2288	2158	3003	2925	952	736	639	1600	1208	2592	2817	1792	3149	1972	2013	3137	2295	5467	4797	4955	4481	7630	7112	5161	24347	3059	1392	2762	1467
AAVS1_L2_DUSP4_R5	2733	2064	3184	929	2158	1578	3695	1778	4574	727	269	761	4996	4017	2906	3008	2399	3373	2304	751	1560	1660	2301	2833	977	935	473	1451	830	1695	1879	1070	2579	1073	1795	1550	1919	3722	3672	4598	2816	5566	5604	3691	24645	2590	1344	2320	1145
AAVS1_L2_DUSP4_R6	3272	4235	4684	1701	2063	1995	4295	2061	3509	782	278	312	5765	4964	4563	2555	2442	4029	1249	688	1017	1084	2808	2239	638	333	229	1785	1154	2612	1654	1368	2533	1574	1365	1962	2849	4111	3272	2662	3327	5055	4985	3378	12011	3820	2449	2466	1029
AAVS1_L2_DUSP5_R4	4916	6191	6034	1185	1233	1831	5609	2318	7282	1380	1107	1187	5400	5290	6462	3751	2925	3966	2516	773	1567	1761	2581	2422	1009	1107	1469	4206	2412	3960	2468	1692	3186	2209	2306	2620	3092	4776	4212	9094	3685	6581	5868	3725	26954	3505	2234	3251	1717
AAVS1_L2_DUSP5_R5	72	509	212	1373	1082	987	2556	1496	3050	766	156	478	3235	3284	3698	2057	1459	1947	2530	1070	1785	2164	2941	3516	781	1221	465	134	105	309	2610	1662	2223	1769	2245	2449	152	3860	4342	3093	2901	5053	4615	3515	16263	199	107	376	1131
AAVS1_L2_DUSP5_R6	3932	3478	5084	1016	1965	2155	4038	2205	3996	1645	800	1485	6915	5170	5956	4580	2405	3770	4173	863	3343	1937	3963	2932	1153	1228	1500	2685	2175	3386	2903	2481	4220	2959	2754	2881	2797	5474	3538	3764	3069	5957	6088	4418	19195	2450	2101	3062	1587
AAVS1_L2_DUSP6_R4	2237	2318	3875	1028	1124	914	2381	1257	2390	1678	899	1205	5664	5585	5150	3507	3041	3475	2242	939	3231	2182	3320	2703	1522	1235	1724	1264	787	1024	2198	1473	2655	2037	2418	2337	1233	3241	1997	7363	3774	5287	4513	3176	25699	2041	995	1064	1357
AAVS1_L2_DUSP6_R5	3597	4340	3544	954	710	1121	1381	763	1961	565	457	726	4317	2759	4007	1642	1718	1658	1919	610	1382	1704	2065	2188	317	293	366	2848	1986	4354	1635	1320	2635	1325	1528	1826	2544	3051	1476	4455	2737	3647	3478	2415	7448	3758	1978	2615	935
AAVS1_L2_DUSP6_R6	1823	2483	4211	1478	833	1368	3742	1475	4471	726	723	739	7566	5115	5746	2801	1833	3840	2322	831	2234	2168	2776	2295	670	663	875	1882	1551	2384	2295	1304	2626	2273	2209	2509	2211	3915	3986	4858	4318	5664	4369	3823	15248	2313	1532	1972	887
AAVS1_L2_DUSP7_R4	1731	2455	2883	833	1040	1448	2657	2298	4395	564	284	555	4864	2604	2957	2547	1372	2825	2181	848	1222	2260	2716	2874	1156	1097	829	1434	1655	2472	2105	1199	2537	1651	1441	2178	1845	3572	4637	3294	2116	5336	4549	3288	21905	2792	1027	1966	956
AAVS1_L2_DUSP7_R5	1481	3344	2249	970	734	1437	2863	1206	3804	365	312	211	3540	3490	4036	2499	2447	2639	1518	487	1521	1994	3144	2705	1261	822	733	1532	1077	1834	1981	1141	2217	1259	1488	1755	1707	3118	2818	2438	2077	4281	4601	2523	19431	2478	1118	1701	702
AAVS1_L2_DUSP7_R6	3230	3135	4037	1077	1167	603	2453	707	2946	612	162	307	3677	3499	3947	1721	1059	1792	1483	608	1081	820	1163	2927	420	618	426	1612	1664	4295	1959	1134	2361	1454	916	1710	2257	2651	1865	2311	2259	3012	3402	2195	13381	2545	1539	2275	530
AAVS1_L2_DUSP9_R4	3213	4872	6428	629	621	978	746	890	1569	506	62	52	1404	1567	2651	1232	1187	1624	1114	380	982	1181	1420	1218	451	585	748	2964	1981	3734	1084	478	1216	1103	831	821	2315	3013	1297	1009	2202	3417	2899	1910	14203	2773	2245	2575	430
AAVS1_L2_DUSP9_R5	2627	3787	3020	673	1174	1078	1190	693	1361	482	136	333	2433	2383	1783	1360	813	1243	1709	791	1707	1305	3191	1739	519	442	352	2374	1739	2830	1231	1295	2299	1228	1288	1276	2411	3064	1901	1231	2162	3389	3733	2280	10872	3387	1502	2356	758
AAVS1_L2_DUSP9_R6	3719	4457	6877	757	976	803	1585	1126	2326	433	64	324	2795	2188	2970	882	935	1799	1510	616	2100	833	2338	1577	768	458	541	2760	2192	3736	1672	926	2111	1312	1546	2228	3076	3114	2782	3071	2406	3666	3799	2497	16740	3934	2352	3025	701
AAVS1_L2_EEF2_copy_R4	457	636	778	747	1046	1120	2588	1054	3498	57	46	55	3305	2726	3014	1554	1709	1959	236	21	83	122	352	868	39	116	13	867	689	1081	795	363	951	550	654	771	1793	2711	3726	5880	3772	3807	3492	2573	14761	1226	827	974	205
AAVS1_L2_EEF2_copy_R5	296	280	209	1150	595	1189	2344	1097	2616	138	7	107	2857	4083	3623	1315	1539	2037	184	16	70	405	667	580	83	200	118	742	468	895	1411	958	1575	752	698	1335	2992	2666	2804	3784	3089	4479	4223	2874	14756	1078	643	946	309
AAVS1_L2_EEF2_copy_R6	388	972	1104	1694	1406	1670	1924	1191	2562	873	253	585	3977	2504	3356	1772	2244	3003	157	108	59	382	249	399	199	116	83	770	807	1378	1601	991	1620	809	1056	1547	2073	4873	2811	8121	2648	6626	5479	4044	14108	1413	509	1760	381
AAVS1_L2_EEF2_R4	328	259	801	1007	1462	1314	1948	1386	2831	8	1	0	3945	3068	4605	1912	1997	2446	54	14	25	129	225	121	12	58	25	223	163	674	496	524	1031	552	410	680	1358	4297	2723	5116	2186	5512	5717	3457	15594	590	276	667	117
AAVS1_L2_EEF2_R5	2972	4492	3845	768	828	1119	2657	1819	3678	126	53	49	3182	3229	4492	2330	1410	2878	120	24	30	1229	901	1107	135	65	107	2865	1795	3044	1471	978	1720	1177	1358	1732	3128	3020	3293	2574	2722	4501	4581	3225	15348	4145	2098	2853	237
AAVS1_L2_EEF2_R6	170	470	248	905	1040	1277	1889	835	2221	1	1	95	3147	2661	2465	1709	1601	1749	33	11	0	54	67	62	34	20	2	374	211	577	393	300	618	373	324	532	2205	3351	1822	1616	2420	4251	4693	3180	22243	1002	398	1061	40
AAVS1_L2_EFEMP1_R4	1479	2749	2693	1447	929	968	3642	1843	3488	1656	676	1192	2441	1343	2419	1918	1924	1591	3407	1245	1902	1473	2617	1963	890	1002	571	1391	1328	2270	2286	1047	2473	1569	1147	2043	1749	3405	3129	6495	1889	4801	4449	2915	15929	2206	1745	1731	943
AAVS1_L2_EFEMP1_R5	2158	4364	3331	1041	556	1048	984	882	1730	1085	384	318	4467	3730	5439	1877	1949	1929	1593	632	1516	1342	1694	1813	631	911	800	2338	1573	2677	2002	1068	2067	1175	1692	2343	1991	2572	790	3692	3069	3442	3506	2247	18121	1974	1661	2485	580
AAVS1_L2_EFEMP1_R6	2773	4200	4162	830	694	1073	1278	882	1721	976	698	914	3487	2895	2993	1311	1720	2960	2436	745	838	916	1969	1783	626	1331	335	2202	1766	2764	1529	986	2238	1179	1548	1430	2456	2766	1393	6023	1883	4397	3870	2570	17001	2547	1817	2358	707
AAVS1_L2_EFNB2_R4	2095	5191	4480	945	917	1035	4225	2035	5802	1116	428	708	4436	3646	4321	2600	2646	2680	2926	890	1301	1547	2696	3922	676	451	946	2820	2160	2488	2246	1438	2908	2006	2089	2422	2511	3164	4119	4940	2499	4805	4750	3450	14610	2505	2081	2731	1223
AAVS1_L2_EFNB2_R5	4377	3771	4743	593	1240	1005	1059	632	2198	457	367	628	1804	1763	2420	1939	1501	1963	2298	583	1433	1414	1626	2215	625	799	825	3883	2313	4555	2091	1217	2233	1471	2026	1680	3715	3201	2354	4623	1864	4444	3887	2981	18338	3182	3135	3364	758
AAVS1_L2_EFNB2_R6	2061	1553	2641	543	752	1627	2908	876	2423	1278	699	798	4333	3018	3792	1516	1549	2042	1980	488	1535	2224	2405	2355	1002	1032	431	2265	1295	1992	2057	1148	2137	1290	1686	1871	1906	3380	2386	5718	3292	4363	4014	2766	17307	1391	1118	1906	761
AAVS1_L2_EFNB3_R4	2066	3565	3760	1306	1066	1516	950	888	1266	529	300	370	5305	4332	3783	1689	1556	2789	1410	689	1752	1593	2203	2276	460	771	467	2167	1698	3005	2486	1509	2398	1556	1439	1758	2584	3283	1459	3217	3105	5325	4778	2698	16161	2105	1448	2574	1040
AAVS1_L2_EFNB3_R5	2579	2058	3514	1206	937	1336	1946	1474	3043	1347	579	788	7300	4497	4785	1981	2784	3600	2112	1148	1315	2072	2121	2722	865	700	263	1917	1568	2579	2235	1584	2777	1235	1458	1821	2157	3700	2784	7044	3078	4812	4726	3088	14373	2841	1688	2338	828
AAVS1_L2_EFNB3_R6	3735	5796	4270	1161	1172	853	2266	1732	3425	581	248	246	4372	3336	4114	2430	1103	3365	2022	439	1216	1401	1765	2614	598	473	560	3458	1993	4203	1982	1713	2881	1578	1540	2111	3044	3523	2641	3503	3187	4928	4588	3264	18453	4397	2637	3134	1302
AAVS1_L2_EFTUD2_R4	619	1115	894	1051	1473	1446	1978	1680	2878	152	18	24	2519	2193	2777	1202	1182	1839	319	61	22	334	309	484	35	105	89	1784	799	1117	1058	941	1629	1129	1147	1069	3716	3685	3149	7676	2487	5130	5164	3680	19444	2098	950	1800	102
AAVS1_L2_EFTUD2_R5	804	2141	2167	728	843	1145	1282	645	1586	341	263	211	1262	1185	1724	1269	820	1452	627	91	348	911	1026	1626	361	378	246	1941	936	2627	1630	897	1678	1223	1174	1862	3340	3242	2489	5520	2013	4120	4287	3014	17492	2581	1658	2786	360
AAVS1_L2_EFTUD2_R6	1178	1419	2074	633	697	719	1960	845	1462	403	95	329	2286	2355	2575	1597	1287	2474	161	39	253	379	290	704	191	183	99	1469	1164	1906	1254	643	1742	832	744	917	1802	2982	2619	4493	2550	5261	4316	2718	20754	1760	1062	1468	238
AAVS1_L2_EGR2_R4	1830	2121	1740	701	385	1011	852	565	1097	743	277	516	2576	1520	2430	849	636	914	907	256	703	606	1055	844	190	373	136	1991	1205	2158	1031	556	1132	775	717	1034	1813	2612	2319	3870	2026	3694	2810	1892	7614	2094	1024	2443	241
AAVS1_L2_EGR2_R5	3316	3615	4561	693	681	1544	2124	1754	4284	804	530	406	5338	3260	3571	2708	2725	5371	2024	873	1820	2369	3243	3529	777	1789	650	2512	1982	3368	2153	1845	3043	2262	1981	2221	2342	3272	2123	4551	2626	4946	4866	3399	15609	2121	2089	2861	787
AAVS1_L2_EGR2_R6	2479	3749	4787	835	919	1362	1781	1613	3178	1573	589	1813	4112	3863	2751	1962	1868	2476	2754	780	721	1444	2428	2185	788	1241	636	2009	1777	2673	2189	1425	2236	1566	2057	1988	2481	2970	1589	7243	1981	4675	4057	2802	19539	2658	1590	2772	847
AAVS1_L2_EGR4_R4	3404	3634	5050	555	950	910	2823	1319	3608	506	234	267	4602	2387	2792	1644	1396	2217	1402	555	1122	1176	1462	1482	397	647	491	2252	1829	3329	1388	1099	1825	1038	980	1872	2335	2676	4108	2881	1995	3535	3685	2198	15538	3514	2044	2869	515
AAVS1_L2_EGR4_R5	4739	6545	6993	358	868	558	1245	1042	1685	752	683	504	4645	3531	3889	1113	1090	1655	1468	272	1002	723	1604	1223	409	849	312	4288	3044	5334	933	603	1357	986	907	1108	4283	1865	2040	4870	3167	2890	2290	1957	13333	5331	2491	4205	294
AAVS1_L2_EGR4_R6	3078	4621	3024	387	589	862	587	430	1303	640	320	578	1160	1077	1335	1027	511	974	1194	416	800	1081	1648	1721	377	446	222	2310	1847	2869	954	656	1256	1223	1465	1269	2418	2007	1697	5384	1962	3547	2841	2518	13053	2962	1672	3072	386
AAVS1_L2_EIF2S3_R4	1094	1341	1551	852	1037	1555	2442	1114	2087	0	8	0	1421	1367	1888	1601	1163	2245	74	5	2	33	80	53	10	42	54	1539	870	1671	1031	586	1089	623	1121	885	2460	2660	2371	2126	1649	3565	3773	2423	24212	2346	908	1771	139
AAVS1_L2_EIF2S3_R5	613	1164	1182	796	799	1352	2703	1129	2877	31	0	0	3626	3337	3240	1618	1045	2090	81	22	13	343	208	310	111	151	104	1021	416	1920	724	786	1122	795	726	986	1867	3127	2998	1621	3276	4237	4673	3153	19931	1775	868	1250	123
AAVS1_L2_EIF2S3_R6	580	685	1036	748	1148	1207	2026	906	2217	23	11	8	2256	2573	2543	1047	1000	1891	65	15	41	143	380	632	52	32	37	515	332	731	559	562	1006	685	796	640	2027	2877	1857	2815	2162	3815	3406	2261	14914	1209	543	1122	83
AAVS1_L2_EIF2S3B_R4	4410	1983	4020	816	501	807	1196	751	1971	1111	362	741	3221	2898	2380	1519	1692	2256	1838	657	1129	1206	2322	2355	579	323	155	3385	1319	2420	1126	866	2469	1435	1230	1187	2234	2730	1742	5245	2613	3876	2608	2259	8304	3003	1204	2967	560
AAVS1_L2_EIF2S3B_R5	2211	2084	2563	469	978	825	4438	2957	5220	1088	444	473	3266	2585	3574	1830	1580	3600	3114	797	710	1202	1651	931	708	593	479	2072	1409	1926	1211	1197	1625	1366	1219	1465	2415	2489	4591	3495	2185	3556	3198	2137	12158	2807	1368	2236	1024
AAVS1_L2_EIF2S3B_R6	612	1105	1349	1095	579	589	1459	1200	2731	285	318	322	3874	2735	4393	1192	1113	2267	1721	554	850	1154	2209	914	715	1396	993	548	487	1416	1168	1022	1942	698	899	1210	921	2646	2048	3170	2764	3375	3715	2116	19682	1298	570	1102	698
AAVS1_L2_EIF4A1_R4	992	1757	1670	767	750	856	3177	1672	5044	60	46	51	2464	2282	3396	1474	1069	1990	241	27	134	362	600	517	85	65	71	555	391	586	888	399	1376	741	579	621	2169	2534	3631	3132	1855	3513	3445	2411	16005	1510	723	673	383
AAVS1_L2_EIF4A1_R5	1524	2198	2051	1499	888	1317	3031	852	2968	75	20	19	3744	2420	3218	2450	1404	2471	197	163	393	786	825	592	201	190	108	1055	1099	1099	1355	921	1414	694	768	1110	1793	3014	2463	2051	2150	4752	3960	2493	20774	1270	562	737	429
AAVS1_L2_EIF4A1_R6	2570	3208	3442	877	901	1134	1777	835	2083	40	33	41	2569	1653	3100	2577	1348	2580	284	170	555	439	982	951	148	167	120	1362	1178	1920	1317	911	1812	953	983	845	3487	2777	1916	1169	2000	4103	4171	2475	13249	2488	1825	2951	320
AAVS1_L2_EIF4A3_copy_R4	249	396	575	589	786	1034	1086	243	685	139	98	80	4664	2362	3783	1851	1678	1526	870	199	342	822	972	1047	319	255	237	312	158	291	1506	641	1561	944	1036	1385	878	2237	769	2905	3025	3392	3440	2269	12690	337	292	397	320
AAVS1_L2_EIF4A3_copy_R5	2526	2685	3132	873	570	810	1327	483	1381	916	652	498	1686	962	704	1705	683	1952	1917	645	823	1048	1188	1603	481	538	351	1510	1075	1914	862	926	1673	765	937	833	2261	2307	1552	3800	1205	2504	2585	1578	10379	1684	985	2327	617
AAVS1_L2_EIF4A3_copy_R6	517	440	1388	468	667	1010	783	314	643	13	0	55	1497	1642	1626	708	566	807	54	14	29	207	527	479	62	14	11	841	357	1235	439	392	626	426	478	569	2477	1846	867	797	1548	1898	1913	1629	6446	935	876	1054	86
AAVS1_L2_EIF4A3_R4	863	1484	1515	1429	1161	944	1669	1077	1896	1	15	0	3135	2176	2700	1781	1339	3156	305	71	42	222	373	656	338	72	150	732	723	952	1144	977	1519	732	708	1342	1665	3313	2457	3256	2349	4351	4228	2550	11524	1265	937	960	826
AAVS1_L2_EIF4A3_R5	286	258	637	1471	1368	1544	2038	1186	2969	51	103	27	2080	2880	2835	1730	1547	3425	67	3	10	148	593	335	34	105	47	405	431	788	1360	591	1064	832	1219	1134	1864	3839	2844	3245	2065	5084	4486	3172	16525	933	677	516	319
AAVS1_L2_EIF4A3_R6	3511	3496	5847	951	795	1052	1319	651	2415	22	27	9	2465	2435	2308	1990	1030	2283	34	10	28	172	246	304	93	42	36	2595	1296	3163	720	305	644	576	353	810	3096	3083	2141	2680	2849	3677	3637	2781	19604	2706	1534	2185	62
AAVS1_L2_ELANE_R4	2838	2311	3426	817	1044	1071	983	395	2171	205	66	96	2744	2269	2745	2250	1303	1344	1155	636	947	910	2009	1394	371	338	442	2165	1723	2655	1559	967	1784	863	1013	1277	2629	2752	1431	1469	2058	3860	3382	1978	13211	2386	1292	1952	502
AAVS1_L2_ELANE_R5	2805	4029	3218	1126	760	1183	2383	1326	2477	875	827	794	4341	3323	3724	2378	1795	2461	1857	945	1777	1338	2852	2521	459	1140	490	2746	2176	3492	2114	1507	3249	1636	1601	1746	2846	3033	2965	5631	3415	5560	5075	3499	17267	3833	1665	3668	722
AAVS1_L2_ELANE_R6	3802	4224	4682	574	1044	1068	570	462	863	991	934	510	3820	1624	2649	2006	1883	2266	1777	634	778	1179	1220	2513	247	412	211	2791	1977	3922	1532	1270	2073	935	1170	1163	3037	2982	801	5645	1976	4062	3479	2271	10062	3990	2045	2674	462
AAVS1_L2_ELOVL2_R4	2496	2102	3199	783	515	816	1011	696	1175	953	359	913	2715	2304	3539	1591	685	1403	1715	664	1180	1275	2829	1865	391	162	440	2771	1692	3305	1955	1135	2337	1259	1195	1497	2443	2668	1517	5501	2929	4147	3961	2344	6745	3036	1580	2195	723
AAVS1_L2_ELOVL2_R5	2586	1706	3050	1323	782	1247	2083	933	2022	177	45	93	2927	1701	3066	1621	694	1495	1521	646	1214	1087	1219	1779	380	633	686	1780	1508	2035	1412	655	1527	1179	1068	1429	2085	2337	2264	859	2106	3645	2644	2049	10582	2360	1149	1608	1007
AAVS1_L2_ELOVL2_R6	1376	778	982	1027	802	1511	2109	1209	2428	1160	463	722	2604	1915	2379	1936	1436	2262	2384	695	1366	1889	2288	2640	973	1081	557	1359	828	1466	2164	1281	2904	1590	1876	2121	1078	3091	2385	5352	1460	4139	3489	2738	14912	1683	979	856	899
AAVS1_L2_ELOVL5_R4	3555	3343	4240	1268	997	1210	2843	1482	3420	296	283	409	2710	3622	3808	1427	1513	1970	3699	926	1465	1711	1687	3406	1839	1172	665	2111	1254	2830	2093	1521	2686	1469	936	1740	2240	3001	2953	2225	2078	3765	4634	2504	19727	2322	1830	1861	1078
AAVS1_L2_ELOVL5_R5	3122	5030	4696	919	1137	826	3367	1665	3679	828	638	550	2104	1231	2616	2059	1737	1368	1785	1161	1663	1472	3144	2941	634	1046	671	2124	1377	2735	1693	1317	2355	1727	1742	1707	2627	3261	3953	2838	1900	4623	4430	3214	15150	2940	1927	3520	1077
AAVS1_L2_ELOVL5_R6	1437	3008	2031	231	289	539	250	62	320	234	64	67	1361	1000	1390	546	302	820	831	209	302	570	615	808	334	133	222	1006	1142	1378	991	551	997	601	806	949	1212	1420	448	1311	2194	2071	1986	1507	6482	1825	1127	1450	452
AAVS1_L2_ENPP2_R4	1552	1978	1360	1039	1485	1270	2352	1242	1875	813	330	560	3273	2623	3931	2832	1201	2224	1486	694	2641	1927	2465	2305	1061	1060	570	1258	775	1338	1698	1476	2728	1311	1922	1979	1265	3303	2449	3487	1826	3966	3898	2648	17343	821	999	972	917
AAVS1_L2_ENPP2_R5	1874	2026	2462	877	652	1171	854	770	1374	631	641	510	3108	2125	3233	1438	1885	2113	1344	394	897	1256	2051	2349	452	601	763	1773	1073	2393	1351	957	1528	1041	971	1320	1895	2580	1062	2868	1763	3578	2832	1841	10123	1535	876	1827	502
AAVS1_L2_ENPP2_R6	995	1647	1559	1006	1084	1216	2508	1649	3506	1259	565	1226	5417	3335	5983	3548	2362	4318	2456	685	1446	2070	2197	2545	364	483	336	857	508	1177	1887	1578	2379	1440	1502	2645	960	3790	2835	8442	2786	5306	4999	3201	12653	1007	586	1066	932
AAVS1_L2_ENPP3_R4	2151	2457	2002	524	404	535	250	175	272	327	240	549	1475	1113	1024	963	643	937	1257	425	1064	725	1017	1156	618	324	309	1583	1522	1941	1115	530	1278	977	786	684	1722	1926	460	3257	1597	2634	2306	1723	12440	2280	1304	1946	279
AAVS1_L2_ENPP3_R5	5129	5952	4742	1275	699	1069	1484	613	2329	1282	593	843	2948	2655	1868	1411	1431	1940	2865	830	1187	1670	1613	2538	347	989	299	3622	2091	4361	1819	1336	1884	1254	1452	2412	3556	2621	2330	6586	1698	4334	3811	2774	12944	4717	2367	4013	538
AAVS1_L2_ENPP3_R6	2386	2162	2601	790	500	735	1267	805	2045	331	234	194	1765	2262	2196	1517	765	1374	933	396	745	869	1753	1579	359	258	467	2076	1310	2062	1269	978	1314	1116	1080	1445	1974	2716	2027	1019	1288	2913	2568	2251	10761	1814	1257	1751	687
AAVS1_L2_ENPP5_R4	1909	2598	2163	1055	1402	1317	2221	2008	3578	2233	663	1735	4333	2326	4133	3304	2877	3903	2613	706	2105	2147	1647	2887	472	398	869	1843	1219	2143	2642	1701	2867	1636	2158	2579	1891	3658	3209	11425	2420	6115	4923	3288	12696	2393	1259	1839	1301
AAVS1_L2_ENPP5_R5	2766	4929	2183	803	703	671	884	358	1165	624	263	395	2724	1613	1831	793	664	1239	1407	488	764	927	1152	1808	572	396	321	1988	1639	2154	1531	1060	1891	1315	1280	1569	1868	2973	1704	4185	3274	4193	3690	3080	16159	2365	1385	1661	735
AAVS1_L2_ENPP5_R6	2103	914	2707	591	1263	777	2971	1806	3647	1225	459	666	6045	4361	6415	1517	1366	2388	1649	648	1428	1462	2405	2461	489	794	587	905	862	1525	1877	1094	2220	1373	1518	2153	1177	2666	3421	3516	4183	4147	3932	2846	10855	1123	822	1166	994
AAVS1_L2_ENPP6_R4	1256	1917	3664	697	697	1030	2940	1628	3310	644	321	658	4948	2611	3655	2189	1777	2067	1941	719	1525	1359	1733	2332	563	690	722	1736	1233	1932	1662	1253	2140	1534	1079	1401	1855	2729	2687	4331	2954	3512	3696	2467	17954	1928	1040	1776	816
AAVS1_L2_ENPP6_R5	2924	4890	3122	412	290	351	554	235	1002	1006	323	431	955	757	999	774	500	791	559	355	986	792	1336	760	725	670	357	2462	1812	2788	971	613	1445	708	498	1292	2313	1696	1703	5426	1669	2997	2772	1784	11014	2437	1696	2529	636
AAVS1_L2_ENPP6_R6	3957	5071	4761	912	899	943	1482	1053	2546	1863	882	942	1547	1842	2128	2195	1773	2140	2080	732	2172	1540	1577	3027	692	622	1115	2764	2103	2608	2209	1363	2464	1411	1859	1768	2335	3418	1697	7400	1637	4384	4673	2623	17076	3950	2268	2358	1139
AAVS1_L2_EP300_R4	1730	4210	4417	867	800	1275	1562	796	2970	252	77	290	2839	2654	1720	2119	1159	2733	1350	257	415	609	899	828	216	199	243	3162	1950	3406	2112	1252	2156	1230	1412	1613	2729	3561	3004	2438	2277	4342	4412	2907	13269	3820	2560	3850	920
AAVS1_L2_EP300_R5	3035	3387	2857	499	1206	666	1109	380	1183	119	105	135	1019	1440	1779	1165	791	1959	385	79	348	357	751	714	164	240	234	1963	1731	2817	1203	568	1433	795	768	1081	2210	2431	1791	3297	1553	3412	3296	2090	11559	3586	1907	2302	450
AAVS1_L2_EP300_R6	2181	4236	4428	1536	1378	1941	3989	1863	4594	258	286	326	4602	4359	4444	2666	1941	3028	227	180	299	397	460	770	389	261	242	3157	2019	3601	2099	1115	2016	1603	1510	1567	2777	4485	3471	9504	2912	5831	5040	3390	22930	4024	5188	2849	801
AAVS1_L2_EPB42_R4	3399	5678	4911	807	1040	1183	2845	1807	3399	819	542	409	2130	2573	3230	3350	1690	2656	1574	693	1294	1548	2237	2630	518	535	453	2626	1546	3561	1731	1517	2550	2533	1597	2097	2393	3269	3164	5743	1684	5434	4585	3264	12781	3202	1341	2315	951
AAVS1_L2_EPB42_R5	2302	3826	3783	1243	991	1151	1419	731	2377	765	367	389	2236	1532	2134	1361	1388	1777	1475	524	1280	1276	2355	2315	662	452	450	2191	1655	3874	1860	1369	2362	1546	1294	1538	2868	3158	2259	4699	1695	3884	4331	2784	14964	2527	1492	2802	462
AAVS1_L2_EPB42_R6	2570	3387	3412	923	1023	1071	1305	471	1382	91	200	251	3165	2410	2858	1677	1396	2546	1876	935	2229	1501	2714	2087	1321	989	947	3074	2005	3649	2129	1042	2885	1963	1397	2026	2785	2995	1592	1055	2723	4509	3533	2498	17694	3758	2778	2681	883
AAVS1_L2_ERAP2_R4	1476	1281	2099	1180	1732	1016	2413	1327	3517	779	519	610	5539	4316	4447	2612	1690	2518	2457	727	1371	2518	2078	2719	814	1025	841	2327	1183	2212	2039	1320	3134	2396	1857	1984	1851	3705	2522	5822	3386	4566	4468	3450	23836	1643	1052	1988	1420
AAVS1_L2_ERAP2_R5	4047	2464	4972	1054	753	665	729	315	617	155	84	319	1436	1430	2091	1337	810	1562	1243	281	1134	1424	1591	1944	505	594	789	2263	1867	2963	1136	772	1671	1227	1049	1587	2134	2332	738	1455	1763	3406	3165	2316	12331	3781	1535	2509	639
AAVS1_L2_ERAP2_R6	3325	4443	4726	947	645	679	2926	1414	2291	1520	859	1083	1855	2700	1563	2343	2531	1728	1709	800	1962	1483	2155	3598	799	424	395	3271	2442	3937	2435	1101	2480	1471	1370	2102	3218	2443	2498	5985	1328	3623	3391	2286	9994	3910	2539	4206	1071
AAVS1_L2_ETNPPL_R4	3332	3245	2542	715	877	1201	1484	647	1846	220	190	464	2512	2119	1837	1206	700	1859	1584	603	2360	1391	1910	1362	472	414	538	2879	1484	3176	1784	1163	1892	1569	1262	1638	2495	2861	2184	2635	2180	3742	3854	2533	13341	2698	1971	2228	1115
AAVS1_L2_ETNPPL_R5	2631	3468	2691	705	966	906	1666	1166	2581	0	0	3	2630	2085	3098	1987	1346	1430	1563	544	1316	1074	856	2250	457	854	266	2405	1512	2634	1458	1173	1438	1022	1176	1300	2365	2736	1714	14	1772	3573	3572	2170	11367	2971	1977	2943	1068
AAVS1_L2_ETNPPL_R6	2702	3961	3711	1376	893	1960	1500	864	2288	1220	540	684	4427	3041	5407	3093	2846	2355	1906	1400	2545	2721	1457	3044	1261	966	943	2480	1536	2304	2820	2004	3002	2357	1876	2217	2104	4205	3324	4293	2921	6049	5699	3905	21958	2030	1355	1712	1423
AAVS1_L2_FBLN5_R4	2626	3280	2057	667	936	1151	2397	899	2419	144	115	23	3221	1981	3638	1725	1651	2876	2080	655	1294	1666	1628	2027	262	525	383	2498	1307	2279	1695	1037	2654	1505	1454	1757	1965	3689	2956	676	2746	4659	4370	3031	14169	2574	1581	2067	974
AAVS1_L2_FBLN5_R5	2260	2114	4405	272	556	545	3595	1710	4034	266	104	203	1948	2033	3877	2282	1136	1758	949	348	977	985	986	1075	176	182	304	2129	1250	2945	1153	511	1493	1274	955	677	2040	1681	3077	1360	1486	2678	2403	1416	6446	2393	1649	2249	437
AAVS1_L2_FBLN5_R6	1564	1325	1606	988	896	963	1796	1291	2809	713	366	515	804	989	1552	1825	1029	1804	1737	695	1961	989	741	2492	391	621	441	1358	1151	2053	1331	696	1617	1051	1155	1416	1250	2452	2182	1572	1187	3737	3168	2021	8440	1486	1105	1297	585
AAVS1_L2_FGFR2_R4	3588	4771	4638	1484	1061	1706	4023	2239	5343	236	150	271	5681	4581	5739	3380	2052	3305	3392	1176	2019	3319	2967	3560	376	1115	755	3400	2262	4044	2929	2034	4458	2311	2879	4223	3171	4664	4748	1128	3853	6357	5910	4739	16053	4195	2191	3265	1192
AAVS1_L2_FGFR2_R5	1857	2210	2217	713	991	918	1790	553	1811	614	235	554	2000	1186	1222	1481	856	2137	1344	641	1088	897	1501	1330	635	279	618	1439	864	2040	1348	830	1966	831	855	1045	1681	2441	1739	3084	1251	2998	3108	1683	10463	1977	1262	1520	646
AAVS1_L2_FGFR2_R6	1983	3093	3538	1609	1540	1441	2464	1065	3438	507	546	487	3894	2735	4809	2533	1983	2421	2574	1018	1086	1729	2702	3453	1026	1017	952	2396	1463	2852	2389	1499	2913	2324	1618	2240	2003	4099	3351	3772	3134	5867	5194	3708	21453	2364	1191	2022	847
AAVS1_L2_FGFR3_R4	2243	4426	4091	988	481	890	1961	1114	1993	213	22	134	4374	2392	4100	1420	1634	1599	1904	532	1446	1470	2083	2038	895	1044	707	2811	1604	3383	1814	1221	2384	1673	1495	1558	2283	3144	1703	502	2414	3740	4061	2497	19967	1979	1728	2582	894
AAVS1_L2_FGFR3_R5	2236	2932	4307	751	706	810	2046	1573	2581	655	278	594	3709	2606	3005	2118	1406	1805	1325	622	1221	1105	1838	1932	712	649	844	2659	2023	2261	925	868	1640	1152	1214	1379	2006	2175	2868	3497	2339	4001	3330	2643	15007	3133	1389	2546	792
AAVS1_L2_FGFR3_R6	3976	5793	6451	890	859	1052	1112	537	1875	998	550	1084	4151	2447	3703	1662	1581	2959	1686	886	1616	1604	1972	1735	436	438	438	3563	2756	4333	1503	1068	2056	1181	1152	1280	3442	3496	1887	6358	3104	4808	4399	3002	13423	3805	2459	2912	737
AAVS1_L2_FOXA1_R4	1940	2360	3235	629	489	600	1111	545	1623	455	198	216	1859	1592	2086	1255	742	1001	1203	461	1044	884	1599	1758	371	226	268	1636	1617	1621	1577	887	1819	1540	1245	1541	2020	1925	2427	1576	2108	3845	3039	2292	8529	2053	1355	2009	1087
AAVS1_L2_FOXA1_R5	4460	3225	5861	693	812	1145	1184	683	1421	380	197	326	2589	2937	2275	1684	1508	1944	2407	610	1194	1242	1855	1382	586	739	563	2898	1884	2734	1984	1162	2457	1418	1609	1516	2969	3534	2078	2606	2272	4164	4263	2811	18712	3867	1767	2255	668
AAVS1_L2_FOXA1_R6	2608	3042	3622	724	1185	954	1285	636	1321	796	237	405	2225	2266	2697	1517	1158	1868	872	470	1568	1618	2543	2032	794	978	555	2473	1593	3298	1667	1086	1756	1302	1586	2442	2694	2710	1378	2923	1726	3351	3421	2530	13659	3365	1796	3109	873
AAVS1_L2_FOXC2_R4	2500	4405	4543	839	996	1163	2570	1695	4017	231	126	118	2603	2564	2710	1570	1350	2996	1632	466	795	1159	1954	1352	421	498	279	2574	1519	3512	1577	1275	2145	1611	1297	1643	2523	3226	2649	989	2093	4133	3645	2657	10873	2702	1925	2285	598
AAVS1_L2_FOXC2_R5	2227	2632	3197	941	536	787	1020	777	2073	541	312	599	3295	2631	3646	1511	1147	2155	1927	608	937	1128	2174	1589	828	523	288	1934	1085	2146	1624	977	1634	1937	1491	1496	2197	2734	1966	4022	2834	4145	3341	2355	13510	1920	1577	1710	730
AAVS1_L2_FOXC2_R6	2286	4065	3704	581	601	1004	848	290	738	636	190	326	1653	1467	2259	687	643	568	1058	224	981	1297	1876	2714	512	853	404	2516	1267	2995	990	688	1733	1324	1264	1820	2618	2493	1208	2870	2755	3231	2583	2553	11242	4036	1662	3560	755
AAVS1_L2_FOXD2_R4	3115	5784	3004	216	261	333	595	155	434	299	162	270	479	367	655	371	220	322	371	103	331	366	667	681	145	394	281	2850	1860	2611	478	250	596	339	577	688	2489	1153	942	2025	711	1516	1249	1129	7972	2450	1392	2532	369
AAVS1_L2_FOXD2_R5	1405	2010	1889	1016	465	810	1334	603	2304	509	428	395	2349	1797	3452	1403	911	1400	1449	610	651	906	1318	1979	526	403	406	1877	1582	2919	1919	958	1650	1106	1323	1858	2201	2693	2082	4020	2400	4005	3808	2374	12083	2027	1075	2004	432
AAVS1_L2_FOXD2_R6	2668	2986	4222	1156	1417	1461	1385	902	2577	892	318	870	3640	2658	2127	1393	1059	1272	2201	419	1119	1585	1883	2653	599	433	287	2172	1569	3326	2030	864	2285	1259	1663	1743	2190	3841	2668	3743	2510	4865	4722	3252	10744	2569	1688	2313	793
AAVS1_L2_FOXE1_R4	4139	5423	5165	410	560	560	1412	815	2347	999	224	740	2239	1751	1635	1213	1125	2229	1758	317	1093	802	2437	1841	633	789	520	4043	2507	4440	1072	508	1475	1019	972	1777	3198	2267	1837	2830	1410	3644	2818	2006	11417	4464	2038	4162	839
AAVS1_L2_FOXE1_R5	3472	4473	5082	544	693	936	1883	1453	2211	408	231	318	2748	2266	3110	1643	1187	1987	1012	412	1327	1097	2499	2269	421	624	356	2183	1790	3554	1365	1044	2035	1091	1267	2101	2725	2750	2493	2070	2403	3823	3771	2583	14960	2580	1630	2243	805
AAVS1_L2_FOXE1_R6	3560	5941	4789	631	413	492	2726	1586	4026	1165	510	1520	2822	1943	3892	1867	2037	3011	1994	584	998	1137	1621	2002	653	326	545	3117	2631	4367	1474	877	1754	1315	1470	1188	3276	2617	2844	5482	1843	4600	3566	2442	11888	3621	2586	3459	779
AAVS1_L2_FOXE3_R4	2443	3211	3131	817	751	568	879	636	2054	271	194	175	1614	1137	2198	1653	936	1525	1298	320	915	906	1864	939	263	338	374	2667	1665	3895	1222	782	1232	867	1331	1240	2279	2245	1525	2474	1187	2629	2545	1917	9439	2841	2060	2431	534
AAVS1_L2_FOXE3_R5	3369	5007	5456	709	772	623	1375	1135	2016	477	325	624	2218	1067	1848	1422	1297	2252	1444	351	955	660	1342	748	445	979	502	2795	2280	3903	1501	1379	1590	1447	1143	1220	2971	2790	1932	5781	1394	3970	3644	2369	18087	3028	2217	3169	743
AAVS1_L2_FOXE3_R6	3630	3488	3702	604	775	693	2445	1295	2638	301	159	280	3569	1704	3352	1922	1984	1560	1135	427	835	1147	1481	1112	403	363	304	2597	1683	2837	1310	1047	1584	1043	1243	1783	2662	2480	2788	2678	2184	4100	3315	2269	10372	2498	1412	2277	434
AAVS1_L2_FOXR1_R4	2580	3995	2701	1333	665	1056	1875	1232	2706	635	419	462	3122	2104	3841	3003	2218	3216	2308	705	1277	2508	1708	2256	529	770	398	1896	1291	2522	2120	1502	2314	1790	1366	2767	2128	3045	2516	3326	2487	5140	4625	3204	12220	2093	1570	1754	913
AAVS1_L2_FOXR1_R5	3515	2841	3668	1023	1189	1445	1449	940	2561	415	351	219	3409	2633	3420	1996	1867	2462	1703	713	1298	1954	1685	3617	786	1092	613	2436	1451	3075	1996	1530	2954	2313	1702	1828	2661	3869	2291	3583	2953	5371	4972	3923	24557	2681	1658	2700	828
AAVS1_L2_FOXR1_R6	808	1666	1958	1223	916	815	3185	1274	3599	578	408	275	4073	3863	4209	1779	1803	1869	1675	503	923	1012	1598	2036	225	405	552	979	1084	1353	1306	1091	2030	1148	1120	1730	1294	3146	3335	2948	4707	4099	4072	2582	12415	2273	778	984	785
AAVS1_L2_FOXR2_R4	4096	2970	3875	912	575	1067	1053	622	1569	627	237	833	4991	4454	3747	1999	1628	3599	2326	580	1868	1724	1458	1691	709	497	478	2800	1935	3047	1919	1535	2410	1010	1146	1955	2481	2518	1261	3751	2899	4966	4018	2456	12290	2881	2095	2544	1014
AAVS1_L2_FOXR2_R5	3709	3400	3551	480	283	179	77	68	247	0	3	1	1000	968	1333	652	505	992	956	426	1145	892	1145	1597	218	174	173	3018	1616	3531	786	631	1529	697	661	927	2309	1392	300	257	1599	2147	2131	1463	6118	2286	2236	2226	275
AAVS1_L2_FOXR2_R6	1885	3419	2744	1086	905	1065	2294	1034	2375	219	335	179	2183	2863	2721	2408	1152	2846	1849	651	1667	1475	1790	2024	393	567	398	2171	1368	2718	1635	1489	2365	1645	1621	1177	2451	3343	2461	2861	1819	4193	3655	2535	8930	2706	1875	2535	1221
AAVS1_L2_FUBP1_R4	2285	2251	2894	1310	843	913	1651	1062	2687	881	287	208	2460	2724	3100	2534	1413	1919	1122	539	1123	1153	1677	1503	499	521	502	1888	1301	1975	1153	782	1401	1231	988	1413	1870	3012	3176	4289	2577	4323	4095	3204	16680	1863	1440	2046	234
AAVS1_L2_FUBP1_R5	3693	3681	3310	818	738	958	1765	1167	2032	57	126	58	3510	2358	2943	1284	1638	2210	1064	321	871	832	1658	1663	340	294	327	2204	1404	2641	802	247	862	865	788	1068	2248	2666	2866	447	2801	4015	2866	2440	10556	2303	1645	2574	200
AAVS1_L2_FUBP1_R6	2130	2495	3488	599	923	1302	1567	888	2758	1565	492	677	3781	2190	2810	2267	1214	2001	1901	949	1082	1284	2097	2241	688	717	529	1953	1240	2574	1558	1103	2427	1115	1574	1717	2861	3379	2909	4370	3465	4489	4415	3399	18863	2780	1681	1980	366
AAVS1_L2_FUT3_R4	3682	5929	7255	723	876	2040	3462	1654	2898	1416	794	1067	4035	3656	4295	2500	1879	2571	2929	727	1386	2651	3642	2423	754	1409	619	3430	2385	3632	2205	1480	3421	2325	2446	2867	3187	4404	3914	8906	4186	5627	5550	4314	17510	4123	2051	3251	1032
AAVS1_L2_FUT3_R5	3374	4860	5408	911	1102	1514	3218	1118	3545	501	372	265	4790	4023	5877	3010	1978	2175	2335	1319	2272	1668	1898	2566	1198	841	1034	3023	1800	3736	1931	1567	2420	1687	1553	2452	2879	2864	2337	2028	2828	4159	4148	2455	16408	3495	2810	3239	1113
AAVS1_L2_FUT3_R6	2772	5523	4322	1514	1381	1486	1933	1177	2189	738	175	533	4010	3859	4479	3956	2672	4399	3177	1140	3007	1924	2652	2318	744	1411	1131	2422	1833	3410	2492	1866	3629	1997	2457	2581	2485	4510	2573	1958	3506	6339	5643	3664	19170	3375	1762	2593	908
AAVS1_L2_FUT4_R4	2051	4834	4750	1077	1174	893	1600	668	1226	187	164	310	4253	2784	3805	2043	1638	1584	1279	556	825	1115	1813	1690	527	496	475	2925	2092	2717	1626	959	2075	1597	1202	1595	2480	2720	928	2081	2611	4014	3890	2441	15133	1899	1688	2665	750
AAVS1_L2_FUT4_R5	3108	5353	5206	1	0	2	12	1	6	0	1	0	5	3	4	2	2	5	2	0	2	2	5	6	1	1	3	3239	1780	4432	3	4	2	1	2	9	2860	12	5	9	29	12	13	33	52	3482	2112	3598	1
AAVS1_L2_FUT4_R6	1612	2861	2841	549	1045	964	1721	659	1866	436	381	386	3623	3704	3998	2065	1363	1640	1454	651	1371	1052	2033	2167	422	404	369	1646	1494	2882	2357	1494	2750	1378	1084	2000	1865	3362	1999	3941	3395	4768	4710	2765	12293	2268	1403	1618	1065
AAVS1_L2_FUT6_R4	3015	3672	3988	480	916	1418	2365	1637	3250	594	598	975	4907	2914	4343	2456	1384	2509	2104	762	1792	1423	2158	1919	619	785	507	3559	2047	3218	1907	1431	2450	1752	1419	1888	2871	3363	2515	5937	3367	4580	4487	2631	15935	3539	2265	3035	962
AAVS1_L2_FUT6_R5	4015	4409	4057	678	1240	1510	3350	1612	3904	447	331	741	2886	2472	2256	1734	2099	2307	1977	707	1257	1801	2046	1788	878	936	1080	2872	1911	3125	1621	1312	2114	1334	1679	2924	2817	3176	3627	4941	1779	4762	4346	3051	24855	3652	1805	2561	514
AAVS1_L2_FUT6_R6	1917	2748	4930	955	784	1369	2173	1226	2557	1308	507	947	3906	3609	4082	2140	1183	2185	2098	749	1387	1682	1937	2872	733	763	588	2169	1754	2912	2403	1168	2710	1525	1631	2324	2301	3707	3477	8258	4266	5217	4899	3714	21439	2525	1789	2150	730
AAVS1_L2_FUT7_R4	2814	4407	5936	602	566	1062	1741	1165	3038	0	32	12	1644	2616	2158	1146	1232	2318	939	555	1444	883	1470	1431	866	499	546	3176	1801	2864	1777	1191	2311	974	1510	1487	2641	2103	2638	137	1867	2941	3256	2203	20459	3642	2081	3583	653
AAVS1_L2_FUT7_R5	5126	6219	7197	867	469	695	1140	601	1742	695	379	563	1851	1516	2190	1141	1115	1448	1400	395	771	1439	1624	1777	326	249	291	4228	2484	4648	1082	702	1728	1075	1025	2041	4155	2879	1756	5083	2153	3849	2977	2649	6300	5287	3434	3669	522
AAVS1_L2_FUT7_R6	2546	5341	4290	994	1111	861	3013	1487	3602	994	358	666	4857	3546	4397	2209	1497	2849	2198	757	1328	1326	2955	3111	590	798	441	3292	2236	4018	2050	1450	3011	1542	1621	1518	2898	4229	4351	5263	3937	5687	5310	3467	22044	3357	2843	3620	904
AAVS1_L2_FUT9_R4	3132	5130	4935	640	539	855	2409	1268	2668	677	276	595	2510	2214	2236	2183	1528	2016	2871	1016	1115	815	1290	1703	423	686	368	2763	1492	3742	1178	751	1713	802	919	1042	2888	2161	2117	3828	1447	3572	3123	1891	13367	3368	1672	2864	1077
AAVS1_L2_FUT9_R5	2732	2382	2046	962	607	1734	2478	1625	3200	1131	261	226	3199	1799	2390	2602	1819	2858	3158	906	2157	1925	2655	4115	606	1017	884	1599	1530	2386	2443	1695	2473	1828	1553	1466	2009	3619	2732	3957	2099	5146	4783	3438	14179	2258	1362	1943	815
AAVS1_L2_FUT9_R6	2832	3902	3516	1243	722	1175	462	345	566	217	144	302	2432	1208	1747	1593	1175	1871	1784	508	889	1460	2352	2403	703	982	544	2793	1624	2612	1737	1065	1865	1268	1121	1599	1868	2873	1413	1674	2072	4104	3630	2363	21138	1794	2020	2078	521
AAVS1_L2_G6PC_R4	3790	2541	2394	1375	1417	2074	2882	1717	3557	750	390	600	5852	4265	4912	3160	1534	3005	3023	394	1031	1814	2380	2701	428	1057	672	1639	1468	2522	2463	1511	3707	1751	1446	3336	1819	4769	3295	5586	4063	6033	5745	3874	24213	2462	1521	2684	744
AAVS1_L2_G6PC_R5	2512	2824	3129	728	531	1198	1883	1364	1586	991	432	1594	4750	3462	4554	2131	1521	2431	1809	569	1408	1542	2125	1626	608	704	541	2555	1216	2989	1910	1218	2189	1601	1508	1738	2095	2859	1796	6758	3109	4551	4574	2810	16805	2419	1455	2189	920
AAVS1_L2_G6PC_R6	5346	4355	4140	750	1148	1018	1288	790	1857	1197	430	615	2657	2045	4450	1627	1619	1698	1960	730	1274	1165	2056	1901	441	472	217	3493	1957	4489	1531	1385	2113	1550	1556	1747	3373	3385	1744	4964	3078	4604	4140	2838	9793	4163	2675	2853	890
AAVS1_L2_G6PC2_R4	1976	2204	2815	220	424	627	1082	551	1187	244	158	256	2397	1358	2042	774	746	1133	941	560	1276	502	1063	831	152	180	258	2254	1261	1963	1329	944	1695	934	725	1419	2019	1833	1128	1030	1367	2416	2506	1686	6671	2347	1659	1900	359
AAVS1_L2_G6PC2_R5	1735	2517	2058	649	326	624	974	930	2028	332	394	248	2360	1892	2722	1275	601	807	1172	250	677	906	1264	1248	215	219	280	1156	1120	2516	1561	920	1748	912	1002	1014	2025	2339	2288	3106	2200	3046	3289	2110	9661	1613	1012	1557	387
AAVS1_L2_G6PC2_R6	1646	1402	1879	222	375	343	556	264	1052	360	326	57	819	781	558	607	335	660	780	217	706	865	539	755	173	412	242	1379	970	1674	923	573	1260	472	547	712	1340	1597	1445	1688	1505	1835	1735	1323	9605	1259	819	720	611
AAVS1_L2_GAK_R1	2251	2508	3755	991	1107	1548	1522	1107	1931	167	102	159	3564	3459	4037	2174	2064	3921	1069	259	725	1157	1505	1274	243	215	179	2739	2013	3784	2081	1317	2283	1410	1219	1456	2672	3557	1953	2128	2309	5220	4453	2846	7350	3163	1630	2571	639
AAVS1_L2_GAK_R2	674	829	853	649	706	891	975	681	1346	50	11	17	4582	3244	4141	1463	1258	1664	561	226	363	906	1507	1220	106	604	115	1029	431	1068	1167	941	1820	1546	1041	1629	1219	2138	1311	988	2305	3166	3932	2399	11440	1161	485	679	276
AAVS1_L2_GAK_R3	1736	3657	2297	432	906	977	577	514	793	62	22	67	2521	2643	2649	1388	1026	1447	321	85	195	642	731	651	77	272	208	1723	1438	2189	993	729	1505	915	874	1134	2296	2225	1072	2028	2183	3406	2858	1890	13555	2251	1500	2230	304
AAVS1_L2_GALNS_R4	2140	3888	3657	971	1153	1164	952	389	885	1894	899	1055	3403	3334	3031	2417	1484	3414	2010	745	1719	1602	2345	2001	874	520	271	2468	1440	2672	2070	1555	3360	1827	1429	2117	2043	3951	931	10917	2801	5858	5700	3575	20866	2581	1349	1743	871
AAVS1_L2_GALNS_R5	3627	2906	4594	1203	824	1399	2213	1530	3662	564	205	849	3700	2415	4460	1852	1482	2520	1840	790	756	1670	1716	2129	614	768	539	2624	1735	2484	2279	983	2018	1175	1171	1975	2520	3159	3005	4572	2640	4973	4096	2930	16434	2743	1200	2980	775
AAVS1_L2_GALNS_R6	2170	3581	3165	646	686	1403	2238	1337	2443	388	293	417	3755	2951	3838	1488	1365	1860	2532	688	1317	1573	2357	1886	880	1119	1104	2091	1624	2135	1691	1171	2121	1672	1245	1865	1872	3583	2471	3693	3210	4181	4234	2708	22098	2879	1370	2518	738
AAVS1_L2_GALNT17_R4	1534	2117	2050	1244	1092	900	2509	1276	2912	220	51	175	3579	3407	4453	2053	1080	1942	1169	414	1012	1186	1944	1372	541	692	700	1300	771	1878	1631	783	1809	1193	1526	1619	1614	3394	3044	880	2603	4549	3698	2803	15931	1885	1228	1358	566
AAVS1_L2_GALNT17_R5	483	1167	1041	1441	854	1234	817	549	1362	507	719	465	4883	3673	4579	2532	1594	3486	1463	702	1223	2186	1908	2010	368	315	438	940	640	1287	1923	1211	2313	1180	1536	1509	851	2894	977	3737	2466	4246	3815	2562	10225	1038	651	1212	878
AAVS1_L2_GALNT17_R6	2680	2554	3878	1106	1051	1842	1490	824	2638	611	372	516	8227	7077	7949	3072	2577	4648	2934	706	1517	2144	1852	2184	378	986	715	2711	1726	3421	2382	1574	3278	1864	1701	2498	2585	3813	1698	5351	4080	5736	5534	3506	19346	3178	1750	3346	1093
AAVS1_L2_GALNT2_R4	2856	5151	4176	710	979	1140	1364	659	1950	826	919	514	3391	3238	3396	2111	1543	2516	2181	675	1913	1766	1990	3770	750	827	588	2532	1633	2969	1241	1406	2240	1655	1309	1657	2731	2838	1925	4866	2900	4133	3898	2881	19057	3870	1916	2422	890
AAVS1_L2_GALNT2_R5	2137	3146	4202	1084	1544	1108	1114	647	1765	1002	563	819	1686	1191	1520	2624	1831	2864	1937	941	2720	1895	3015	2304	997	1082	591	2326	1571	2360	2276	1382	3057	1913	2196	2446	2259	3541	1733	4455	1409	4368	4661	2939	15439	2685	1574	2119	1211
AAVS1_L2_GALNT2_R6	2375	5009	3221	798	493	1184	2251	1509	3195	723	231	709	2814	2660	3269	1070	1307	1904	1850	371	830	1421	2396	1487	267	405	138	2974	1675	2939	1184	783	1157	1269	1169	1561	2711	2316	2607	4171	1508	3236	2873	2424	6260	2715	1866	2984	486
AAVS1_L2_GALNT4_R4	1694	3500	2070	513	653	744	2311	1182	2062	425	341	705	2906	2633	2567	1760	1179	1944	1568	534	1097	1436	1581	1789	612	696	380	1779	1540	2051	1579	912	1549	1431	1050	1452	1995	2179	2389	2378	2662	3266	3177	2126	11004	2486	1514	1864	648
AAVS1_L2_GALNT4_R5	3992	5147	4060	670	700	512	580	178	306	324	270	150	1793	1611	1586	1346	1296	1695	1086	480	686	1093	1132	1312	416	393	410	3151	1921	3089	1492	905	1234	1072	1052	834	2751	2022	512	3101	1369	3149	2731	1849	12528	3989	2389	3110	572
AAVS1_L2_GALNT4_R6	2490	3280	3747	502	566	721	1138	1133	1758	137	145	86	2715	1878	1094	1773	1101	1586	759	219	495	795	1196	1026	346	134	341	2118	1743	3217	849	567	1209	914	773	1039	2187	1900	1711	1048	1393	3022	2313	1693	13029	2154	1430	2933	351
AAVS1_L2_GALNT9_R4	2570	3305	3112	1397	1197	1585	1630	1543	2982	842	637	294	3213	3848	3045	1851	2154	2831	1982	1079	1699	1068	921	1273	522	602	240	2784	1913	2950	2239	1381	2812	1396	1224	1879	2239	3467	1911	3265	2448	4636	4387	2430	9675	3325	1842	2473	1114
AAVS1_L2_GALNT9_R5	2515	4071	3204	1006	1518	1472	3750	2485	5403	422	294	479	3820	2918	3102	3315	2012	4175	1447	756	887	2090	2760	2355	847	625	494	2211	1497	3226	2746	1805	2914	2325	2468	3298	2561	4507	4750	4534	2581	6476	5803	4726	21186	2714	1871	3069	1063
AAVS1_L2_GALNT9_R6	3877	3847	6233	634	620	1028	447	488	2207	868	286	725	4519	3855	4838	1415	1009	932	1549	512	1077	977	1922	1850	529	626	475	3410	2106	4415	1444	804	1210	1014	834	1559	3519	2261	1271	3942	3103	2880	3257	2100	14617	4232	2607	3593	831
AAVS1_L2_GCNT2_R4	2800	3134	3832	853	1403	1078	2447	1713	3247	959	456	722	1885	2225	3131	2004	2071	2812	2119	709	2168	1448	2721	2595	622	424	415	1756	1516	3340	2269	1657	2477	1944	1735	1990	1985	3116	2774	6461	2107	4902	4922	3279	10313	2080	1541	2137	1361
AAVS1_L2_GCNT2_R5	2940	3301	5751	921	1182	1040	2173	1465	2434	313	482	293	1809	1571	1856	1745	1520	2225	2360	336	2362	1821	1637	2335	733	559	595	2720	1807	3109	1723	1196	2369	1342	1573	1954	2526	3211	2201	2884	1116	3651	3818	2587	12426	3312	1670	2423	679
AAVS1_L2_GCNT2_R6	3238	5402	4282	1038	933	1265	1497	742	2177	605	372	698	2680	2399	3253	1544	1988	1893	1603	1087	1202	2301	1745	2451	995	1369	889	2733	2127	3331	2185	1475	2557	1818	1708	2551	2729	3111	1936	3080	2510	3774	4265	2795	26533	3113	2309	3553	1016
AAVS1_L2_GCNT4_R4	3865	2008	1808	447	240	525	816	327	818	222	123	189	2960	2323	2523	1074	485	1313	2020	240	453	556	652	655	388	441	286	1809	1336	2344	1162	618	1110	986	434	821	1914	1426	1515	1757	2634	2261	2519	1586	9420	2318	1349	2585	451
AAVS1_L2_GCNT4_R5	2104	2954	2890	747	696	745	978	446	1773	212	92	191	2244	1719	2184	1605	669	1604	1513	433	807	1110	2049	2436	584	380	346	2101	1402	3414	1568	1121	2295	1501	1109	1844	2001	2771	2905	1407	2160	3785	3246	2440	9336	2243	2219	2711	1068
AAVS1_L2_GCNT4_R6	290	1482	746	235	302	413	671	182	841	396	88	137	734	382	551	788	352	1166	977	325	723	745	532	1174	170	303	83	342	280	739	926	675	1333	593	584	892	627	1608	1495	2488	935	3001	2574	1574	7434	756	315	720	196
AAVS1_L2_GDPD2_R4	3408	2672	3066	1074	1404	1558	1192	609	1707	1641	822	835	2895	2322	1594	2490	2579	2753	1628	971	1208	1730	1896	2129	650	530	495	1937	1501	3654	2344	1324	2430	1299	1480	2326	2369	3668	2075	7640	1973	5267	4561	3014	15841	2366	1523	2349	657
AAVS1_L2_GDPD2_R5	1844	3251	2895	1428	420	1149	724	579	1064	623	315	458	3213	4325	3365	1916	1846	2514	1828	517	1472	984	1716	2047	375	641	234	2150	1555	2257	1388	894	1800	1641	1384	1753	1954	2748	1097	2789	2021	3698	3330	2474	8256	1592	1050	2169	836
AAVS1_L2_GDPD2_R6	4354	3043	4553	816	888	1355	2540	783	3104	268	149	505	4309	2690	3875	2113	1392	2469	1656	777	1521	1785	2386	3216	976	690	680	2608	1793	3353	1932	1456	2814	1718	1893	1776	2390	3333	2369	4226	3559	4581	4054	3167	15537	3130	1903	2550	719
AAVS1_L2_GDPD4_R4	2743	2338	2172	675	622	932	499	149	392	224	41	74	2202	1330	1643	805	809	1269	1468	521	1134	886	1176	1291	405	517	653	1759	1278	2273	1710	870	1306	944	1081	1323	2043	2584	818	1966	1864	3557	3236	2237	17489	1814	969	2124	752
AAVS1_L2_GDPD4_R5	2390	2097	3033	879	979	1105	2284	1498	2570	963	457	992	4102	2760	3475	2268	1679	3304	2061	659	1310	1930	1766	2729	628	849	820	1567	1104	2224	1977	1309	2662	1673	2104	1845	1590	3670	3639	7706	3130	5846	4861	3804	17709	2221	1546	1596	1211
AAVS1_L2_GDPD4_R6	2195	4611	4664	433	561	869	1469	1128	2062	362	144	391	1881	1706	1372	1066	753	613	966	436	637	651	1596	2073	546	250	399	2267	1388	2540	1223	804	1543	927	814	1476	2391	2296	2745	3616	1445	2492	2925	1987	12141	2333	1751	2050	510
AAVS1_L2_GH1_R4	3401	3823	3750	838	652	752	1397	969	2275	587	333	287	1440	2343	2660	1728	1653	1857	956	725	1441	1334	2104	2257	378	613	318	3087	1812	3518	2313	1254	1719	1197	1293	1829	2575	2555	2356	2657	1937	3182	3080	2456	10364	3438	2280	3027	890
AAVS1_L2_GH1_R5	2282	3236	2793	927	1220	1361	626	438	1562	279	247	425	2883	3099	3740	2090	1607	1635	2724	559	1357	1219	2060	2385	796	482	918	2052	1633	2768	1493	1438	2266	1564	1644	2508	2163	3397	1222	2789	2768	4846	4168	3236	16384	2500	1892	2389	721
AAVS1_L2_GH1_R6	2578	3521	3450	1339	1740	1808	2417	1432	4006	1104	549	738	3584	3661	4405	2225	2549	3003	1624	775	835	1135	2353	2119	777	618	821	2424	1313	2491	2512	1688	3383	1411	1796	2622	2081	4573	3012	5180	2761	5657	5293	3470	21039	2158	1520	2144	1160
AAVS1_L2_GH2_R4	2198	2454	2762	936	971	853	3689	2310	4339	207	56	642	1824	2279	2332	1344	1054	2080	2047	281	854	1356	1383	1425	223	344	603	1680	1506	2145	1241	1275	1447	1474	1317	1506	1806	2666	4421	1033	1869	3750	3668	2541	11691	2170	1424	2330	874
AAVS1_L2_GH2_R5	2648	3266	3861	1384	1012	951	3862	2017	4500	281	211	113	5404	4202	5295	2862	1800	3577	2460	821	1052	2254	2853	3525	983	812	977	2914	1372	2231	2085	1490	2437	1628	1673	2416	2097	3105	3971	1548	2842	4580	4085	3178	13356	2154	1165	2176	747
AAVS1_L2_GH2_R6	2816	5424	2677	1324	1161	1132	1802	644	1289	977	456	820	1937	2114	2698	1921	1337	3863	1763	445	1631	942	1661	1510	938	789	934	1754	1703	2205	1725	914	1490	900	1209	1709	1981	3731	1639	4878	2280	4651	4535	3398	24928	2477	1480	1548	944
AAVS1_L2_GK2_R4	1891	2248	3371	761	892	635	696	521	1310	531	124	868	2719	2651	2968	1455	1063	2084	2054	630	1446	1541	1771	2044	555	901	377	1873	1084	1815	1626	1095	1894	1230	1288	1722	1752	2773	1572	3502	2838	3855	3873	2783	16433	2269	1453	1774	646
AAVS1_L2_GK2_R5	3051	3998	4632	1250	1284	1236	3230	2256	4722	1296	600	856	6163	3982	4077	2488	2108	2875	2484	1208	2248	1826	2030	2525	533	695	498	2929	2015	2957	2276	1617	3216	1721	1562	2728	2251	4140	5582	4848	3242	4726	4973	3396	8584	2497	2068	2703	1186
AAVS1_L2_GK2_R6	1735	2234	1955	1177	898	1321	1710	1044	3169	906	348	670	2772	1625	2368	1909	1883	3040	3333	1190	2653	1823	3288	3204	874	752	1086	1973	1036	1834	2602	1496	3187	1745	2531	2690	1867	3420	2034	2651	1374	4588	4521	3146	12523	1514	1162	1551	1159
AAVS1_L2_GK3P_R4	1373	3621	1912	1743	1328	1588	2207	924	2635	751	461	571	3237	2360	3180	2303	1459	2415	2424	669	2230	2134	3299	2834	1735	1250	1415	2141	1479	1974	2496	1742	3320	2214	2024	2172	1323	3854	3056	3277	2911	4712	5340	3442	30458	1658	1240	1310	1332
AAVS1_L2_GK3P_R5	2187	2583	4284	577	622	705	865	651	644	1013	607	786	2049	1957	1881	1332	1758	1399	1409	484	1061	1184	1195	869	414	353	417	2108	1640	3099	1452	1095	1440	1101	967	984	2219	2002	1098	5331	1598	3455	3042	2028	11157	2371	1664	2086	950
AAVS1_L2_GK3P_R6	2147	5514	6251	1540	1155	1471	2710	1936	3213	66	269	331	2432	2692	2697	1740	1809	2330	2545	1112	1574	1385	3169	1661	563	978	749	3201	1818	3466	2481	1618	2339	1526	1634	1756	2674	3596	3112	1585	1694	4792	4622	3065	21872	3389	2024	3207	1007
AAVS1_L2_GLB1_R4	1670	2687	1515	1264	1030	1094	4474	2227	5170	1266	1002	819	5701	4202	5840	2250	2740	4086	4206	886	1173	1675	1985	1911	916	1199	679	2184	1283	1962	2239	1565	2992	1722	1356	1933	2041	3790	3496	7423	3264	5202	5128	2865	25701	1704	1249	2142	1419
AAVS1_L2_GLB1_R5	3292	2518	2759	851	872	1157	2263	1220	2576	349	180	265	3395	2564	3161	1441	1340	2627	1492	728	1257	1320	1056	1780	607	677	651	2402	1409	2396	1613	736	2302	1184	1369	1433	2262	2899	1708	1436	2124	3345	3415	2530	15895	2346	1578	2163	898
AAVS1_L2_GLB1_R6	3526	4399	3303	808	631	897	1578	1395	2416	597	146	273	2716	1795	4074	1442	1515	2885	2009	781	771	810	2965	1371	585	793	550	2811	1683	3164	1388	829	1780	1493	1465	1703	2569	3080	2077	2425	1982	4067	3184	2672	17502	2141	1715	2616	658
AAVS1_L2_GLB1L3_R4	2816	3167	5790	721	568	1348	852	1239	1882	1200	605	471	3743	2310	3864	1205	790	1358	2047	745	1614	1928	2537	1489	837	497	542	1773	1574	2963	1675	997	1921	1123	1419	1450	2624	2782	2144	4861	1940	3752	3415	2368	15177	3268	1968	2689	701
AAVS1_L2_GLB1L3_R5	2921	3002	3720	682	775	902	1277	1284	652	92	108	127	2060	1481	2263	1663	1115	1326	2915	563	1129	835	1704	1554	600	863	512	2448	1906	3038	1659	896	2101	1392	1146	1291	2314	2430	2070	941	1517	3755	3392	2301	16133	2654	2231	2959	761
AAVS1_L2_GLB1L3_R6	2215	3828	3424	459	981	1325	1472	971	1904	750	282	820	1959	1636	3664	1678	1374	2303	1247	554	1323	2291	1424	1601	471	499	493	2214	1868	3514	1214	1180	1385	1081	1366	1501	2271	2496	1989	4660	1556	3679	2739	1953	8578	2571	1660	2360	894
AAVS1_L2_GLT6D1_R4	1349	2450	2741	759	872	899	3046	1716	2699	102	22	77	5320	2742	3664	2025	2048	3481	1146	448	758	967	1224	1446	470	536	478	1571	1293	2375	1544	1108	1493	1046	954	1731	1632	2461	2594	933	2118	3136	3049	2219	15031	1979	1203	1636	753
AAVS1_L2_GLT6D1_R5	1656	2505	2805	666	430	723	983	336	957	486	272	302	1935	1447	2207	957	931	1308	833	276	1101	798	1330	1939	413	376	430	1694	1008	1977	898	706	1518	1049	1060	1359	1689	2327	1403	3257	2333	3175	2931	2231	13550	1515	885	2096	352
AAVS1_L2_GLT6D1_R6	2552	3087	3107	705	849	948	1507	1397	2136	810	261	494	3788	2381	3374	1249	1325	1361	1842	418	2366	1458	1802	2805	615	772	549	2425	1781	3716	2028	1004	1760	1283	1445	1804	2390	2991	3171	4034	2701	3816	4290	2872	17112	2498	1637	2675	1076
AAVS1_L2_GPATCH2_R4	2615	3985	3290	441	551	853	160	205	642	202	89	157	873	875	1831	1342	717	1247	1080	653	724	1347	1833	2284	609	256	172	1889	1346	2792	1556	697	1883	938	652	1422	2189	2143	618	1408	543	3298	3015	2033	7540	2878	1475	1930	604
AAVS1_L2_GPATCH2_R5	2743	3429	3392	1120	1019	1512	2069	624	1795	285	217	364	3755	2818	3107	2500	2056	2442	1489	818	1029	1231	1757	2236	706	854	519	2953	1893	3586	1937	1281	2481	1544	1286	1919	2603	3267	2096	2307	1922	4459	4170	2702	12531	3328	2383	3458	979
AAVS1_L2_GPATCH2_R6	2937	2694	3165	691	527	543	259	178	293	391	187	344	935	1247	946	1324	965	1619	1040	366	630	1330	1682	1727	606	760	542	2776	1575	2786	1416	722	1385	1006	876	1282	2204	2374	503	3996	983	3257	2670	2069	15593	2335	1895	2533	335
AAVS1_L2_GPATCH2L_R4	2719	6297	4189	934	1121	1198	455	486	1762	708	358	955	2933	2028	2615	1811	911	2107	2516	847	1353	1432	2197	1564	1370	1249	666	2365	1905	4120	1018	796	1685	1308	1256	1751	2670	2776	1153	3581	2354	4280	3449	2529	22103	3788	1983	2933	605
AAVS1_L2_GPATCH2L_R5	2923	3020	2373	1031	723	1536	1797	928	2230	250	317	767	2766	1030	1657	2299	1271	2392	1968	349	1021	1496	1787	2641	603	418	479	1792	1157	2449	1250	1003	1826	1203	1576	1758	1770	2854	1918	3886	1289	4111	2843	2658	11430	2675	1143	2479	676
AAVS1_L2_GPATCH2L_R6	4002	5407	3887	1188	827	1146	1572	1563	4132	1585	1182	1355	3318	2484	2785	1956	1653	1993	1933	537	2006	2375	1896	2645	661	1099	914	3036	2209	4538	1304	1344	2284	1583	1367	2177	2849	3298	2299	9651	1998	4055	4459	3129	23173	4316	1840	3410	877
AAVS1_L2_GPR171_R4	4312	3698	5091	814	1114	814	2202	1585	3525	897	366	439	2764	2213	2662	1928	1707	3360	2219	1096	2148	1795	2332	2592	912	1249	652	2978	2434	4198	2436	1505	2825	1457	1361	2169	3135	2870	2817	3460	1831	4171	3793	2623	19104	7395	2529	3016	673
AAVS1_L2_GPR171_R5	2864	2560	2291	1274	1357	758	1698	1529	3421	809	691	691	3521	3540	4629	2636	1962	3645	2046	476	1616	2070	2924	2468	1535	581	774	1566	978	1679	1812	1286	1945	1919	2009	2415	1335	3743	2301	4617	2504	4273	3916	3144	23210	1278	1171	1499	1004
AAVS1_L2_GPR171_R6	4544	4519	4496	574	984	1234	1092	1379	2657	971	291	550	1872	1269	1928	1092	902	1421	1545	726	1848	1618	2380	2773	588	606	850	2400	2087	2987	1802	869	2030	1431	1595	2023	2666	2808	2634	3079	1529	3558	3301	2483	15104	2911	1743	2908	542
AAVS1_L2_GPR50_R4	2958	4782	3039	752	1069	893	1915	1098	3067	1084	270	517	2364	1145	2288	1810	1960	2637	2203	662	1127	1354	2266	1896	1142	904	750	2651	1825	3765	1553	743	1008	1231	1582	1788	2468	2529	1879	3879	1386	3980	2816	2190	20577	3498	2115	3375	424
AAVS1_L2_GPR50_R5	3046	2974	4680	930	557	927	1856	1220	2809	391	288	284	3557	3882	4114	2001	1559	2245	2035	471	1123	1392	1543	2242	953	743	729	3287	2015	3704	1114	1235	1694	1334	1377	1690	2539	2367	2193	2955	3030	3841	3093	2820	17332	3202	1546	2547	640
AAVS1_L2_GPR50_R6	4722	5783	6889	764	764	916	2434	1283	2847	781	336	1055	2472	1825	2133	2172	1112	2693	2421	774	1025	1678	2553	3604	900	1368	1231	4625	2502	5337	2103	1374	1914	1598	1800	1981	3911	3157	2483	4147	2075	5310	4023	2959	22633	5417	2848	3780	1161
AAVS1_L2_GPX5_copy_R4	2325	2662	3233	1285	968	713	1324	969	1965	350	328	736	5545	3425	4383	1877	1473	1853	1620	746	2050	1322	1876	2136	684	334	312	1911	1085	2549	1800	1181	2068	1624	1834	1506	2013	2734	1556	4767	2637	3799	4534	3040	11410	3063	1742	1631	716
AAVS1_L2_GPX5_copy_R5	3181	6389	6099	1038	865	889	2400	1367	3166	749	171	382	7016	4451	5836	1577	1652	3437	2107	592	1286	2108	2527	3177	890	1206	1074	2996	2561	3665	1689	1526	2077	2102	1559	2473	3211	3643	2349	2393	3353	5349	4409	3784	26070	4242	1956	3472	1284
AAVS1_L2_GPX5_copy_R6	2723	3911	3042	696	554	1166	128	147	352	1233	503	551	1607	1566	2433	920	662	1461	1964	914	1382	1106	2119	2223	587	387	371	2233	1524	2428	1454	832	2500	1180	1231	1496	2238	2954	219	4957	2556	3766	3840	2313	11072	3013	1596	2197	881
AAVS1_L2_GPX5_R4	6120	5580	7134	1077	467	831	973	675	1161	246	156	196	2356	2021	1578	1400	952	1355	1520	986	918	1741	1919	2077	598	628	412	3509	2957	5126	1761	913	2004	1201	1342	1681	3852	2220	1774	2280	2068	3425	2949	1882	11048	5945	3374	4193	564
AAVS1_L2_GPX5_R5	1465	3656	3787	1303	1180	1976	3283	2038	4134	1167	495	484	4739	3595	4873	1861	2518	3718	2743	1286	1813	2260	2938	3044	875	828	694	2532	1866	3128	2965	2260	3427	2647	2233	2448	2460	3760	3399	4840	3030	5711	6437	3982	11556	2732	2125	2878	1532
AAVS1_L2_GPX5_R6	2125	2434	2063	1683	1635	1412	3077	1332	5163	1939	669	1433	4855	4088	6318	2473	3136	3565	4801	1295	2268	2619	3858	3262	900	1407	517	1836	1136	2300	2748	1950	3471	1622	2891	2390	1859	4005	3266	5293	2761	5646	5588	3235	17853	1875	1237	1479	1026
AAVS1_L2_GPX6_R4	4240	4196	5695	411	544	699	1341	535	1123	493	204	525	1626	1413	1931	1070	859	1274	916	389	1417	1563	1757	1866	206	165	211	3156	2010	3548	1018	966	1584	1297	1027	1367	2897	2273	1738	3422	1935	3815	3085	2481	5791	3080	2136	3207	311
AAVS1_L2_GPX6_R5	2962	3435	3146	1063	639	1003	755	334	926	397	327	119	1597	1554	1878	1424	1065	1660	1318	379	1697	1375	1720	2421	562	616	479	2054	1709	3246	1915	1403	1804	1386	1291	1852	2254	2892	1505	2673	1682	4467	3980	2938	20103	1825	1408	1775	526
AAVS1_L2_GPX6_R6	2558	4183	5361	1104	1158	1639	1919	1072	1949	706	177	444	4856	4183	4291	1815	1806	2578	2459	594	2314	1236	1658	3056	629	527	700	2605	1711	2885	2472	1479	3124	1881	1560	1582	2090	3627	2264	1736	3514	4656	4908	3064	16433	2868	1247	1872	1061
AAVS1_L2_GRM1_R4	1686	3360	3149	913	1367	1186	1801	756	1646	910	412	240	3721	3071	2794	2432	1468	2941	1611	1057	1397	2040	1871	2940	781	452	602	1894	1889	2579	2348	1369	2354	1315	1585	1895	2340	2782	1700	1435	2437	4634	4352	2785	14839	3283	1552	2108	787
AAVS1_L2_GRM1_R5	3478	5468	4240	881	645	769	1250	493	851	835	311	266	4237	2769	3346	1887	1077	1798	1523	619	1230	1955	2239	2598	1040	1105	881	2421	1906	3876	1839	1069	1600	1668	1797	1558	2866	2923	1278	2644	2918	4756	4066	3037	20247	3701	1877	3316	571
AAVS1_L2_GRM1_R6	2199	3874	2740	1485	1039	1186	2114	1691	3029	1102	420	1224	5661	5084	6625	3135	2553	4568	2700	1000	2024	1584	3362	4222	1059	1390	1017	1813	1144	2862	2307	2126	3603	1911	2402	3000	2130	4553	2615	4552	3754	6456	6325	4379	18088	2420	1538	2299	1632
AAVS1_L2_GRM3_R4	3879	4909	3652	967	1071	973	1342	730	1714	371	216	535	3283	2831	3340	2210	1166	2550	2020	666	1099	1714	1567	2850	561	774	505	2846	2040	2963	2143	1235	2503	1519	1915	1508	2940	3266	1713	2569	2499	4372	3878	3155	16300	2835	2229	2862	793
AAVS1_L2_GRM3_R5	3386	4209	5653	1092	841	1211	1774	1145	2651	275	153	136	2212	2497	2963	1599	1068	2295	1383	343	1354	1243	1283	2244	717	1021	886	2890	2171	3381	2182	1236	2427	1605	1472	1838	3145	3300	4011	1577	2647	3940	4216	3037	22693	3986	2498	3351	923
AAVS1_L2_GRM3_R6	2401	3271	4715	880	883	1279	1011	575	1262	550	161	117	1620	1206	1957	1359	904	1745	2044	391	1847	1418	1600	2041	530	664	442	2771	1650	2706	2213	1409	2518	1632	1296	2391	2457	3618	2152	2443	2035	4980	4658	3039	12164	3552	2301	2298	1327
AAVS1_L2_GRM6_R4	3209	3518	6682	1321	1381	1148	3194	1874	2698	937	372	948	5209	3778	5957	2182	1997	2552	2067	994	1247	1413	2923	2382	900	1472	832	3157	2038	3884	2867	1814	3245	1789	1707	1895	2730	3447	2547	5654	2850	4797	4762	2940	21892	4161	1895	2518	1297
AAVS1_L2_GRM6_R5	3086	3816	3307	696	662	1003	1742	858	3331	541	329	640	4192	3800	3613	2139	1398	2383	1434	729	913	1083	1926	2354	990	529	556	2703	1382	3012	1917	1403	1814	1848	1725	1873	2501	2829	2484	4739	3586	3992	3914	2769	20260	2329	2401	2452	669
AAVS1_L2_GRM6_R6	4056	4573	4256	615	1451	1876	2370	1381	3994	306	333	359	4177	3468	3591	2153	1888	2516	1337	671	1156	2084	2029	2166	632	492	648	3306	2168	3716	2118	1269	2296	1593	1976	2149	2953	3427	2673	3502	2535	3926	3651	2596	16921	4117	2205	3414	883
AAVS1_L2_GRM7_R4	2018	1614	2680	356	513	895	434	328	972	922	492	951	1594	2096	2019	1196	937	1051	1317	629	1914	1370	1195	2424	426	477	402	1773	993	1539	1525	793	1584	1689	1308	1285	1647	2042	1111	5261	2133	3057	3055	2121	8820	1781	848	1604	822
AAVS1_L2_GRM7_R5	5061	4566	3774	756	655	1452	762	545	1319	210	27	46	2291	1929	2008	1094	896	1056	1784	482	1673	1705	2079	1647	485	615	323	3326	2240	3569	1555	940	2171	1129	1064	1800	3058	3096	2718	655	2851	4311	3715	2681	9946	4111	2118	3277	869
AAVS1_L2_GRM7_R6	1828	2671	2683	970	1533	2220	2007	1199	2158	532	380	290	4159	5854	7074	2883	1873	3254	4297	900	2462	1880	3807	4438	1050	853	713	1779	1155	2540	2639	2139	3630	2657	2105	3286	2235	4027	2658	3355	4039	5616	5966	3751	15921	2215	1155	1981	1529
AAVS1_L2_GRM8_R4	2182	3384	4804	627	565	1076	1502	890	2167	830	484	964	1840	2012	2787	1871	838	2155	1145	775	879	1115	989	2408	348	723	314	2158	1515	2759	2059	1065	1762	1004	1890	1430	1970	3099	2296	7393	2553	5490	4597	3223	11053	2280	1203	2067	600
AAVS1_L2_GRM8_R5	2581	2139	2856	1343	738	810	791	642	928	448	423	427	3038	2906	3254	1848	1255	2105	2004	785	2649	1409	1681	1762	238	320	202	1961	1229	1709	1955	1259	2568	1595	1440	1791	1885	2569	1070	4055	2410	3778	3673	2331	6651	2484	1515	2006	749
AAVS1_L2_GRM8_R6	6224	4314	4998	640	595	678	1531	531	1262	220	36	101	1323	1531	2024	1371	1528	2042	1719	457	1198	1102	1350	1751	409	447	430	3497	2546	6014	1865	1058	1980	1149	821	1279	3875	2686	1667	957	1294	3521	3253	1965	10833	4272	2665	4418	947
AAVS1_L2_GSPT1_R4	345	575	272	1770	1314	1437	1696	1251	2954	194	59	40	3479	3068	4678	2284	1707	2918	406	133	187	487	722	437	169	178	175	553	490	903	1458	986	1875	1472	1304	1489	1807	3582	2933	4981	3726	5424	5085	3425	21887	1153	782	998	752
AAVS1_L2_GSPT1_R5	633	723	1106	778	748	2083	1387	974	1883	6	0	0	4630	2820	2606	1979	1805	2664	26	1	6	55	79	155	14	20	41	1832	887	1930	666	342	909	633	702	710	2810	2606	1715	708	2398	4097	3454	2607	10945	1818	1193	1064	192
AAVS1_L2_GSPT1_R6	141	296	326	1003	1246	1582	1728	1069	2126	151	62	146	3966	2720	3034	2663	1709	2848	246	341	134	1230	1589	1460	179	227	183	192	337	866	2188	1265	2479	1984	1846	2264	2012	4065	2421	4871	2839	6278	5882	4140	19742	875	464	723	464
AAVS1_L2_GSPT2_R4	2396	2237	2684	398	436	394	394	49	635	456	113	254	1094	1290	1531	664	444	661	1091	272	479	575	1090	1185	342	673	652	2070	1012	1902	944	576	1296	778	951	872	1696	1534	465	2197	1476	2411	2364	1673	16861	1756	1238	1698	357
AAVS1_L2_GSPT2_R5	2658	3098	2943	818	643	1376	1205	716	1348	941	257	418	3842	2554	2583	1917	1378	2324	2104	583	1725	775	1320	1877	631	551	813	2235	1367	3145	1411	1032	2285	1424	998	1573	2233	2804	1591	3748	2683	3887	3552	2626	14080	2791	1467	2279	693
AAVS1_L2_GSPT2_R6	2356	3844	3262	720	754	726	950	723	1566	316	299	371	1179	742	1141	2853	759	762	1173	517	749	1021	1120	782	646	364	537	1933	1470	2030	1222	456	1407	853	776	789	2195	2173	2115	3359	794	2839	2413	1412	8387	2397	1334	1960	509
AAVS1_L2_GXYLT1_R4	3626	3309	3681	1076	674	1056	1209	726	1615	492	157	369	2788	2131	3084	1421	1427	2978	1446	405	1358	631	1059	1625	538	291	357	3606	2265	4348	1454	928	1560	1353	1135	1652	3135	2915	1348	3090	1570	4447	3567	2337	12940	3772	2195	2942	556
AAVS1_L2_GXYLT1_R5	1046	1438	2236	1334	885	1052	2041	1052	2918	2314	1073	1785	4874	3062	4204	2321	1911	2961	1983	722	2132	2334	2633	3257	1599	1889	1565	2126	1333	2388	2104	1507	2787	1516	1798	1873	2070	2633	1938	9523	2687	4417	4033	2957	31555	2469	1151	1749	1211
AAVS1_L2_GXYLT1_R6	2704	2832	3222	1228	540	855	608	288	873	372	437	256	3039	1501	3365	1520	996	2044	1185	566	701	1346	2329	2321	178	234	125	1964	1355	2184	1063	845	1876	1143	1134	1176	1926	2505	549	3410	1123	2972	2660	2108	6236	1922	1025	2310	588
AAVS1_L2_GXYLT2_R4	3356	2853	3066	306	739	1000	420	212	515	87	23	141	2262	1737	1919	766	708	1639	1618	543	1446	1152	1987	2301	448	442	427	2190	1600	4084	1753	1072	2048	1384	1182	1706	2595	2903	1180	346	2231	3805	3515	2830	11606	2519	1905	2226	469
AAVS1_L2_GXYLT2_R5	1677	3301	2714	774	902	1209	1425	880	1988	838	240	301	1289	1385	1312	1100	778	1073	2251	764	1309	1248	1707	1579	917	1491	632	1677	1301	2491	2502	1263	2280	1427	1300	1580	1941	2942	3259	3134	2058	4511	4358	2859	20538	1863	1070	1229	489
AAVS1_L2_GXYLT2_R6	1532	2964	3240	1261	1103	1684	1078	734	1418	142	28	66	2361	1542	1582	1733	1244	2157	2460	805	1079	1477	1834	2144	768	1010	410	1709	969	2090	1655	1397	2671	1460	1560	1802	1461	3455	2131	718	1833	5017	4523	3131	18599	1821	1143	1413	903
AAVS1_L2_GZMH_R4	1279	1318	2607	1322	1126	1623	1779	1595	3110	804	723	885	6645	5498	7045	2985	3567	5292	3479	1027	2460	2275	2050	2922	1178	1084	1239	1905	1329	2444	2656	1711	3226	1579	1639	2623	1987	4930	3059	6372	3945	6602	5988	3424	21961	2014	1272	2028	1081
AAVS1_L2_GZMH_R5	1921	2796	1742	927	859	1102	1772	1509	2524	446	212	224	3287	2480	2710	2281	1848	3349	1486	802	1123	1769	3298	2708	410	319	491	1517	1160	1986	2237	1236	1905	1922	1545	1955	1725	3286	1660	2911	1764	3929	3992	2852	11624	2177	1180	1651	565
AAVS1_L2_GZMH_R6	1755	1730	1725	1284	1016	1022	2568	1646	3038	1035	542	686	4093	3620	3477	2872	1831	3781	1882	501	1344	2136	1723	3081	748	894	477	2054	1211	1844	1715	1607	2842	1318	1413	2272	1688	3438	2988	4839	2881	4227	3601	2663	17288	1539	1022	1778	709
AAVS1_L2_GZMK_R4	2931	2605	4918	749	410	667	591	262	714	177	112	142	1292	1103	1713	953	679	791	1136	378	491	429	926	1040	402	334	216	3397	2163	4812	1643	726	1806	944	946	1008	3342	2284	811	1421	1637	3119	2799	1871	13946	3162	2530	3412	334
AAVS1_L2_GZMK_R5	2372	4016	2998	619	605	1184	2840	1250	3069	151	25	90	2815	2088	2911	1958	1304	1854	1707	421	555	780	1167	1235	451	754	216	1842	1497	2543	1494	921	1755	958	990	1283	1965	3015	3139	1584	2546	3978	3607	2546	8472	1928	1285	1986	384
AAVS1_L2_GZMK_R6	3667	4611	3811	662	1088	1334	1383	522	1464	691	143	428	3399	1910	2799	1798	1127	2106	1466	753	972	2080	1604	1960	803	1307	846	2792	1453	3318	1754	1367	2036	1630	1700	1803	2460	2864	1223	4039	2117	3637	3314	2699	21055	2330	1905	2433	837
AAVS1_L2_HAO1_R4	2286	3126	5917	718	706	924	546	392	752	750	509	512	1323	1358	1464	1238	1571	1344	2235	680	831	1298	1968	1497	559	679	1109	2497	1617	3040	1625	1253	2319	1472	1243	1750	2178	3117	894	3676	1528	3954	3919	2720	14187	2712	1299	2308	833
AAVS1_L2_HAO1_R5	2165	4695	4592	1241	1129	1495	1558	1348	2075	688	438	662	6899	5037	6527	2852	1865	3877	2694	987	1748	1399	2499	1738	672	1370	347	2104	1666	3428	1709	1596	2718	1696	2032	2979	2652	4014	1488	4860	3290	5356	4537	3423	12685	3329	1193	2948	628
AAVS1_L2_HAO1_R6	3787	4268	3920	788	1034	654	1825	763	2677	474	803	641	3393	1597	2142	2668	2000	3023	2617	988	1440	1355	1925	2549	886	935	382	2910	2379	3839	1928	923	2020	1473	1000	1589	2724	2254	2102	3579	1331	3285	3337	1960	13573	4070	2219	3000	765
AAVS1_L2_HAO2_R4	2130	1869	2371	1050	842	1021	2143	1232	2243	408	332	290	2681	2730	2909	2007	1737	3045	1436	342	520	1345	1525	2249	911	1009	582	2266	1314	2802	2152	1631	2140	1387	1825	1996	2366	3741	3246	5279	2776	5488	4792	3494	25731	2395	1645	2368	636
AAVS1_L2_HAO2_R5	1675	2067	2001	565	530	1063	748	681	1007	0	90	38	1663	1455	1577	834	590	1005	456	185	282	268	526	339	102	157	49	2838	1800	3279	999	625	1677	616	972	738	3017	2518	1462	676	1811	2627	2386	1535	6887	3019	1525	2119	458
AAVS1_L2_HAO2_R6	2074	4752	2717	1144	992	1030	1694	1462	2654	275	184	219	2907	3360	3007	2296	1515	1447	1120	636	929	1152	1958	909	503	399	393	1914	1127	3363	1864	1480	2293	1259	1378	1463	1893	3711	2796	4498	2748	4235	4682	2720	20030	3099	1336	2334	589
AAVS1_L2_HAS1_R4	2152	1664	3338	1642	1209	1312	2087	1487	3319	463	491	207	3915	2490	2802	1806	1417	2717	1880	748	1633	1476	1747	2410	575	1409	343	1804	1045	1909	2286	1337	1876	1836	1746	2514	1869	4149	4074	2406	3276	5322	4960	3575	23366	1932	1476	1783	555
AAVS1_L2_HAS1_R5	2775	6583	4690	1119	700	862	2081	1724	4050	331	430	311	3435	3535	4623	1069	1116	1783	1179	597	994	1525	2501	1708	150	458	291	3876	2199	3317	1843	1059	2194	1422	1622	1494	3414	2529	3623	3329	2703	3507	3629	2637	5405	3756	2376	3196	890
AAVS1_L2_HAS1_R6	3608	5554	5946	725	1359	1172	2177	1468	2559	1460	960	880	5903	4280	4729	2026	2349	2954	3552	639	2383	1653	2480	2286	876	1928	1354	4207	2383	4205	1942	1660	3063	1667	1784	2283	3078	2690	1807	8729	3156	4656	4562	2838	26506	3409	2073	3315	698
AAVS1_L2_HAS3_R4	2413	4743	4785	718	909	745	1097	798	1545	330	110	352	2203	1903	1681	787	966	2303	1169	849	646	1037	1340	1540	353	338	194	3871	2052	3340	1352	1350	1688	967	1031	1362	3122	3100	1852	2921	1348	3389	2680	2177	10325	4042	2128	3195	414
AAVS1_L2_HAS3_R5	1682	3069	2416	699	590	967	913	935	1710	997	318	358	3119	2057	3006	1872	796	2474	1736	342	799	1288	1665	1000	472	662	283	1127	985	1907	1589	988	2338	1057	1131	1160	2058	2868	1702	4397	2461	3841	3591	2426	13882	1977	1221	1800	550
AAVS1_L2_HAS3_R6	1701	5190	4405	595	664	691	2445	1232	3018	1131	981	1021	2221	1773	2846	1588	1400	1660	1922	490	1025	1222	1529	1657	601	825	681	2883	1902	2841	1627	976	2504	1422	1294	1899	2768	2993	4317	6547	2731	4734	4051	2843	18992	3273	2575	2301	714
AAVS1_L2_HBS1L_R4	915	1318	1280	899	712	1435	3140	1859	3249	208	94	166	4717	1993	4034	2907	1367	2691	1158	371	854	1232	1692	1819	306	236	301	891	890	1170	1773	1368	1877	1393	1407	2118	1286	3224	3258	1471	2255	5042	4809	3025	13260	1080	592	849	459
AAVS1_L2_HBS1L_R5	2953	2713	3594	488	627	667	600	333	1284	155	41	35	1824	1283	1752	1070	602	1232	791	235	407	499	535	920	484	304	164	2491	1644	2585	1019	595	1181	820	692	1389	2509	2187	1162	1509	2172	2843	2651	1830	9156	2158	1276	2613	196
AAVS1_L2_HBS1L_R6	1730	2142	3163	664	502	769	2467	1465	2857	408	379	358	4425	3873	5614	1228	1222	2304	399	279	696	688	901	1636	67	238	90	2220	1664	3030	1202	871	1342	942	933	1421	2653	2230	2171	6081	3256	3854	3105	2215	5924	1733	1118	1403	240
AAVS1_L2_HDAC1_R4	3135	5455	3196	490	824	935	1907	1649	2619	149	199	424	3713	3648	3909	4095	2233	3535	1064	432	1114	1319	1436	1065	881	402	522	2368	1427	2530	1592	779	1747	1185	1201	1637	2589	2815	1863	2432	2446	4379	4058	2978	15005	3128	1883	2253	551
AAVS1_L2_HDAC1_R5	2714	2946	3776	769	576	791	1961	1187	2832	159	86	157	2759	2372	2945	1395	1402	1641	598	555	730	790	1299	1231	292	273	246	2295	1219	3125	1217	831	1655	723	886	917	2446	2591	2820	1102	2492	3407	2977	2142	11328	2031	2049	4204	645
AAVS1_L2_HDAC1_R6	2807	4061	3438	551	522	736	839	552	1284	28	40	23	1269	1190	2314	816	954	1057	584	192	395	805	1566	1176	248	324	395	2378	1562	3599	910	588	1088	718	689	1139	2682	2244	1613	284	1512	2668	2389	1893	11391	2575	1452	2549	380
AAVS1_L2_HDAC2_R4	1447	2668	1610	963	794	1003	2313	1874	3110	585	459	668	6796	4991	4103	1651	2086	2155	1738	664	1602	1204	2405	1319	605	333	336	1178	869	1438	1382	980	1815	1648	1374	1711	1473	2826	2925	4932	3418	3641	3329	2317	12953	1315	833	1273	954
AAVS1_L2_HDAC2_R5	4154	4456	4585	456	575	753	1303	1065	2025	1280	592	988	1492	1075	1535	832	991	1787	1096	279	725	783	1422	1126	340	601	451	3196	2251	3994	1126	924	1231	1076	953	1086	2841	1853	2058	6081	1105	3197	2439	1955	10505	3734	2159	3599	370
AAVS1_L2_HDAC2_R6	2239	2961	2263	1039	945	1210	934	605	1731	196	340	622	3121	1460	2142	2282	1426	2353	1560	812	1428	1953	1780	2126	400	716	296	1970	1433	2339	2088	1576	2457	2072	1451	2285	1805	4122	2074	4118	2821	5842	5120	3877	17574	2282	1211	1712	1002
AAVS1_L2_HEXA_R4	3594	3450	4821	833	748	902	1350	618	1941	560	290	502	1915	1458	2144	1480	1103	2051	1621	532	854	1249	2289	2477	455	361	572	2871	1707	2645	1699	925	1732	1757	1768	2095	2231	2953	1986	5094	1946	4912	3648	3019	7200	3106	1729	2017	622
AAVS1_L2_HEXA_R5	3329	3010	3489	762	1453	1583	2172	1139	2473	775	555	399	3404	2723	4349	4008	1867	2533	1770	968	1579	2133	1865	2669	1020	733	442	2496	2077	2844	2049	1259	2568	1473	1465	1737	2653	3500	1921	4854	2517	5334	4088	2811	18553	3003	1812	3054	914
AAVS1_L2_HEXA_R6	2354	3941	2614	1034	1159	1030	2154	1247	2264	1650	667	1590	3668	2557	3058	1716	1988	2510	2072	827	1955	2395	4483	2357	1301	1316	1079	2137	1614	2574	1898	1393	2456	2266	2164	2661	2315	3182	2712	8804	2454	5067	4776	3773	26288	2394	1558	2581	901
AAVS1_L2_HEXB_R4	2406	3174	3134	803	807	444	111	189	692	812	499	575	1473	778	1104	1047	519	1234	1493	275	1387	825	1209	1811	406	738	325	3565	2031	3376	1206	538	1455	928	855	1364	2367	2404	642	4904	1279	2991	2836	2349	11549	2620	1827	2585	353
AAVS1_L2_HEXB_R5	2906	3579	3787	396	492	790	784	487	1090	528	278	533	1400	1331	1225	1367	755	1571	1335	484	917	837	1408	1402	489	618	216	1359	1151	2186	982	715	1029	1119	1011	822	2065	1941	1610	5176	1476	3005	2588	1977	8508	2489	1092	1663	335
AAVS1_L2_HEXB_R6	2011	2069	3628	1195	1039	918	703	471	987	84	129	144	2443	2327	2322	1449	1426	1553	2141	471	1096	907	1939	1361	355	397	231	1669	1148	1934	2224	993	1668	1214	1225	1589	1578	2932	1018	1073	2923	4505	3732	2632	10666	1710	1275	1416	686
AAVS1_L2_HIPK1_R4	1424	3431	2230	557	517	718	2056	1180	3622	187	90	52	1015	1206	1173	1714	1038	1753	812	256	601	881	703	1426	118	212	124	1770	1370	2042	802	893	1354	1095	1041	1105	2070	2266	2244	2461	923	2744	2599	1914	7330	2131	1259	2032	480
AAVS1_L2_HIPK1_R5	2084	1529	2532	788	757	1570	2415	1462	3727	1385	450	669	7030	4204	4662	2375	953	2188	1309	412	953	707	1565	1931	418	432	293	2591	1492	3063	1608	1297	2233	1135	1542	1533	2618	3631	3516	5263	2762	4223	4772	3440	12866	2849	1311	2410	818
AAVS1_L2_HIPK1_R6	2022	3315	3608	981	775	2206	1250	803	2000	272	140	190	2270	2162	2162	1170	1595	1743	1060	304	828	1174	757	1244	356	211	389	2683	2194	2808	1585	1121	2160	1003	1365	1175	3080	2973	1712	3309	1682	4315	4119	2627	13504	2904	2514	3211	762
AAVS1_L2_HIPK2_R4	2240	2633	2620	882	1020	1624	1471	602	1501	1181	363	783	2616	2179	2743	1729	991	2202	944	509	569	933	862	1161	496	487	297	1593	1217	1682	947	758	1376	819	1109	1045	1856	3422	2121	5160	2437	3752	3927	2577	9809	1305	1121	2162	324
AAVS1_L2_HIPK2_R5	2583	5134	5504	908	1168	886	412	181	283	167	316	217	2359	2009	2301	1572	1341	2233	1050	475	791	1058	667	1142	344	424	243	1995	1846	3742	1346	861	1957	1020	1215	1028	2737	3081	983	1584	1768	3759	3939	2251	9001	3407	2145	2839	640
AAVS1_L2_HIPK2_R6	2927	2767	3469	1166	1134	1500	1728	1061	2696	253	224	244	1442	1682	2332	1650	1572	2415	1360	917	1514	1207	2091	2428	1006	980	998	2063	1454	2828	2328	1304	2407	1376	1556	2162	2298	3977	2594	2108	1777	4595	4147	2643	27456	2964	1367	2582	825
AAVS1_L2_HNRNPA1_R4	791	774	1012	1151	859	1496	1326	691	1570	1059	287	651	6020	4531	5064	2178	1830	2929	1691	540	1853	1275	1559	2385	872	590	558	868	799	878	2217	1837	2835	1570	1719	2172	1184	3117	1365	5686	4005	5012	4762	3029	18480	843	667	678	686
AAVS1_L2_HNRNPA1_R5	1658	1926	2521	762	474	749	1580	970	3156	450	300	713	2680	1695	2730	976	1009	1380	1040	276	791	512	1107	715	175	107	239	1500	1095	2330	1190	805	1282	990	1175	1319	1618	2041	2764	5509	2438	2870	2767	2081	6413	2427	1274	1474	343
AAVS1_L2_HNRNPA1_R6	2485	3253	3916	1207	997	972	654	285	961	399	220	214	4942	3692	4653	1691	1310	2832	1533	382	1085	1052	1358	2128	784	430	362	1647	1163	2083	1802	1374	2893	1742	1683	2700	2037	3105	1156	3431	2432	3919	4122	2918	12736	2448	1459	1866	1011
AAVS1_L2_HNRNPA2B1_R4	990	779	2063	619	716	984	1784	674	2011	468	250	193	2375	1740	2383	1491	1378	1984	695	156	363	550	514	904	256	346	199	656	366	676	712	613	852	493	541	559	1846	2738	2578	6271	2740	4423	4286	2898	19919	1636	976	1212	468
AAVS1_L2_HNRNPA2B1_R5	954	1508	1777	717	638	1564	1958	821	1436	289	226	257	2667	2343	2907	1387	1778	2007	837	307	656	365	726	982	469	374	298	1131	555	961	795	650	1564	796	667	786	2094	3183	2070	4791	2026	4873	4066	2579	20726	1880	1255	1424	425
AAVS1_L2_HNRNPA2B1_R6	2263	2906	3000	869	694	931	875	534	1513	710	238	462	2102	1836	3084	1889	1676	2003	1136	250	384	604	961	1280	213	279	135	1690	1110	1888	1004	677	1187	621	657	548	1632	2556	1706	6045	1904	3158	3602	2219	11011	2305	1359	1568	466
AAVS1_L2_HNRNPK_copy_R4	298	113	268	789	740	847	1080	544	957	18	4	1	1855	2034	1580	962	1105	1523	65	13	83	116	112	128	131	98	58	586	230	521	599	423	975	551	469	578	1061	2869	2143	2271	1797	3685	3301	2406	16791	629	510	350	78
AAVS1_L2_HNRNPK_copy_R5	402	732	1192	607	965	974	612	152	877	10	5	9	1052	1486	1209	961	837	1827	168	16	128	108	152	168	29	25	13	697	879	1003	735	553	1249	754	554	694	1975	2480	1233	3274	2080	3668	3582	2317	13742	1414	1004	1523	161
AAVS1_L2_HNRNPK_copy_R6	90	216	450	937	815	1283	491	268	1170	103	72	102	2259	2201	2148	1552	1083	1805	140	68	132	754	1055	563	95	103	133	143	154	295	1206	559	1475	1208	737	1023	1011	3131	799	2498	2242	4194	3995	2512	13542	401	105	305	467
AAVS1_L2_HNRNPK_R4	119	106	83	1437	975	1276	3407	1907	5750	128	120	86	6097	5976	5384	2214	1601	2790	57	62	109	697	714	623	77	57	141	203	61	167	1374	941	2395	1206	1343	1539	2240	3230	4119	5172	3129	4391	4491	3217	6428	519	451	603	808
AAVS1_L2_HNRNPK_R5	807	3272	1501	1582	1284	1558	3551	2064	4061	112	32	83	6520	6750	6245	2975	2447	3621	314	139	183	248	355	437	130	152	86	1068	627	1272	1700	1082	2111	1415	1070	1492	2340	3579	2943	3891	3480	4965	5014	3360	29238	1383	1254	1785	431
AAVS1_L2_HNRNPK_R6	307	898	605	987	860	1674	1221	1042	1797	42	1	0	3267	2753	2642	2451	1403	2617	9	1	5	54	84	53	1	36	32	705	491	679	543	343	738	682	535	681	2454	3366	1484	2033	2770	3832	3711	2849	15500	1210	991	1105	106
AAVS1_L2_HRAS_R4	2374	1749	3104	797	983	1144	1413	749	2057	1262	811	638	6784	4455	4790	2750	1946	1903	1789	608	1016	1444	2084	1734	604	622	357	1098	879	1529	1292	589	1073	761	329	651	1363	3026	1224	7652	3402	3641	3718	2822	14085	1653	1073	1650	647
AAVS1_L2_HRAS_R5	3445	3335	3218	1755	1351	2352	5402	2874	5975	334	468	975	4817	4345	4161	4769	3348	4813	2755	1323	3003	3143	4060	4426	860	1232	569	767	458	563	1501	1141	1757	1861	1602	1703	2707	4961	5519	4601	3122	8606	7081	5018	25768	2342	1835	2706	1101
AAVS1_L2_HRAS_R6	2987	1967	1944	1785	1299	1363	1942	1415	2637	1739	661	739	3457	2358	4328	3304	2221	3288	2647	870	1936	1829	3830	3687	871	1566	994	1581	982	2140	1272	943	1400	1094	698	1680	1680	3507	2203	6076	2140	5396	5001	3172	26603	1354	902	1198	800
AAVS1_L2_HTR1A_R4	4215	4442	4758	1121	1688	2449	4456	3108	6313	501	388	727	10798	7381	11126	3301	3147	4346	2845	935	2412	3379	4570	4983	2292	1268	1373	3820	2492	4568	2987	1916	3560	2333	3025	3253	2778	5935	4150	4147	5222	6424	6783	4567	38182	3209	2585	3650	1069
AAVS1_L2_HTR1A_R5	1666	2938	2216	1091	1008	1221	1479	956	1971	1019	216	460	3738	3256	4871	1910	1266	2333	2271	414	979	1501	2889	1780	870	868	500	1775	1053	1833	1783	1240	2592	1951	1925	2443	2046	3730	2090	5074	3585	4592	4420	3382	24855	2596	1166	4223	1188
AAVS1_L2_HTR1A_R6	2620	3687	2123	984	1284	1392	3038	1572	2971	2336	293	371	3329	3269	4350	2846	1907	2943	1844	693	1237	2765	2643	3081	1045	981	948	2009	1384	2333	2165	1560	2160	1659	2785	2019	1921	4632	2802	6335	2518	6087	5122	3358	26004	2058	1658	1784	1203
AAVS1_L2_HTR1E_R4	2741	3817	4432	850	544	491	2942	935	1826	420	221	177	3362	1607	2628	1203	1599	1888	2969	1183	1486	1835	3182	3273	641	525	344	2606	1269	3237	2234	1434	2113	1179	1760	1508	2355	2104	2073	970	1789	3713	3979	2303	8929	2764	1415	2344	648
AAVS1_L2_HTR1E_R5	1679	2700	2414	894	781	1173	2331	1923	4095	1116	644	925	6043	2498	4458	2241	3258	3754	2510	1085	2319	2170	3223	4217	1508	1417	1124	1584	1317	1811	2040	1565	2618	1866	1845	2368	2062	3603	2438	6326	2154	4900	4750	3605	24889	2367	1336	1522	1361
AAVS1_L2_HTR1E_R6	2434	4208	3486	798	794	1256	1321	1214	2353	995	370	1171	6232	3783	4950	2764	2387	3766	3470	672	1818	1662	2179	3085	900	1205	779	2537	1613	4071	2317	1485	2480	2242	1683	3090	2820	3716	2367	3780	3458	5087	4576	3463	19818	3129	2017	2226	922
AAVS1_L2_HTR5A_R4	2344	5886	4722	1417	887	1252	1114	1118	2053	191	150	505	1376	1718	2144	1343	1137	2820	1714	624	1481	1188	2120	2484	796	732	1006	3563	1781	3900	2181	1315	2008	2133	1489	2098	3054	2923	1693	1574	1621	3980	4030	2811	15902	2982	2381	3007	749
AAVS1_L2_HTR5A_R5	4344	5159	6223	602	448	477	945	421	965	68	156	45	1958	1645	2438	1547	1041	1623	683	531	989	1349	1441	1886	563	491	442	3719	1984	3587	1485	886	1826	985	1061	1343	3058	1999	1480	691	1697	3674	2992	2304	14191	3755	1790	3211	378
AAVS1_L2_HTR5A_R6	2574	4497	4173	762	972	800	2013	769	1461	142	212	367	3154	2136	2594	1379	1258	1527	2314	456	917	1251	1144	2400	910	752	738	2143	1992	3265	1316	961	2064	1108	846	1497	2166	2821	1496	1370	1709	3076	3548	2304	22442	2806	2022	2145	840
AAVS1_L2_IGF1R_R4	1654	4643	3127	910	679	639	1520	1128	2965	161	65	666	3027	3240	4583	1798	1526	2464	655	379	663	694	870	877	437	362	154	2832	1686	3017	1466	914	1750	1230	1060	1553	3234	2720	2209	2115	2250	3919	3711	2520	16621	3401	2024	3068	445
AAVS1_L2_IGF1R_R5	1922	2485	3064	1623	1074	1189	3225	1799	4443	271	246	242	5039	3992	5318	1925	1685	1876	1063	359	784	668	973	1355	288	378	368	2448	1534	3627	1766	1186	2027	1271	1406	1747	3436	4295	4180	4829	4101	4936	4936	3632	16915	4165	2003	2942	778
AAVS1_L2_IGF1R_R6	1142	1946	1478	514	526	605	1303	372	1569	653	354	598	4534	3553	4920	1819	1214	2141	1258	402	695	292	835	526	273	84	97	1564	994	1740	962	445	1513	997	481	1082	2902	2247	1852	7037	2989	3977	3478	2267	6094	3083	1497	2714	453
AAVS1_L2_INMT_R4	4680	8111	4149	944	1075	914	1823	2040	3218	187	209	645	4602	3165	4882	2373	1493	2225	823	247	1358	1706	2048	1303	537	417	212	3925	2932	4738	1316	1161	1329	1234	1350	1598	3018	3262	2261	3111	3261	4233	4203	2900	13655	4012	2538	3856	558
AAVS1_L2_INMT_R5	3946	5643	5096	690	655	1255	806	613	726	524	162	331	2998	2259	2223	1210	1067	2730	1526	635	1210	988	1645	1962	693	852	628	3699	2602	3303	1909	1034	2266	1144	1190	1384	3208	2651	818	2571	2193	4079	3981	2523	20539	3598	2314	3539	709
AAVS1_L2_INMT_R6	3702	3915	3570	1156	780	1471	3288	1880	4934	598	417	257	5064	4540	3440	1842	2008	2808	2462	795	1342	2489	2982	3032	1158	1057	642	2462	2340	2899	1852	1111	2370	1756	1949	2066	2354	3600	5026	3606	2289	4529	4556	3163	20566	3037	1980	2457	934
AAVS1_L2_INSR_R4	1893	2087	3514	5	7	2	2	1	5	8	10	1	9	4	5	7	4	7	10	6	8	9	13	19	6	5	0	2277	1553	2553	8	5	9	3	2	9	2155	60	4	101	21	32	73	26	107	1959	1513	2280	5
AAVS1_L2_INSR_R5	2313	1979	3028	1113	792	966	1943	757	2174	230	110	114	1743	1426	1906	1385	1122	1736	1746	591	1030	1062	1624	2806	365	609	482	1849	1271	2186	1892	1155	2034	1121	1310	1211	2319	3436	3142	2204	1989	4816	4733	3095	18301	1850	1502	2292	882
AAVS1_L2_INSR_R6	2898	3700	5633	1443	816	1454	2613	1626	3100	1279	948	1026	2729	3267	5262	2519	2056	3444	2096	353	1325	1632	1634	2396	411	777	547	2544	2229	3929	1770	1522	2708	1945	1568	1956	2853	3807	2229	7059	2533	4717	4607	3275	14330	3854	1714	3167	541
AAVS1_L2_INSRR_R4	4250	5526	5280	1451	995	1134	1259	790	1569	559	395	517	4096	4659	4235	1640	1182	2831	1877	733	2660	1963	2530	2216	572	1036	773	3453	2489	3666	1595	1401	2826	1700	1754	1738	2899	3886	2117	4385	3436	5162	5432	3789	20948	3803	2130	3547	1241
AAVS1_L2_INSRR_R5	2199	1918	4023	1030	1023	1608	1292	919	1483	441	186	411	5778	4252	4998	3215	2206	4169	1897	923	2241	2546	1760	2047	721	750	693	1641	1065	2147	2137	1514	2640	1456	1262	2133	1656	4052	1314	2788	3785	6405	5444	3192	20637	2115	990	1516	1453
AAVS1_L2_INSRR_R6	2090	2250	1694	1185	1178	1119	1554	299	888	882	252	324	2627	1948	1833	2496	1392	2203	848	479	443	1317	1752	1565	320	149	350	1486	1209	2313	1092	1059	872	926	1252	996	1500	2904	1043	3386	1487	3842	2782	2440	9278	1878	1126	1267	506
AAVS1_L2_ITK_R4	1678	2487	3041	795	820	1546	2673	1640	5336	1120	613	1216	6142	5700	5052	2654	1895	2353	3457	666	1626	1225	2804	1726	1165	1013	713	1380	1242	1653	2239	1353	2824	1844	1426	1906	1511	3075	3314	6617	3986	4420	4402	2626	20079	2107	967	1287	1117
AAVS1_L2_ITK_R5	4743	5796	4811	1496	1323	1026	1239	503	1717	897	307	476	7817	6476	6699	1992	2277	3042	1540	457	1759	1108	2264	2103	842	806	621	3853	2601	5187	2005	1256	2184	1572	1598	2051	3942	4185	1450	4908	4389	5160	4914	3250	16475	4580	2919	3849	749
AAVS1_L2_ITK_R6	2415	5368	3994	949	647	1081	2137	877	3272	16	91	4	2603	2898	3893	1862	1936	1959	1520	614	1364	1489	1949	2491	470	865	605	2487	1590	2337	1689	1059	2332	1208	1020	1652	2196	2414	1569	27	2330	3517	3410	2289	15000	2754	2191	2433	668
AAVS1_L2_ITPKA_R4	2765	2203	3243	1372	1113	1356	2382	1793	4827	785	573	885	3455	3240	4266	1971	1541	2290	1992	767	961	1158	2837	1781	299	353	398	2576	1386	3214	1359	1329	2350	1341	1428	1801	2584	3357	4026	6724	2829	4503	4675	2662	9374	3744	1801	2483	1064
AAVS1_L2_ITPKA_R5	2826	4323	4379	833	900	1037	1115	605	2049	1082	997	1034	3225	3419	3917	2772	2418	2499	3143	1127	1854	2470	2915	3007	833	1353	1037	2618	1794	3585	2615	1831	3162	1784	2148	1982	2467	3551	1360	5905	2912	5693	5168	3641	22361	3396	1991	2437	1281
AAVS1_L2_ITPKA_R6	2796	3252	4738	1459	2259	3081	3234	1691	3945	864	534	685	9647	7796	9778	4336	3899	4666	2583	1155	1523	2076	2871	3251	802	945	977	2278	1715	3163	2604	2107	2843	1882	2218	2942	2452	3514	1890	2787	2851	4514	3678	2572	13075	2466	1635	2164	1182
AAVS1_L2_ITPKB_R4	3201	2421	4900	886	1123	752	1794	1070	2220	1273	492	621	3945	3084	3582	2289	2326	2258	1674	967	1024	1604	2059	2164	466	519	565	2116	1363	2510	2163	1691	3064	1605	1361	2206	2354	3486	2535	4642	3087	4445	4898	3267	11694	2468	1683	1738	852
AAVS1_L2_ITPKB_R5	2540	4403	3985	824	1205	985	1829	1292	2671	900	476	637	2397	1983	1728	2296	1980	4220	2634	1049	1205	1753	1680	3032	669	1239	482	2176	1604	4001	1597	1266	2648	1469	1406	1546	2426	2982	1833	3597	1130	3943	4037	2507	14832	2527	1772	2501	586
AAVS1_L2_ITPKB_R6	3219	3476	2749	1230	283	813	2285	1315	3002	471	109	181	2007	1115	1415	1676	817	666	583	198	932	754	874	1034	408	562	280	2608	1904	3916	1145	743	1290	655	824	1294	2565	2103	2455	1076	1378	2347	2073	1342	7748	2865	2006	2329	713
AAVS1_L2_KAT5_R4	4808	4946	4688	1126	893	1036	4934	2420	3902	424	245	213	2354	2525	2375	2287	1628	4263	222	167	344	682	686	1213	160	134	136	2992	2149	3955	1258	784	1614	1096	995	1248	2987	3542	3581	6866	1754	5236	4794	3228	17636	4780	2450	3372	256
AAVS1_L2_KAT5_R5	763	2226	2646	638	1278	941	1218	768	1465	280	49	266	4529	3658	4243	1634	1904	2303	95	48	105	240	475	695	178	306	96	1347	893	1455	1260	814	1750	1398	845	844	1908	3229	1951	4580	2741	4642	4431	3240	15458	2038	1057	1569	333
AAVS1_L2_KAT5_R6	363	524	513	940	1027	1564	1501	1245	2199	418	177	448	3725	4173	3713	2439	2223	3194	521	140	242	1183	1179	864	337	268	151	535	448	365	971	429	967	780	637	762	421	3540	2590	6616	3343	5136	4156	2963	18623	527	156	551	304
AAVS1_L2_KAT7_R4	4099	4193	5645	808	615	794	1305	283	931	123	61	123	2580	2510	2713	1670	1498	2094	152	57	191	465	593	842	300	252	244	3637	2204	3701	1529	934	1932	1480	1227	1757	3635	3175	1540	4079	2659	5529	4448	2857	18285	3437	2475	3002	633
AAVS1_L2_KAT7_R5	2347	2167	3336	1666	874	1109	2220	1089	3104	16	62	167	4151	3618	3523	2287	1624	1827	741	183	563	669	467	796	210	219	151	2913	2201	4043	1656	1311	2525	1383	1223	1501	3074	3038	4077	1440	2751	3544	4010	2435	16434	2702	2364	3447	723
AAVS1_L2_KAT7_R6	3296	3881	3846	805	890	1153	1489	976	1617	138	88	75	3704	4469	3945	1340	1909	2371	220	28	130	322	542	848	48	153	88	2718	2018	3142	1247	910	1382	979	990	1119	2438	3371	2270	4135	2772	4625	3892	2510	19851	3629	1957	2441	456
AAVS1_L2_KAT8_R4	779	347	631	598	503	629	461	482	786	18	17	2	1671	2079	2193	1448	551	1574	307	26	1	76	75	103	4	16	17	746	517	654	691	362	819	435	485	516	3211	2243	965	4241	2184	3106	3139	2179	9537	1126	671	988	159
AAVS1_L2_KAT8_R5	2520	3299	3302	738	738	1051	851	371	955	51	33	7	2043	1327	1864	980	769	1298	158	57	51	504	567	1020	209	149	69	2939	1753	2747	880	543	1194	795	697	1259	2498	2763	1662	1002	2052	3318	2792	2434	10714	2722	1715	3108	231
AAVS1_L2_KAT8_R6	959	1673	1130	6	3	13	1	2	4	0	0	0	6	3	6	4	5	6	1	0	0	3	0	3	0	0	0	1226	1018	1153	3	8	6	2	1	3	2423	55	14	14	15	16	71	22	156	2035	1217	1719	1
AAVS1_L2_KATNAL2_R4	3583	3348	3039	1309	1591	1745	1734	847	2446	289	117	237	3548	2971	3157	1852	1694	2806	2778	869	1625	2051	2425	3069	1014	976	1018	3174	2075	3004	2436	1327	3447	2047	2302	2633	2774	3652	2778	1553	2994	4714	4123	3036	17576	3201	1793	3330	1138
AAVS1_L2_KATNAL2_R5	2156	3751	3834	1265	941	812	1562	979	2800	520	459	396	6636	4140	5904	1755	1609	3247	1070	886	2163	1116	1946	2641	743	1065	548	2321	1943	3898	2074	1571	2105	1492	981	1817	2688	3218	2185	3549	3390	4269	4335	2860	16256	3901	2081	2373	819
AAVS1_L2_KATNAL2_R6	1861	3894	2693	744	721	1225	1051	584	1089	491	393	505	1663	1601	1785	1182	1106	2112	1736	334	764	1663	1127	2634	320	365	299	1784	1092	2258	1758	1206	2611	1331	1296	1358	2259	2627	1539	3936	1762	3800	3479	2354	9199	2049	1389	2622	784
AAVS1_L2_KCNA1_R4	3131	7212	4377	984	860	1047	1751	1215	3691	349	196	466	2988	2037	2189	1721	1673	1765	1203	688	926	1120	1794	1998	268	537	700	3415	2336	4236	1418	839	1765	1473	1152	1966	3506	3353	2701	3161	2570	4749	3505	2974	11326	4198	2359	3502	396
AAVS1_L2_KCNA1_R5	3200	4676	3423	806	1114	847	2849	1558	4223	387	322	325	2367	2021	3010	2197	1187	1615	2131	593	631	1348	1204	1416	508	480	348	3083	2582	4040	1232	888	2196	890	1072	1400	3484	2758	3607	2472	2104	3725	3051	1915	13306	3947	2432	3601	489
AAVS1_L2_KCNA1_R6	3142	3684	4018	1021	481	1061	2225	1587	3085	1406	315	1140	2918	2468	2932	1274	2083	3179	2495	673	1574	1623	1513	1690	803	752	1332	1804	1218	2222	2034	1357	2318	1354	1214	1632	2156	3068	2055	5741	2108	4511	4723	2703	23763	2944	1950	2250	605
AAVS1_L2_KCNA10_R4	3828	3253	5522	941	818	1503	1010	598	1487	278	102	74	1442	1343	1226	1012	627	1116	1110	317	547	954	962	1309	175	422	164	2713	1860	3635	1920	1047	2411	1365	1304	1560	2806	2779	3513	1750	2282	3750	4270	3030	11865	3614	2022	2405	659
AAVS1_L2_KCNA10_R5	2108	2965	2950	1059	1060	541	3423	1967	4628	375	193	309	5176	2877	3474	2687	2380	4403	1812	591	876	1682	2291	2344	603	690	629	2695	1540	3186	2198	1585	2613	1394	1866	1666	2640	3025	2887	1816	2279	4354	4022	2731	19167	3523	1794	2349	1390
AAVS1_L2_KCNA10_R6	2994	2601	2413	1158	739	1233	2272	1988	3662	369	291	310	4207	4033	3778	2183	1627	2116	737	521	818	988	1107	1630	193	338	229	3432	2368	3753	1910	1073	2122	1738	1760	1538	3006	2468	2481	3311	2393	3290	3638	2790	10076	4136	1745	3491	743
AAVS1_L2_KCNA2_R4	2655	3180	3922	1140	1090	1181	4101	2749	6359	298	180	386	6111	5783	6355	2271	2254	3769	3030	669	993	1743	2525	2368	873	1032	452	2307	1959	3284	2119	1424	3221	1964	2035	2485	2453	3584	3525	3010	3479	4589	4816	3053	24293	2888	1835	3280	1130
AAVS1_L2_KCNA2_R5	5129	5656	6686	1008	1246	1015	2701	1893	3097	910	492	566	5638	4765	5151	3438	1656	3317	1784	381	1644	1095	1937	1856	598	947	653	3974	2610	4981	2166	1429	3180	2058	1846	2335	3570	4005	3578	6101	4438	5744	4943	3742	23438	4379	3142	4194	1019
AAVS1_L2_KCNA2_R6	2686	3233	5306	908	1121	1050	1224	702	1642	615	224	165	3646	2612	3956	1947	2350	2503	2311	528	1367	1111	1569	2461	499	861	483	2710	1797	3491	1754	1069	2143	1996	1800	2094	2578	2985	1067	3090	2906	4893	4364	2973	16982	3126	2022	3123	779
AAVS1_L2_KCNA3_R4	2623	4442	2416	991	844	1102	2638	1766	3717	276	56	255	4770	2534	2825	1622	1365	2117	1638	314	593	1207	2162	1414	84	360	152	1782	1659	2928	1274	1007	1638	787	1338	1675	1820	2717	3504	1301	2295	3483	3151	2502	7288	2124	1173	1846	705
AAVS1_L2_KCNA3_R5	3566	3821	5784	607	953	751	293	217	567	269	161	385	2979	2797	2773	1328	1098	1288	1329	242	573	532	1047	1225	377	670	492	2758	2270	3807	1123	835	1272	761	855	1094	2571	2619	569	2236	2178	2878	2696	1663	15245	2777	2224	2896	605
AAVS1_L2_KCNA3_R6	2039	3176	3126	365	1274	485	2141	1238	2602	437	119	666	2074	2657	1363	1218	1311	1626	2314	631	1062	931	1533	1158	531	488	596	2106	1238	2658	1621	1370	2025	1071	1561	951	2012	2429	2358	2411	1858	3634	3886	1998	13421	2806	1231	1916	1065
AAVS1_L2_KCNA5_R4	4443	3684	3093	523	543	942	892	338	1232	539	222	373	1890	1643	1603	1488	1037	1198	618	327	961	1192	1112	1985	642	431	568	2673	1672	2824	1017	942	1606	1130	1112	1383	2539	2599	1648	2090	1726	3661	3150	2371	10146	3086	2415	2724	473
AAVS1_L2_KCNA5_R5	1972	1610	2331	1339	827	1877	2234	1624	3743	2113	550	751	3721	2759	4009	2890	1678	3538	3654	1107	1479	2664	3377	2643	500	598	1037	1322	1116	1753	2451	1828	3314	2357	2507	2211	1760	4474	4098	7099	3551	6225	6091	4319	17662	1806	1246	1615	800
AAVS1_L2_KCNA5_R6	2036	4120	4629	914	859	1334	1719	1127	1976	824	493	731	6498	5452	7452	3463	1909	2378	2510	618	1753	1420	2470	1965	686	932	827	3293	1697	2922	2146	1743	2659	1430	1359	1552	2852	2720	1627	4589	3477	3940	4213	2136	13480	3381	1374	2314	1174
AAVS1_L2_KCNB2_R4	2366	3027	4199	2465	1210	1545	2057	1181	3201	1621	999	744	5520	3960	5187	3408	2700	3598	2254	747	1475	1631	2950	3151	931	1364	880	2283	1364	3070	2602	2174	2856	2154	2124	2800	2155	4203	1289	6774	2658	5218	4844	3058	20646	3184	1282	1992	1324
AAVS1_L2_KCNB2_R5	2453	3256	4347	772	530	1190	1812	1790	3152	1020	667	959	4809	3144	5053	2437	2027	2110	2041	726	1741	2334	2673	4022	1032	1132	667	1472	1229	2282	1823	1251	3020	2054	2271	2935	1896	3162	2522	6590	2915	4597	4092	3113	14186	2140	2357	1846	913
AAVS1_L2_KCNB2_R6	3011	5297	5865	978	1403	1189	2083	932	2326	714	262	491	3832	3443	4019	1692	1903	2730	2178	525	1186	1986	1448	3764	1164	1106	780	2874	2199	3497	2128	1654	2133	1538	1957	2415	2680	2946	2783	2430	2417	4065	3660	2617	17549	3603	1992	2624	823
AAVS1_L2_KCNC2_R4	3132	4089	3396	854	607	1286	169	160	64	750	235	321	4706	3142	3341	1078	1217	2224	1358	373	550	878	1498	1291	998	969	1012	2593	1694	4100	1565	837	1459	1436	1407	1422	2649	2940	350	4139	2560	3510	3324	2219	23932	4530	1778	2569	521
AAVS1_L2_KCNC2_R5	2562	3569	3692	695	907	1606	427	622	1255	503	139	254	2711	3012	3031	1664	1582	2505	2277	546	1586	1957	2679	2921	1587	687	628	2746	2080	3438	2145	1337	2713	1938	1281	2559	2570	3628	1000	1620	2025	4716	4059	3066	16820	3497	1663	2279	864
AAVS1_L2_KCNC2_R6	2788	4902	5602	725	319	1037	1612	1353	2607	39	70	78	2275	2586	2817	1990	1731	2779	1457	560	1210	1260	1712	2084	1244	731	1119	3820	2455	3736	1603	925	1975	1864	1223	1034	2933	2387	2319	1000	1603	4132	3526	2407	18526	4203	2288	3536	948
AAVS1_L2_KCNC4_R4	1983	3939	4043	487	682	549	1297	688	2479	181	27	348	2376	3753	3703	1562	1148	1717	726	249	267	761	923	830	188	238	79	3281	2114	4288	1325	825	1276	1495	1134	1198	3162	2224	1410	1382	2430	3494	2690	2269	9694	4409	2324	3126	780
AAVS1_L2_KCNC4_R5	2250	1932	3336	597	713	1137	766	610	1171	88	100	70	1573	740	1853	1420	827	1191	1311	569	1092	1156	1375	1618	626	973	849	2281	1270	2437	1799	1159	2509	1169	1700	1771	1697	2245	1236	1400	1625	3054	3334	2368	18880	2055	1210	2060	1141
AAVS1_L2_KCNC4_R6	1678	1770	2075	562	920	986	973	1023	2131	300	135	326	4999	4246	4298	1566	1509	2939	1177	214	671	739	1143	1582	246	238	491	1103	986	1367	1754	947	2249	1858	1253	984	1998	2906	1829	691	3094	4263	3816	2852	13304	1291	1096	1396	539
AAVS1_L2_KCNG2_R4	3324	3926	4790	1212	730	750	3541	1622	3070	495	667	353	7377	5212	6878	2208	1814	3087	2589	655	1124	2421	1399	1808	473	622	537	2191	1801	3407	2085	1296	2565	1330	1145	1520	2762	3300	2854	2825	4528	4703	4354	2722	12912	3422	2000	3269	1796
AAVS1_L2_KCNG2_R5	4265	5821	6955	1005	752	976	253	135	280	623	392	249	1291	1422	1709	841	582	1656	1159	322	1119	1711	2537	2797	346	522	430	2805	2703	4336	1599	902	2510	2264	1895	2318	3635	3373	846	3254	3164	4721	3872	3736	13156	3731	2411	3250	1314
AAVS1_L2_KCNG2_R6	3147	3916	5199	1484	1433	1017	1350	934	1686	820	384	748	4718	2808	4458	2139	3592	2877	2600	728	1309	2609	4973	3236	1198	724	684	2234	1175	2974	2630	1632	3027	2017	1829	2539	2216	4388	2362	4408	3770	6286	5701	3933	16306	3183	1311	2063	1563
AAVS1_L2_KCNG3_R4	3115	3135	5062	893	505	1075	2584	1461	4515	199	423	141	4341	3792	4988	1928	2650	2593	1760	718	1595	1774	1831	1870	1013	1204	715	2622	1476	3651	2538	1549	2722	1599	1543	2233	2774	2977	2762	2864	3082	5049	4304	2910	22557	3245	2028	3178	337
AAVS1_L2_KCNG3_R5	3416	4959	7052	990	566	822	1416	386	1601	1305	243	1059	2165	1187	1684	1497	766	2042	1046	601	1578	1246	2394	1555	582	485	512	3862	2505	4890	1396	1078	2090	1462	1203	1556	3696	2118	1492	5347	1441	3062	2951	2014	12713	4244	3180	3935	962
AAVS1_L2_KCNG3_R6	5583	6269	5878	1027	1092	1405	1028	765	1683	1163	438	809	1036	1426	1171	1469	1537	1779	2061	759	1172	937	2506	1767	189	309	405	3586	1972	4982	1698	740	1504	1312	1535	1162	3382	3303	1899	5968	831	3588	3825	2864	11884	4468	2573	3633	471
AAVS1_L2_KCNS2_R4	3080	3332	4514	661	634	565	1690	1087	3118	85	144	88	2569	2170	2659	1304	692	2124	1764	409	1076	1674	2072	1346	924	621	483	2799	1425	2655	1192	782	1898	1052	1266	1237	2207	2535	2514	1165	2235	3302	2827	2342	17385	2351	1588	2393	517
AAVS1_L2_KCNS2_R5	3513	5517	5184	1108	972	1444	3096	2113	3386	482	246	603	3765	2687	2710	1247	1865	3121	2119	471	1427	1403	2046	1687	384	383	580	3185	2116	3688	2103	1451	2962	1463	1447	2388	2769	3881	2999	4672	2400	4867	4541	2968	10360	3467	1827	3591	822
AAVS1_L2_KCNS2_R6	3154	4829	4088	701	1095	770	3707	1443	3084	355	677	381	3573	3628	4126	1189	1012	1934	1091	559	1164	1871	2450	1931	493	271	447	3127	2294	3648	1660	1341	1663	798	1201	1722	2876	2937	2612	5211	2494	3801	3791	2639	11524	2305	2342	2570	306
AAVS1_L2_KCNS3_R4	4557	3049	5840	776	727	863	1112	1034	2160	243	39	208	2411	3201	2911	2415	2608	2967	2006	517	1118	1697	3266	1628	341	356	458	3624	2338	4241	1392	1032	1762	1655	1474	1753	3156	3018	1191	516	1963	3994	3664	2693	9385	3885	2159	3176	1008
AAVS1_L2_KCNS3_R5	3636	4124	5795	941	824	903	3185	1471	2469	507	307	471	4961	5173	4401	2829	2610	3279	3011	736	1262	1661	3250	1647	1292	1172	944	2640	1862	3433	2421	1332	1957	1782	1809	2520	2632	3945	2487	4272	3076	4813	4824	3283	25565	2887	1945	2458	904
AAVS1_L2_KCNS3_R6	3309	6359	3448	1154	858	1305	1264	1072	2873	1826	896	1411	4616	3449	4584	1930	1062	1902	1342	506	1006	1104	1519	2690	399	473	542	3125	2045	3215	1974	975	2240	1422	1312	2162	2840	3027	2345	7997	3419	3601	3744	2331	11207	4023	2376	2840	609
AAVS1_L2_KCNV1_R4	3322	2882	3418	475	741	891	636	178	724	1031	398	896	3357	2920	2648	1956	1334	1814	1179	791	831	904	1784	2013	306	582	671	2503	2091	2762	1574	899	2100	1114	740	1455	2509	2933	893	5829	3047	4213	3670	2457	14763	2811	1468	2515	775
AAVS1_L2_KCNV1_R5	3058	2779	4720	733	749	611	365	208	193	125	109	196	3753	1555	2550	1404	1415	1883	2019	437	923	479	1301	1118	574	132	231	2699	1907	3101	1139	668	1973	839	805	1102	2942	2581	650	1673	1872	3858	3411	2429	8865	2764	1655	2518	562
AAVS1_L2_KCNV1_R6	3210	3771	3323	432	993	919	3452	1877	3377	322	155	648	5745	4422	4711	1566	1483	2132	1214	474	1001	903	1504	1475	346	609	488	2176	1710	3144	1563	1511	1756	951	1353	1224	2530	2865	2858	3239	2835	3800	3636	2575	13467	2248	2026	2997	703
AAVS1_L2_KCNV2_R4	3658	3464	4810	1000	1174	1261	1426	784	2193	991	479	962	2993	1710	2781	1663	1599	1692	1514	694	1383	1632	1504	1958	291	599	250	2455	2109	3177	1997	998	2617	1092	907	1843	2689	3150	2142	4841	2369	4143	3710	2560	8300	3355	1938	1897	890
AAVS1_L2_KCNV2_R5	3502	4136	6247	495	897	1039	580	436	1449	1093	438	1134	3872	2257	3347	1973	1189	2006	2787	800	1121	1787	2044	2699	516	745	416	3187	2192	3284	1677	1177	2378	1380	1474	1562	2920	2761	1619	5820	2962	4918	3994	2836	15880	3332	2312	3477	839
AAVS1_L2_KCNV2_R6	5964	3493	4458	563	713	1104	1923	1177	2007	331	221	253	3219	2117	3669	2075	1060	2415	1467	415	970	815	1293	1812	368	637	536	2642	1532	2745	1324	1221	1709	1319	1173	1361	2201	2713	2491	2165	2618	4194	3852	2653	12645	2644	1286	2055	449
AAVS1_L2_KCTD12_R4	3415	4607	6943	1546	606	1780	4601	2742	5993	521	974	482	3177	2503	3732	2143	1423	2813	2161	403	1223	1448	1838	2417	956	1004	671	2632	1734	3964	2092	1417	1936	1737	1724	2093	2806	3125	4668	4131	1853	4704	4212	2993	22881	3167	2318	3327	791
AAVS1_L2_KCTD12_R5	3224	4970	6233	660	717	864	1415	694	2639	122	204	299	2073	2394	2711	1112	853	1452	703	495	1584	972	2168	1893	171	197	255	2903	2373	3290	946	1106	1583	1001	767	1255	2919	2514	2861	2361	3139	3252	3071	2196	5320	3015	1891	3124	399
AAVS1_L2_KCTD12_R6	2716	4877	4827	825	1016	1368	2591	1479	2829	861	403	597	5223	4382	4909	2455	2228	3266	2135	833	1470	3079	2124	1708	723	1108	477	2897	1812	3558	2052	1677	2539	1573	1636	1946	2473	3721	2671	5837	3751	5228	4418	3283	14587	2852	2387	2205	894
AAVS1_L2_KCTD21_R4	2232	2610	3067	990	547	520	1232	797	1210	749	439	856	1999	3046	2796	1580	1203	1938	1809	192	1239	1105	1764	1374	342	600	492	1452	1104	2273	1019	972	1305	1078	1105	1733	1930	2931	1580	3323	1744	3913	3286	2297	8855	2212	875	1595	547
AAVS1_L2_KCTD21_R5	3603	4449	4638	918	1270	960	1077	627	1439	701	333	743	2572	1624	2024	1656	943	1592	2446	1001	1401	973	2192	1887	627	437	573	3076	2135	3465	1520	987	2286	1062	1321	1895	2788	3705	1864	4346	2056	4195	4672	3045	16877	2483	1829	2838	995
AAVS1_L2_KCTD21_R6	1639	2288	2727	754	1082	674	1175	574	1611	771	416	348	3227	2351	2899	1481	857	1829	1344	638	1106	1587	1410	1841	767	1036	349	2031	1076	2163	1567	1081	1811	1793	1396	1639	1682	3110	1307	3121	2358	3678	3441	2561	15669	1553	1210	1700	564
AAVS1_L2_KCTD6_R4	539	1310	1122	676	1046	912	865	418	1518	233	217	153	4100	2196	2224	1073	1273	1569	1075	412	919	1312	1676	1126	513	899	314	768	482	1007	1612	1194	1510	1484	1139	1381	626	2623	1459	2253	2762	4178	3557	2769	12597	643	314	564	707
AAVS1_L2_KCTD6_R5	3896	2379	3323	313	477	510	1339	636	1236	179	203	650	1436	1251	1427	1121	1262	1716	714	378	644	1126	1302	1383	522	612	634	2087	1070	2786	1536	958	1216	854	849	1151	2341	2001	2213	2666	1482	3091	2692	1997	12111	1718	1754	2937	873
AAVS1_L2_KCTD6_R6	3919	5095	7827	1191	1310	1174	1486	740	1886	1225	619	1395	4951	3826	3938	1817	1310	1800	2056	954	2207	2531	2192	1891	450	276	416	2660	2137	4174	2730	1905	2235	1549	1543	1749	3428	3700	1838	9590	4006	4889	5225	3573	14289	3187	2402	3072	1023
AAVS1_L2_KCTD8_R4	4963	4659	6252	789	376	642	877	1428	1674	461	261	224	1203	273	480	1172	709	1313	1761	406	992	775	1287	1423	417	491	506	3219	2575	4422	950	428	1516	861	738	1241	3575	2068	2440	1985	520	2597	2616	1718	13028	4801	2319	3317	336
AAVS1_L2_KCTD8_R5	2831	3946	2851	799	792	593	372	271	427	914	456	602	4814	2583	2922	1366	1552	1421	1329	1039	868	795	1438	1885	1139	747	752	2190	2050	3120	979	914	1130	1009	801	933	2233	2261	646	2286	1678	3298	2739	1776	16352	2135	1706	2167	411
AAVS1_L2_KCTD8_R6	4130	5740	7001	509	722	806	411	177	322	146	61	143	1801	1537	2018	1460	823	2082	1322	472	1468	1548	837	1842	670	518	276	3378	1922	4836	1151	773	1092	1189	931	1187	3556	2395	358	725	1721	3484	2559	2081	10585	4563	2287	3263	709
AAVS1_L2_KDM3A_R4	2155	1607	3043	882	840	657	2371	1493	3882	269	362	417	2448	2292	2399	1908	1384	3411	1381	661	1039	1703	2104	2380	618	522	401	2283	1672	2369	1809	1878	2032	1419	1477	1545	2481	2667	2617	3267	1717	3918	3721	2670	13276	1921	1448	1924	876
AAVS1_L2_KDM3A_R5	3015	4003	4583	773	426	1045	492	426	1400	133	116	163	1518	831	1456	1114	718	919	1441	493	1197	1085	2972	2032	803	482	479	2702	1930	3338	1506	934	2137	1322	1264	1742	2372	2697	1512	1050	1397	3312	3363	2417	13431	3653	2343	3533	1038
AAVS1_L2_KDM3A_R6	1842	4354	3104	1056	989	1320	1782	1367	2850	1016	209	360	3821	2968	3082	2286	2149	3507	1822	865	2274	2205	1999	1502	464	1026	496	1865	1604	2786	2401	2503	2970	2120	1436	1838	2144	4168	3216	4282	3103	5755	5089	3338	14193	2064	989	1867	1084
AAVS1_L2_KDM3B_R4	2769	3837	3250	1192	805	847	2154	1590	2281	1065	748	880	2733	2396	1477	1520	2060	1231	911	242	750	939	939	798	463	635	438	3193	2286	3940	1571	1366	2181	1181	1113	2237	2987	2796	2331	11780	1715	3664	3839	2453	16517	3200	1626	2425	490
AAVS1_L2_KDM3B_R5	1725	3161	2153	539	586	1031	2254	1321	1949	385	112	458	3737	3716	4159	1117	1478	2522	648	331	468	543	1300	899	746	399	735	2307	1442	2586	1261	1085	1438	1076	673	1536	1858	2235	2032	2308	2960	3581	3264	2248	19804	1226	1023	1894	297
AAVS1_L2_KDM3B_R6	3300	3946	2917	654	1135	642	1119	737	1725	472	212	325	1896	2439	2568	1419	973	2561	807	345	543	711	1333	731	299	185	202	2741	1576	2450	1497	1072	1922	1133	1018	1159	2227	2599	1666	4079	1920	3674	3500	2150	11489	2354	1441	2177	175
AAVS1_L2_KHSRP_R4	3375	1980	2924	414	798	851	1362	948	2889	2310	1334	1181	3091	2731	3264	1392	1680	2450	2709	620	2195	1549	1904	2465	606	718	512	1442	1204	1873	1220	961	1739	1031	1117	1246	2206	2814	2547	7918	3039	4317	3974	2597	13541	1819	1528	1864	935
AAVS1_L2_KHSRP_R5	3935	5662	4262	1161	919	1357	1982	1493	2350	387	173	212	4233	4918	4289	2830	2301	3416	2315	1414	2257	2207	2026	2388	412	739	382	2530	2106	2833	1242	1430	1878	1343	1192	930	3382	3222	2028	2441	2627	4681	4521	3213	12162	3285	2394	2973	802
AAVS1_L2_KHSRP_R6	3308	3466	5081	845	741	849	1131	578	2658	1677	554	736	3482	3049	4803	2068	2371	2294	3651	1096	1645	1416	3362	2856	1108	1159	1566	2095	1107	1950	1751	1247	2039	1090	1274	1632	1962	2903	1509	4552	3565	5002	5134	3210	24692	2428	1759	1884	755
AAVS1_L2_KLHL13_R4	1290	1946	2598	686	656	752	1881	1053	2025	976	799	827	2818	2792	2214	1825	1043	1568	1101	697	985	1335	1703	1960	496	475	423	1614	1157	2579	1453	922	2050	1337	1155	1489	1816	2392	2245	5951	2518	3396	3265	2264	13548	2152	1564	2056	573
AAVS1_L2_KLHL13_R5	2292	3772	3466	981	1023	1301	1662	979	2078	374	160	173	2252	2739	3113	2114	1854	2689	1559	694	1536	1681	2348	2010	731	513	541	2009	1247	2791	1946	1224	1812	1260	1533	1867	1881	2882	1699	1488	1731	4466	3498	2487	9063	2076	1606	1829	968
AAVS1_L2_KLHL13_R6	2799	3898	3759	1083	1634	1623	3429	2042	7412	439	245	356	8337	5709	9006	4244	3233	4740	2315	1143	2564	2962	2895	3764	1067	1097	1277	1649	1368	2965	3054	1882	3706	2416	2102	2975	2044	3799	2515	1414	4191	6188	5338	3529	24942	2013	1379	2240	1460
AAVS1_L2_KLHL14_R4	2883	3710	4333	594	621	768	849	566	1070	174	193	162	1561	1303	1637	640	523	955	1087	436	718	883	957	1339	443	500	375	2423	2005	2582	1163	661	1595	933	895	1333	2156	2003	1647	1838	1432	2625	2594	1838	9681	2734	2311	2478	555
AAVS1_L2_KLHL14_R5	2687	5508	5040	422	476	641	309	145	201	409	375	154	1048	1023	910	522	560	905	675	258	543	666	1300	787	632	846	682	2961	1993	3665	928	604	1105	598	665	868	2905	1562	547	1686	1066	2286	1718	1479	15415	3932	2113	3257	318
AAVS1_L2_KLHL14_R6	2453	4599	4352	565	1045	1390	624	502	997	403	378	83	3708	3123	2221	2523	2019	2711	2085	961	1851	1421	1464	2289	761	686	879	2796	1766	3084	1659	1344	3040	1445	1398	1390	2669	3441	785	2210	1930	4167	3961	2499	16797	3626	1944	2714	801
AAVS1_L2_KLHL32_R4	2164	5136	4529	823	842	678	448	353	1067	501	634	526	1763	1464	2307	1193	1248	1381	1555	379	1009	1644	2061	1978	352	337	367	1812	2086	2887	1266	1043	1550	1350	1134	1310	2061	2541	827	2410	1725	3108	3008	2139	7564	2495	1619	2363	777
AAVS1_L2_KLHL32_R5	1509	2014	1376	652	923	732	308	277	725	547	478	611	1820	2306	2139	2267	1246	1536	2690	788	1958	982	1077	896	821	528	468	535	511	1029	1671	1369	3025	1282	1015	1197	820	2425	744	4204	1722	4092	3951	2072	12054	870	396	1127	549
AAVS1_L2_KLHL32_R6	2610	2421	2380	763	874	496	314	278	688	476	167	332	1816	1319	1776	1198	909	1394	2034	571	1366	1211	1747	1206	557	330	387	1993	1428	2484	1447	1080	1856	1269	1081	1297	1696	2442	1008	2344	1812	3365	3560	2268	11523	1576	1350	1955	889
AAVS1_L2_KLK12_R4	3275	4235	4151	834	1092	1542	2174	984	2865	789	167	183	4814	2704	2649	2364	1659	3300	2602	727	1738	2335	2593	2521	1016	739	725	3211	2468	4132	2054	1786	2569	1923	2306	2519	3284	3181	1663	1913	1578	4699	4296	3087	19398	3607	2223	2762	1126
AAVS1_L2_KLK12_R5	2972	2750	3003	1816	1008	2377	3105	2130	4532	2409	1091	1333	4888	3254	5370	5100	3605	4712	2775	1234	2720	2703	2453	3949	1270	869	1015	2422	1711	3051	3030	2152	4481	2199	2800	3397	2274	5052	2387	9402	2794	6704	6191	4238	23558	2729	1759	2565	2102
AAVS1_L2_KLK12_R6	2850	4372	3656	1343	1125	2084	3374	1985	4167	697	720	463	5158	3097	4676	2648	1774	3924	2640	1002	1108	2187	3226	3572	747	1110	790	2656	1453	2513	2274	1961	2938	2312	2021	3209	2657	4225	4497	4231	3037	5926	5282	3748	21477	2658	1312	1865	1013
AAVS1_L2_KLK6_R4	3961	5725	7078	820	1110	1539	2842	1856	3304	263	148	242	2868	1590	1511	1272	1432	1193	2257	658	1582	1644	1781	2147	898	620	747	2940	1603	3195	1465	939	2011	1264	1153	1346	2824	2852	3270	1438	1772	3629	3084	2185	11171	4015	1819	2736	786
AAVS1_L2_KLK6_R5	2073	2401	4035	431	1711	1303	2305	1121	1754	121	15	126	3529	3315	4640	2665	2285	3743	1162	571	1044	1545	1790	2317	628	372	508	3029	2479	2780	1643	1104	2548	1430	1744	1629	2580	3467	1879	1086	2261	4796	4349	2897	13207	2928	1907	2348	1249
AAVS1_L2_KLK6_R6	2591	4077	2327	6	3	7	5	3	8	12	7	3	4	4	13	9	3	11	9	5	7	15	5	20	6	13	3	2797	2113	3863	9	10	12	8	14	6	2638	39	21	76	13	24	61	25	124	2771	1873	3181	7
AAVS1_L2_KLK8_R4	2175	4087	3439	744	487	564	832	713	2053	1135	837	1457	1580	1728	1539	1924	1719	1930	2102	456	1203	1222	1851	1544	776	298	469	2110	1625	3356	1761	1221	1248	1347	1402	1814	2199	2176	1448	8103	1035	3359	3413	2488	13393	3458	1925	2675	926
AAVS1_L2_KLK8_R5	5119	3820	5410	310	209	274	168	149	427	184	107	216	449	284	277	161	209	302	359	185	178	437	897	687	362	397	428	2554	1969	4018	510	252	679	742	508	553	2695	1324	1387	1977	1237	1823	1447	1421	10240	3909	1885	3069	290
AAVS1_L2_KLK8_R6	3240	4585	4275	828	1010	1197	3743	2399	6094	1182	405	616	3717	1971	3032	1902	2439	2949	1844	706	1881	1447	1733	1762	991	527	395	2552	2016	3598	2174	1170	2435	1484	1511	1317	2955	3099	4807	2597	1988	4234	3796	2677	17159	3646	2940	2554	985
AAVS1_L2_KRAS_R4	881	1704	1659	764	911	1296	1154	718	2490	796	317	647	2350	3010	4144	1640	1621	2378	1641	667	1367	1573	2911	3406	526	543	581	1148	541	970	1554	874	1635	1084	1061	1728	994	3732	2461	4964	2229	4629	4352	3127	14285	1250	651	852	325
AAVS1_L2_KRAS_R5	2718	4232	3640	983	1042	965	614	731	1025	1243	671	894	2680	2491	3351	1418	1480	1303	2576	415	1130	1420	1369	2204	696	617	599	1474	1014	1951	1822	885	1675	1293	1148	1775	2643	3288	1733	6587	2753	4148	3809	2354	11301	1469	1116	1471	659
AAVS1_L2_KRAS_R6	2168	2515	2904	713	1036	1022	2766	1445	3702	577	370	205	4619	3520	3362	3663	1699	3082	2532	657	1675	2044	2160	3235	732	793	1056	1319	723	2453	1827	1296	2112	1954	1174	2333	1521	3195	1894	2351	2856	4830	4121	2875	15219	2014	1360	1558	543
AAVS1_L2_LALBA_R4	3332	4788	3600	750	929	1235	2509	1745	2841	639	359	524	2549	3896	2759	2991	2180	3649	1633	897	1515	1486	1835	2582	791	1437	497	3016	2178	3651	1817	1172	2648	1537	1479	1750	3178	3028	3089	3891	2897	4986	3945	2993	16116	3852	2435	3271	595
AAVS1_L2_LALBA_R5	3802	6829	4393	913	714	573	995	378	1366	467	317	345	1595	1215	1541	984	457	855	1114	362	673	613	1184	1343	244	335	479	3065	2180	3779	1228	722	1763	899	642	994	3379	2032	2049	3220	1449	2801	2854	1832	9439	3693	2844	3038	574
AAVS1_L2_LALBA_R6	2309	2260	2230	842	834	984	649	548	1261	885	259	1121	2864	2657	2235	1424	749	1877	1595	491	1158	1147	1562	1784	569	504	454	2369	1095	2783	1588	943	1800	1297	988	1537	2220	2358	1329	4852	1991	3095	2836	2174	9549	2269	1345	1907	749
AAVS1_L2_LDHAL6A_R4	2879	4002	2834	870	621	1057	1854	878	1952	137	272	375	2683	2395	3805	2261	1464	2042	1498	842	1247	1248	1800	1523	508	1295	446	2093	1230	1951	1440	1241	2339	1792	1752	1679	2093	2498	2137	2016	2153	4027	3436	2551	11068	2839	1884	2166	837
AAVS1_L2_LDHAL6A_R5	2837	3770	3326	710	948	1516	1651	1785	2739	1653	811	1182	2821	2767	4908	2319	2328	4548	1424	509	837	2351	2195	1887	694	774	448	2706	1442	3730	1955	1507	2864	2371	2047	2423	2595	3243	1706	9784	2066	4938	4172	3181	14367	3142	1640	2512	1105
AAVS1_L2_LDHAL6A_R6	2032	3668	4035	477	647	819	1301	666	1233	105	74	166	2568	1435	1023	1077	1014	1920	1203	511	1047	1047	1184	1559	764	477	688	2585	1864	3658	1353	920	2006	1416	925	1579	2963	1886	1571	828	1685	3188	3120	2053	16415	2287	1857	3532	482
AAVS1_L2_LDHC_R4	2576	3527	2769	1365	1214	1119	2925	2214	3935	562	369	725	4190	2784	4573	2275	1309	3546	3033	1358	1949	2141	3348	1804	451	771	522	2559	1551	3992	2803	1470	3736	2075	1791	2395	2353	3676	3707	4642	2933	5232	5104	3420	15645	2790	1779	2502	967
AAVS1_L2_LDHC_R5	1646	3087	2119	1089	1081	831	1118	915	2129	1097	713	906	2482	2019	4142	1254	1442	1487	1703	656	940	1530	2386	2141	344	304	415	1652	932	1995	1453	1100	2028	1579	1470	1673	1558	2762	2459	4733	2027	3263	3237	2515	9487	1968	1159	1281	684
AAVS1_L2_LDHC_R6	1734	1437	1515	1334	960	1349	2554	1063	3394	874	329	887	2487	3427	2388	3191	2317	2408	2734	622	2213	1264	2063	1968	605	688	947	1079	698	1267	2060	1657	3175	1861	1445	2493	1166	4123	3120	5331	1789	5222	5394	3409	21630	1180	934	1248	1243
AAVS1_L2_LIN28A_R4	3390	4879	4349	1659	1637	2283	4012	2021	5798	1056	544	368	9219	7194	8656	4121	3186	4515	2744	1221	1764	2752	2613	2538	698	1608	1007	2659	1898	3267	3575	2646	3922	1795	2123	3190	2262	5338	3607	4065	3754	6446	7621	4152	27443	3287	1679	2373	1205
AAVS1_L2_LIN28A_R5	3740	4104	5961	1002	967	1003	3915	2997	5939	709	786	714	4888	3843	5178	2698	1810	2477	2858	461	1188	1647	1883	2505	925	818	1223	3259	2203	3241	2154	1584	2459	1468	1240	1723	3038	3135	4311	4337	2902	4882	4497	2506	24529	3417	2062	3687	918
AAVS1_L2_LIN28A_R6	5273	5907	7099	699	1051	926	3582	2189	4749	264	239	157	3418	2493	3610	3635	2350	2467	1576	371	963	1299	1422	1970	595	385	429	3952	2673	5797	1986	1453	2419	1639	1382	2202	3970	3692	3756	1864	2486	5302	4323	2947	11835	4591	2560	4391	485
AAVS1_L2_LIN28B_R4	2107	3319	4793	682	934	1049	1858	1375	2475	12	105	253	4340	3583	3438	2193	1581	2807	2193	620	1870	2568	3065	2603	825	1249	907	2306	1398	2316	2649	1330	2704	1446	1181	2631	2155	3170	2010	1691	2476	4368	4647	3197	20449	2007	1606	2436	1268
AAVS1_L2_LIN28B_R5	2154	2168	3621	735	892	828	2462	1146	2805	679	161	686	3868	1351	3326	1075	1618	1747	1653	938	1585	2160	1923	2590	680	765	1061	2228	1438	3452	1852	1148	2067	1758	2228	2246	2165	2989	2032	2538	1760	4050	4168	2887	12942	2640	1358	2807	1517
AAVS1_L2_LIN28B_R6	2612	2339	2815	700	881	651	1451	799	2744	345	368	264	1291	1709	2025	1578	1006	2546	2266	554	1020	1144	1652	2464	881	443	543	1906	1686	2690	1254	889	2236	1044	796	1338	2116	2569	1646	2269	1971	3736	3658	2153	15438	1856	994	2279	575
AAVS1_L2_LIPF_R4	4002	4059	3084	690	746	947	1139	606	1450	449	451	562	3071	2576	2391	1024	1064	1500	1686	556	1398	1230	2102	2161	484	685	272	2519	2029	3655	1675	1158	1913	1353	1483	1806	2888	2507	1075	2885	2187	3096	3226	2564	13479	3533	1654	2988	646
AAVS1_L2_LIPF_R5	1987	5335	5458	699	945	1109	3119	1927	4047	798	335	580	4344	2751	4198	2275	2227	2671	1822	1107	1220	1404	1740	2660	746	1035	456	2427	1321	3076	1595	1405	2415	1465	1398	2070	1914	3277	3109	3546	2030	4057	3542	2659	12925	2885	1329	1956	950
AAVS1_L2_LIPF_R6	2195	3087	3991	745	1313	927	1609	784	1915	179	207	80	4179	3893	3669	1201	1190	1330	1722	586	1027	970	2184	1671	576	338	881	1826	1709	2548	1204	779	1405	1595	1182	1155	1988	2779	2561	962	2737	2979	2701	2116	11582	2623	1360	2457	751
AAVS1_L2_LIPI_R4	2901	4073	4136	799	869	995	2043	1311	1767	761	428	755	4269	2375	3914	2427	1507	3079	2035	727	1469	1321	2524	1897	503	820	738	2583	2122	3380	1964	1145	2356	1477	1526	1732	2770	3417	2403	4440	2906	3971	4191	2956	14792	3071	1968	3063	668
AAVS1_L2_LIPI_R5	2029	1282	3146	947	970	1154	2139	1033	2406	382	66	171	2571	2420	2935	1650	1100	1452	1307	561	1792	1797	1348	1950	756	425	513	1508	1514	2096	1773	996	2445	1389	1476	2185	1608	2953	2308	992	2666	4590	4429	3079	11702	1859	1246	1725	641
AAVS1_L2_LIPI_R6	751	2144	1364	763	511	889	2847	1717	3821	904	308	819	2466	1914	2054	1623	1294	1369	1499	504	1861	832	1404	1904	433	528	287	1036	729	2160	1425	1246	1917	1380	1077	1409	949	3001	3499	2837	1931	3777	3157	1990	7969	1055	706	916	903
AAVS1_L2_LIPN_R4	1885	1375	2512	836	827	1567	672	529	710	1030	370	420	2081	1449	1946	1152	905	1708	1473	295	1541	772	796	1021	423	439	184	1063	921	1255	1736	734	1757	808	1159	1384	1075	2982	1545	5433	2314	3267	3202	2121	15246	1294	741	1076	505
AAVS1_L2_LIPN_R5	2669	4274	3244	543	718	836	734	425	1351	282	17	210	2371	1637	1960	1622	998	2240	560	343	690	932	1043	1114	240	461	192	2535	1384	3153	1608	904	1941	1162	929	1051	2190	1982	1198	1053	1936	3327	3223	2123	9588	2240	2026	2170	747
AAVS1_L2_LIPN_R6	1839	4570	5953	1135	763	1140	793	660	751	478	244	559	2291	2011	899	1662	1147	2153	1492	528	953	1119	1453	1596	703	578	339	2487	1788	3840	1617	1153	2368	1831	1562	1383	2776	3153	1208	3215	1432	4411	4045	2739	9857	2234	1771	2148	738
AAVS1_L2_LNPEP_R4	2490	2850	3977	916	1455	956	586	145	1178	119	139	329	1997	1905	3259	1178	765	1978	1054	342	366	1226	1323	1442	419	605	713	2777	1834	3700	1278	1378	1728	1252	1217	1599	2939	2674	926	2149	2313	3453	3101	2666	17735	3439	1886	2906	432
AAVS1_L2_LNPEP_R5	4518	4907	4965	1263	695	1424	2424	1435	3568	411	179	283	3633	1996	1671	2098	1364	1848	1439	738	1714	1714	1701	1855	707	837	719	3674	2595	4838	1317	908	2544	1333	1063	1204	3200	3139	3141	1676	1845	3914	3522	2527	15302	4131	2360	3837	800
AAVS1_L2_LNPEP_R6	2236	3059	3511	363	374	309	580	280	693	244	67	103	1416	1032	1486	464	342	716	546	126	444	468	780	714	173	384	155	2248	1458	3654	734	543	1047	490	478	789	2414	1472	1174	1948	1428	2294	2120	1539	5019	2291	1505	2757	330
AAVS1_L2_LONP1_R4	2713	4442	2672	386	337	792	506	335	766	83	26	31	1855	1128	2014	871	560	967	48	30	88	159	97	388	47	108	67	2408	1662	3553	496	361	558	337	395	795	3017	2059	1495	4012	2035	2973	2895	2550	15007	3867	1860	2897	76
AAVS1_L2_LONP1_R5	2894	5706	6612	1001	780	682	2263	1401	3827	37	55	18	3927	4860	5108	2767	2239	2612	411	170	200	819	582	878	258	158	315	2737	2493	3916	946	523	1181	1013	909	1125	3043	2766	1874	1865	2779	4439	3773	2569	13944	3597	2260	3459	320
AAVS1_L2_LONP1_R6	2646	3066	4647	966	1040	1510	2284	737	1728	73	16	104	3743	3579	4277	2816	1689	3791	169	98	48	159	285	364	38	90	61	2656	1800	3393	1375	947	1569	1184	1051	1337	2904	4011	1653	3250	2542	4504	4732	3218	16909	3459	2132	2562	167
AAVS1_L2_LONP2_R4	3471	2645	3295	876	852	510	459	317	1129	692	287	347	2768	2272	3331	1391	1097	1959	1850	270	1307	1139	957	1492	632	651	674	2408	1584	2832	1202	1133	2134	1356	958	1267	2211	2603	634	4606	2078	3655	3344	2617	19060	3015	1757	2711	351
AAVS1_L2_LONP2_R5	1931	2102	2337	885	725	1137	917	386	1156	216	271	307	2708	1470	2841	2314	1140	2102	981	553	720	1142	2224	1240	265	266	357	1400	1184	1653	1384	835	1784	766	678	927	1975	2908	819	2258	1762	2936	3086	2115	16489	1761	1170	1635	700
AAVS1_L2_LONP2_R6	1486	2002	2357	1109	1622	1984	1663	1217	2343	151	133	230	4463	3352	4598	3423	2194	4028	2313	604	1899	2103	2754	2217	982	1513	1152	1337	969	2078	2387	1496	2490	2164	1965	2370	1503	4307	2107	1254	2445	5379	4599	3263	23191	1567	873	938	870
AAVS1_L2_LOX_R4	3293	4913	2908	956	1056	1480	1054	867	1440	736	204	467	3665	2563	3741	1864	1309	2831	2567	821	2028	2575	2583	2486	700	955	754	2174	972	2783	2375	1458	2501	1950	2426	2218	2026	3689	2033	4663	3422	4785	4933	3437	20332	2412	1513	2637	985
AAVS1_L2_LOX_R5	3594	5516	5207	875	1164	1042	2437	977	3965	511	269	384	5761	4349	5515	1727	1534	2542	1629	380	1245	1061	1821	1869	768	1052	538	2962	1896	4074	1949	1456	2107	1638	1662	2198	2749	2944	2342	3883	3703	4184	4327	2943	19760	3362	1706	3257	1197
AAVS1_L2_LOX_R6	3163	3832	4468	780	706	1558	1409	851	1573	329	101	356	3453	2346	3931	1930	1546	3077	1605	691	1500	1172	1881	2019	1485	538	724	2740	1930	2920	1286	1315	1707	1048	1180	1320	2366	3077	1972	2381	3639	4116	4102	2628	17752	3685	1734	2620	608
AAVS1_L2_LOXL3_R4	4013	3823	3857	881	1352	2046	2146	1345	3106	434	359	243	3016	2116	4539	1308	2009	2437	1751	606	1219	1629	1442	1845	929	905	913	2526	2101	3199	1781	1052	2296	1245	1436	1271	2924	3387	2594	2818	3119	3987	3968	2206	18961	3105	1669	2926	685
AAVS1_L2_LOXL3_R5	3055	3263	2883	785	961	904	2430	986	2603	222	355	238	2817	2457	3662	1451	1200	1660	1643	889	1322	944	2041	1430	1028	1093	677	2639	2230	3128	1706	1445	2231	1429	1326	1403	2217	2749	2323	2735	1936	4007	3749	2265	13834	2007	1809	1924	621
AAVS1_L2_LOXL3_R6	3030	4259	5227	515	732	1001	1487	1062	2746	922	361	331	2998	2804	3241	1638	1143	2109	2020	720	1092	1351	1687	2580	640	622	827	3001	2416	3610	1619	1511	2813	1335	1471	2095	3337	2802	2511	3898	3335	4941	4397	3065	21119	3466	2312	3230	933
AAVS1_L2_LOXL4_R4	4781	7890	7209	1	0	1	1	0	3	2	1	1	1	1	4	2	2	0	0	0	2	0	3	6	0	1	1	4177	2533	5226	3	1	0	2	2	0	3823	4	6	15	9	2	4	13	30	4791	2819	3365	2
AAVS1_L2_LOXL4_R5	2897	2735	4602	420	466	815	772	422	1122	295	28	112	2206	1307	1627	1034	733	833	1088	373	1128	693	1040	1678	467	408	294	2479	1186	2675	1188	723	1953	857	816	747	2021	2038	1841	1264	1966	3362	3062	1977	10035	1837	1616	1768	423
AAVS1_L2_LOXL4_R6	2849	2719	3334	704	642	830	1400	790	1919	80	72	94	1590	1481	948	2451	1364	2058	1128	385	928	820	1265	1758	433	503	360	2367	1176	2682	1277	746	1396	1435	949	1201	2363	2623	2116	1294	1278	4164	3143	2454	13645	3285	1629	2278	510
AAVS1_L2_LVRN_R4	2141	3354	2033	968	893	858	1118	384	527	400	400	344	5461	3660	5324	1841	985	1912	1506	250	568	1223	1697	2064	413	444	468	2423	1180	2128	1152	982	1377	1194	861	1322	1750	2377	593	4057	2684	3293	2739	1977	11182	2515	1193	2452	540
AAVS1_L2_LVRN_R5	1518	2417	2491	793	1215	1547	976	602	1997	623	281	572	2559	1606	2767	1769	2128	2304	2610	850	1303	1931	2049	2266	582	1045	704	1991	1286	2794	2480	1244	2837	1407	1374	1847	1993	3435	1446	3526	2112	4337	4652	2843	17935	2110	1335	1955	1186
AAVS1_L2_LVRN_R6	2499	2943	2798	687	739	642	1968	934	2338	132	237	186	2810	2251	3059	1259	901	1370	866	199	1187	852	1654	1281	575	326	154	2402	1431	2243	933	943	1714	875	937	1367	2226	2774	3483	2028	1887	2843	3086	2012	14495	2112	1527	1929	580
AAVS1_L2_LYZL1_R4	3239	4238	3991	1480	1747	1654	2634	1499	3635	778	719	694	6839	5743	6392	3416	2453	3203	3070	921	2317	3160	3566	4294	910	678	691	3483	1556	3348	2804	1823	3486	2444	2586	2710	2635	4572	2541	4601	4346	6836	6450	4500	18292	3118	2304	2919	829
AAVS1_L2_LYZL1_R5	3469	5044	4400	1605	893	1899	3246	1415	3223	1599	1310	1027	5721	5635	5821	2324	1762	2512	2805	1148	2122	2305	3159	3257	835	1543	864	3077	2051	3614	2652	1399	2701	1218	2104	2060	2880	3222	2926	6564	3687	4651	4625	2898	22322	3777	1729	2813	1292
AAVS1_L2_LYZL1_R6	4207	5021	5757	839	1112	1252	2180	1513	3151	974	657	561	5918	5495	5506	3721	3336	3558	2962	1312	2221	1606	1998	3202	550	818	417	3653	2224	4042	2233	1381	3053	2002	1723	2273	3242	4258	3001	5113	3546	5821	5159	3386	17141	3714	2401	3634	1004
AAVS1_L2_LYZL4_R4	2349	2894	3341	810	1228	1796	6003	3425	6751	825	622	934	4491	5580	6114	2498	1767	3216	3246	764	1409	2110	2831	2499	755	1012	1113	2257	1455	2989	2010	1574	2526	1709	1381	2341	2236	3014	5955	5331	3169	4777	4838	3441	19478	2106	1336	1848	1153
AAVS1_L2_LYZL4_R5	1678	1506	3831	1524	1720	2035	1740	1213	2425	899	228	895	2549	3829	3305	2637	1769	2711	4075	831	1610	1958	2029	2117	1187	1008	619	2209	1369	2450	1966	1616	3410	1528	2363	2390	2251	5138	3201	4653	3106	5554	5759	3663	23345	2636	1375	2199	849
AAVS1_L2_LYZL4_R6	2819	4106	4565	1314	1110	937	2833	1795	2893	450	674	939	5674	4082	4882	2236	1537	3124	1749	1145	1695	1852	2580	2739	263	266	454	2476	1687	2891	2632	1306	2491	1611	2336	2053	2981	3667	3304	5886	3657	5685	5692	3965	10161	2861	1355	2456	717
AAVS1_L2_LYZL6_R4	2876	3276	4115	440	465	731	784	636	1579	331	142	558	3375	2844	2387	2243	1234	2156	1568	750	769	1411	1555	1899	582	570	378	2592	1622	2996	1644	975	2075	925	1163	1554	2202	2594	1084	3549	1976	3398	3875	2201	17670	1878	1542	1865	1350
AAVS1_L2_LYZL6_R5	1246	1705	3231	763	794	684	4927	1917	4431	403	179	293	4228	3140	3567	1348	1266	1917	1405	442	1189	1565	1209	2152	280	510	175	1373	880	1402	1423	1122	2103	1037	1025	1235	1351	2168	3282	2688	2416	4294	4011	2175	10691	774	1110	1046	620
AAVS1_L2_LYZL6_R6	1947	3610	4208	831	793	1091	1538	809	2335	492	280	576	2627	1736	2388	1277	921	1661	2219	526	1376	1839	1977	2572	520	544	455	2301	1529	3324	1348	969	2627	1773	1602	1751	2659	2968	3605	4063	2287	4099	3596	2933	12193	2759	2200	2218	849
AAVS1_L2_MAP2K1_R4	3626	3046	4506	1425	1356	1005	1650	1679	2592	592	314	306	2638	1651	2911	2112	1497	2349	2869	506	1158	1277	1654	1287	621	247	568	2848	2057	3552	1713	1230	2613	1404	970	1697	2739	3490	2034	2858	1586	4227	4096	2614	12047	3364	2413	2521	558
AAVS1_L2_MAP2K1_R5	2547	4430	3053	1503	633	912	1274	1250	2826	386	105	241	2082	1965	1597	1602	1453	2372	1074	574	898	1342	545	1627	324	573	300	2946	2071	3404	1582	919	1916	1366	990	1401	2545	2470	2392	1003	2029	4258	3237	2235	14365	3112	1864	2164	762
AAVS1_L2_MAP2K1_R6	2449	5600	2786	860	802	1180	1889	1305	1755	636	195	258	3780	2390	4435	1686	1451	2085	1599	303	1339	647	1036	1299	284	289	296	2545	1566	3222	1238	1208	2355	1416	1187	1243	2582	2727	2411	3763	2793	3995	3920	2559	10018	1903	1642	2307	450
AAVS1_L2_MAP2K2_R4	3654	5096	4979	413	885	1061	2952	2586	4766	691	509	376	4496	4012	3265	2172	2065	3223	3172	625	2124	1943	2612	1419	1074	1327	1082	3143	2146	3588	2273	1210	2725	1560	1775	1855	3254	2997	3356	3757	2419	4670	4320	2818	21921	4522	2039	3870	1257
AAVS1_L2_MAP2K2_R5	5443	6204	4743	571	599	999	2022	1391	2932	280	211	576	1510	1522	1757	1261	1486	2783	855	446	1086	1415	1437	1498	910	709	775	3175	2355	4532	1165	805	1414	1028	1090	1557	3167	2234	2492	2616	1348	3207	2790	2097	16506	4377	2312	4044	375
AAVS1_L2_MAP2K2_R6	3854	4850	4077	603	735	1033	2190	1133	1896	517	233	635	2951	2907	2247	1767	1661	2764	973	425	855	1187	1753	1739	740	484	422	2812	2030	3847	1761	1154	2224	1030	1263	1598	3358	2630	1940	3138	1611	4012	3464	2230	11526	4437	2224	3097	839
AAVS1_L2_MAP2K4_R4	1563	2067	2569	1586	1642	1666	2770	1655	4766	1082	1083	1584	7260	5775	4710	2841	1794	3560	2356	1744	1710	2396	2761	2676	1368	1018	1242	1569	1085	1836	2665	2070	2791	1868	2029	2923	1428	4830	2959	9335	3782	6732	5665	4199	30948	1955	855	1774	1304
AAVS1_L2_MAP2K4_R5	2570	1946	4138	2247	1652	1984	1284	629	1487	386	196	405	5664	3789	5952	2290	3069	3387	2367	1127	2439	1822	3354	3006	887	617	688	2148	1648	2596	2268	1465	3451	2042	2347	1873	2104	3554	1086	2566	2464	4032	3643	2771	13897	2212	1790	2098	1059
AAVS1_L2_MAP2K4_R6	1219	976	2399	604	620	782	1048	550	1638	644	222	142	1474	918	807	1608	663	864	1851	598	855	1410	1121	1432	624	591	557	1451	1178	1821	1519	1369	1785	853	1037	1131	1197	2404	2019	1792	1543	2961	2849	1897	13811	991	1070	1372	603
AAVS1_L2_MAP3K10_R4	4333	3179	4676	930	760	1428	2142	851	2701	1077	680	1020	4061	4015	3603	1512	1623	3015	1963	775	1535	1416	2233	2422	971	729	486	3528	3031	4884	1732	1168	2029	1383	1328	1930	3505	3201	3947	4819	4104	5275	4597	3271	14920	4454	2409	3788	988
AAVS1_L2_MAP3K10_R5	4548	4667	3969	1418	1081	1738	2369	1000	2639	748	284	546	6255	3941	5379	2653	1327	1822	1923	554	841	1401	1747	2291	699	693	689	2372	1667	3512	1882	987	3344	1695	1509	1984	3244	4183	2438	3564	4556	4801	4594	2988	20748	3580	2106	2927	665
AAVS1_L2_MAP3K10_R6	4512	5355	4551	408	882	885	1263	617	1027	270	237	336	1694	1021	1784	1197	1155	1528	1513	521	1045	1275	1264	1148	374	365	387	3416	2472	4038	1689	859	1859	1307	1078	1397	3251	1806	1389	2495	1836	3297	3107	2102	10159	4841	2619	3966	627
AAVS1_L2_MAP3K9_R4	3085	4456	4825	525	746	1207	268	187	262	661	493	652	3722	3008	2571	1648	1087	1802	1966	669	1512	1172	1037	1676	243	420	392	3146	2467	4342	1626	1112	2094	1698	1247	1841	2963	1994	373	5345	1901	2894	3151	1888	6840	4833	2291	3214	783
AAVS1_L2_MAP3K9_R5	1165	898	2747	1139	1258	1383	2211	2048	2487	621	478	932	7257	5379	6208	3084	2152	2978	2114	1243	1605	1742	2482	2398	969	1697	1145	1041	645	1149	3434	2200	3795	1946	2205	2818	1051	4074	3320	4610	4488	5840	6086	3857	24821	1405	687	1123	1105
AAVS1_L2_MAP3K9_R6	2595	3911	3630	1060	1774	1416	2406	1292	2940	526	312	436	7023	3838	4835	2511	1830	3502	2744	1893	2224	1388	2133	2564	342	215	316	2346	1838	3533	2385	1347	2537	1578	1695	1995	2220	2380	1768	1662	2140	2979	2891	2175	4923	2069	1409	1914	1389
AAVS1_L2_MAPK1_R4	1117	1522	1312	1539	1347	1497	1999	1064	3874	173	48	17	5877	3280	4119	3151	2279	4021	296	102	266	295	464	418	73	55	55	1812	1176	2762	1839	1079	1747	718	1033	1460	3467	4044	1938	3500	2823	5947	5592	3406	13921	4224	2265	3664	1349
AAVS1_L2_MAPK1_R5	829	1098	519	1134	1594	1324	1925	1464	2554	75	144	226	6985	4757	6722	2865	2412	3950	416	143	289	775	734	883	195	348	136	1261	660	997	1397	1294	2491	1684	1201	2454	2922	3681	1862	5140	3989	5865	5030	3820	30219	3654	2549	4052	800
AAVS1_L2_MAPK1_R6	804	1091	1016	969	1232	1799	2037	1241	2566	154	46	44	3214	2837	4077	2386	1549	3582	510	157	345	563	857	817	385	207	371	1249	672	1307	1602	1350	1973	1198	1490	1648	2620	3430	2724	1348	2278	4274	5115	3034	13909	3168	1560	2917	736
AAVS1_L2_MAPK3_R4	4644	4089	4088	9	6	16	9	2	13	8	6	4	40	12	20	9	9	21	18	13	10	26	13	17	11	14	7	3386	1939	3853	17	20	27	11	18	13	3115	72	21	96	19	33	92	28	199	3307	2317	3355	12
AAVS1_L2_MAPK3_R5	3527	4393	4622	1485	1013	1134	2552	1027	1694	1536	725	876	3792	2958	5583	3512	2171	3720	2639	952	1200	2287	3330	3398	872	1683	1096	2720	2130	3695	1845	1553	2458	1649	1831	2356	2847	4442	2524	4308	3089	5756	4921	3630	19656	3856	2087	3420	1150
AAVS1_L2_MAPK3_R6	2916	3518	4889	876	1487	1010	3199	1878	4290	34	40	150	1576	2233	1763	2771	1589	2034	1447	679	1183	1259	1919	1343	616	638	763	2407	1785	2892	1709	1328	2141	1042	1727	1531	2085	2956	3371	854	1221	3933	3612	2420	19465	2875	1513	2035	1096
AAVS1_L2_MAPK4_R4	1930	3378	2553	552	612	670	2385	1433	3303	697	335	852	5107	3517	3342	2136	1458	2137	1629	567	711	1298	2045	2223	349	937	678	1352	1255	1561	1695	940	2201	1232	1108	2298	1746	2427	1804	3993	2351	3991	2984	2629	11847	1926	1137	1661	611
AAVS1_L2_MAPK4_R5	4550	5967	5662	739	931	1084	1118	1119	1883	281	168	200	2888	2545	3940	1996	2046	1609	2001	840	1082	736	1330	1059	873	796	890	2967	2012	3297	1222	1238	1813	1103	1036	1109	3227	2657	1099	1481	1883	3336	2870	1824	18167	3011	2260	4417	547
AAVS1_L2_MAPK4_R6	1627	2897	4064	575	1035	1349	2640	2142	2402	193	100	171	7033	4141	6834	2148	1536	3129	2543	757	2253	2357	2645	2378	709	769	594	1608	1315	2119	2016	1530	2385	2027	1898	2231	2020	3300	2176	541	3317	4823	4629	3135	16063	1908	1375	1659	1064
AAVS1_L2_MAPK6_R4	1731	3520	4512	544	456	656	2327	1343	2616	725	318	600	2978	2816	2494	1493	1544	2682	1607	705	1317	829	1282	1258	774	619	372	2103	1149	3545	1497	1131	2081	984	1374	1356	2192	2699	2753	3263	2041	3927	3253	2326	14509	2447	1585	2068	582
AAVS1_L2_MAPK6_R5	2230	1614	2409	898	827	1124	1964	741	1237	501	189	384	2813	2471	4857	1363	1153	1974	1270	450	509	1253	1362	1491	419	595	467	2103	827	2305	1165	864	1785	712	1170	1320	1966	3514	1687	2159	2818	3849	3777	2591	12194	2256	1257	1764	403
AAVS1_L2_MAPK6_R6	1599	2121	2262	1040	659	1287	1334	871	2223	310	213	459	1809	1855	1907	1062	979	2537	1178	312	1436	781	1407	1796	671	504	195	1550	1359	2192	1266	868	1731	808	892	1342	1947	2490	1658	2993	1850	3400	3361	2251	12329	2368	1697	1632	578
AAVS1_L2_MAPK8IP1_R4	2358	3242	1755	482	457	514	1161	654	1975	167	105	50	2935	1703	2429	1085	1191	1999	758	322	560	716	918	1061	451	394	177	3161	1482	2016	1302	671	1247	914	895	1263	2038	2312	1376	1649	1954	3288	2822	1767	6805	2234	1517	1993	608
AAVS1_L2_MAPK8IP1_R5	2252	4833	3088	844	1037	1420	1659	1290	3211	1134	495	378	4663	2637	3299	2289	1512	3061	2430	866	1954	1082	1503	2003	903	816	458	2120	1362	2433	1864	958	2329	1501	1592	1663	2389	3246	1832	4803	2115	4870	4556	2971	19680	2162	1625	2352	699
AAVS1_L2_MAPK8IP1_R6	3412	3869	4295	65	87	83	84	60	150	59	50	35	108	81	184	53	73	111	109	26	100	74	105	256	57	81	58	3399	2306	4235	131	72	177	139	121	130	3504	467	525	716	387	614	525	402	3033	3394	2162	3395	61
AAVS1_L2_MAPK8IP2_R4	1788	2578	2830	492	511	1029	980	732	1351	273	218	553	1554	1363	1425	1743	1045	1190	1415	675	1097	1178	1355	1491	467	273	351	1458	833	2244	1823	1069	2127	1203	912	1302	1458	2581	1313	3064	1576	3306	3811	2317	11033	2396	1548	1409	1026
AAVS1_L2_MAPK8IP2_R5	3189	3339	4187	507	686	604	743	161	464	867	382	329	2309	2011	1710	1212	774	1433	1816	567	1030	985	1939	814	1210	314	550	3021	1889	3658	1351	919	1541	952	905	974	2870	2151	592	3211	1749	3185	3064	1881	12944	3211	2170	2206	425
AAVS1_L2_MAPK8IP2_R6	3077	4041	5356	853	865	1256	1581	1142	2373	439	301	211	2253	1702	1881	1132	1096	2057	1386	407	1373	1325	1074	1222	763	860	814	2986	1895	3728	1237	1102	2059	1096	1069	1672	2998	2992	2392	2668	2038	4132	3254	2228	19034	3326	2162	3289	698
AAVS1_L2_MARK2_R4	1476	4098	2276	839	918	1132	2648	1400	2703	563	310	493	4358	4194	4683	1652	1824	2540	1191	390	1067	1490	2494	2316	338	428	310	1186	929	1638	1192	944	1450	1199	945	1820	2246	3046	2237	3804	3125	3942	3902	2828	14405	2554	1267	1355	584
AAVS1_L2_MARK2_R5	2112	2745	3307	817	998	1340	1656	1163	3176	827	360	767	3537	1924	3765	1847	1895	2865	936	783	1042	1130	1797	2019	674	616	392	1631	1033	2178	1175	812	1294	887	1191	1518	2534	3389	2712	9570	2288	4508	3693	2820	24957	2546	1287	2127	556
AAVS1_L2_MARK2_R6	2645	4557	5718	626	584	946	2149	1907	4009	1096	353	417	4518	3312	3615	2288	2005	3144	1655	928	1174	1050	2913	2021	698	471	206	3252	1866	2873	1448	889	1966	1288	1037	1639	3176	2874	2963	4489	2310	4264	4483	2911	14503	3921	1904	3279	699
AAVS1_L2_MARK3_R4	1325	1867	858	600	570	1180	1095	690	1482	917	289	387	1433	945	687	754	614	898	1350	717	1027	892	1402	1666	783	630	685	1123	783	1087	1658	840	1848	873	1097	1208	1091	2125	1856	2585	1247	3000	2570	1862	13142	1334	770	1185	501
AAVS1_L2_MARK3_R5	997	2894	1509	894	1184	1548	2473	1452	3048	559	750	697	3154	2253	2507	2192	1671	2784	2670	777	1501	1598	2293	2612	644	393	607	1398	1206	1804	2001	1416	2576	1636	1838	1902	1484	3479	3184	4749	1813	5178	4460	2847	14405	1980	1034	1322	820
AAVS1_L2_MARK3_R6	1266	1818	2495	570	756	630	2011	795	1027	804	400	671	2604	1420	2715	1535	1097	1711	1913	255	1147	938	1624	1701	578	301	371	1769	1332	2141	1575	1242	2463	1194	955	1487	1661	2344	1534	4638	1524	3199	3446	2031	10029	1966	1026	1646	525
AAVS1_L2_MAX_R1	3083	2467	2014	854	924	788	263	329	766	117	51	79	2407	2660	3450	2278	1270	3214	1231	422	722	1310	1095	1016	199	423	235	1648	908	3002	1469	1058	1847	949	1101	1857	1911	3071	962	2282	2655	4961	4550	2961	15403	2227	1490	2215	320
AAVS1_L2_MAX_R2	3109	3919	3636	1085	849	730	1979	717	2681	411	206	278	1499	1196	1109	1717	1230	1327	817	483	762	823	571	956	481	302	314	2995	1862	3613	700	757	1268	839	840	710	2675	2565	1945	4627	1240	3574	3522	2227	16707	3243	2081	2491	496
AAVS1_L2_MAX_R3	425	764	1136	918	1071	868	1081	451	1671	29	259	271	2652	2662	2266	1731	1095	1566	1152	396	1023	1016	1566	1261	189	148	307	523	302	737	1581	1167	2367	757	1048	1461	920	2728	1495	2615	1886	4168	4462	2741	11625	1191	464	542	687
AAVS1_L2_MBOAT1_R4	2168	2923	2465	1075	1463	1343	3794	1875	4711	1405	1530	1518	5216	2704	4465	4622	2784	3343	2524	967	2018	1810	2721	2587	1031	1323	890	1990	1370	2618	2392	1855	2761	2027	2698	2155	1677	4189	2943	12060	2382	5370	5176	3717	24727	2245	1629	2264	1126
AAVS1_L2_MBOAT1_R5	2231	3637	3640	587	481	755	957	512	1186	449	311	365	1858	965	1422	715	703	925	1407	382	749	822	1648	1736	546	416	385	2436	1656	3382	1544	856	1643	947	1012	1375	2422	2270	1766	3623	1981	3042	3228	2085	9001	2658	1874	1952	493
AAVS1_L2_MBOAT1_R6	1794	2647	3352	1095	1285	674	1020	857	1495	63	192	445	2962	3087	4043	1738	1571	1872	1699	527	1260	1177	1887	1413	610	738	520	1909	1415	2553	1919	1255	2942	1181	1621	1610	1988	3106	1112	2144	3186	4040	4111	2496	17929	2792	1725	1943	745
AAVS1_L2_MBOAT2_R4	2052	4381	3390	1277	774	1299	2291	1490	2573	989	495	786	5534	4573	3199	2935	1812	3931	2481	1358	2085	2034	2870	2906	1137	647	1225	1999	1230	2067	2485	1728	3103	1749	2003	3173	1831	3535	2398	4400	2161	4983	4706	3556	19120	2769	1693	1901	1272
AAVS1_L2_MBOAT2_R5	2115	3813	3161	927	649	916	394	217	254	311	107	264	869	859	1219	803	788	927	1680	540	1780	1082	1230	1977	595	665	507	2244	1815	2757	1356	765	1968	1314	718	1107	2265	2954	487	1511	1302	2970	3266	2060	14722	2430	1727	2206	892
AAVS1_L2_MBOAT2_R6	1188	2273	2343	1106	776	933	906	483	656	255	150	158	2254	2002	2022	1273	1045	1802	1196	571	1466	1733	1645	1885	374	782	277	1669	1211	1919	1748	1022	2433	1455	1364	1429	1524	3019	1402	1904	1782	3884	3783	2541	7942	1599	1053	1372	1247
AAVS1_L2_MC2R_R4	3335	3760	3971	555	828	667	2921	1478	4541	288	103	124	2968	2113	2398	1806	1255	2523	1348	404	1715	1252	2516	2286	731	950	774	2280	1942	3549	2256	1065	1934	1547	1523	2022	2264	2367	3007	1012	1562	3453	3206	2302	16289	2737	1629	2752	823
AAVS1_L2_MC2R_R5	2243	2843	3726	734	1044	1239	2056	1460	3635	556	260	621	2866	3426	2922	1778	1378	2524	1658	593	2488	1041	1981	2385	603	664	377	1855	1826	2522	1569	1283	2659	1712	1512	1653	1985	2952	2455	2495	2323	4137	3570	2311	12119	2870	1548	1759	819
AAVS1_L2_MC2R_R6	3475	5187	4134	837	473	1187	1335	861	1707	978	320	580	3114	2621	2699	1606	701	1738	1071	438	1537	1170	2024	1552	801	1088	854	2865	2502	4866	1334	981	2119	1506	1214	1974	2954	3208	1727	3548	2786	3327	3675	2331	19062	3777	1864	3026	1080
AAVS1_L2_MC3R_R4	4402	3301	5052	749	1174	1154	932	529	1311	336	437	417	3901	2520	3828	1173	982	1860	1165	586	1027	894	2490	1772	461	589	437	3641	2385	4517	1452	1207	2351	1510	1242	1584	3353	2885	2123	3937	2968	3542	3730	2536	12313	4623	2484	3999	555
AAVS1_L2_MC3R_R5	2345	1856	2318	1167	1254	1228	3121	2329	4011	782	397	531	3335	1898	4601	3119	1927	2876	3076	764	2849	1940	4905	3506	998	720	692	1558	928	1948	2689	1585	2631	2292	1531	2369	1526	3527	3911	4398	2714	5725	5306	3517	15470	1738	1150	1622	1055
AAVS1_L2_MC3R_R6	3630	4289	5637	811	1014	924	1897	957	1887	619	365	363	2454	2405	3155	1769	1576	1897	1618	559	1493	1517	2020	2004	360	368	215	2513	2015	4046	1967	1301	2398	1644	1508	1993	2770	2704	1782	2963	1728	3642	3283	2348	9008	3349	2653	3401	954
AAVS1_L2_MCCC1_R4	2069	3627	3422	1040	689	600	656	438	918	663	223	400	2835	2407	2691	1429	988	2335	961	427	1011	803	1300	1881	264	365	319	1929	1523	2587	1473	1125	1305	1061	1081	1675	2481	2563	1236	3012	2937	3345	3196	2207	9123	2444	1824	2053	742
AAVS1_L2_MCCC1_R5	1949	2378	4999	719	1163	1115	2099	1217	2910	638	310	686	3078	1726	2430	1826	1455	3269	2061	745	1124	2300	2004	1437	881	1008	572	2097	1456	2332	1601	1036	2806	1439	1876	1854	1753	3369	3315	5950	1616	5056	4515	3381	21521	2168	1616	2074	554
AAVS1_L2_MCCC1_R6	4477	5397	6189	577	1027	731	958	408	1585	867	246	485	1344	853	1981	918	682	1053	1225	545	731	1250	2078	2147	639	1043	737	3399	2354	3634	1561	733	1992	1136	1037	1731	3658	2400	2573	3005	1768	3617	3595	2649	17217	7053	3673	3374	471
AAVS1_L2_MCL1_R4	956	1599	2605	1126	576	1153	2030	1116	1724	148	90	70	2824	2371	2098	2298	1482	1639	1110	314	617	746	811	1100	653	763	255	963	844	1259	478	384	733	484	468	694	1513	2834	1913	1085	1685	3870	3715	2569	18907	1932	908	1289	943
AAVS1_L2_MCL1_R5	3303	2616	3214	849	905	600	871	441	1590	1155	504	983	2055	1427	2056	1455	1043	1684	971	248	564	655	1874	1338	418	531	382	1853	1162	2429	1117	829	1572	1204	1434	1190	2941	2860	2892	6719	1912	4057	4241	3180	18205	3275	2235	2842	444
AAVS1_L2_MCL1_R6	2642	4011	4333	1256	866	802	1970	862	1231	481	192	304	3106	1996	2175	2841	2587	1701	1306	463	553	1244	1310	1317	407	421	332	1601	1054	2242	950	742	1106	634	722	979	2475	2699	1185	2567	1775	3953	3460	2419	13573	2274	1652	1900	821
AAVS1_L2_MED12_R1	1134	1770	1102	756	709	1211	2298	1572	3218	129	15	132	1813	750	3183	2055	1541	2004	697	46	242	288	371	390	158	65	89	1732	1082	2232	870	803	1160	667	524	861	2745	2354	2263	5492	1053	3422	3307	2144	19615	2684	1502	2303	352
AAVS1_L2_MED12_R2	1281	1710	1160	839	679	540	2031	1099	2947	251	184	64	2503	3578	2931	1382	1429	1206	162	96	507	660	582	552	117	539	73	808	750	1383	973	696	1196	598	805	835	2774	2606	2286	2353	2340	3421	3616	2187	14974	1721	1390	1486	331
AAVS1_L2_MED12_R3	1640	2745	2229	1267	1296	1048	1183	766	2251	398	118	287	4440	4420	4373	2156	2038	2619	218	16	178	1049	1124	1257	205	363	195	1859	1331	1844	1605	990	1456	1241	973	1214	2601	3666	2228	4760	3526	4976	4270	3100	9880	2697	1351	2406	322
AAVS1_L2_MMP20_R4	2306	4509	4354	602	643	991	2391	749	1674	446	147	255	1692	1860	2602	1191	1266	2017	1117	366	1117	1071	2213	1862	688	799	558	2433	1877	3534	1641	850	1737	835	1108	1878	2441	2181	1574	1140	2031	3488	2863	2100	11295	2801	1945	2511	455
AAVS1_L2_MMP20_R5	675	2281	1798	725	773	978	985	634	1549	394	180	255	2512	1304	1783	1785	1445	1828	2397	593	1499	1047	1150	1915	1101	712	711	685	493	884	1327	1177	2188	1494	1528	1376	914	2974	1637	2292	2092	4252	3928	2420	17704	763	709	1101	959
AAVS1_L2_MMP20_R6	2552	2253	4260	1057	1025	653	1342	615	1301	659	400	627	3070	2062	2525	1439	1448	2663	1946	601	1329	1639	1733	2218	762	585	719	1572	1079	2082	1537	1160	2268	1697	1592	1924	1792	2636	1482	4567	2239	3614	3666	2668	16694	1743	1344	1448	1242
AAVS1_L2_MMP27_R4	5404	6451	6235	642	791	767	251	178	374	684	182	390	1256	1191	986	1667	638	1416	1333	672	620	1395	1874	1934	525	478	692	3845	2248	4397	1209	798	1894	1325	1163	1615	3569	2650	612	3637	1964	3905	3341	2458	15698	3703	2595	4264	692
AAVS1_L2_MMP27_R5	1840	2136	3269	681	581	824	1471	927	2416	612	239	615	2243	1526	2637	1555	1312	2099	1434	557	983	561	1167	1473	757	960	547	1870	1437	2467	1340	996	1671	907	818	837	2325	2900	3464	3037	2323	4077	3395	1978	14530	2467	1609	1965	521
AAVS1_L2_MMP27_R6	1491	2606	1917	398	558	1080	244	92	235	923	336	702	2041	1925	2093	2364	1081	1790	676	596	1098	1626	1140	1210	296	854	390	1345	976	1898	1240	791	1407	1099	1117	1663	1767	1729	408	3533	1328	3137	2815	2330	14133	2223	1203	1579	710
AAVS1_L2_MOGAT1_R4	2089	2646	1324	605	257	559	1197	494	1319	237	89	254	1259	1247	1364	1201	1118	1473	627	259	636	632	1109	865	575	268	175	1650	889	1869	725	686	1158	969	483	1323	1455	1606	1211	1722	1130	2794	2295	1349	8434	1992	764	1541	479
AAVS1_L2_MOGAT1_R5	1472	3332	3106	561	866	1347	2634	1456	3454	479	245	504	3064	1686	2755	1103	809	1816	2200	609	1556	1677	1539	2713	550	608	636	1872	1240	1753	1906	1415	2236	1407	1680	1675	2048	3014	4059	3701	2141	3882	4157	2567	13354	2093	984	2257	938
AAVS1_L2_MOGAT1_R6	2961	4587	5440	314	466	680	1318	742	1583	329	297	140	1263	555	1499	1202	643	971	1173	423	1009	819	1829	1336	585	672	778	2770	1927	3494	1673	836	1526	831	848	1084	2335	2286	3019	2119	1335	3061	2885	1946	15679	2546	2070	2914	446
AAVS1_L2_MPP4_R4	2152	3103	3593	1121	729	910	1602	1782	2806	900	966	490	3260	2241	3657	2214	2008	3033	2317	426	1623	1627	2775	2045	1169	1154	923	2318	1238	3629	1504	1352	2630	1231	1874	1820	2532	2457	1962	5633	1743	3477	4255	2693	22261	1922	1117	2125	773
AAVS1_L2_MPP4_R5	3428	4931	4122	980	1515	1567	5378	2796	4701	592	441	1038	4241	5428	5515	2983	2852	3549	4138	1153	2218	3253	4099	3370	1148	960	897	2790	1834	3861	2437	2139	4312	2153	2586	2794	2447	3835	4409	4457	2743	5347	5828	3890	18718	2881	1758	2752	1503
AAVS1_L2_MPP4_R6	1105	2148	2161	755	821	735	1053	766	1143	245	158	201	1975	2127	2150	1668	1048	1127	926	455	598	813	901	1117	120	108	198	1886	1032	1890	1188	951	1733	907	1120	947	1569	2810	2000	2095	1904	3629	3373	2123	9453	1398	771	1798	642
AAVS1_L2_MPP5_R4	1394	2714	2052	766	731	1099	1354	574	1316	809	876	1175	3642	2414	2783	1695	1241	2493	1370	903	1924	1522	1759	2723	384	447	534	2044	1563	3056	1452	1247	1842	1275	1373	1950	2507	3348	1977	5502	3180	4455	3849	2881	9713	2563	1561	2241	654
AAVS1_L2_MPP5_R5	3532	7893	5079	879	979	1559	2704	1040	2975	1127	970	1359	8253	4839	6368	2971	2003	2249	2321	1287	2339	2246	3979	2989	1224	1102	1095	2330	1437	2634	1802	1746	2493	2046	1777	2433	2358	4289	1665	4433	3817	4836	4462	3326	15963	3273	1869	2839	879
AAVS1_L2_MPP5_R6	2463	3025	2727	862	716	812	1190	1033	1957	328	80	293	2288	1742	1571	1332	1416	1954	2179	610	1030	1314	3097	2428	671	599	803	2134	1661	2473	1480	1124	2408	1216	1553	1841	1840	2972	2777	1960	2111	4501	3782	3066	15823	2061	907	1903	767
AAVS1_L2_MPP6_R4	2221	3899	4393	588	734	1107	654	523	740	463	314	439	1743	1571	2240	1410	1107	1778	2210	633	1094	1111	1981	2006	398	487	354	2169	1636	3537	1298	947	1721	1135	1019	1485	2295	2464	1113	3648	1609	3375	2836	1916	9825	2332	1753	2841	895
AAVS1_L2_MPP6_R5	2571	3487	4705	1007	1476	1127	1110	708	2732	943	222	724	3761	2795	3275	1658	2045	2867	1865	798	1981	1324	2421	1779	512	842	571	2760	1707	3485	1716	1061	2146	1081	1497	2125	2328	3273	1746	3174	2302	4910	4728	2977	13204	3539	1612	2134	1177
AAVS1_L2_MPP6_R6	1663	1597	2112	650	1042	921	1517	747	1625	398	138	264	2425	2067	3753	1279	1307	1955	1951	538	1090	1447	2415	1620	754	811	729	2056	1065	2430	2280	1030	1985	1001	1002	1792	1740	2369	1882	1302	2042	3528	3207	2013	13458	1523	1363	1665	1054
AAVS1_L2_MPP7_R4	2949	3529	3850	391	746	975	604	406	719	718	121	395	1860	1151	2254	1795	905	1456	2356	470	1076	973	1525	2127	695	790	686	2942	1654	3070	1289	881	2244	1007	1074	1386	2686	2548	953	2969	1671	3546	3449	2101	19234	2537	1946	2143	745
AAVS1_L2_MPP7_R5	1745	2771	4248	1508	1441	1462	1252	547	1341	1149	457	659	5089	2551	4584	1421	1515	2503	2664	726	1481	1232	3790	2466	454	722	692	2142	1690	3809	1597	1334	2150	1410	1668	1587	2552	3553	1681	5420	2917	4181	4403	3187	15813	2421	1823	2295	1022
AAVS1_L2_MPP7_R6	3877	5273	5222	1081	1060	815	1838	1282	2310	1029	183	867	3676	2885	2731	2136	2371	2345	2142	695	1608	2480	2841	3998	1237	1444	1261	3351	1703	4105	1699	1349	2867	2114	2102	2628	2924	3800	2756	3209	2875	5260	5074	3827	27307	4128	2344	3014	1612
AAVS1_L2_MTMR7_R4	1678	4325	4930	717	1418	804	2189	1432	3039	1213	582	557	3498	2550	4357	2289	1626	3534	2060	517	2074	2003	2919	2726	411	811	578	2344	1884	3073	2148	1233	2376	1349	2193	1886	2461	2880	2866	2690	2864	4711	3536	2695	10446	3134	2040	2770	862
AAVS1_L2_MTMR7_R5	2030	4125	1975	705	438	1098	1619	1004	1537	673	425	583	3448	1799	4593	1349	1520	1937	1969	704	1096	920	1641	2243	260	830	572	1564	1285	2522	1582	1032	1812	1517	1445	1461	2076	2324	1527	4418	2037	3948	3375	2437	12016	2954	1527	2235	659
AAVS1_L2_MTMR7_R6	3127	3872	3988	991	1333	986	1299	568	2073	182	236	338	1741	1594	1734	1611	1051	2464	2227	482	1403	1394	1841	1677	201	287	190	2666	1235	2270	1747	1259	2045	1374	1159	1153	2002	3198	2041	1696	1362	3481	3122	2126	6989	2484	1216	2201	627
AAVS1_L2_MTMR8_R4	4135	3685	5546	687	527	548	1048	484	1304	1037	683	1397	2622	1431	2046	768	722	1415	1239	687	968	1124	1496	1433	729	622	589	3463	2226	4263	1323	879	1676	862	750	1189	3378	2092	1321	7195	1909	2672	3096	1745	14968	4110	2695	3070	760
AAVS1_L2_MTMR8_R5	2459	3156	3747	542	827	836	1754	995	2415	230	223	286	2191	1677	1829	1001	1211	1393	988	325	708	673	1361	1389	126	509	250	2703	1627	3050	1076	685	1370	821	940	1036	2229	2095	2273	3037	1717	2526	2603	1847	7366	3292	1401	2738	699
AAVS1_L2_MTMR8_R6	1448	2440	2682	1562	643	889	2709	2445	3521	1645	453	887	2110	1371	3042	1500	1622	2179	1965	499	1243	1145	1397	1619	473	966	912	1456	1184	1664	2155	1577	1921	829	1385	1603	1836	2950	3400	5986	1504	4161	3676	2426	17841	1627	944	1600	750
AAVS1_L2_MTNR1B_R4	2151	2741	5397	762	627	1042	2550	1243	3888	705	323	605	2855	2787	3084	2590	1218	2518	1244	606	1220	1032	1058	2654	643	625	306	2021	1329	2471	1876	1203	2087	1009	1396	1685	1871	2801	2731	4532	2537	4935	4331	2426	14805	1849	1439	2322	746
AAVS1_L2_MTNR1B_R5	1828	2902	3134	1390	945	1068	1960	1234	1484	439	216	404	4542	3385	4551	2228	1424	2285	2284	567	1712	1642	3486	2601	720	818	1001	2290	1443	2170	1956	1361	2634	1405	1759	2010	2317	3402	2425	3349	3870	4689	4420	3298	16215	2924	1651	1748	894
AAVS1_L2_MTNR1B_R6	1842	4443	3432	575	666	1249	1671	969	1824	578	524	634	2510	2594	2102	1470	1582	2075	1490	933	1332	1639	2169	2918	642	1025	623	2491	1466	2348	2122	1217	2808	1325	1827	2079	2139	3192	2483	4858	2121	4556	4428	3260	19304	2928	1155	2035	1049
AAVS1_L2_MYBL2_R1	2580	4214	5081	979	690	819	750	441	762	994	493	715	2769	1551	2766	1626	1620	2303	1247	433	674	733	1032	1247	624	524	850	2766	1745	3394	1241	751	1473	901	841	1048	2687	2728	694	6457	2210	3251	2859	1927	12740	2795	1570	1702	287
AAVS1_L2_MYBL2_R2	2051	2127	2887	462	513	952	952	518	1116	655	420	881	2093	1424	1464	785	958	1075	1319	294	838	1036	826	1495	383	638	355	2450	1140	2983	1556	785	1576	814	704	1085	2216	2655	1560	5575	1907	2995	3113	2076	13931	2725	1145	1368	725
AAVS1_L2_MYBL2_R3	2272	1926	3510	1293	514	830	2166	1489	2783	340	308	131	3052	2187	2910	2454	2132	2493	1552	657	1085	733	2172	1348	300	452	296	1668	1040	2116	1186	1213	1844	1063	950	1154	1736	3225	2667	2766	1553	4639	4164	2458	9622	878	526	725	301
AAVS1_L2_MYC_R4	1714	3113	2475	877	941	1043	892	506	1341	45	28	26	1962	1454	1899	1313	1349	1547	84	4	7	154	145	150	45	16	47	2775	2006	2918	753	588	969	856	777	859	3424	3173	2370	1911	2350	4748	4303	3115	12219	2799	2177	2559	186
AAVS1_L2_MYC_R5	918	1301	761	1462	647	1748	2034	731	2228	101	12	62	3228	1919	2897	1850	1748	3849	25	22	70	182	142	231	12	31	74	1626	953	1983	754	721	1019	918	701	675	3218	3380	1526	7154	2169	4019	3900	2805	11359	2951	1507	2384	210
AAVS1_L2_MYC_R6	412	972	623	701	1010	1286	1031	717	2081	10	22	8	2847	1996	2939	1402	996	1831	16	11	123	202	136	160	32	12	1	679	567	797	808	744	1526	947	707	1090	2121	2696	1996	2858	2480	3390	3560	2299	9002	1402	748	1517	407
AAVS1_L2_MYCL_R4	2390	3233	3471	835	917	1170	1160	605	1694	471	148	211	3335	2520	2239	2272	2136	3402	1510	753	961	1293	1238	1387	663	780	270	2882	1631	3280	1407	1401	1908	1536	1417	1838	2416	4021	1342	2689	2011	5133	4435	2759	17130	3175	1862	2025	678
AAVS1_L2_MYCL_R5	3630	5090	4134	449	418	558	388	349	671	213	148	286	1113	1372	1268	1288	788	1046	1045	372	523	589	1520	782	284	438	315	3308	2373	3423	1235	763	1582	846	1003	1322	2793	2146	1562	3590	2148	3496	3115	2128	15056	3077	2143	2623	456
AAVS1_L2_MYCL_R6	2534	3859	5074	835	814	928	3074	1546	3431	111	41	218	1796	1140	1529	1059	1203	1526	979	382	890	1430	1567	1578	227	399	231	2958	1549	3622	1604	1035	1798	1150	934	1137	2525	3200	4724	772	1554	4411	4056	2748	10919	3088	1843	2626	421
AAVS1_L2_MYH1_R4	3437	2837	4559	2376	1819	2396	5443	3337	5906	914	939	1175	11167	9248	9107	5814	3431	5800	4072	805	3348	2813	5221	4021	1173	1642	1477	3350	2232	3908	4005	2363	3782	3105	3210	3533	3452	5238	3623	5569	4021	7001	6831	4596	27963	3391	2185	3432	2158
AAVS1_L2_MYH1_R5	3138	3234	3970	1016	1018	1451	1584	776	2070	1641	469	569	3355	2600	3655	2338	1711	2384	2654	769	1201	2288	3601	2651	869	690	552	2458	1825	3378	2276	1537	2414	2177	1842	2533	2911	3389	1687	4514	2589	4701	4430	3003	12840	3934	2140	3229	1214
AAVS1_L2_MYH1_R6	3707	3643	4328	1730	1327	1446	2590	1966	3791	702	197	917	4278	3639	4292	3547	2135	3474	3341	1047	3089	3281	3481	3469	1486	2071	1179	2264	1693	3505	3009	1859	3409	2421	2042	3136	2644	4101	2516	1658	2468	5151	4651	3277	21979	3327	1993	3149	1639
AAVS1_L2_MYH13_R4	3256	4871	6612	1171	1439	2045	2680	1675	5412	1256	758	1732	5349	4158	4096	3448	2631	4259	2007	674	2083	2313	2866	3518	998	1298	837	3543	2141	4029	2875	1602	4018	2433	2831	2698	3089	4816	3284	7140	2868	5933	6080	4470	23671	2932	2149	2877	898
AAVS1_L2_MYH13_R5	5574	5742	6358	2114	1690	2100	6460	3877	7418	1787	1282	962	6289	7550	6005	4792	4231	5600	3542	1101	2576	3581	3117	4680	1158	1276	1031	3761	2834	4776	3300	2636	4306	2704	3195	3801	3657	5238	4164	6329	3103	6822	6980	4183	22791	3823	3292	3798	1565
AAVS1_L2_MYH13_R6	1973	1842	1572	1471	1746	1653	3883	2651	6164	1677	581	1320	9016	9307	7689	4625	3132	5597	3455	1326	3130	2826	4016	3039	1062	870	685	1658	1315	2286	3489	2172	4163	3199	2700	3426	1931	4524	3011	5547	4079	6370	6463	4143	19648	1492	1265	1848	1222
AAVS1_L2_MYH2_R4	1965	2676	4253	1243	1086	1370	3575	1752	3271	1182	487	456	4191	3539	3757	2171	2235	3079	2174	1226	2293	1847	2753	3046	962	1300	709	1733	1244	2384	2498	1566	3613	2226	1996	2608	1992	4393	3205	3855	3621	5718	5193	3317	19811	1830	1480	2024	1620
AAVS1_L2_MYH2_R5	1598	3046	2719	1485	1384	1993	2278	1549	3530	676	219	410	4089	2851	3868	2666	1784	3828	3636	782	2603	2857	3168	3937	902	746	653	1880	977	2384	2944	1938	4395	2721	3007	3002	1858	4667	4142	1778	3839	6184	5721	4089	16965	2668	1229	1557	1403
AAVS1_L2_MYH2_R6	3899	6697	6638	1024	863	1226	1918	1222	3394	730	258	296	6984	4950	6095	3270	2638	3007	1798	658	1437	1418	2193	2378	1223	1116	739	3175	2382	4758	2399	1550	2984	2079	1722	2529	3264	2969	1707	1513	3070	3927	3917	2523	16906	4107	2685	2880	789
AAVS1_L2_MYH4_R4	2529	3455	3776	869	500	1611	3710	1881	4565	651	359	593	5499	5871	5791	3230	2773	4061	2930	587	1815	2023	2206	4510	541	1139	660	2651	1798	3251	2530	1804	3093	1616	2055	3021	2304	3301	2982	3963	3608	5599	5203	2942	17387	2903	1943	2983	1542
AAVS1_L2_MYH4_R5	2357	1659	2289	1155	728	1119	852	529	1301	750	223	492	1962	1277	1972	1040	1099	1903	1558	426	952	1908	2227	1701	622	408	608	1626	1546	2331	1715	1012	2703	1544	1788	1833	1828	3198	1459	4642	2341	4189	3818	2982	13181	2113	1011	1656	1043
AAVS1_L2_MYH4_R6	2821	4171	4110	777	813	1874	781	838	1282	392	270	415	3143	2572	2776	827	1097	1570	1116	654	1694	1773	2047	1710	663	1034	1015	3391	2060	3699	1560	1162	2008	1792	2096	2130	2898	3030	785	2290	2469	3637	3223	2583	18332	3361	2488	3533	906
AAVS1_L2_MYH6_R4	5194	6050	6073	786	1460	1326	2299	1383	3893	2652	789	932	4950	3326	4660	1945	1555	2420	2601	909	913	2279	2014	1741	767	972	634	4122	3356	5662	1997	1458	2116	1482	1188	1563	4544	2974	3724	9866	2943	3492	3669	2136	13848	6108	3088	5224	486
AAVS1_L2_MYH6_R5	6060	5721	6875	551	431	935	1464	1054	2008	428	322	556	3673	2698	3932	1680	967	1360	1069	568	1047	1872	2099	1528	849	512	556	4217	3498	5790	1606	1173	1798	1534	1212	1768	3663	2393	2338	3504	2797	3661	3902	2443	13494	5172	3092	3956	688
AAVS1_L2_MYH6_R6	2734	4682	3255	1546	745	2000	1778	794	1358	259	181	560	6385	5014	3987	2861	1924	2679	2141	1138	1257	1799	2685	2068	820	1246	862	3076	1618	3480	1797	1230	2339	1294	1852	1845	2957	3824	895	2963	3075	5519	5115	3294	25223	4174	1422	2375	813
AAVS1_L2_MYH7_R4	4504	3295	3489	1204	1153	945	3475	2477	4381	1498	1332	1007	4184	4318	4983	2844	2100	4745	2201	1195	2937	2137	3344	2187	925	630	705	3724	1627	2884	1865	1251	2239	1893	1473	3022	2594	4020	3798	7021	2507	5376	4550	3568	18697	2922	2215	2282	697
AAVS1_L2_MYH7_R5	2085	1888	2548	989	855	1571	712	547	957	1026	444	805	3521	2998	4329	1879	1468	2768	1675	669	1900	1506	1387	1866	554	460	694	1135	1021	1938	2688	1340	3239	1377	1166	1626	1470	3918	1938	8139	3147	5462	5446	3217	17141	1634	871	1113	628
AAVS1_L2_MYH7_R6	2493	5247	3510	706	954	1098	1277	925	2448	578	490	240	2411	1437	2316	1035	1031	1879	1538	730	1070	849	1484	1856	363	657	382	2266	1552	2669	1826	1118	1842	1228	1136	1945	2362	3094	2470	4570	2206	3739	4232	2497	13618	2375	1520	1942	751
AAVS1_L2_MYH8_R4	2614	3869	3242	513	680	1092	639	368	1405	176	155	478	2116	1525	2009	1099	579	970	1750	508	1009	840	2160	1920	650	552	393	2411	1641	3308	1542	862	1793	1175	1144	1501	2474	2673	1832	1927	2325	2900	3457	2350	15621	2843	1875	2715	731
AAVS1_L2_MYH8_R5	3857	5097	3012	334	264	428	95	53	114	203	271	119	910	873	728	1461	1080	1056	867	340	786	769	1154	1170	447	484	398	2579	1889	3538	1357	667	1518	1151	904	813	2563	1920	471	1169	1107	3110	2465	1798	9937	3943	1944	2890	356
AAVS1_L2_MYH8_R6	2666	2071	2450	498	615	1252	1009	1127	2098	748	846	768	3658	3566	3276	1860	2374	2320	1111	376	1012	1271	1572	1414	366	443	485	1520	912	1744	1515	969	1300	1375	1162	1302	1424	2937	1901	7363	2879	4106	3452	2525	13847	1768	1351	1843	653
AAVS1_L2_MYLK4_R4	1403	1952	3443	664	887	571	2493	1240	3266	600	195	497	2164	1551	2398	1591	959	1705	1674	764	1238	1298	1901	1057	580	412	941	2263	1493	2561	1705	957	2067	1110	1327	1507	2300	2292	2745	3159	1757	3141	3550	2187	11240	3366	1701	2474	1145
AAVS1_L2_MYLK4_R5	4170	4589	4618	1205	1372	1642	2336	1255	1956	1113	366	913	4656	3024	3782	1968	1656	2750	2805	856	1682	1268	2050	2718	1192	1189	944	2284	1641	2797	2991	1717	3339	2149	1482	2142	2378	4472	3978	6721	3660	5733	6348	3992	28912	2753	1647	1783	1237
AAVS1_L2_MYLK4_R6	4112	4300	4536	700	923	695	1745	867	2111	235	112	191	2145	1759	3242	1692	868	1437	1329	475	1425	716	901	1711	264	367	488	2367	2101	3514	1157	860	2055	1076	1252	1609	2377	2765	2543	1585	1781	3886	3565	2349	8308	2152	1648	2008	695
AAVS1_L2_NAA10_R4	801	991	1112	886	722	1144	1557	1374	2421	139	37	48	5903	5123	4580	2640	2491	3391	236	25	95	600	683	752	209	205	333	707	594	1068	1349	818	2003	1109	936	1203	1703	3277	2792	5302	4984	6134	5496	3598	31942	1453	1161	1286	302
AAVS1_L2_NAA10_R5	810	825	928	1222	1178	933	837	722	1354	27	14	52	3338	2629	2690	1725	1565	2878	157	39	183	835	1180	696	223	322	131	1075	829	1928	1222	1231	1360	943	1255	1090	1610	3474	1878	3221	2277	4195	4482	2909	13671	2955	1041	1635	524
AAVS1_L2_NAA10_R6	2671	4472	3078	969	1501	1636	3662	1569	3598	27	1	0	5631	4496	6228	2594	1638	3433	34	0	292	268	323	373	29	56	17	2298	1945	3459	936	627	1460	707	735	949	3048	3082	3080	2414	3038	4338	4203	2634	15277	3803	1924	3223	184
AAVS1_L2_NAA11_R4	4941	6938	4101	621	462	698	498	212	559	323	377	320	4410	4180	4800	2137	1719	1537	1393	355	878	977	1726	2001	577	371	252	2838	2455	4460	1267	1003	1538	847	560	1214	2750	2131	728	2582	3539	3857	3159	1983	10205	3706	1946	3093	582
AAVS1_L2_NAA11_R5	1430	1337	1986	896	751	979	1846	744	2491	892	381	411	2969	3096	4182	1432	1499	2002	1914	831	1870	1827	1850	1953	965	948	773	1426	577	1929	2116	1114	2859	1451	1252	1661	1193	3081	1753	2664	2837	4119	3901	2667	18601	1551	886	1810	1668
AAVS1_L2_NAA11_R6	2753	3688	3528	790	673	886	1139	593	1882	447	448	159	1951	1662	1243	1637	1320	2431	1726	596	1089	2086	1765	1108	447	488	538	2774	2205	4043	1462	1300	1467	855	1499	1058	2503	2454	1041	2525	1303	3914	3236	2295	10109	3660	1938	2624	1015
AAVS1_L2_NAPA_copy_R4	1460	850	1728	1046	246	554	1690	477	1829	0	0	43	2155	1379	1311	1161	1189	1618	54	3	31	260	407	166	70	35	34	1345	1245	1574	813	711	959	548	575	544	2120	2396	1637	3125	1416	2922	3264	2035	13327	2769	1789	1837	163
AAVS1_L2_NAPA_copy_R5	838	1158	1100	734	424	740	579	349	1167	883	287	600	1543	1777	2472	674	744	1173	1236	399	562	751	777	1397	461	517	584	753	734	1305	1080	748	934	1029	1028	1124	2647	1850	1672	2674	2392	2974	2419	2178	10623	1568	904	1461	485
AAVS1_L2_NAPA_copy_R6	638	1402	1482	1210	669	896	1458	717	1714	265	1	16	2880	2379	2674	1163	1689	2212	128	43	582	724	678	1424	164	117	190	1505	1025	2002	1081	927	1122	721	1107	992	3219	2600	2171	1083	2385	3917	3265	2331	12908	2018	1792	1992	732
AAVS1_L2_NAPA_R4	1087	1120	1887	1445	1423	1283	2395	1332	2416	514	179	263	4374	4795	7202	2807	2217	3108	252	315	394	831	1009	666	207	229	263	1633	1244	2117	1644	1495	2592	1487	1514	1477	2252	4493	2128	6364	3713	5764	5881	3473	20750	2510	1613	2552	564
AAVS1_L2_NAPA_R5	1456	1714	1010	1067	997	1231	1649	808	1723	61	83	10	3839	3431	3991	1875	2434	2944	79	9	35	116	299	284	37	31	207	1350	628	1572	988	572	795	914	688	1173	1048	3099	1412	4624	3224	4336	3908	2622	13144	954	1012	1027	151
AAVS1_L2_NAPA_R6	426	394	597	419	357	805	476	168	545	55	18	8	885	555	996	566	331	466	27	27	12	61	133	100	64	32	38	531	843	891	500	328	598	429	340	435	1192	1575	381	2840	589	1150	1150	844	15702	648	648	1071	68
AAVS1_L2_NAPB_R4	1473	3537	2827	1596	907	1329	2161	1365	2368	1264	665	1152	3456	2122	3350	2238	1379	2593	2189	706	1646	2002	2966	1607	1211	1352	406	2401	1653	3287	2047	1759	1856	1787	1384	2116	2759	4076	3481	6829	2772	4718	4453	3095	15988	2710	1726	2030	842
AAVS1_L2_NAPB_R5	2063	1751	2676	702	779	1321	1657	1396	1251	59	85	137	3869	4530	5888	2277	1489	2743	2189	834	1984	994	2783	1946	543	559	238	1458	1089	1613	1746	957	1988	1258	1386	1802	1277	2786	1927	1864	3439	4474	4126	3027	11924	1838	1208	1469	541
AAVS1_L2_NAPB_R6	1386	3160	3641	1352	669	1171	3147	1818	3278	143	137	94	3190	2756	3571	2660	1200	3480	2180	708	1881	830	1526	1789	539	493	555	1554	1404	2556	2047	1568	2621	1263	1521	1285	1739	3043	3604	1282	2593	4845	4670	2987	12335	1730	1157	1765	1087
AAVS1_L2_NEDD8_R4	2979	4390	4514	677	694	918	598	468	706	449	183	346	2187	2599	3030	1606	1157	1911	895	440	570	913	1767	1867	325	305	182	1946	1925	2933	1208	736	1238	1328	1220	1422	2264	2753	1172	3350	3035	4091	3347	2368	9122	2099	1961	2119	451
AAVS1_L2_NEDD8_R5	2598	3967	3767	417	498	646	1658	735	2115	32	17	43	1327	842	1338	1079	859	1500	132	16	212	753	919	486	150	171	106	3159	1947	2676	1289	728	1493	1018	731	1463	3100	2598	2458	2430	1508	3858	3590	2270	16038	3880	1767	2622	508
AAVS1_L2_NEDD8_R6	3203	3644	3622	802	960	755	541	389	935	28	20	192	3104	2270	3002	1565	1323	2075	27	5	92	515	367	448	33	489	64	2959	2496	3359	1239	849	1459	909	1052	1263	2636	2724	730	3473	2092	3318	3150	2240	15899	4078	2134	2638	202
AAVS1_L2_NEK1_R4	1973	2313	2385	954	544	1078	1120	852	2543	345	106	259	3198	1852	3319	1210	901	1205	420	175	514	543	963	781	163	192	251	1545	852	1507	1406	923	1640	1025	1306	1383	1468	2498	1883	3439	2804	3663	3651	2511	17582	1848	1118	1217	589
AAVS1_L2_NEK1_R5	2045	1852	2426	556	934	1137	1321	929	1833	469	439	677	1594	1003	1978	2166	1249	1949	1624	447	1304	1822	2180	1400	777	1148	1000	1535	967	1880	2006	1157	2340	1078	1536	1634	1661	2936	2137	2938	1216	4166	3976	2473	25129	2139	1397	1607	945
AAVS1_L2_NEK1_R6	3020	2895	2236	962	1096	1817	1758	835	2268	111	93	76	3221	2025	3118	2303	1315	2743	803	256	396	842	718	997	612	579	450	1311	859	2563	1850	1167	2446	1744	1380	1820	2390	3719	1846	2835	2695	4632	4576	3200	24341	2096	1708	2238	937
AAVS1_L2_NEK3_R4	2117	2904	2131	1505	1151	1054	4124	2142	5574	1253	749	642	4594	4225	6688	3548	1946	3531	2878	1024	1791	1676	2007	3368	1358	1027	879	1539	963	2188	2371	1737	3765	1959	2657	3252	1608	3746	3553	6724	3223	4929	5159	3935	21656	1510	1295	1577	870
AAVS1_L2_NEK3_R5	2191	2249	4505	639	416	795	2398	1609	3406	195	187	322	2998	3028	4294	1971	1406	2022	2138	428	624	1301	1478	1392	208	568	347	2429	1449	2394	1524	790	1632	1152	1093	2009	1889	2562	2443	1833	2279	3771	3357	2529	8196	2719	1335	1778	828
AAVS1_L2_NEK3_R6	2149	5431	5865	573	825	810	928	505	1337	132	72	150	2315	1872	2248	1206	1206	2089	811	428	868	1010	1497	2190	252	483	314	3590	1902	3708	1426	870	1900	1199	1476	1513	2812	3162	1388	1511	2258	4196	3709	2579	9937	2995	2356	2703	871
AAVS1_L2_NEK5_R4	2753	1764	3452	1246	709	722	879	677	1673	1420	545	1237	3303	3027	3367	1780	1710	2715	2246	726	1153	1726	2217	1633	497	432	455	1641	854	2527	1475	1417	2398	1014	1116	1800	1717	2882	1305	5683	2156	3723	3744	2493	9098	1982	1616	1800	619
AAVS1_L2_NEK5_R5	4184	3159	7218	797	470	816	1787	1728	2470	566	277	159	3310	1535	2205	1052	2213	2760	844	382	697	1447	1370	1353	118	200	241	3691	2771	4639	1237	690	1569	857	1040	1101	2392	1893	1546	2386	1531	2932	2642	1842	6704	4161	2568	3337	771
AAVS1_L2_NEK5_R6	4004	4253	4287	597	500	967	1136	803	1270	531	37	167	1915	1539	2185	1644	1527	2843	1570	890	1127	1106	1605	1258	721	611	328	2451	1954	3526	1983	1172	1519	1180	1418	1839	2863	2624	1032	763	1198	4354	3597	2494	15606	2924	1661	2086	1057
AAVS1_L2_NNMT_R4	3229	3850	4457	785	357	803	331	486	542	745	481	325	659	1783	880	1674	876	1948	1918	1001	1064	1878	2098	2300	277	174	222	3189	1923	3709	1479	1555	2328	1433	1272	985	2722	2011	894	3426	786	3432	3649	2227	5340	3319	1798	2464	1182
AAVS1_L2_NNMT_R5	2384	3681	5462	1064	511	639	969	483	1834	254	124	261	1764	1836	1236	1594	894	1585	2331	504	1083	967	1914	2739	680	771	706	2529	1972	3668	1470	1052	2127	1576	1473	1698	1960	2499	2382	1660	1532	3828	3560	2475	16371	3137	1854	2741	880
AAVS1_L2_NNMT_R6	1814	2274	3092	1336	1304	1245	973	1065	1321	1749	866	865	2823	2080	1634	1234	1531	2114	1880	923	1698	1166	2259	1535	1040	1208	1156	2001	1201	1362	1815	1010	2422	1055	1623	1758	1738	3170	2204	7082	1865	4454	3670	2936	20949	1643	1087	1879	836
AAVS1_L2_NPBWR2_R4	3627	4135	4599	1014	1188	1398	554	671	1595	1080	550	630	4194	3042	3618	3253	2379	3147	2453	788	1442	1932	2627	2242	1001	1854	1091	2778	2332	3362	1950	1077	2819	1669	1549	2321	3009	3879	985	4940	2926	5726	4600	3104	31556	3667	2188	2997	724
AAVS1_L2_NPBWR2_R5	3665	3690	6573	857	1080	1195	2763	1511	3540	545	364	437	3065	2676	4653	2292	1648	2363	2278	649	1311	2374	2617	2459	712	899	446	2527	2017	3798	2544	1358	3147	1874	1647	1891	3029	3239	3732	1956	2934	5182	4596	3376	18062	2795	2590	3855	1101
AAVS1_L2_NPBWR2_R6	3975	4345	3936	933	845	1100	2216	1259	2814	377	219	381	3031	1931	2416	1782	1442	2419	1723	930	1273	1966	1546	1973	665	254	568	2756	2113	2904	1791	1525	2762	1552	1123	1965	2598	3037	2796	1922	1457	3570	4086	2397	13113	3247	2084	2895	653
AAVS1_L2_NPFFR1_R4	3451	4388	4291	1347	1101	1504	1613	1202	2261	1341	407	827	3196	1408	2905	2198	1776	4047	2490	526	1800	1947	2227	2845	742	952	858	3657	2522	4244	2153	1303	3064	2213	2127	2439	3418	4365	2371	6014	2674	5674	5208	3721	18723	4007	2261	3470	915
AAVS1_L2_NPFFR1_R5	3873	3349	3388	1235	1016	1398	780	453	1198	438	206	761	3570	2414	2694	2790	1735	3108	2355	871	1615	2002	3192	3008	949	1009	1021	2808	1756	2640	2317	1702	2646	1721	1913	2205	2615	4523	1207	3523	3373	5879	5256	3432	23239	3382	1420	2908	841
AAVS1_L2_NPFFR1_R6	5237	5153	6766	570	413	533	348	82	296	328	78	94	802	731	1302	471	383	626	1023	345	1199	877	2228	834	699	490	548	3733	2734	4404	1262	539	1360	942	919	1141	3540	1971	777	2113	2598	3056	2689	2009	13352	4192	2169	3308	615
AAVS1_L2_NPFFR2_R4	2880	5295	2630	787	524	697	1030	637	2224	151	406	441	2921	1844	2709	1545	1199	2232	1492	458	1446	1428	2287	2654	761	552	237	2746	2029	3464	1413	774	1550	1557	1232	1541	2499	2140	1645	2840	1656	3512	2906	2144	10681	2128	1657	2899	589
AAVS1_L2_NPFFR2_R5	3092	4214	5554	968	933	941	1240	649	2562	455	583	437	3376	2039	1886	915	902	1992	1455	603	1421	830	1948	1404	613	746	461	3232	2040	3305	1923	1121	2338	1095	1110	1443	2946	3174	2428	3907	2083	4060	3766	2223	17977	4321	2443	2873	653
AAVS1_L2_NPFFR2_R6	3642	4549	6194	771	669	1009	797	537	961	512	169	277	2995	2713	3939	2486	2062	2896	1870	473	990	939	1464	1480	473	495	475	3276	2322	3976	2039	1108	2080	1425	877	2435	2827	3322	1681	2710	2972	5801	4105	2747	17516	4176	2225	3306	988
AAVS1_L2_NPM1_copy_R4	1265	2001	1783	698	1128	616	1595	988	2300	884	265	564	4815	3317	3471	1182	1048	1962	626	94	240	690	794	873	183	84	101	808	665	805	892	599	1368	601	622	652	1623	2548	2545	5212	2340	3052	3222	2229	6685	1630	866	1322	222
AAVS1_L2_NPM1_copy_R5	1280	1640	2352	0	1	0	3	1	1	0	0	0	2	4	7	3	0	3	1	0	0	0	0	1	0	0	0	955	775	1397	2	0	1	1	1	0	1925	1	0	0	8	10	2	12	24	1793	1101	1290	0
AAVS1_L2_NPM1_copy_R6	1818	2352	2753	651	840	1453	994	441	1316	851	556	782	2703	3499	3578	1979	1536	1513	726	415	518	837	1072	870	316	168	166	1454	1175	2228	1282	907	2033	981	1034	1096	2537	2549	1760	9576	2478	3937	3628	2399	11931	2098	1616	2507	648
AAVS1_L2_NPM1_R4	585	992	1327	657	685	982	1460	477	1364	180	80	267	3608	2898	3651	1422	1544	2148	331	98	270	610	874	410	169	207	128	359	616	641	758	465	702	939	581	809	694	2641	1556	6950	2811	4073	3456	2710	20009	882	566	812	252
AAVS1_L2_NPM1_R5	1856	2407	3363	597	704	668	598	205	820	518	128	287	1359	1105	2196	757	686	1168	462	134	137	439	593	710	188	119	200	1689	1043	1998	1033	785	1050	599	807	791	3309	2343	1654	4942	1581	3214	2425	1876	11703	2989	1780	3600	175
AAVS1_L2_NPM1_R6	527	1407	1302	1072	768	1380	1715	694	1957	121	83	122	3910	3518	4201	1731	1238	1777	465	139	373	451	460	786	143	239	187	468	502	677	1085	661	1306	710	908	677	1565	3278	2169	5033	4093	4229	4437	2807	22055	979	750	1226	299
AAVS1_L2_NPY2R_R4	720	1326	1184	813	794	617	682	382	904	400	263	358	4306	3648	4084	1259	863	1195	1168	528	1342	826	1651	748	592	767	347	517	480	832	1388	907	2117	973	1310	1033	647	2412	874	1538	3066	2775	3025	1937	16778	853	322	387	1121
AAVS1_L2_NPY2R_R5	1938	2836	3275	1534	1242	1485	3064	1394	4318	1073	742	661	5222	3585	4939	2489	1741	3191	2251	1113	2375	1903	1746	2579	589	865	843	1868	1296	2131	2286	1702	2963	1713	1895	1954	1864	3427	3307	5885	3259	4767	4480	2803	14203	2327	1424	1515	1366
AAVS1_L2_NPY2R_R6	3710	3643	5287	979	1054	730	2640	2083	6909	668	655	313	2785	2223	2731	1744	2118	2883	2566	859	1452	1367	1808	2066	566	1013	584	2409	1926	3403	2043	1260	2680	1193	1349	1744	2554	3456	3105	3077	1987	4496	3974	2439	13360	3190	1791	3010	1089
AAVS1_L2_NR2E1_R4	3445	5771	4233	1320	1331	907	1823	1100	1968	645	284	491	5843	3926	5166	2554	1942	3048	3512	741	2299	1310	3104	3728	1323	1351	1398	3685	2108	3819	3303	1947	3870	2311	2301	3216	3745	4366	2333	2842	4287	5738	5936	3873	25224	4130	2605	3936	971
AAVS1_L2_NR2E1_R5	3062	2502	3895	1032	1358	1405	2301	1173	3268	945	662	897	4444	4093	4435	2335	2494	2765	3044	815	2150	1747	2825	3909	1679	1575	1103	2675	1618	3036	2143	1592	3346	2338	1950	2696	2541	3920	3306	6659	3615	5135	4806	3488	27759	2834	1773	2491	1094
AAVS1_L2_NR2E1_R6	3466	2549	3881	712	573	655	1227	889	1848	229	90	234	2188	1442	1322	993	664	1571	1091	272	605	895	2041	1810	509	1030	671	2540	1633	3262	986	689	1292	1220	1644	1576	2750	2162	2021	1082	1483	2765	2456	2139	15677	2345	1443	2081	357
AAVS1_L2_NR2F1_R4	2338	3962	4119	780	898	686	1345	999	2074	492	184	321	1323	1160	1124	961	888	1948	1527	507	1108	1635	1927	2077	1391	907	677	2450	1533	2808	1420	995	1996	1146	1366	1498	2349	2939	2767	2729	1364	4275	3830	2702	20789	2688	2228	2610	803
AAVS1_L2_NR2F1_R5	3639	4052	4108	1103	1249	960	883	756	1398	48	170	240	1536	1269	2709	1524	977	1952	1083	447	880	1128	1238	1533	385	610	409	2638	2008	3491	1634	1378	2209	1289	1771	1663	2613	3294	1469	1771	2115	4424	4603	2971	18169	3109	1841	2599	947
AAVS1_L2_NR2F1_R6	1196	2072	1088	1552	1371	1258	1495	866	1602	539	388	199	4264	3665	5675	2363	2382	2748	1392	411	993	2299	1638	1727	456	603	514	987	805	1364	1733	986	2062	1537	1595	1225	1022	3823	1924	5614	2957	5003	4408	3321	16815	1041	1023	1243	738
AAVS1_L2_NR2F2_R4	3213	4144	4312	1404	829	1393	2819	1365	1984	679	316	554	4685	3450	4313	2016	1602	2591	864	398	406	1098	1123	1318	403	386	185	3030	2118	3891	1346	1018	1643	1420	1076	1486	2735	3019	2664	4456	2653	4038	3487	2577	11690	3543	2152	2596	466
AAVS1_L2_NR2F2_R5	1235	2800	3750	575	1001	629	2311	1000	2480	78	119	176	2677	2070	2377	967	1317	1699	537	265	774	776	1488	780	481	355	137	1987	1362	2534	1067	902	1265	822	1149	1383	1917	2042	1880	954	1622	3192	2748	1910	10884	1837	1252	1964	446
AAVS1_L2_NR2F2_R6	2114	3841	4596	923	1091	947	503	127	584	144	110	223	3638	2167	4028	2654	1401	1658	1465	399	1100	1258	1116	1776	569	399	466	2870	2332	3261	1450	954	1650	1302	893	1813	2940	2614	1082	1801	1808	3830	3073	2419	13442	3311	2134	2468	420
AAVS1_L2_NRAS_R4	122	69	123	498	619	905	698	584	1130	41	19	54	3440	1833	2555	959	719	996	98	41	19	161	221	98	80	125	78	388	463	572	1155	999	1435	978	956	1284	1823	2729	4207	1049	2496	3976	4340	3148	14456	2520	1009	2155	828
AAVS1_L2_NRAS_R5	251	1173	112	503	657	392	791	379	772	0	2	0	1547	1317	2059	790	363	918	19	14	21	0	16	6	1	8	9	919	404	1153	482	259	630	244	371	394	1696	2098	1890	4353	2428	2308	2321	1708	10317	2016	714	1375	317
AAVS1_L2_NRAS_R6	2745	2063	3917	770	717	682	1592	1102	1884	0	4	0	1318	1599	1918	718	993	1296	7	16	7	93	0	7	1	6	4	1733	1847	2064	312	319	430	310	355	264	1687	2469	2103	3111	1461	3197	3107	1956	12136	2361	1107	2166	395
AAVS1_L2_NXT1_R4	6118	5576	5177	898	1427	1179	2414	1601	3246	1408	582	531	2965	2518	4831	1918	1606	2100	1394	1218	1431	1168	1325	3242	1063	841	992	2970	2349	4384	2133	1356	2758	1466	1526	2108	3320	4444	3087	3349	3343	5219	4874	2969	23432	3659	3053	3376	442
AAVS1_L2_NXT1_R5	1276	3063	2429	1129	1502	1984	3691	1873	3346	1532	1336	743	4242	4129	4919	2343	2091	2571	2458	860	2014	1838	1925	3343	423	426	360	1391	1316	1793	2949	1933	3583	1907	2053	2556	1760	4586	4255	6493	3297	5300	5692	3681	11626	1583	1123	1836	977
AAVS1_L2_NXT1_R6	2522	4807	2882	1040	530	1135	1484	836	1962	514	364	388	5261	2882	3936	1895	1837	2562	1903	416	1440	738	1352	1682	342	676	538	2851	1999	4156	1733	1161	2656	1634	1449	1360	2943	2909	1397	3391	2475	4179	3855	2708	16122	3395	1892	2940	544
AAVS1_L2_NXT2_R4	1659	2162	2022	912	890	1399	2189	1238	2474	1659	876	1248	2981	3051	2654	1738	1745	2921	1481	690	1484	1769	1826	1459	894	1289	842	1789	1368	2623	1522	1120	1801	1023	1459	1876	1861	3225	1774	8176	2382	3248	3491	2562	21101	2367	1446	2278	700
AAVS1_L2_NXT2_R5	2128	3070	2498	764	860	686	889	554	1976	133	189	249	1741	1364	2489	1511	1010	2072	2196	635	888	1369	3128	3089	501	425	357	1422	893	2314	1722	1301	2065	1149	1382	1637	1845	2824	2019	1815	2245	3714	3239	2528	13503	1640	955	1427	672
AAVS1_L2_NXT2_R6	1959	2001	2157	557	674	702	726	601	1934	674	421	449	3080	1828	2432	1600	1107	1576	1577	478	800	1035	1440	978	411	356	199	1559	1057	1732	1379	733	1898	804	826	1254	1482	2090	1696	5204	2136	3129	3119	1947	7270	1568	1263	1535	678
AAVS1_L2_OPRM1_R4	1570	1992	2439	768	758	1054	2319	1530	2832	449	64	187	2235	594	1347	1351	1276	1567	2936	627	1217	1183	1333	1533	472	485	185	2295	1212	2322	1482	1254	1584	1040	1160	1969	1809	2824	3621	668	1576	4087	3838	2258	7936	1995	2187	1793	912
AAVS1_L2_OPRM1_R5	3067	3896	5807	1047	998	873	1527	1028	2544	758	244	392	3565	2457	3126	2176	1393	1737	1520	997	1761	2174	2651	2430	1142	523	481	2381	1728	3281	2113	1340	2563	1971	2069	2285	2481	3257	2308	4032	2892	4312	4292	3123	17449	2895	1850	2393	971
AAVS1_L2_OPRM1_R6	1197	1573	1608	1352	1031	1338	1660	1201	1706	1499	520	735	3107	1699	3160	2140	1503	4162	2308	792	2161	2572	3049	2803	835	625	519	908	886	1513	1923	1463	3175	2044	1859	2370	1467	3969	2194	6175	1964	5038	4733	3078	13857	1462	1251	1439	1052
AAVS1_L2_OTX1_R4	3506	4536	4131	1285	712	972	1915	1194	2215	525	322	707	4852	3860	4460	2881	2249	3243	2735	919	1954	1906	1754	3351	844	1098	786	2613	2156	2697	2547	1411	2664	1694	1822	1898	2278	3877	2309	3531	3374	5427	4831	3267	22876	3360	1906	3054	945
AAVS1_L2_OTX1_R5	5731	4509	4697	791	1053	959	1608	1255	2300	666	769	942	3897	2761	3477	2292	2239	2420	2600	577	1208	954	2982	2239	1278	483	506	3144	2137	3774	1764	1356	2535	1399	1565	1512	3379	3117	2565	4398	2309	4429	4527	2797	18245	3829	2925	3778	783
AAVS1_L2_OTX1_R6	3334	3718	2619	1467	942	1520	2058	1043	2795	2133	624	1321	4282	3777	4274	2391	2036	3717	2783	943	2152	2234	2892	3528	1097	941	1243	2039	1609	2578	1872	1310	3199	1499	1747	1741	2017	4080	2178	7598	2222	5601	4481	3403	20789	2127	1703	1994	1078
AAVS1_L2_OTX2_R4	1790	1781	2169	1416	1101	1191	3123	1972	4396	198	643	729	4284	3573	3169	2287	2096	2476	1741	574	1251	1759	1403	1662	900	1233	866	1940	1377	2359	2143	925	2441	1111	1658	1540	2199	3595	3629	3689	2824	4990	4445	2799	21541	2268	1715	1618	965
AAVS1_L2_OTX2_R5	2017	2223	2189	968	955	861	1580	741	2562	676	292	292	1614	1336	1042	1168	1353	2572	1295	394	1575	1260	1947	1684	622	412	436	1829	1326	1322	1601	1216	2468	1822	1363	1824	1502	3403	2350	3676	1781	4041	4363	2837	15921	1667	1142	1610	821
AAVS1_L2_OTX2_R6	3587	3880	4402	571	584	788	1217	1304	1710	1444	803	1734	3086	1916	1780	920	972	1321	1911	587	1248	1119	1760	1739	818	743	1206	2501	1740	3835	1625	953	2038	1299	1046	1460	2337	2629	1806	10104	1846	3439	3757	2312	19870	3462	1811	2771	918
AAVS1_L2_P2RY13_R4	3075	5050	4783	888	929	763	902	646	1569	1510	485	612	948	1294	1018	1247	869	1406	1729	487	1090	874	2139	1718	432	878	854	3374	2236	4370	1750	963	1889	1518	1157	1292	3403	3018	2890	5478	1552	3886	3739	2520	13557	4097	2514	3470	833
AAVS1_L2_P2RY13_R5	2114	1487	1935	692	908	869	2298	972	2740	597	275	400	1253	1055	1762	999	1201	2037	1480	788	1055	842	1988	1761	533	862	562	1380	683	1485	1766	814	2147	849	1052	1214	1150	2819	2962	2992	1441	3251	3082	2145	13983	1698	814	1374	501
AAVS1_L2_P2RY13_R6	1907	4181	4218	687	938	920	685	469	661	141	339	217	3633	2858	2928	1661	1266	2288	1515	561	760	1690	2035	2259	287	622	567	2442	1654	2911	2148	993	1321	1657	1474	1547	2378	2520	429	2230	2051	3936	3187	2345	10721	2636	1474	2324	816
AAVS1_L2_P2RY14_R4	2654	4002	5389	743	1297	1359	2042	1156	3537	872	548	843	3911	3082	3930	2236	1176	2381	1819	1189	1724	1366	3467	2159	808	869	899	2106	1310	2580	2388	1518	2495	1481	1714	1844	2022	3863	3144	3637	3820	4734	4452	3185	17701	2939	1451	2384	890
AAVS1_L2_P2RY14_R5	2275	4159	4574	882	695	804	2770	1751	3301	614	360	508	2676	2639	3313	2030	1769	2904	2408	620	1283	2140	3548	1375	555	436	239	2427	2139	3447	1840	1018	2217	1545	1591	2144	2548	2631	2522	3680	2608	3778	3309	2451	10896	3571	2050	2633	1045
AAVS1_L2_P2RY14_R6	1116	1526	2041	1256	1173	1937	3582	2383	6341	683	532	422	4275	4789	5134	2430	2045	2326	2296	907	1236	1074	2944	2913	949	941	674	1279	696	1622	2066	1391	2483	1053	1554	1885	1019	3393	4015	3234	2588	4788	4077	2722	18616	1866	894	1464	745
AAVS1_L2_PACSIN1_R4	5401	4701	5579	868	944	814	2114	1993	3701	644	470	443	1905	2278	1313	879	1268	1721	1194	560	663	1130	1413	1899	108	383	153	3176	2150	4012	1179	649	903	1326	1361	1562	3079	1797	1804	3842	1334	2809	2792	2527	11020	4347	2286	2891	414
AAVS1_L2_PACSIN1_R5	1884	3448	3608	1176	1185	1389	4595	1778	4306	392	163	457	7527	4807	5843	3205	1842	2943	2000	737	2087	1203	2061	2957	950	1361	1118	2414	1815	2815	2291	1790	2737	1300	1590	2357	2156	3530	3683	2763	3601	5180	4939	3188	23273	2860	1777	2044	1002
AAVS1_L2_PACSIN1_R6	4281	6486	6666	1119	1030	1514	3511	1411	3856	811	340	497	5401	5188	5413	3021	2194	3349	2015	542	746	1478	1569	1521	823	448	450	4195	3122	4549	2129	1272	1961	1497	1408	1884	3465	3605	3135	5208	3085	5572	4449	2927	22418	5019	2849	3749	597
AAVS1_L2_PACSIN2_R4	3778	5146	5981	424	576	610	581	495	847	392	203	369	1789	1223	1712	1023	762	1070	629	389	628	510	426	1278	233	293	236	3025	2626	4095	1137	671	1594	1180	796	1283	3164	1919	723	1795	1442	2725	2541	1888	9142	3680	2701	2455	650
AAVS1_L2_PACSIN2_R5	2200	2692	1978	770	709	923	1620	1060	3195	617	376	680	4521	3113	4074	1595	1497	2851	1419	477	1104	1288	1601	1900	548	507	299	1966	1264	2015	1437	1101	1958	1493	1482	1571	1755	2791	2423	3262	2517	4040	3659	2827	16743	2422	1742	1739	554
AAVS1_L2_PACSIN2_R6	2751	4821	5008	1371	1115	1066	1973	1088	2255	264	265	219	3711	2886	4022	1745	1188	1827	1758	752	1054	1707	2347	2640	419	615	315	2463	1918	3139	2154	1488	2342	2194	1862	2533	2859	4149	2799	1990	4090	5570	4932	3965	16153	3309	1888	2653	1147
AAVS1_L2_PACSIN3_R4	3529	3735	5296	1277	862	921	2706	1811	5002	459	393	299	5506	3383	3913	1184	1036	1988	1703	423	787	1672	1653	2200	326	516	410	3646	2161	3582	1191	1197	1807	939	1346	1022	2839	2484	3663	3078	3123	3588	3649	2193	15322	4088	2144	2904	462
AAVS1_L2_PACSIN3_R5	1787	5672	4986	535	565	819	1256	997	2218	410	454	837	3169	1237	2151	1149	958	1805	1304	795	688	1175	1760	1775	798	650	698	2770	1786	4308	1568	843	2032	1264	1305	1462	3231	2731	2805	5377	2053	3561	3676	2589	20682	3175	1601	2548	405
AAVS1_L2_PACSIN3_R6	2517	2943	3599	901	625	1211	688	564	1936	955	365	331	2070	2195	3096	1320	1746	2704	2172	1074	1901	1185	1855	1246	284	300	163	2134	1158	2625	1541	813	1804	1008	967	1610	2160	2489	1041	4087	1885	3391	3329	1997	7812	2557	1412	2742	717
AAVS1_L2_PAFAH1B1_R4	285	945	584	1044	1081	1003	1580	723	1906	321	86	278	1982	1516	2066	1581	1180	2131	331	61	201	556	929	954	294	292	202	496	543	573	1616	1000	1543	1327	1290	1815	1771	3479	3534	4687	1844	5032	4828	3436	17050	853	658	916	716
AAVS1_L2_PAFAH1B1_R5	48	38	37	767	770	772	2350	969	2556	45	3	27	3137	3064	3254	2336	2077	3491	26	37	49	258	250	211	32	106	98	148	40	113	1290	1067	1481	1045	782	1003	1575	2954	2120	5387	2451	4642	3830	3013	22302	446	250	265	355
AAVS1_L2_PAFAH1B1_R6	159	273	124	578	392	850	1574	1121	1850	482	187	366	5169	3415	2937	2645	1315	2114	2086	599	979	1774	2312	1684	696	940	738	198	113	459	1749	1197	2018	1802	1748	2072	2423	3114	1881	2314	2474	4221	3903	2902	16821	809	505	596	989
AAVS1_L2_PARP1_R4	2553	2768	3352	468	555	527	806	426	1571	838	268	668	1162	1422	1399	905	706	1290	1600	597	853	866	1613	2206	243	324	281	2324	1292	2670	1212	1165	2424	2060	1064	1306	2250	2620	1817	4601	2100	3259	3514	2123	8788	2861	1948	1426	741
AAVS1_L2_PARP1_R5	3787	5764	3924	696	1576	1100	3761	2187	3617	1233	572	653	6446	5567	7040	4790	2383	2793	2433	919	1608	984	2436	2599	853	1608	756	2741	1861	3209	2311	1630	2922	1699	1948	2217	2954	3756	4326	5059	3952	5539	5707	3164	16467	3427	1916	2432	1123
AAVS1_L2_PARP1_R6	2237	1902	2771	1765	1718	1662	2820	1544	3368	1207	708	1285	5030	4683	4820	4011	3259	4824	3292	903	1951	2359	4596	2791	1009	1356	1094	1933	1316	2504	2553	1966	3769	2163	2184	3118	1865	4725	2288	6323	3646	7708	6066	4247	22745	1623	1315	2126	1363
AAVS1_L2_PARP2_R4	2460	3613	2666	520	705	812	532	466	883	605	292	425	2076	1846	1742	1164	763	2591	1339	663	550	1142	1408	1374	728	661	201	2189	2021	3566	1561	867	1627	1112	1225	1254	2572	2660	980	3439	2157	3627	3332	2717	10964	3356	1612	2826	648
AAVS1_L2_PARP2_R5	3274	3984	4462	868	825	1019	369	408	747	887	409	730	1773	1646	1650	1190	1219	1238	1140	479	843	1499	1770	1499	213	181	196	3273	2185	3605	1120	985	1487	1112	1026	1131	3102	1889	1750	5348	1410	3070	2530	2100	6344	3369	2392	2854	488
AAVS1_L2_PARP2_R6	3073	2245	3699	1152	1395	1864	3649	1684	5511	1053	386	1095	3798	3854	4268	3475	1816	3040	1763	616	1650	1433	2276	2114	478	757	611	2214	1398	3206	2063	1516	2687	1888	1760	2554	2468	4402	3285	6877	3014	6227	5051	3659	19361	2867	1726	2913	747
AAVS1_L2_PARP3_R4	2459	5838	4851	1074	970	922	2039	1025	2907	739	851	504	2167	2600	2835	1504	1720	2590	1321	921	2033	1486	2797	1829	1111	833	769	2408	1870	3683	2336	1486	2726	1578	1609	2118	2149	3987	3832	4264	2067	5015	4848	3354	25543	2739	1674	2099	822
AAVS1_L2_PARP3_R5	3047	2366	2665	824	790	866	2776	1525	1647	714	177	392	2409	1555	2444	1927	1492	1855	1450	497	1221	1199	1638	2052	945	1325	891	1325	989	2023	2277	799	2221	1281	1272	2479	1595	3906	2365	2993	2406	4452	4101	2848	23585	1721	1045	1721	818
AAVS1_L2_PARP3_R6	2793	3849	3726	1294	1229	1064	3028	2220	4703	330	463	162	5096	3772	4366	3049	2023	2618	2127	1058	1072	1740	2398	4390	940	1651	1728	2177	1630	2334	2161	1936	2706	1401	2208	1915	2207	4138	3668	2199	2700	5572	5184	3474	27694	2768	1666	1988	1115
AAVS1_L2_PAX1_R4	1619	1332	867	896	837	899	2497	1623	2485	622	326	513	2405	2790	3325	1154	1180	2310	1575	491	1400	1523	1844	2092	650	985	418	961	677	1201	1620	1133	2342	1513	1220	1912	1211	2746	3721	3263	2938	3979	3815	2419	15523	1117	577	1027	918
AAVS1_L2_PAX1_R5	2896	4508	6051	953	964	1073	2334	816	2451	324	231	341	4904	3882	5279	2285	1910	2520	2219	848	1931	1878	2093	1323	1059	1007	627	3302	2305	4097	1855	1152	2671	1489	1694	1852	2897	3098	1681	2809	2982	4619	4240	2931	17422	4310	2453	3189	821
AAVS1_L2_PAX1_R6	5146	5740	7244	540	652	996	1184	1191	1680	229	317	648	1334	1566	1848	1053	1084	1139	1337	417	826	1561	1730	2833	518	416	393	3711	3019	5741	1293	886	1699	1561	1336	1344	3978	2337	1919	2801	1509	2931	2406	2230	11712	4285	2920	4165	766
AAVS1_L2_PAX4_R4	3801	4648	4122	557	1255	998	2146	1502	2354	665	475	770	3305	2614	4649	2143	897	2616	2779	653	2036	1395	2338	2639	1022	1096	792	2643	2105	3460	2856	1640	3131	1416	1496	1624	2966	3016	3307	4661	2788	4812	4462	3045	20378	3448	2357	3488	1109
AAVS1_L2_PAX4_R5	4858	7521	6247	868	493	957	2389	1495	2775	527	141	266	2588	2654	2018	1419	1700	2572	1703	428	1106	2516	2570	2288	538	534	445	2869	2373	4517	1446	1305	1934	1801	1455	1839	3609	3362	3571	2128	1751	4446	4124	3233	14043	4818	2978	3607	720
AAVS1_L2_PAX4_R6	2546	4788	2353	951	499	789	698	506	760	499	374	603	2453	2383	3134	1485	1070	1327	932	836	857	1171	1965	2035	676	896	689	2436	2116	3795	1583	1032	1476	1662	1445	2088	2479	2420	1308	4180	3360	3951	3704	2740	16215	3183	1587	3311	569
AAVS1_L2_PCBP2_R4	1403	1506	2095	269	506	804	1932	436	1172	165	8	86	1061	738	1233	873	691	1121	291	145	213	240	680	299	262	272	225	1669	1192	1818	1012	360	1176	540	747	710	2406	1836	1283	1026	992	2697	2604	1556	14806	1033	694	1026	147
AAVS1_L2_PCBP2_R5	1699	1287	4396	623	779	1148	321	176	359	118	61	106	1086	789	1351	742	425	1431	583	231	485	445	828	761	166	76	126	1476	1011	1758	998	525	1045	640	806	1213	1923	2737	877	2162	1964	3294	3106	2344	10726	1128	596	1156	224
AAVS1_L2_PCBP2_R6	1396	2175	3308	477	664	1096	554	348	865	86	192	121	1754	1052	1641	1351	727	1111	659	358	808	1144	872	925	527	793	690	1701	1013	1794	1154	837	1362	948	1041	1126	1606	2145	1282	2299	1969	3395	2711	1947	16627	1834	1097	1418	390
AAVS1_L2_PCCA_R4	3639	4575	3900	521	464	769	333	248	703	676	231	442	942	683	1194	912	582	1514	1247	536	1333	1064	1396	2213	329	645	487	2675	1679	3473	1627	889	2143	1341	1355	1514	2329	2664	1385	4000	1769	3912	3869	2363	11847	2604	2126	3012	706
AAVS1_L2_PCCA_R5	2247	1985	3075	769	790	787	1163	458	1187	829	437	883	3108	3314	4367	1774	1153	1800	1685	598	998	653	1705	1297	1039	1075	604	709	1187	1085	1216	993	1414	1331	1072	1460	1381	2769	2452	4023	2770	3510	3312	2092	21241	1640	974	1243	637
AAVS1_L2_PCCA_R6	1798	2082	2663	812	602	1081	1794	1034	2194	715	309	463	1861	1742	2469	1951	1181	1371	1301	657	1098	1332	1647	1178	360	570	214	1262	1169	2123	1783	1441	2407	1418	1178	2091	1959	3323	1791	3663	2181	4129	4329	2688	7558	2470	1243	1673	1152
AAVS1_L2_PCGF3_R4	2505	1941	3535	1061	875	1138	1487	945	1930	1195	589	1044	2173	1807	2674	1418	926	1953	1456	417	1217	833	2104	1727	528	1110	384	1680	1220	2507	1290	1374	2085	956	1118	1436	1935	3294	2076	5990	2034	4088	3649	2567	17944	2517	1209	1777	1087
AAVS1_L2_PCGF3_R5	2629	5947	7307	1207	844	729	1612	1274	3358	85	120	110	3427	2458	4630	1993	1368	1873	1961	636	1634	1528	2099	4312	1208	1041	908	2608	1842	3386	1615	1383	2469	1356	1456	2228	2982	3433	2430	1169	2311	4089	4352	3179	24547	3673	2272	3299	705
AAVS1_L2_PCGF3_R6	3571	3452	3391	1118	1074	1453	1862	982	2540	1274	616	750	3754	3788	4520	2697	1802	2414	1671	959	1724	1825	3049	3130	667	439	666	2928	2706	4198	1631	1372	1950	2031	1870	1909	2086	3723	2197	6464	3259	4885	4329	3405	10201	3637	2769	3462	722
AAVS1_L2_PCGF5_R4	1265	760	2608	769	662	1173	1044	555	1681	802	432	942	3833	3208	4278	1782	1343	2288	968	487	1477	791	1279	1749	347	385	779	828	965	1201	2064	934	2585	1327	1733	1960	1089	4095	2109	7728	3733	4891	4601	3055	16125	1115	886	1343	718
AAVS1_L2_PCGF5_R5	1668	1879	2639	380	673	986	1693	712	1462	34	182	54	2495	2188	2922	812	648	1253	791	360	894	1254	1125	1010	318	148	239	1610	869	1772	1223	872	1765	1023	780	1215	1713	2236	1808	2556	2293	3141	2775	1926	7778	1480	1432	1748	463
AAVS1_L2_PCGF5_R6	1813	2716	4519	519	670	677	1094	1081	1641	312	289	475	995	701	852	1730	855	1164	1352	565	844	638	1220	1103	950	359	204	2283	1812	3945	1761	1074	2012	860	776	1206	2997	2312	1906	4788	1073	3334	3230	1868	13182	3902	2460	3127	836
AAVS1_L2_PCSK2_R4	1645	2326	2514	525	661	648	2128	1294	2467	722	129	496	3378	3397	3146	1712	989	2324	1496	1118	863	1486	2005	2095	579	526	608	2002	1020	1931	2010	988	2371	1166	1430	1616	1728	1950	3005	2242	2651	3525	3455	2436	13112	2006	1173	1813	963
AAVS1_L2_PCSK2_R5	1964	3788	2568	1145	873	899	2386	1400	3909	411	597	451	4502	2365	2704	3753	1785	2709	2797	368	1551	1925	2400	1824	1303	349	756	1879	1268	2469	1689	1179	2272	1618	1719	1515	1866	3572	2294	4171	2278	4374	3939	2758	18006	1703	1235	1859	857
AAVS1_L2_PCSK2_R6	3386	4684	2286	1718	1093	1432	1747	1970	3214	1238	683	1184	6743	4993	4702	3133	2501	3441	2372	840	1919	2291	2299	4624	920	1065	750	2212	1743	2293	2515	1725	2595	2193	2151	2861	2610	3770	2102	5650	3233	5598	4995	3846	22469	2131	1783	2389	1387
AAVS1_L2_PCSK6_R4	1652	3302	2832	886	1032	977	1138	815	2368	1213	848	904	3321	2798	3144	1874	1368	2038	3123	450	1482	1965	1397	1315	663	472	391	2358	1492	2638	2379	1384	1907	1519	1459	1645	2167	3353	2235	6493	2537	4935	4506	2796	12861	2358	1517	2009	794
AAVS1_L2_PCSK6_R5	2445	6612	4257	613	756	472	1621	1562	2487	266	224	109	2181	1398	1797	1324	1428	1846	913	657	1246	1213	1535	1660	85	166	124	3220	2417	4480	1455	1249	2145	1176	856	2068	3676	2415	3239	2548	1790	3952	3780	2493	6492	3826	2437	2699	730
AAVS1_L2_PCSK6_R6	2343	1966	2657	1484	940	753	2789	1598	4128	24	102	103	6508	5274	5478	1221	1509	2903	3022	1008	1619	1577	1348	2681	927	984	414	1817	1288	2381	1863	1459	2926	1319	2034	1584	1720	3283	3123	1516	3816	3478	4449	2728	16423	1826	1028	2060	982
AAVS1_L2_PDE6G_R4	2763	5573	8666	540	1000	1107	1258	599	1565	501	323	466	2236	2005	1908	1345	1131	1316	1057	440	1221	1262	1316	1953	497	474	452	3805	2340	4793	1511	830	2317	1172	1156	1632	3413	2724	3581	5264	2310	3940	3795	2595	13091	3847	2367	3388	529
AAVS1_L2_PDE6G_R5	3231	2529	3602	708	498	776	2440	1839	3766	250	108	197	5431	3874	3026	2083	1975	2309	1066	278	872	747	836	1143	317	488	286	2057	1541	2989	1066	629	1379	840	773	926	2307	2190	2392	1494	2755	3545	2824	1803	12176	3033	1997	2497	295
AAVS1_L2_PDE6G_R6	2306	2125	3887	833	836	1322	1042	575	1664	761	326	359	2271	1550	3288	2161	1860	2375	3040	384	1324	2155	1719	2571	781	637	1321	1976	1226	1718	1980	1197	2437	1667	1349	2044	1579	3676	1481	6397	2668	4873	4244	3180	17230	2415	1205	1503	841
AAVS1_L2_PDE6H_R4	3156	2056	5126	1388	1052	872	1371	1196	1736	1619	616	1131	3508	1587	2135	1676	1342	1960	1865	382	1115	963	968	1753	533	180	266	2231	1791	2909	1667	942	1860	1226	918	1530	2362	3303	2181	7457	1831	4323	3706	2255	10271	2479	1877	2283	841
AAVS1_L2_PDE6H_R5	2874	3424	5051	520	504	841	818	354	940	351	221	530	2048	1309	2564	957	1094	1272	1167	500	690	1457	2678	1723	894	462	381	2353	1417	2783	1359	790	1957	1080	1198	1342	2597	1988	1403	2848	1715	3111	3315	2239	13613	2076	1551	2260	609
AAVS1_L2_PDE6H_R6	3635	4395	3982	746	1019	1102	3088	1604	4559	83	123	58	3774	3011	2749	1511	1320	1962	1697	554	1234	989	1278	1232	965	643	1139	3188	1858	3158	1763	1117	2304	1133	1243	1505	2643	3249	4675	1641	2955	4661	4190	2539	20050	2803	2067	2671	906
AAVS1_L2_PFKFB3_R4	3479	4446	4107	1136	1288	1095	1275	687	1932	1220	501	783	4517	4046	3813	1799	1443	2500	2676	1047	2619	3603	2855	3465	1058	1341	1473	2335	1449	3077	2202	1537	2703	1890	1371	2564	2270	4158	2156	3956	3312	5443	5434	3843	20723	1780	1789	2505	672
AAVS1_L2_PFKFB3_R5	3852	6249	7740	531	549	629	1448	945	2355	116	50	130	2286	1809	1202	1189	1486	1473	1835	767	1426	1082	1426	2313	780	605	736	3594	2799	4129	836	860	1305	1109	1031	1301	3233	1818	2124	1035	1456	2668	2640	1993	12093	4495	2711	3584	812
AAVS1_L2_PFKFB3_R6	5484	8361	8269	707	1436	978	1325	1361	3024	1081	448	659	3606	1887	3292	2072	1162	2601	2570	717	1673	2358	2015	3298	810	582	335	5144	2551	4256	1614	1113	2461	1110	1140	1628	3698	2695	2295	3269	2519	3796	3661	2379	8408	4420	2542	3148	676
AAVS1_L2_PFKFB4_R4	4176	2468	3002	530	753	1003	898	850	1035	343	319	254	2662	1811	2060	1307	1010	1505	1177	526	650	1175	1148	1497	960	601	686	2266	1397	3378	1471	979	1506	1175	1084	1331	3125	2704	1459	2251	1863	3219	3186	2392	11262	3393	2082	2029	813
AAVS1_L2_PFKFB4_R5	1987	5560	2964	454	641	572	1213	685	2497	435	224	275	644	900	1127	983	986	1411	1611	375	761	602	1020	1217	478	767	502	2457	1558	3056	1341	615	1109	794	1072	960	2566	2317	2403	3115	888	3025	2713	2009	15725	2606	1534	2656	486
AAVS1_L2_PFKFB4_R6	2240	2386	2322	1704	1720	891	1106	570	1859	1529	609	1076	3387	2486	4044	2914	2131	4065	1676	509	807	988	1460	1343	707	692	574	2343	1892	2834	1626	1053	2359	1096	1221	2105	2421	4411	1054	7013	2366	4705	4035	3026	18848	2691	1738	2998	768
AAVS1_L2_PFKL_R4	5319	5720	7553	1043	1043	980	2906	1543	3357	905	275	1025	2518	1759	3259	2558	2681	3061	2352	828	2182	2415	2694	2468	1219	954	1081	3822	3155	4652	1988	1085	2643	1548	1367	1878	3556	3293	3052	3900	1868	4946	4512	2971	21581	4314	2878	4343	1342
AAVS1_L2_PFKL_R5	3751	5301	3813	728	886	1114	2126	799	1752	631	358	1202	3699	3756	3982	2605	1237	2455	3097	808	2118	2134	2734	2366	326	603	549	3264	1927	4029	2486	1531	3244	1820	1485	2147	3146	3377	2145	4266	2769	5568	4880	2966	13068	3616	2461	3295	971
AAVS1_L2_PFKL_R6	5081	4635	3931	1261	1628	1664	2339	1684	3364	904	485	831	3875	3558	4144	1476	1396	2864	1876	953	805	2051	2061	2019	975	702	766	2664	2024	3642	1739	1285	2559	1709	1821	1812	3300	3507	3739	3905	2675	5203	4827	3069	15869	2862	2102	2721	1066
AAVS1_L2_PFKM_R4	1616	3809	4239	612	669	394	626	271	952	112	122	128	2159	1835	2413	647	665	1297	1253	234	922	879	643	503	243	524	225	2686	1461	3224	887	504	1120	659	566	855	2518	1909	603	1773	1627	2345	2412	1600	13910	3268	1404	2634	428
AAVS1_L2_PFKM_R5	766	1126	951	494	368	626	781	545	1527	521	99	190	627	586	894	1133	951	1463	630	317	344	895	646	1071	270	131	161	1074	612	968	1000	765	941	706	835	848	614	1563	1796	2273	682	3061	2465	1848	4154	512	562	732	590
AAVS1_L2_PFKM_R6	2107	2906	2792	1257	1065	647	2515	1766	3001	370	249	209	3693	3228	3720	1686	1471	3056	1242	355	643	1180	1090	1583	173	268	205	2397	1667	2830	1173	1150	1908	1116	1175	1068	2395	2994	2528	2514	2009	3965	3584	2442	8032	3174	1506	1664	594
AAVS1_L2_PHF21A_R4	1640	1721	3960	362	789	875	2029	877	2470	121	63	100	2291	2154	2196	1251	986	1847	844	368	1296	956	1342	1725	169	253	302	2001	1166	2746	989	800	1556	1135	1448	1209	2016	2131	2647	1115	2201	3204	2668	1918	9443	2604	1829	2048	1072
AAVS1_L2_PHF21A_R5	1890	3150	2480	1882	1284	1581	3392	1891	4218	749	330	1007	4378	4408	4989	3133	2204	4051	2001	880	990	2327	2501	2909	1011	1150	897	2283	1996	2968	1897	1285	2531	2404	2205	2504	2458	4201	2949	8014	3179	5647	5097	3607	24003	2454	1542	2432	1456
AAVS1_L2_PHF21A_R6	3660	4530	4442	1241	614	1240	2415	1321	2716	655	338	436	2494	2331	1690	2632	950	2255	1329	626	650	1062	1114	1580	583	803	323	2591	1883	2976	2093	1347	2503	1158	1270	1848	3017	3071	3405	3993	1880	4120	4239	2780	18314	3398	1665	3415	870
AAVS1_L2_PHF21B_R4	2943	3415	4363	1475	1224	1564	2252	759	2063	613	231	838	2177	1886	1452	2348	1674	2619	2773	506	1868	1427	2348	1586	781	604	544	3386	1906	3580	1886	1336	3008	1495	1502	1883	3124	3311	2174	3057	1553	4170	4743	2969	13523	4197	2748	3480	1012
AAVS1_L2_PHF21B_R5	3722	3264	3250	791	832	844	2438	1465	3346	327	159	238	4654	5523	3774	2027	1504	2804	2553	478	1280	1186	1442	2836	1240	1129	651	2562	1673	2698	1478	1253	1725	1068	1028	1257	2375	2804	3012	1922	2696	3715	3536	2349	20921	3362	1676	3523	849
AAVS1_L2_PHF21B_R6	3401	5419	5606	375	466	548	1746	1347	2198	303	182	104	1519	1582	1571	970	871	1177	1222	698	899	1719	1205	896	754	479	668	2228	1822	2832	1298	699	1548	1080	635	1605	3015	1968	2593	3077	1615	3194	3147	1924	14871	3352	1764	2658	959
AAVS1_L2_PHYKPL_R4	4332	4700	5262	1058	932	778	2274	1919	2769	528	425	532	3007	2982	3518	1459	1597	2191	2391	650	987	1209	2051	2491	618	423	218	3387	1838	3620	1862	1168	2735	928	1513	1527	3135	2883	2842	3749	2211	4357	4448	3183	8835	3781	2563	2939	861
AAVS1_L2_PHYKPL_R5	3243	3473	6860	811	886	1486	3011	1513	3356	718	711	378	2939	2543	2958	1393	979	1723	1559	481	1489	1036	1635	1524	662	278	575	3079	1945	4080	1526	824	1623	1261	1085	1193	2682	3010	3079	6171	1924	4436	3805	2481	15778	3503	1872	3070	455
AAVS1_L2_PHYKPL_R6	1615	2193	2349	877	1183	865	1354	960	2407	618	264	191	2972	1896	1695	1113	1159	2151	1986	520	1525	2424	2914	2146	650	885	543	1969	894	2337	1731	1482	2493	1464	1650	1990	1612	3816	3541	2563	2536	5492	4689	3666	19486	1507	1434	1108	859
AAVS1_L2_PIP5K1A_R4	1809	2845	3068	1142	933	1968	2046	872	2316	803	357	381	3168	2394	2878	1745	1453	1870	1477	394	1086	1317	1025	1922	607	377	380	1404	1259	2609	1891	1297	2629	1148	1208	2375	2028	3538	2548	5288	2574	5363	4903	3056	22446	1697	1243	1801	923
AAVS1_L2_PIP5K1A_R5	2887	3869	2871	1330	890	1442	1834	814	1760	547	160	365	6270	3876	6099	2490	2403	3753	1596	529	683	1505	1194	1500	461	583	362	1697	1398	1702	1721	1367	1889	1484	1319	2162	1603	3730	1560	4181	3523	4882	4269	2863	14399	2094	1024	1561	442
AAVS1_L2_PIP5K1A_R6	2351	3230	3168	918	1171	1122	2400	1764	4032	1574	599	1201	3037	3112	4131	2248	1599	1672	1505	559	924	1335	2691	1704	568	461	534	2296	1086	2715	1782	1345	2803	1775	1678	2032	2020	2990	3540	10366	2376	4398	4843	2875	16336	2297	1489	2455	739
AAVS1_L2_PIP5K1C_R4	3793	4317	3939	926	1169	1169	2793	1324	2926	1792	2112	1683	4362	4436	4356	2324	2016	2589	2357	1056	1372	1345	2017	2301	812	740	764	2762	1790	3284	1978	1932	3162	1632	1593	1937	2627	3159	3139	13385	3429	6059	6007	3234	25405	3203	1708	3072	859
AAVS1_L2_PIP5K1C_R5	1352	3321	3592	793	867	996	1300	570	1613	201	77	71	2105	1780	2762	1339	1304	2193	756	478	333	932	1418	1391	382	671	414	1741	1207	2039	1317	1078	1689	1144	978	1312	1896	2707	1708	1922	2185	4381	3345	2776	21994	1943	1241	1580	494
AAVS1_L2_PIP5K1C_R6	2245	3040	2963	701	747	667	888	873	1055	313	58	228	1324	1511	1738	1004	1048	1374	1161	338	726	1004	903	1199	489	558	307	1883	1213	2270	1094	792	1591	654	626	731	2683	2293	1289	1797	1340	3443	2925	1714	13900	2266	1202	2295	546
AAVS1_L2_PLA1A_R4	1444	4737	4021	420	363	622	961	524	1674	100	140	93	956	2014	2275	646	414	1114	933	325	1079	927	663	1416	621	222	220	1989	1520	2406	1215	660	1243	773	813	1189	2147	1691	1985	1124	1789	2512	2406	1728	6978	2230	1683	2522	292
AAVS1_L2_PLA1A_R5	4192	4736	7934	772	709	1269	557	469	976	282	78	93	1197	1451	1238	1346	805	1034	1984	476	1239	1011	1454	1493	463	786	727	3883	3394	5552	1539	1075	1660	826	679	1629	3826	3296	1691	1164	1419	3832	3390	2258	15989	4150	3349	4448	535
AAVS1_L2_PLA1A_R6	3175	4064	4582	489	756	787	1620	1065	2114	420	268	535	3475	1394	2558	1333	899	1523	1944	740	908	859	1834	2909	606	652	373	2579	1706	2964	1391	1245	2101	1010	1083	1440	2883	1858	2744	2896	2332	2877	2961	1933	10196	3016	1686	3670	526
AAVS1_L2_PLA2G2A_R4	1945	3887	3857	706	1051	1120	4058	1289	2316	427	125	564	3988	2969	7575	2778	2217	2741	2372	958	1770	2120	2293	2607	1028	828	657	2068	1694	2449	1612	1472	2368	1586	1896	2151	1977	3061	1649	799	2673	4381	4362	3037	17839	2306	1371	1686	587
AAVS1_L2_PLA2G2A_R5	1927	2677	3337	615	665	1138	1431	628	1979	235	87	213	2824	3209	3858	1209	1042	1826	1830	682	874	1073	2104	1470	555	606	439	2286	1646	2920	1389	1100	2380	1295	1204	1776	2315	2629	3194	828	3303	4357	4008	2611	10785	2817	1740	1596	1025
AAVS1_L2_PLA2G2A_R6	2938	4033	4213	1279	1066	1382	2902	1771	4627	385	535	395	4722	4399	5436	2812	2504	4033	1190	614	1472	2330	3181	3208	1098	1086	704	2193	1714	2595	2574	1428	3108	2323	2598	2825	2516	4365	3035	3371	3610	5842	5524	4032	19717	3436	1790	2112	915
AAVS1_L2_PLA2G2D_R4	2127	3413	3709	1635	935	1027	2557	2019	3782	802	668	1358	3896	4263	4290	2208	1621	3058	3645	688	1443	2295	3279	2612	381	557	457	2896	1831	3246	2618	1838	3143	2111	1531	2135	2406	3014	4670	5343	3120	4590	5096	3256	10648	3594	2140	2336	960
AAVS1_L2_PLA2G2D_R5	3084	2456	3988	876	897	1755	3569	1471	4059	387	88	214	4687	4184	5389	1881	1731	2783	1599	833	1551	2113	3301	3035	615	962	639	2470	1479	2522	2053	1296	2272	1956	1646	2515	2291	4146	3577	1101	3634	5009	4692	3820	17931	2281	976	2137	1034
AAVS1_L2_PLA2G2D_R6	2842	4014	4660	1076	1210	1320	1653	733	2007	342	363	385	2101	2664	1990	2074	1685	2378	1305	649	1078	1332	2032	2919	920	876	870	2306	1711	2788	2240	1475	3195	1741	1176	1808	2570	2941	1607	2775	1783	3894	3756	2559	16433	3181	1969	2658	1482
AAVS1_L2_PLA2G2E_R4	2066	5650	5030	745	981	940	1838	855	2169	1031	438	514	2284	2746	3373	1454	1360	2098	1388	425	1463	1305	1533	1877	426	928	505	3221	1606	3479	1643	925	2048	1073	1112	1522	2701	3148	2614	6306	2758	4226	3737	3081	14554	3101	2239	3143	773
AAVS1_L2_PLA2G2E_R5	3003	3458	3647	600	734	974	1438	1075	2092	23	209	90	1397	914	1775	704	575	999	811	194	596	766	886	1082	58	286	156	2230	1519	3308	897	804	1286	643	740	1030	2524	2578	2254	948	1136	2389	2479	1640	6326	3537	2079	2355	353
AAVS1_L2_PLA2G2E_R6	2009	2024	3450	1058	1035	1152	1261	866	2403	1029	404	955	2745	2553	3567	2565	1471	2780	1614	579	1595	1348	1815	2431	506	317	283	1522	942	1417	1922	1852	2327	1293	1338	1278	1656	2917	1999	6228	1992	4232	4305	2371	10478	1653	994	1959	688
AAVS1_L2_PLA2G2F_R4	3030	4228	5445	772	1113	1281	1987	862	3075	626	362	733	2529	2450	3850	2147	2272	3224	1512	556	1087	1268	1994	2079	774	1045	848	2709	1882	4150	1944	1484	2679	1430	1724	1698	2927	3011	2136	6186	2857	5921	4869	3259	23408	4183	2016	2919	1142
AAVS1_L2_PLA2G2F_R5	5699	6268	6576	663	565	742	1180	415	1886	203	137	143	2489	1102	1550	908	557	1448	891	361	673	540	1742	1023	955	872	386	3256	2449	5505	1220	935	1961	1214	1010	1466	3229	2577	2429	1208	1623	3290	3147	2118	14994	4780	2362	4051	456
AAVS1_L2_PLA2G2F_R6	3832	7147	3948	966	540	992	1129	928	1472	433	591	491	2305	1961	2270	1678	1740	1866	1137	986	1087	1382	1966	2276	167	396	237	3471	2727	4960	1402	903	2331	1234	1220	1442	2803	2648	1677	4042	1662	3404	3081	2260	9791	4237	1995	3502	631
AAVS1_L2_PLA2G5_R4	3811	4913	4438	477	663	1375	1629	846	3189	708	135	433	2754	2101	3302	2027	990	1511	925	353	819	1313	1226	1111	324	201	408	2947	2713	3783	1491	1191	1840	1302	845	1052	2732	2315	2780	1895	1903	3630	2759	1912	7273	4652	2698	2675	714
AAVS1_L2_PLA2G5_R5	2515	3695	4677	704	851	991	815	982	1657	418	315	223	3396	2780	3571	1955	1265	2131	2756	338	952	1137	3017	2977	975	926	787	2825	2456	3493	1874	841	2214	1218	1246	1352	3013	2981	1247	1362	2546	4056	3623	2687	17560	3311	2092	3084	928
AAVS1_L2_PLA2G5_R6	4080	4123	5025	834	988	940	2393	1751	3539	1006	315	561	5130	2840	3929	1930	1336	2382	1607	1089	1116	2408	2237	2758	973	742	935	3211	2105	3850	1532	1423	2308	1096	1475	1896	3306	3411	2335	5421	2014	4314	4173	2724	20244	4312	1973	3031	812
AAVS1_L2_PLK1_copy_R4	1173	1278	1234	990	963	1032	1898	775	2031	42	29	43	3867	3146	4941	1834	1524	2361	196	11	24	153	264	285	25	41	13	1306	982	1375	806	518	852	502	648	834	2698	3222	2160	5089	2854	4926	4310	3284	11326	2368	1322	1881	168
AAVS1_L2_PLK1_copy_R5	1491	1810	2431	756	1373	1424	1148	763	2112	0	0	0	2392	1918	2242	1891	1332	1337	48	20	38	109	131	97	84	14	2	1523	1412	2416	797	571	1046	664	820	1071	2612	3656	2111	693	2275	4486	3742	2908	20344	2420	1225	1974	222
AAVS1_L2_PLK1_copy_R6	1426	1388	2863	415	476	528	319	134	495	6	0	20	2024	1155	1682	708	649	971	3	18	5	66	42	11	67	54	56	1437	1042	1805	440	190	573	406	304	397	1997	1939	476	4628	1822	3201	2814	1964	16367	1863	1051	1908	10
AAVS1_L2_PLK1_R4	1542	2087	1504	932	1536	1193	2156	1667	3023	122	52	72	4205	3558	4986	2424	1602	2582	348	34	157	352	486	428	70	199	111	2096	1538	2942	736	548	910	730	1180	1368	3293	3750	3591	5083	2827	4647	4117	3418	17769	2884	1624	2138	157
AAVS1_L2_PLK1_R5	12	157	93	1069	990	1183	1345	696	1810	20	18	15	2182	1596	2072	1486	1178	2020	46	25	32	155	180	206	16	55	183	279	106	124	1125	757	1344	906	819	1028	1352	2755	1375	3614	1932	3904	4220	2847	13615	479	144	400	146
AAVS1_L2_PLK1_R6	1412	1634	1349	651	724	1449	2171	903	2104	1	108	13	3866	2443	2527	2599	1493	2435	121	44	49	191	132	201	84	82	43	1747	1237	2003	708	347	593	601	857	666	3552	3418	2153	2149	2210	4558	3639	2963	20942	1518	1125	1003	155
AAVS1_L2_PLK2_R4	686	1841	1452	862	1119	859	1734	829	2159	562	379	459	1987	2513	3332	2507	1756	2872	1157	316	801	894	1842	2029	335	696	765	1033	847	1959	1526	736	1984	1270	930	2144	1389	3340	2195	5131	1983	4674	3863	2795	15669	1609	599	1203	735
AAVS1_L2_PLK2_R5	1588	3018	2667	1151	1622	1430	1747	1073	3944	1032	391	452	4735	3357	5017	2741	1544	3854	2703	881	2014	1728	2341	3636	1544	1051	932	1560	1182	2140	2775	1573	3690	1937	1832	2676	1840	4018	2628	4523	2967	5970	5895	3768	27661	1662	1061	2155	1516
AAVS1_L2_PLK2_R6	3330	2801	3391	836	938	967	1022	652	1661	650	263	345	3166	2258	2628	1891	1457	2414	1239	568	1220	929	1368	2067	463	543	611	2361	1322	2277	2099	1048	2073	1673	1568	1981	2382	3571	1572	3591	2284	4383	4444	2992	17234	2907	1336	1972	959
AAVS1_L2_PLK5_R4	3043	3878	5074	797	1409	1130	1709	731	1727	318	134	175	3470	2586	2696	2045	1259	2504	1843	832	1420	1615	2276	1973	697	708	563	3223	2132	3038	2123	1566	2244	1155	1505	2174	2674	2870	1571	1512	1798	4035	4371	2769	15103	3308	2016	3095	844
AAVS1_L2_PLK5_R5	2821	3383	5004	725	1047	1109	966	552	1713	331	226	161	3602	2171	3483	1025	825	1681	1149	606	1053	979	1445	1718	271	291	587	2335	1764	2874	1712	1000	1889	1046	1350	2128	2819	2869	2068	2243	3165	3778	4293	2587	11938	2498	1543	2470	597
AAVS1_L2_PLK5_R6	2290	2715	3223	664	579	1437	516	471	716	603	564	727	3894	2947	3164	711	1316	1465	1605	312	603	1568	1570	1191	633	391	220	1934	1332	2229	1197	720	1091	1162	799	1047	2279	2804	813	4270	2388	3516	3174	2414	11593	2183	1714	1710	405
AAVS1_L2_PLXNA3_R4	3282	2109	3448	818	1251	1753	2321	1411	3746	1033	361	1087	4047	2964	3907	2075	1279	1935	1635	729	1855	2013	2155	3062	415	823	573	2010	1880	2378	2437	1692	2737	2038	1917	1990	2387	3361	3577	5124	3042	4178	3634	2715	10345	1634	2202	2162	998
AAVS1_L2_PLXNA3_R5	3254	3702	3753	1020	1420	2015	3516	2898	5998	909	231	574	4566	3645	4770	3023	2372	4198	1762	816	1882	1804	3129	3224	909	1086	909	2697	1730	3885	1517	1145	3088	1984	1560	1887	2545	3992	3716	5001	2184	4724	4310	3357	19360	3467	1953	2814	782
AAVS1_L2_PLXNA3_R6	2286	3259	3159	1067	1427	1532	1867	1144	2004	660	432	405	2869	2666	2708	2644	2329	2849	2070	881	2612	2333	1884	2691	1286	918	472	3404	1552	3030	2351	1518	3283	1900	1738	2262	2473	4103	2038	2018	2278	5537	4960	3254	18170	3124	1651	1840	779
AAVS1_L2_PLXNA4_R4	4353	5391	5805	921	772	943	1428	426	1285	197	247	74	2132	1671	1408	1680	837	1794	1245	243	585	565	907	1488	528	233	406	3570	2469	4971	1380	617	1426	917	813	1330	3717	1962	1497	1587	2009	3612	2826	1846	7154	4151	2210	3602	359
AAVS1_L2_PLXNA4_R5	678	715	1980	1213	963	799	2628	1958	2830	708	286	896	5811	5688	5655	1708	1895	3026	2188	694	1798	2623	2320	2197	895	801	748	1153	672	1274	2214	1426	2165	1782	1764	1589	1034	3714	2838	4035	3783	4854	4743	2981	22462	1127	823	995	952
AAVS1_L2_PLXNA4_R6	970	1127	1490	1214	1243	806	4702	2608	5027	601	281	213	3373	3373	4150	3047	1566	2074	1956	568	1418	1552	2429	1856	859	878	591	1056	739	1041	1706	1289	1965	1047	1123	2007	1056	3264	3505	2561	2438	4178	3990	2594	19528	927	790	1334	709
AAVS1_L2_PLXNB1_R4	2115	2689	3281	743	669	817	1854	1462	3464	806	491	790	2333	2229	2384	1864	1738	3087	1909	426	923	1089	2237	2176	1056	1059	1107	2172	1492	2757	1700	1105	1991	1092	812	1562	1931	2790	1888	5084	1500	4097	3162	2558	17883	2313	1132	2160	478
AAVS1_L2_PLXNB1_R5	5025	4281	4780	824	469	672	1531	718	781	191	306	150	2855	1842	2343	2836	2123	2429	1698	876	1150	1280	2086	2314	690	1358	804	2331	1570	3844	1142	917	2135	1080	1310	1647	2821	3117	993	1647	1535	4546	3251	2415	27636	3098	2005	3079	476
AAVS1_L2_PLXNB1_R6	4135	5932	5596	507	934	1211	1821	1166	3173	101	127	127	2944	3862	3698	1152	712	2449	600	556	1237	1562	1109	1203	511	459	273	3392	2305	4163	1365	834	1186	898	1090	1212	3398	2689	2477	889	3090	3300	3117	2429	10048	4978	2248	2869	513
AAVS1_L2_PMPCB_R4	1239	1491	1255	853	1071	1685	1517	1246	2181	60	153	218	3170	2437	3410	2515	1267	1653	362	227	253	826	1537	1413	332	162	208	1006	752	2195	1645	1281	2249	1341	1589	2431	2581	3712	3334	2993	2443	4875	5331	3445	17504	1850	1211	1190	477
AAVS1_L2_PMPCB_R5	845	1279	1430	1008	865	1372	1909	1798	2504	9	31	82	3824	2333	3937	2405	2126	2819	54	59	5	334	178	367	129	116	51	864	663	1050	1262	879	1865	941	866	1281	2743	3274	2065	2887	1712	4773	4284	2932	24613	1474	1602	1354	230
AAVS1_L2_PMPCB_R6	352	655	772	669	961	1206	763	480	815	189	50	74	2389	2169	2661	1609	1295	1941	149	50	45	295	304	193	56	55	48	755	605	762	1354	806	1154	1076	1195	1320	2413	2574	1128	1969	1850	4009	3250	2766	16582	1514	791	879	251
AAVS1_L2_PNLIP_R4	2171	3521	2561	1538	1279	1244	1315	632	2042	977	259	591	4025	3103	3216	2417	1287	2727	1872	585	1534	1732	2455	2003	896	1039	491	1954	1517	2151	1550	1064	2221	1675	1484	1962	1987	3267	1100	2841	2472	3963	3746	2562	14710	1750	1437	1764	818
AAVS1_L2_PNLIP_R5	2027	3128	3555	1159	1414	1163	4328	2967	5187	1312	1036	876	4873	4124	5177	3997	3645	4756	3737	848	3131	2137	2980	3660	1499	1596	1479	2738	1787	2490	2566	2427	3137	1826	2430	2432	2260	3580	3618	4119	2584	5275	5051	3117	23695	3337	1946	1817	1626
AAVS1_L2_PNLIP_R6	389	842	1641	1264	1549	1729	1762	1787	3115	213	258	448	4997	4548	4573	2337	2532	2922	2515	1120	1178	2210	3328	2111	1540	1290	1216	541	565	897	2860	1831	3433	2606	2257	3629	775	4690	3374	2907	3264	5907	5729	4099	25302	565	495	857	2109
AAVS1_L2_PNLIPRP1_R4	1804	1594	2461	785	778	654	869	416	1495	139	77	167	2506	1356	1574	925	1146	1413	989	474	1159	1601	1712	2399	638	657	817	2244	1355	2273	1184	864	1869	1636	1117	1277	1717	2340	1312	796	1559	3145	3002	2212	17502	2239	1198	1999	641
AAVS1_L2_PNLIPRP1_R5	2887	3831	4217	1145	777	902	929	512	1827	1139	506	672	3259	3143	4082	2231	2466	2845	2276	1019	2024	2467	2495	2038	662	710	531	2618	1592	3254	2258	1339	3454	1848	1282	1673	2373	3447	1842	4862	2597	5195	4142	2602	13137	2907	1847	2274	1035
AAVS1_L2_PNLIPRP1_R6	3471	4330	4771	492	615	880	902	552	1058	794	390	649	2230	1823	1821	1423	1243	2167	1819	829	1477	1639	3233	2672	741	467	663	2777	2289	3818	1763	1038	2067	1643	1537	1747	3151	2508	1860	5031	1623	3618	3458	2803	17217	3826	1928	3266	874
AAVS1_L2_PNLIPRP2_R4	2127	3662	4934	516	633	976	1548	398	1340	575	125	574	3430	2027	3350	1932	1546	3130	2266	416	1275	1263	1480	1819	515	439	451	2970	1471	3295	1588	856	1596	876	1181	1086	1947	2449	1247	3010	1578	3251	3431	2170	15546	2787	1929	2060	375
AAVS1_L2_PNLIPRP2_R5	3474	3470	4699	524	583	604	929	536	1349	420	190	379	1391	959	1416	1351	762	1494	908	370	948	890	1394	1029	547	266	313	2576	1368	3677	1077	882	2281	989	921	880	2750	1892	1768	2671	1763	3333	2952	1781	8601	2486	1594	2178	347
AAVS1_L2_PNLIPRP2_R6	3793	3576	3626	1056	965	1128	3136	1225	2913	926	308	555	2658	2443	4266	1681	1693	1479	2127	583	1605	2255	2203	2654	1176	567	628	2621	1511	2252	2094	1322	1928	1799	1410	1931	2166	3843	2447	3884	3167	4520	4429	3196	19048	2029	1552	3297	675
AAVS1_L2_PNMA6E_R4	3762	5297	3924	778	1361	1666	1497	1232	1883	599	131	104	3718	2999	3467	1502	1645	1997	2407	747	1815	2600	2391	3001	681	1298	828	2619	2265	4191	1845	1675	2420	1418	1320	1603	2836	3190	2265	1757	2923	4076	4449	2854	20030	3614	2157	2722	976
AAVS1_L2_PNMA6E_R5	5121	7202	6773	680	677	1188	1282	694	1889	585	705	414	3018	2981	4767	1528	2044	2405	3255	912	2352	1647	2145	2140	498	465	345	4073	3039	4390	2004	1621	1836	1830	1548	1864	4065	2952	1550	4576	2098	4361	4505	2537	11702	5167	3167	4184	949
AAVS1_L2_PNMA6E_R6	2486	5593	3537	608	1086	940	1137	791	1700	153	146	184	2569	2213	3564	1676	688	2152	2254	569	1427	1437	1581	1449	487	430	576	2353	1503	2595	1640	1018	2289	1102	1268	1483	2407	2795	1456	1570	2213	3168	3506	2357	8212	2936	1478	1731	725
AAVS1_L2_PNMA6F_R4	1783	2505	2732	576	282	725	958	745	1311	654	557	566	1410	977	2595	729	1265	1621	649	574	689	1707	1504	1260	528	325	489	1751	1477	3407	1109	897	1434	716	1229	1137	2263	1931	1740	5278	1373	3188	2576	1937	10255	2585	1698	2179	563
AAVS1_L2_PNMA6F_R5	782	892	681	886	463	1331	1095	795	1781	303	120	316	2906	2593	2392	1873	1114	1766	2575	1061	1227	1698	1861	2849	505	269	354	890	794	825	1515	1090	2353	1105	1450	1352	994	2810	2653	1545	2454	4016	3742	2813	9311	1012	660	860	735
AAVS1_L2_PNMA6F_R6	3230	4623	7587	635	764	949	610	195	480	412	171	257	3348	2428	1949	1632	1052	1662	779	375	692	1183	1812	2063	501	535	614	2524	1997	3219	1436	956	1563	1193	1343	1696	2755	2228	1080	1969	2109	3869	3265	2246	10320	2471	2543	3727	608
AAVS1_L2_PNPLA2_R4	2182	3556	3824	1418	926	1083	2103	1332	1956	812	437	757	5076	4219	3487	2626	1984	2388	4438	1266	2680	1582	3065	2891	607	694	601	2561	1428	2305	2835	2252	3953	1572	1824	3209	1947	3573	2067	5074	3160	5204	5693	3238	17002	2430	1031	1948	1238
AAVS1_L2_PNPLA2_R5	5084	3564	5281	1030	688	951	1825	1189	2917	509	415	619	3554	2330	2797	1632	768	1548	1255	515	886	1092	1444	1119	461	487	783	2891	2210	3710	1719	1026	1856	1597	1389	2204	3282	2525	3457	4538	2977	3446	3162	2278	15299	3498	1997	2641	525
AAVS1_L2_PNPLA2_R6	2984	2947	2664	698	812	1661	1617	1435	3132	1046	609	590	2182	1836	2854	1382	1671	2613	2665	747	1446	1272	2968	2158	650	737	784	1958	1160	2565	1530	1318	2104	1233	1173	1308	2254	2851	3388	5702	1762	4115	3649	2346	15106	2081	1396	1887	1113
AAVS1_L2_PNPLA3_R4	2753	6072	7078	1012	778	1374	3364	1781	4223	554	536	961	2866	2622	3265	1745	1970	4005	2052	961	2952	1835	3165	2891	1633	1313	1013	3158	2076	4017	2569	1673	3276	1758	1642	2453	3419	4009	4627	4334	1736	5712	5280	3178	25243	3547	2388	2985	1303
AAVS1_L2_PNPLA3_R5	2395	5402	3136	972	1162	978	2410	1187	3075	347	383	396	2773	1936	3299	1846	1902	2709	1599	544	1135	961	1915	1461	726	1061	865	2127	1483	2761	2188	1151	2267	1428	1434	1711	2450	3144	2700	3038	1576	3831	3667	2504	22036	2592	1566	2674	954
AAVS1_L2_PNPLA3_R6	3162	3742	4678	1152	570	937	2011	996	2939	782	416	624	4350	3650	4509	2081	1266	1764	1978	602	1717	2388	2355	2439	588	612	554	2254	1649	2723	1978	1088	2498	1367	1487	1599	2589	2981	2639	4702	3030	3811	3318	2516	13298	2645	1490	3217	604
AAVS1_L2_PNPLA5_R4	4164	3060	5097	956	1249	1515	1165	846	1971	303	198	318	1918	1355	1672	2074	1373	2184	1808	1320	1767	1822	2517	2247	330	771	500	3215	1850	4472	1870	1373	1763	1209	1235	1790	3166	3055	2182	2925	1380	3726	3870	2711	13071	3417	2323	2888	1038
AAVS1_L2_PNPLA5_R5	4659	5819	7667	777	661	929	1888	1023	2734	170	164	188	2128	1845	1833	1582	1323	1659	1092	576	939	788	1406	1957	851	1127	306	3985	2583	5212	1677	675	1458	772	1069	1214	3581	2515	1832	1503	1385	3120	2957	2129	12982	4273	2970	4508	617
AAVS1_L2_PNPLA5_R6	4569	3696	5490	547	951	1219	1471	898	2625	515	299	338	2115	2074	2361	1546	1027	1977	1060	645	672	602	1640	1899	937	706	645	3722	1945	3504	1164	904	1588	1189	1314	1314	2728	2282	2156	2318	1569	3059	2693	1954	12971	3117	2297	3344	396
AAVS1_L2_POC1A_R4	1942	3462	3161	939	712	766	1279	1247	2011	540	234	285	2780	2826	3601	1676	1506	2630	1445	769	1184	808	1051	1354	508	590	374	1823	1395	1930	1672	839	2565	1666	1242	1248	2829	2852	2123	3676	2349	3712	3371	2397	14253	1802	1645	2178	517
AAVS1_L2_POC1A_R5	2961	2787	3186	1030	912	1122	2796	1975	4476	1214	726	720	3133	2613	3805	2614	2014	3026	1257	657	970	2061	2181	2290	262	576	803	2536	1600	2798	1305	1223	1990	1585	1510	1973	2800	3063	3258	7057	2456	4279	3761	2951	14170	3210	1632	2668	672
AAVS1_L2_POC1A_R6	4237	4534	3625	921	1033	1728	1558	1153	2918	374	119	58	3746	2413	4991	3609	1910	2859	1506	601	1517	964	1999	2160	812	632	917	2739	2119	3044	1972	1536	2503	1682	1613	1936	2573	3114	1623	2114	2574	5096	4825	3152	18639	2342	1408	2134	243
AAVS1_L2_POC1B_R4	1376	2375	2017	545	939	798	743	882	1374	646	335	564	1725	1298	1993	1560	1094	1777	889	379	1190	955	1224	1806	995	359	468	2044	905	1732	1349	944	2051	1479	1051	2001	1487	2923	1402	5311	1203	3998	3615	2536	20337	1887	916	1696	727
AAVS1_L2_POC1B_R5	1933	1673	2960	1115	1034	1981	2187	1454	3940	1993	440	855	2929	2040	2512	1760	1180	2293	2652	718	1997	1306	2272	1786	689	715	400	1861	1159	1844	2297	1313	3315	1620	1455	2215	2114	4019	3838	8067	2036	5204	5161	3389	14751	1869	929	1337	1083
AAVS1_L2_POC1B_R6	1417	3103	4405	840	868	873	693	711	1105	676	204	330	2603	1772	1743	1368	911	1282	874	485	1041	1120	1246	1849	709	1097	317	1643	1322	3147	1239	1014	2275	850	1135	1443	1932	3073	1481	4041	1853	2958	3297	2348	20976	2053	1081	1355	667
AAVS1_L2_PPIE_R1	1428	2087	2169	1070	1061	1104	311	758	422	90	55	0	2724	2283	2257	2411	1211	1929	930	134	414	834	745	846	74	169	166	1496	973	2168	1227	1014	1638	849	915	1075	2682	2912	828	1362	1985	3986	4475	2965	13273	1858	1025	1944	104
AAVS1_L2_PPIE_R2	1376	2651	2555	706	716	1269	2469	1743	3480	22	1	71	3786	4462	3398	1845	2373	2572	57	17	48	123	324	262	0	39	18	1880	1013	2187	649	367	845	496	493	542	1951	3148	3289	2911	2509	4137	3724	2875	12102	1604	1226	2027	153
AAVS1_L2_PPIE_R3	728	1870	2531	746	783	895	1750	941	1438	55	82	2	4478	4501	3569	2520	1901	2347	125	3	43	425	366	226	105	92	60	2064	1295	1789	1082	802	1057	916	920	1023	2671	2825	1763	3742	2851	4220	3794	3058	20058	1863	1038	1000	105
AAVS1_L2_PPIH_R4	197	325	859	536	841	1028	2417	1650	3801	208	42	171	3323	1958	2066	1531	1171	3277	707	139	420	697	946	1696	98	334	211	220	221	362	1406	839	1597	936	1381	1567	294	2718	2883	2863	1851	3612	3388	2215	11272	297	73	272	282
AAVS1_L2_PPIH_R5	1866	1844	2019	522	1174	1152	3962	1660	3190	191	126	319	5512	3656	5051	3349	2094	2404	574	238	627	759	724	1006	170	487	127	1734	1381	2107	1071	628	1459	1362	1275	1735	2059	2957	2276	4780	3190	4476	3461	2920	13866	1639	1394	1758	307
AAVS1_L2_PPIH_R6	1046	1729	1214	521	855	1188	860	925	1821	154	59	209	1579	1666	985	1869	1672	3233	438	109	405	430	992	437	94	190	211	1315	764	2112	989	930	1483	957	1040	988	2014	2675	1856	4853	1047	3768	3120	2196	15244	1937	906	1307	153
AAVS1_L2_PPIL1_R4	3809	4875	4538	888	551	1463	510	252	1118	1375	1022	891	3070	1957	2296	1208	1227	1226	1543	631	1860	1505	1573	1709	842	579	1153	2775	1582	3494	1445	959	2066	1536	1272	1586	2557	2679	1984	6866	2255	3042	3044	2435	17052	3346	1837	3085	893
AAVS1_L2_PPIL1_R5	2136	2648	2528	616	1147	1457	3290	1636	3568	658	195	269	4477	2779	5245	2287	2628	2999	933	248	684	1054	1205	1877	366	523	704	1771	1894	2637	1928	1147	2199	1135	1622	1912	2645	2806	2406	2488	2739	4320	3741	2472	14787	1953	1287	2020	949
AAVS1_L2_PPIL1_R6	1090	1100	1234	1131	1058	1289	4094	2818	6737	465	266	499	2556	3224	3480	3943	1685	2685	798	1386	497	1035	1570	1319	327	400	290	955	663	1564	1471	1158	2589	1100	1246	2035	1327	3252	4169	4108	1742	3948	4018	2503	13388	1298	610	1087	612
AAVS1_L2_PPIL2_R4	120	645	414	1350	1416	1350	1496	635	1705	19	39	0	5197	4792	3360	2359	1491	2654	9	15	90	107	290	288	5	57	80	711	462	946	1123	906	1341	974	756	1174	2295	3870	2345	3490	3727	5074	4514	3645	20468	1192	590	1034	207
AAVS1_L2_PPIL2_R5	2026	3328	2675	1118	1022	1065	1024	764	1731	29	4	12	4610	2800	3499	1558	1578	1959	115	3	1	44	179	182	4	86	25	1528	1613	2551	548	476	704	425	237	618	2054	3396	1602	1061	2788	4944	3832	2637	12581	2030	1561	2171	81
AAVS1_L2_PPIL2_R6	1740	2560	2066	1101	1234	1093	1204	649	1671	117	30	63	4536	4599	3715	1375	1730	2215	130	4	110	197	284	203	46	57	88	2349	1667	2644	1071	452	1109	748	1006	1013	2597	3571	895	6861	2463	4714	3892	3131	21700	2904	1940	2229	146
AAVS1_L2_PPP1R14B_R4	2764	2830	3196	0	0	1	3	1	5	0	0	2	4	0	2	4	1	2	1	0	2	0	5	4	0	1	1	1450	1299	1539	2	0	3	2	1	0	1964	4	2	6	9	3	3	16	10	2322	1410	1870	0
AAVS1_L2_PPP1R14B_R5	2325	1434	1646	878	843	1089	1278	1045	2418	1118	333	639	3543	3291	3909	2679	2108	1916	1427	806	1757	1803	1800	2622	740	500	412	1925	924	2306	2278	1152	2080	1405	1646	1743	1360	3224	2341	2487	2247	4236	3687	3192	9944	1717	919	1120	698
AAVS1_L2_PPP1R14B_R6	2863	4819	3321	1447	1567	1167	2445	1447	3922	441	740	337	2630	2426	3857	2694	1649	3867	1880	870	1454	2106	2575	1671	915	1150	349	2699	1954	3392	2574	1558	3026	1640	1679	2163	2479	4012	3031	3216	1869	4491	5220	3192	17178	3077	2314	2233	674
AAVS1_L2_PPP1R14C_R4	2058	6246	4877	770	425	694	1267	1267	2001	725	486	458	2506	1453	1530	921	904	1887	974	612	1053	1314	1762	1488	340	1052	511	3880	2247	4792	1225	1108	2086	705	928	1123	3179	2333	2934	4680	1965	3552	3576	2318	14998	4143	2829	3434	781
AAVS1_L2_PPP1R14C_R5	2621	2583	3624	349	674	577	2246	1315	2361	572	207	720	2021	1144	1860	1442	1251	1913	1620	595	1589	1700	1592	2024	446	478	344	2554	1132	3243	1461	1077	2044	1223	1098	1334	2405	2155	2609	3489	1620	3166	3369	2424	10535	2132	1467	2133	787
AAVS1_L2_PPP1R14C_R6	3024	4196	3488	909	771	891	1279	413	1544	650	910	895	3727	2980	3185	1369	1534	1938	2150	547	1738	1730	1694	2097	622	707	704	2917	1587	3279	1771	1439	2863	1376	1206	1824	2496	3692	1290	4296	3054	5001	4395	2712	15273	3068	2454	2991	1553
AAVS1_L2_PPP2CA_R4	1448	1415	2088	818	945	1115	1581	903	1705	399	242	382	2629	2387	2973	2114	2184	3027	501	171	159	520	1073	987	150	293	205	1394	694	1399	1375	729	2168	1221	1139	1234	2402	3349	2115	5736	2188	4683	3865	2829	15029	2309	1815	1732	336
AAVS1_L2_PPP2CA_R5	875	790	988	1416	1758	1205	2688	1084	3120	255	113	281	6387	4496	5543	3169	1890	2748	712	87	321	598	589	719	496	404	390	539	217	567	1973	1167	1886	1364	822	1119	2248	3519	2862	4770	3476	3939	3849	2578	18199	614	260	700	301
AAVS1_L2_PPP2CA_R6	1538	2238	2023	1088	1235	1899	2089	1269	3210	287	97	125	4228	4443	5536	1934	1105	2113	451	122	141	935	1872	569	175	340	384	1756	671	1455	1233	627	1146	1515	992	1387	2016	3700	1948	3243	2471	3731	3221	2651	13783	1616	1307	1720	283
AAVS1_L2_PPP2CB_R4	4436	3941	5523	603	689	779	590	236	1092	398	271	305	1716	2046	2155	1118	885	1743	1651	448	1467	1256	1402	2029	198	609	311	2729	2533	3481	1520	935	2093	1090	1278	1146	2782	2530	1029	3405	1730	3855	3440	2524	9250	3936	2548	2707	590
AAVS1_L2_PPP2CB_R5	3497	5639	3766	587	842	372	1757	1466	2659	802	411	372	2846	3398	4973	1879	1082	3769	1907	645	1462	2376	2538	2143	612	641	795	2086	1320	2713	1529	970	2055	1531	1792	2145	2380	2340	2581	2393	2857	3614	3743	2964	15346	2700	1533	2537	810
AAVS1_L2_PPP2CB_R6	2476	2368	3189	532	483	553	795	554	1419	2156	849	1723	1929	1640	1905	1474	962	1256	1731	707	1636	1688	1944	1862	467	729	433	1575	1242	2057	1511	914	1430	1434	972	1450	1563	2214	1212	8028	1789	2913	3312	2080	10318	2021	870	1355	864
AAVS1_L2_PPP6R1_R4	2646	3612	3853	542	782	497	2735	1235	2870	486	323	304	4313	2740	3497	2010	1372	2815	1235	546	1386	905	1378	1903	427	388	339	1805	1666	3154	1286	927	1980	1159	1140	1893	2116	2767	2342	3102	2463	3794	3465	2376	12575	2866	1538	2205	651
AAVS1_L2_PPP6R1_R5	2480	4988	2864	941	1056	895	1291	553	1657	275	293	333	4077	2243	3503	1565	1074	2563	1345	655	1674	1744	1169	1643	424	634	441	2076	1709	3074	1797	907	1881	1043	1101	1471	2279	2806	1795	2783	3313	3423	3635	2295	16719	3088	1485	2709	645
AAVS1_L2_PPP6R1_R6	3921	5035	5671	1429	1353	1783	3865	2499	5408	1028	463	791	3714	4073	3694	3099	1987	4357	3666	986	2556	2822	2864	3391	1594	1656	972	3583	2336	4580	2500	1987	3641	1548	2389	2747	3480	4550	4701	6662	3143	6143	5853	3727	24365	4259	3222	4091	1698
AAVS1_L2_PPP6R2_R4	4770	4877	3931	804	703	661	2178	1385	2758	305	338	113	4236	2691	4124	2059	2026	1759	1832	610	1617	1202	1495	1955	824	460	567	3007	1652	3289	1359	914	1743	1180	1233	1255	2706	2724	2753	1523	3250	4582	3764	2578	12501	3058	2167	3252	492
AAVS1_L2_PPP6R2_R5	1692	2230	2084	1093	819	1019	1413	702	1727	492	416	375	1778	2049	1709	1412	1042	1793	2242	879	1296	1832	1548	2675	260	950	614	2061	969	2273	1484	1280	2698	1385	935	1713	2059	2958	1911	2767	1406	3865	3760	2443	13145	1906	1378	1666	795
AAVS1_L2_PPP6R2_R6	2602	5035	3602	734	678	1146	1558	1094	2560	254	173	252	3178	3140	2723	1992	1417	1641	1864	438	1686	1352	1864	2265	425	274	447	2024	1595	2594	1966	1236	1926	1190	1130	1315	2496	2835	2218	3232	2466	4180	4161	2677	10765	2722	1530	2461	466
AAVS1_L2_PRB1_R4	3044	3743	2750	1039	696	653	1455	1307	2891	907	482	621	2209	1595	1616	1756	1631	3106	2214	528	1221	1609	2219	2204	805	957	728	2536	1658	3102	2030	1243	1949	1452	1841	1748	2279	2629	1991	4617	1255	4045	3671	2379	16190	2961	2213	2834	1076
AAVS1_L2_PRB1_R5	3074	3424	3606	1070	1530	1293	1413	1306	3056	187	192	270	4006	2506	3074	2304	2718	2738	2176	855	1010	2560	2069	2235	570	593	664	2169	1928	3970	1284	1279	1893	1688	1924	2009	2306	3216	2101	2468	2129	4352	3794	2645	16970	3353	1234	2514	909
AAVS1_L2_PRB1_R6	5281	5025	4772	1048	1289	868	956	861	2346	645	129	323	2609	2003	3128	2135	1389	2613	1504	510	643	1482	1849	2227	631	826	583	2590	2099	3884	2228	1379	2184	1879	1647	2193	2945	3873	1590	1974	2160	4490	4286	3046	12743	4265	2134	2753	1335
AAVS1_L2_PRB4_R4	1639	3666	2785	501	650	823	357	172	438	480	72	141	1344	1302	1206	946	501	1376	931	750	510	817	977	1187	446	249	540	1554	1443	2237	1039	577	1182	966	834	973	1719	2096	901	1779	1772	2834	2700	1888	10358	2231	1135	1504	326
AAVS1_L2_PRB4_R5	2364	3150	4605	565	840	962	833	473	951	334	502	443	1947	2525	2868	1504	1126	2310	1401	651	981	1092	1375	1653	694	698	279	2370	1862	2784	1205	1023	1739	1667	1442	1639	2570	2866	1277	3382	2406	4155	3402	2559	14287	2781	1993	2805	912
AAVS1_L2_PRB4_R6	3061	4828	4761	798	702	1210	485	304	753	406	406	387	1367	1442	1395	1197	747	1319	817	755	951	865	1492	1746	357	704	297	2570	1776	3431	1529	906	1572	1526	1062	1637	2558	2729	1087	4308	1567	3698	3366	2474	10647	3070	1692	2405	595
AAVS1_L2_PRDM7_R4	1681	2491	2245	654	1005	826	1413	993	2760	412	693	664	3177	2585	3521	2722	1978	2966	1798	564	1840	1294	1477	2316	355	1069	434	1583	1156	1937	1496	1350	2749	1471	1851	1911	1996	3262	2084	7209	2297	4780	5035	3452	15132	2076	1316	1596	781
AAVS1_L2_PRDM7_R5	2476	2127	2014	1633	1348	1379	2651	2374	3933	1291	972	1240	4387	4263	4195	1680	1553	1883	1916	704	1900	1207	2569	2346	806	729	1141	1021	651	1651	2101	1595	2421	1469	1445	1773	1467	3067	2705	6558	2512	3499	4127	2345	15119	1376	752	1350	651
AAVS1_L2_PRDM7_R6	2076	4372	3165	1018	846	913	742	574	920	1518	760	655	1352	1001	1343	2000	757	1420	1475	477	1647	1395	1553	1446	281	374	214	1863	1554	2271	1411	933	1417	955	852	1430	1896	2493	1008	6891	1864	3508	3355	2239	6301	2679	1231	1697	750
AAVS1_L2_PRDM9_R4	2731	3577	3836	803	1114	648	1000	410	1440	775	285	666	2190	1038	2381	1882	1425	1750	1702	755	2221	1680	1716	1809	931	591	1054	2431	1924	2938	1742	1337	2802	1468	984	1837	2369	2896	1011	4395	1247	4451	4267	2541	21329	2979	1648	3171	1019
AAVS1_L2_PRDM9_R5	2193	4114	2912	1206	1120	1203	1589	1450	2723	197	255	37	4964	3974	5131	3119	1704	3695	1450	1068	2107	1444	2955	1966	841	1195	935	2228	1243	2615	1528	1227	2479	1268	1317	2094	2110	3539	2157	1008	2722	5165	4324	2878	20349	2781	1837	2820	906
AAVS1_L2_PRDM9_R6	2754	4365	4490	1057	676	797	1749	1619	1720	1483	497	871	2420	2403	2294	1832	1463	2655	2248	505	1301	1575	1974	1963	495	1120	686	2821	1459	3456	1940	1405	2051	903	1359	2039	2247	3188	2563	5036	2215	4292	3781	2562	16451	2827	2082	2847	803
AAVS1_L2_PRKCE_R4	1054	1491	1885	820	905	1060	2529	1717	3256	358	102	182	7215	2922	2892	2100	1311	2665	1378	279	350	817	1204	1361	360	255	537	1424	1173	2086	1336	940	1438	1133	749	1093	1490	3043	2457	2286	2033	4017	3614	2058	10871	1308	1057	1894	965
AAVS1_L2_PRKCE_R5	3915	5065	3613	619	632	1024	1447	781	1326	535	915	837	2593	1594	1934	1512	1014	2622	806	522	886	585	1516	1103	406	454	440	2829	1978	3214	1582	1185	1570	1107	1140	1819	2593	2507	1776	8178	1787	4145	3819	2623	15355	3468	1833	2655	592
AAVS1_L2_PRKCE_R6	3255	2659	3234	1230	1146	813	6173	3680	4993	451	249	294	8747	6413	7667	3475	3632	4615	1121	281	569	888	832	1119	470	569	417	3460	2115	4009	1428	869	2560	1567	1601	2100	3040	3420	4043	6075	3374	4529	4591	3232	22154	3759	2136	2977	1043
AAVS1_L2_PRKCI_R4	4392	4297	6121	1005	882	872	1724	759	2269	283	138	512	2227	1221	2035	1635	1458	1783	2306	511	2193	1122	820	1851	398	357	389	3328	2236	3508	2122	1108	1967	901	648	1406	2940	2544	2061	1931	2010	3860	3964	2074	9207	4039	2148	3460	594
AAVS1_L2_PRKCI_R5	3859	3369	3680	634	487	580	1218	616	1502	565	283	710	3255	2460	2574	889	1033	1659	1654	398	1656	1080	762	2210	576	621	406	2517	1745	3072	1549	1387	2331	1611	965	1697	2609	2357	2377	4173	2022	3541	3504	2538	10403	3291	1898	2726	563
AAVS1_L2_PRKCI_R6	3330	3209	3308	940	717	763	1949	1041	2330	211	297	256	4508	5043	3688	1756	1419	1882	1424	616	1677	1523	1092	1770	299	442	244	1907	1373	2744	1838	1136	2502	1140	946	1533	2029	2089	1854	2343	2558	3519	3039	1977	8120	2856	1356	2039	568
AAVS1_L2_PRKG2_R4	3507	6172	4559	1348	1187	1434	2930	1222	5095	294	276	479	3253	3038	3784	3302	2332	4499	4339	954	1681	1635	2063	2673	900	861	981	2564	2111	3324	2567	2008	3546	1608	1871	2404	2606	4194	3755	2301	3264	6472	5836	3212	17997	4342	2465	4128	1102
AAVS1_L2_PRKG2_R5	2911	3031	2162	745	702	1196	1742	870	3100	924	540	858	3597	2980	4167	2563	1740	2272	2822	878	1301	1390	1592	1777	902	1074	722	1900	985	1708	1902	1475	2189	1230	1128	1293	1494	2323	2719	5237	2784	4281	3689	2096	16672	2047	1142	1185	841
AAVS1_L2_PRKG2_R6	2692	1918	5073	557	657	675	708	757	1799	264	251	482	1757	1568	1676	1147	698	1716	1207	650	1433	979	1600	1622	773	760	416	2049	1318	2382	2056	1046	2251	1264	1167	1760	2042	2635	2194	2493	2254	3780	3994	2551	16243	2776	1487	1616	607
AAVS1_L2_PRKX_R4	3656	5489	4913	746	1067	1035	2911	1737	3737	724	308	221	3154	1541	2535	2327	1785	3114	2231	841	1590	1687	2608	2416	336	794	589	2946	2185	5039	1814	1236	2261	1479	1603	1760	2748	2984	2821	2290	1488	4269	4048	2663	10014	3111	1843	3007	1100
AAVS1_L2_PRKX_R5	3995	5451	5313	1060	971	1156	2431	1032	2491	616	539	527	3055	1906	1817	2009	1631	2031	2453	839	1677	2153	2334	2063	384	335	191	4363	2297	4451	2150	1457	2711	1406	1380	1902	3404	3084	2117	3832	2075	4283	4176	2631	5614	4001	2026	3775	1499
AAVS1_L2_PRKX_R6	2013	3845	3569	1360	1086	1058	2147	930	2881	441	317	174	3287	3194	5223	2269	1396	3221	1611	586	609	1281	1012	1513	496	250	365	2378	2121	3482	1479	1173	1567	1207	1097	1426	2825	3251	3242	3301	2685	4711	3920	2466	14710	2481	2492	3180	432
AAVS1_L2_PRLHR_R4	3422	5131	4294	871	1299	1259	899	1042	2183	569	370	406	2075	3455	2604	1996	1026	2227	1221	835	1020	1207	2235	2015	323	551	391	3871	2264	4501	1700	1517	2190	1026	1395	1183	3349	3177	1542	4006	1868	4398	3499	2420	10125	4420	2221	3280	486
AAVS1_L2_PRLHR_R5	4333	5474	4558	910	682	1217	3371	1939	3973	192	175	354	4867	4015	4319	1849	1630	2371	2872	520	1762	2010	1960	1888	836	1054	867	2880	2247	3725	2202	1235	1877	1689	1591	1819	3154	3078	3365	2841	3609	4526	4358	2883	19509	3408	2586	3567	699
AAVS1_L2_PRLHR_R6	2249	3815	4848	1139	1799	1235	2112	1162	2603	529	449	689	3489	3339	4724	2211	1943	2822	2558	1212	1786	2673	3146	3034	576	736	720	3043	1863	3119	2183	1459	2562	2161	1883	2085	2692	4098	2828	4471	3133	5072	4912	4047	16294	2995	2225	2851	690
AAVS1_L2_PRMT1_R4	1131	1041	1365	811	776	1061	634	259	809	72	27	136	3299	3025	2378	2104	1242	2168	232	9	314	1090	746	1150	268	173	316	1108	799	1449	1653	1056	1998	1120	1069	1331	2595	3194	648	3413	2152	4439	4441	2838	14335	2288	1109	1354	640
AAVS1_L2_PRMT1_R5	2735	2990	3726	645	395	607	1387	670	2056	100	20	96	2910	1691	2075	852	969	1063	380	7	75	289	127	227	11	72	22	1997	1664	2895	983	389	1167	494	556	672	3209	2804	3925	2020	2295	4021	3409	2318	10048	3897	2100	2664	243
AAVS1_L2_PRMT1_R6	1081	1147	641	641	713	1089	967	645	910	24	52	7	1414	2252	2001	1705	944	1362	90	8	98	72	77	78	24	27	21	854	504	1078	400	386	754	505	551	609	2390	2580	1606	4544	1639	3392	2947	2109	10155	1892	1113	1618	82
AAVS1_L2_PROP1_R4	5199	4701	5801	1084	1266	832	1247	875	1129	95	127	33	2582	2688	1962	1657	1176	1945	1162	435	323	1156	1444	1821	348	227	327	3359	2496	4683	1116	917	1757	1341	1208	1668	3126	2754	1357	1572	2353	3669	3420	2348	11276	4129	2430	3080	471
AAVS1_L2_PROP1_R5	3140	5530	5815	830	852	938	2199	1243	3303	638	379	407	4289	3055	5048	2063	1763	2593	3163	879	1410	1518	2256	2287	806	857	558	3226	2016	3826	1916	1252	2121	1484	1419	1671	3013	2840	2449	3689	2623	3796	3649	2468	16697	3756	2023	3105	892
AAVS1_L2_PROP1_R6	3167	3749	6749	565	626	601	784	716	1748	191	97	94	1719	1299	1644	896	903	1581	833	272	825	928	1903	1518	205	646	288	2919	1973	3142	1079	598	1553	970	994	1615	3105	2151	1676	1025	1588	3486	3146	2217	10439	3455	1764	2855	433
AAVS1_L2_PRSS2_R4	3427	3936	5863	668	653	1435	2271	914	2509	251	20	262	2670	2678	2629	868	725	1405	1741	336	1855	1448	1934	1203	384	472	359	3134	1781	2656	1202	678	1719	999	1265	1186	2644	2410	2582	430	1964	2985	2949	2034	8066	2758	2661	2588	681
AAVS1_L2_PRSS2_R5	3655	4514	5131	499	494	431	950	582	1323	508	411	438	2457	1537	2090	1208	1021	1462	1761	401	1170	1184	1359	1866	401	361	292	3231	1933	4139	1332	907	1672	937	1386	1682	2865	2097	1274	4489	1596	2915	2936	1995	11451	3754	1889	4020	669
AAVS1_L2_PRSS2_R6	2702	1990	3706	977	644	608	909	544	1363	983	330	409	1371	974	1574	2360	875	1363	1044	441	678	951	956	1859	691	478	307	2574	1382	2775	1173	652	1298	1178	1231	1588	2123	2445	2041	3987	1486	3915	2697	2278	12343	3020	1775	2737	541
AAVS1_L2_PRSS21_R4	2071	3680	2406	1051	1260	1014	2056	1144	2622	174	224	247	2623	1119	2276	1544	1534	2346	1259	569	823	1559	1419	1759	467	469	606	2080	1370	2788	1250	874	1757	1379	911	2135	2031	3142	1875	2740	1621	4032	3408	2364	13596	2786	1440	1796	740
AAVS1_L2_PRSS21_R5	2655	3094	3308	819	1422	2033	2327	1578	3476	962	339	904	3771	3496	3980	2393	1960	2953	2674	1465	1974	2426	3310	2790	694	806	524	1853	1592	2437	2214	1905	3867	2360	2196	2781	2142	4243	2841	5113	2753	6109	5800	4077	14259	2779	1449	1951	1200
AAVS1_L2_PRSS21_R6	11	2	14	1175	1068	1311	2010	1414	2736	549	216	468	3289	2707	3690	3215	2435	5750	2725	811	1063	2388	2710	3814	359	712	504	94	36	18	2462	1552	3010	1742	2005	2105	36	3558	2637	3109	2452	5089	4714	3370	13670	15	7	8	1338
AAVS1_L2_PRSS22_R4	4192	4443	4945	1158	1028	1710	2398	1391	3588	1009	662	998	3936	5356	5083	2500	2609	2861	2739	881	2446	1697	3595	2285	523	1122	441	3089	1896	3811	2999	1774	3483	1445	2224	2381	3283	3611	1935	7190	2434	5108	5322	3151	18613	3911	2523	2681	1359
AAVS1_L2_PRSS22_R5	3446	5554	8697	1280	1244	1487	3663	1912	4704	827	322	613	3369	3296	3112	2105	2283	3526	1940	733	931	1894	1939	2095	580	790	895	4174	2730	4335	2286	1520	3000	1960	2030	2337	3306	3850	5055	5068	2796	5328	4944	3270	19712	3777	2380	3580	978
AAVS1_L2_PRSS22_R6	3182	5992	4228	1047	1054	1528	1207	1254	1487	1065	788	985	3497	2621	3953	2330	2087	3081	1840	489	1381	1485	1792	1952	458	435	559	3448	2500	3448	2055	1552	2188	1542	1776	1894	3106	3347	1354	8358	2416	4877	5055	3349	16142	3525	2625	2930	613
AAVS1_L2_PRSS3_R4	4421	4046	5177	577	1002	905	2044	1215	2916	201	336	849	2366	2190	2705	1230	804	1231	1721	389	1376	1054	1496	2358	514	501	610	2786	2040	3499	1580	1029	1845	1255	1333	1540	2722	2803	3366	2638	2655	3571	3934	2559	11658	3773	2079	2917	813
AAVS1_L2_PRSS3_R5	3503	3648	3911	823	692	920	337	233	475	81	6	0	2641	1413	2173	1406	874	2198	1224	431	892	781	1433	1751	519	548	226	2336	2085	2900	1347	922	1342	917	1355	1294	2269	2677	633	162	1607	3453	2700	1948	12619	2568	1826	2331	228
AAVS1_L2_PRSS3_R6	3570	6795	4020	661	1185	1801	2097	984	2984	428	412	635	4703	4583	6596	2395	2049	1787	1176	485	1230	1409	1226	1985	593	669	261	3283	1780	3360	1326	1012	1549	1139	1364	1496	2764	2646	2375	3308	3656	4066	3859	2497	11099	3983	2855	2836	881
AAVS1_L2_PRSS33_R4	3908	4633	4933	1157	742	1591	2376	1137	2995	370	191	234	2510	2293	2648	2784	2604	3207	1872	367	1384	1486	2110	1993	290	690	534	3973	2527	4267	1965	1426	2020	1751	1693	1875	3266	3517	2232	1994	1626	4752	4583	2845	12241	3843	2436	3596	924
AAVS1_L2_PRSS33_R5	3123	4187	7220	1167	1260	1203	1812	1359	3169	1294	659	1175	5894	3440	3168	2320	1655	2532	2075	532	1355	1551	1995	2654	1118	1018	847	3601	2295	3732	1814	1364	2014	1903	1849	2149	3442	4500	3337	9637	3599	6052	4855	3386	27916	3814	2293	3269	581
AAVS1_L2_PRSS33_R6	2807	4070	4415	1427	849	1136	1953	1033	3546	488	207	244	2494	3838	2360	2143	1593	2526	2039	694	2030	1172	2330	1981	537	757	185	4149	2470	4203	1980	1629	1954	1690	1714	2125	3405	3589	2462	2780	2638	4294	4498	3058	16605	4636	2367	3657	893
AAVS1_L2_PRSS37_R4	2192	2870	3862	920	740	1611	1245	1150	1288	197	217	185	1423	1666	1294	1904	1461	1694	1794	369	1055	752	1270	2150	383	469	627	2956	1838	3320	1484	819	1600	1364	3131	1541	2572	3121	1687	1325	1377	3733	3049	2281	14761	2614	1662	2726	596
AAVS1_L2_PRSS37_R5	4119	5503	5775	580	754	896	2566	1386	3136	180	185	271	2461	1602	2459	1649	1600	2749	1460	713	830	1234	1675	1739	522	871	476	2579	2186	4376	1306	1210	2176	1216	1300	1360	2856	2303	2534	1319	1320	2903	3289	2033	12453	3517	2128	2504	648
AAVS1_L2_PRSS37_R6	2020	1918	3153	1454	947	993	2490	890	2056	633	387	462	2227	1136	1946	2010	1442	2512	1437	724	1444	422	1821	1759	593	406	333	2057	1533	2676	1330	1343	1581	1114	995	1158	1825	2496	1939	4483	1025	3634	3254	2014	8786	2359	1454	1875	986
AAVS1_L2_PRSS38_R4	4579	4036	4996	1139	900	1271	2574	923	2786	1398	627	747	3250	3479	5043	2539	1869	2232	1690	633	1751	2078	2450	2549	1098	869	700	4093	2327	5217	2576	1736	3038	2051	1925	2242	3451	3711	3130	6638	3842	5863	5001	3408	22097	4788	2318	3577	1131
AAVS1_L2_PRSS38_R5	1814	3589	4557	575	1478	1454	1316	1264	2727	224	136	345	4597	3654	3838	3359	3023	3920	1948	746	1799	1972	3218	2602	805	752	564	2592	1897	2769	1678	1592	3176	1643	1974	2421	2684	3757	1238	821	2817	5245	4355	2906	16481	2794	1650	2317	994
AAVS1_L2_PRSS38_R6	2202	2622	2670	1727	1234	1172	2698	1659	4736	1790	772	1346	4994	3373	3630	1958	1772	4406	2966	976	2094	2106	2448	3059	986	976	644	2186	1507	2775	3321	1656	4036	2399	2099	2457	2235	4680	4818	9424	3869	6268	5988	3936	19628	2162	1491	1743	947
AAVS1_L2_PRSS41_R4	4599	6022	4918	1255	994	1108	2118	1329	2735	332	395	676	3625	2773	4132	2204	1501	2747	2495	773	1252	1513	1459	1239	371	418	334	3210	2259	4567	1352	919	2182	1244	1056	1347	3078	2944	2546	4308	2868	3659	3937	2158	11919	4381	2299	3433	700
AAVS1_L2_PRSS41_R5	4866	4538	4336	1577	1336	1612	5241	3243	6260	309	212	407	7844	6915	7175	3207	4084	3299	2139	1240	1303	2558	2361	2803	983	759	362	3313	2254	2786	2487	1991	2660	2194	2183	3924	3323	4743	5221	2729	4457	6979	6335	4345	18865	3338	2261	3602	1343
AAVS1_L2_PRSS41_R6	3973	5593	4084	658	490	1115	1873	738	2071	556	150	352	2004	1720	1596	1361	1328	2363	1209	427	1131	1083	1545	1532	562	419	263	3878	1921	4537	1175	997	1706	991	1176	1883	3180	2393	2217	2688	1870	3793	3046	2010	9941	3505	2080	3117	724
AAVS1_L2_PRSS42_R4	1821	1630	1015	1580	1008	1963	1787	1036	1770	926	527	695	3763	3869	4531	2280	2270	2919	2111	797	1675	2706	1879	4573	610	947	611	1609	829	2235	1922	1876	2483	1870	2139	2185	1591	3970	1842	5042	3088	5814	5170	3847	15925	2552	835	1417	1288
AAVS1_L2_PRSS42_R5	2565	3287	3737	454	449	855	2073	874	2209	317	260	206	2796	1247	1989	1357	945	1617	662	358	675	474	865	1208	225	583	261	2345	1457	2737	1118	522	1348	812	939	904	2381	2135	2619	3059	1447	3377	2867	1838	10571	3295	1778	2618	578
AAVS1_L2_PRSS42_R6	2298	4054	4599	1038	585	468	659	388	786	1086	387	430	1950	1680	2351	1083	1005	1734	938	442	1041	1158	1438	1220	596	752	438	2979	1902	3699	1266	1054	2150	1259	1143	1263	2557	2372	1358	5453	1544	2941	3184	2237	13292	3208	1735	2709	674
AAVS1_L2_PRSS45_R4	2313	3754	2983	758	717	513	1011	717	2017	272	74	406	1506	982	1535	822	1219	1821	1550	304	1270	911	1343	1875	436	346	359	1678	1612	1911	1603	720	1741	1350	861	1095	1900	2774	2236	2946	1547	3135	3215	2314	13028	2646	1269	2343	613
AAVS1_L2_PRSS45_R5	2187	3498	4136	380	807	603	810	470	855	673	238	508	2302	1750	1727	1075	851	1552	1439	718	1034	1156	1836	1584	662	739	581	2838	1855	3546	1738	975	1500	1246	1189	1834	2606	2255	1649	4673	2315	3916	3652	2419	16819	2609	1776	3065	784
AAVS1_L2_PRSS45_R6	3459	3371	2085	1246	1541	1230	1684	818	2014	1526	455	700	3493	3416	3206	1862	939	2393	2553	1489	1553	2405	2713	2538	611	1181	667	2377	1407	2419	2750	1675	3132	1821	1904	2550	2273	3871	2725	5844	2951	4847	5625	3460	18511	2436	1315	1707	1220
AAVS1_L2_PRSS48_R4	1957	2503	3221	1425	865	811	1731	1354	3260	227	160	711	2949	2813	2665	1272	1067	2100	1193	728	1493	1409	1331	1590	492	488	669	1845	1400	2687	1643	1084	1870	1450	1252	1584	1964	2879	2829	3408	2999	4130	4165	2763	14487	2521	1217	2061	656
AAVS1_L2_PRSS48_R5	5065	4197	5015	746	583	1122	630	449	524	626	415	548	2586	2916	2227	1687	1455	2220	1358	525	990	1737	1944	1823	452	1121	355	4348	2411	4893	2009	1203	1432	802	1084	1677	3567	2824	786	5436	2242	3696	3037	2551	11681	4348	2630	3264	386
AAVS1_L2_PRSS48_R6	4582	3657	4464	688	496	630	714	236	597	265	34	244	1408	1569	1652	945	677	1296	1825	494	1283	1297	1082	2146	85	222	400	2962	2282	4882	1473	913	1730	909	1054	1160	3257	2002	1135	645	1606	3129	3013	2181	8134	3238	1772	2517	939
AAVS1_L2_PRSS58_R4	4343	4480	5408	402	444	653	1300	737	1645	408	203	360	1790	1276	1770	562	485	1144	1221	445	816	1082	795	914	364	520	475	2755	1593	3554	1214	752	1586	1046	750	871	2605	1713	2699	3475	2375	2792	2770	1932	11406	3265	1629	3368	642
AAVS1_L2_PRSS58_R5	2077	3064	3570	1238	1371	1420	2458	1060	3559	1377	386	897	4842	2289	2793	2778	1676	3233	2218	614	2005	2305	2742	3180	1077	514	517	1413	1439	2101	2446	1970	3175	2073	1676	2661	1883	4448	3232	6372	3392	5925	5782	4174	17232	2333	1163	1642	1312
AAVS1_L2_PRSS58_R6	3112	4528	5032	600	814	659	374	235	981	706	162	360	1558	1094	1065	1059	688	1299	1631	700	989	1436	1220	1760	1024	946	1050	3265	2000	3596	1541	812	2011	1709	1146	1255	2645	2805	1401	3124	1931	3847	3505	2359	18733	4484	1871	2799	1117
AAVS1_L2_PTP4A1_R4	2562	2293	4040	1069	780	855	2261	1834	2712	984	778	487	4335	4700	4626	3614	1730	3425	2243	590	1066	2174	2914	2201	1015	925	520	1747	1571	2667	2087	1565	2210	1753	1655	2411	2023	3026	2584	5398	2693	4759	4543	2941	16681	3150	1575	2388	1089
AAVS1_L2_PTP4A1_R5	2032	1980	1491	1543	798	1512	2515	1339	2962	346	122	406	3135	3255	3167	2548	2716	3158	828	428	532	638	874	767	185	223	255	1954	1389	1788	1488	1100	1710	1700	1203	1480	2301	3831	3499	4600	2837	5478	4943	3272	15963	2079	1287	1881	946
AAVS1_L2_PTP4A1_R6	1309	782	714	419	631	626	740	534	721	278	77	66	1204	1438	1689	819	732	1176	658	197	380	977	1554	1249	300	553	264	1038	900	1247	1231	706	1424	1075	1174	1075	1576	2137	1942	1148	1618	3012	2551	2137	11698	2078	1036	1578	543
AAVS1_L2_PTP4A2_R4	6211	5854	7451	1036	1141	804	1962	1529	2712	993	583	563	3479	1754	2822	1617	1582	3458	1661	1096	1577	887	1920	2308	375	784	462	5134	2857	5416	2418	1057	2753	1406	1588	1833	3839	3492	2314	5723	2000	5252	5392	3324	19338	4505	3350	4372	768
AAVS1_L2_PTP4A2_R5	1125	2445	1631	1094	1211	2205	3351	1487	2696	542	254	427	4431	3800	3891	3293	2078	3669	2079	762	2279	2230	2424	2886	523	661	410	1567	825	1643	2323	1672	2325	2277	1910	2470	1864	3960	2880	3567	2801	5740	5113	3684	10066	1426	898	1181	1401
AAVS1_L2_PTP4A2_R6	3581	3540	4391	678	769	892	818	491	1109	369	142	400	1503	936	1254	1106	1305	1257	1178	534	1127	1183	1500	1897	535	389	385	2441	1962	3180	1737	880	1983	1141	1055	1347	3001	2793	1394	2079	2194	3640	3535	2497	11647	2876	2148	2242	834
AAVS1_L2_RAB40A_R4	3174	3509	3638	1088	1086	1366	2788	2032	4970	679	736	379	4962	5319	4879	2879	2651	3363	2370	1051	3139	1647	2193	1765	932	1081	716	2403	1677	4002	1915	1179	2119	1088	1731	2318	2751	3191	2938	2435	3133	4840	4642	3135	14607	3541	2076	2983	911
AAVS1_L2_RAB40A_R5	2612	4235	4775	1443	1121	1855	3102	1810	4060	1126	971	1302	9919	8265	10386	4009	4195	3480	4238	1025	1944	2577	4568	3720	1231	759	522	2843	2117	3610	2708	2065	3465	2569	2544	2915	2667	4261	2689	5707	5258	6204	5933	3756	16220	4058	1980	2086	1655
AAVS1_L2_RAB40A_R6	4132	5919	4957	2	4	0	2	1	5	0	0	1	1	1	10	4	2	9	3	1	0	1	7	2	4	0	1	2889	2339	4340	3	0	4	2	0	5	3106	2	3	6	13	9	9	17	22	3588	1846	3204	0
AAVS1_L2_RAB40B_R4	1705	2722	3194	983	759	1022	970	501	1339	732	320	610	2063	843	1242	1440	1191	1979	1478	431	1372	1759	1838	2456	403	362	230	1700	1136	2193	1527	1069	2218	1518	1273	1733	2048	3291	1584	3719	1353	4061	3896	2673	8382	1534	1277	1587	907
AAVS1_L2_RAB40B_R5	1302	2223	1982	493	793	965	3214	1364	3713	205	115	436	3709	3435	4026	1458	1650	1802	2115	372	1333	1560	2093	1139	621	433	232	1294	1144	2535	1133	1171	2052	947	1704	1791	1760	2334	2608	2266	1891	3144	3145	2155	9750	2165	936	1803	579
AAVS1_L2_RAB40B_R6	3108	4612	3755	649	686	740	2706	1128	3314	943	419	586	4302	2256	2437	1463	1625	1789	1270	571	1311	1352	1725	1852	734	523	744	3339	1969	3506	1721	1132	2041	1535	1320	1647	3156	3207	3738	5289	2953	5207	4554	3646	18325	4222	1768	3448	449
AAVS1_L2_RAC1_copy_R4	2184	1942	1191	973	1006	1242	1281	866	1996	17	44	7	2994	2946	2629	1413	1545	1397	62	20	67	213	286	359	67	45	40	1759	920	1983	1393	757	2054	965	798	1186	1493	2694	1509	2652	2057	3510	3224	2107	10152	1134	1078	1140	436
AAVS1_L2_RAC1_copy_R5	1521	1611	2383	503	563	301	207	50	372	0	0	0	1752	1271	1300	1000	523	909	36	7	47	81	57	124	12	30	5	1489	1113	2162	762	324	481	564	419	471	1503	1883	624	225	2249	3190	2726	2305	14901	1829	1085	1570	269
AAVS1_L2_RAC1_copy_R6	790	438	443	647	538	534	389	290	347	179	61	193	1797	1176	2013	784	775	1133	255	54	73	378	500	311	101	173	83	1191	651	959	654	500	738	511	535	776	1669	1804	781	3035	1405	2635	2175	1504	6354	1914	758	1035	357
AAVS1_L2_RAC1_R4	605	607	427	1265	1080	1542	3203	2221	3286	272	150	259	6727	5078	6446	2945	2470	4494	2382	421	1379	1424	1605	2191	626	387	303	869	441	748	1492	1208	2194	1412	1974	1234	2715	3782	3241	2465	3753	5862	4026	2726	12114	2240	1027	1845	928
AAVS1_L2_RAC1_R5	2250	3796	4106	883	1211	1345	2910	2013	4441	6	50	11	4363	2936	4038	3001	2771	3727	75	25	26	236	469	535	27	124	85	2627	1980	3738	1400	1112	1658	939	1265	1998	2479	3136	2678	1523	1911	4470	4163	3162	11986	2538	1626	2563	465
AAVS1_L2_RAC1_R6	244	329	182	1086	1046	1089	1276	805	2139	149	64	96	4327	2965	3552	1943	812	1944	150	24	97	134	158	227	72	50	78	412	281	591	1953	981	1954	1049	1438	1478	2108	3017	2990	5047	3461	3927	3804	3055	8543	1148	872	947	588
AAVS1_L2_RAF1_R4	247	367	84	1108	865	1249	1526	760	2238	180	181	140	3186	2025	2705	1251	883	1366	136	142	474	572	639	1478	220	167	183	547	379	324	1325	927	1947	1449	1084	1871	3227	3898	3081	5213	2659	4710	4704	3320	19293	3567	1696	2289	860
AAVS1_L2_RAF1_R5	2338	1776	1605	758	935	846	745	444	1057	406	134	215	2162	1365	1722	1114	1002	959	186	110	240	836	932	1150	368	216	394	2022	1463	2662	1223	675	1643	951	630	1378	3307	3158	2256	5456	2463	3625	3392	2491	26979	3150	1865	2632	574
AAVS1_L2_RAF1_R6	201	441	660	957	702	514	1126	668	1791	201	234	658	1502	1073	1818	1158	1504	2611	384	133	360	523	546	585	365	176	136	674	605	996	1288	850	1545	1021	675	729	1993	2451	2556	4431	1864	3565	3397	1879	10800	1985	1523	2018	620
AAVS1_L2_RANBP10_R4	1686	1402	1213	931	940	949	1426	807	1367	850	547	1145	3248	2426	3550	2259	1022	1815	1246	462	1026	1127	1815	2240	257	434	487	1429	851	1596	2212	1094	2245	1397	1385	2087	1721	3285	2983	6113	3910	4192	4252	3278	14218	1715	666	1518	515
AAVS1_L2_RANBP10_R5	1331	1907	2032	1217	1258	1536	1928	1161	2381	1230	807	827	5043	5276	4333	2971	2081	2744	2229	819	2129	3075	3510	3542	1192	1483	806	1270	1077	1856	2541	1803	2737	1721	2508	2892	1725	4019	2345	7114	3346	5688	4898	3691	30119	1785	1012	1218	1319
AAVS1_L2_RANBP10_R6	3962	3287	4473	1356	1472	1698	524	243	1185	766	663	723	4194	3570	3024	1912	1501	2626	1933	448	790	1155	1809	1067	329	713	589	2779	1891	3360	2076	1347	2775	1497	1239	1758	2964	3345	586	6776	2710	4120	3958	2414	13752	2722	1713	2932	1062
AAVS1_L2_RANBP2_R1	1435	1789	2089	973	946	1071	1705	1076	2105	515	320	166	2655	1137	1439	2041	1191	1569	490	225	691	705	970	840	220	165	194	1356	928	1467	1419	899	1982	1090	983	1279	1841	3014	1470	5760	1618	3925	3895	2659	13719	1264	851	1280	615
AAVS1_L2_RANBP2_R2	1055	1908	2021	798	881	988	1775	1362	2521	123	99	133	2222	2214	2325	621	1284	1315	548	152	601	429	618	860	298	57	221	1389	923	1530	1014	688	1026	701	568	743	2445	2754	2018	3824	1706	3336	3415	2373	9741	1826	1394	1791	204
AAVS1_L2_RANBP2_R3	2311	1563	1907	402	357	704	483	206	533	32	27	143	991	812	1226	846	521	564	1020	394	804	1255	1294	1767	844	1123	660	1043	1020	1579	952	660	1094	751	991	1446	2360	2231	1137	781	1575	2708	2304	2081	20336	1594	942	1575	416
AAVS1_L2_RANBP9_R4	3514	3826	3919	527	797	914	1291	698	1849	292	177	389	2552	2443	2476	1002	615	928	1715	242	588	955	1308	891	319	582	494	2585	1960	3968	939	621	1383	911	952	1164	3188	2384	2161	2456	2339	3064	2787	1907	13067	3647	2197	3069	380
AAVS1_L2_RANBP9_R5	2794	4444	4213	767	593	1017	190	70	353	565	152	433	2916	1796	2128	1259	944	1870	917	671	1268	1510	1932	1508	491	681	431	3137	2340	3200	1339	921	1748	1166	1006	1449	2650	3000	397	2843	2723	4071	3597	2421	13875	2784	2309	2554	483
AAVS1_L2_RANBP9_R6	2263	2171	2625	716	864	648	1358	724	1308	950	720	1159	2255	1792	1411	977	690	1387	1465	473	788	833	1737	1798	721	585	296	2107	1629	2065	1351	1079	1710	766	986	1028	1982	2179	1557	5898	1437	3200	3762	2137	13896	3077	1012	1465	782
AAVS1_L2_RAX_R4	4476	6379	5733	1445	545	1343	1745	1530	2821	62	115	59	3146	2645	2576	1401	1495	2060	2456	923	1861	1649	2449	2950	705	779	216	3546	1967	3818	1909	1432	2416	1266	1451	1806	3461	3017	2973	932	2560	4248	4117	2640	8124	3851	2391	3077	786
AAVS1_L2_RAX_R5	3371	4276	5252	470	569	860	1279	668	1507	139	39	190	2769	1875	2432	1492	674	775	1948	655	791	782	682	1814	368	354	353	3532	2269	4357	1083	656	1347	710	1243	1125	3200	2351	2418	1222	2507	3047	2431	2001	8053	3508	2345	4103	434
AAVS1_L2_RAX_R6	3453	6166	6138	1266	866	1321	1796	1054	2718	1130	345	471	2758	2950	2931	2613	1724	2562	2514	536	1309	2075	2412	2198	537	657	497	3526	2432	4143	2211	1514	2785	1765	2141	2371	3703	4254	2614	4702	2925	5845	5540	3875	22593	4404	2083	2840	1148
AAVS1_L2_RAX2_R4	1874	2385	3234	1698	1592	1992	2874	1167	3308	23	110	44	5088	3091	4202	2596	2545	4414	2334	1014	1847	2421	3309	3483	467	422	287	1526	803	2309	2893	1735	3110	1873	2125	2845	1408	3739	2001	234	1759	4750	4325	3016	7101	2716	1176	2090	1195
AAVS1_L2_RAX2_R5	2273	2986	4621	451	550	694	1109	730	1087	495	294	254	1238	1796	1527	1016	1211	1239	889	409	862	801	1649	1364	449	298	473	1773	1783	1931	866	555	1211	782	777	1083	2049	2083	1081	2460	1360	2961	2597	1951	11674	2522	1237	1815	371
AAVS1_L2_RAX2_R6	3286	6030	6241	1952	1019	1429	1177	1220	2197	334	364	998	5066	4319	4569	2293	1854	2409	1104	539	1125	1755	1949	2600	407	469	545	3595	2091	4150	1774	1065	1867	1658	1670	1982	3449	4153	2289	3904	3634	5297	4063	3307	10504	3409	1998	4317	745
AAVS1_L2_RFX4_R4	1023	1640	1077	871	1104	1253	1534	1077	2169	1031	225	405	2826	2404	3087	2309	1686	2473	3271	1006	2007	2592	2539	2684	1187	862	995	1008	683	1224	2919	1888	3651	1884	2007	2788	1123	4299	2169	3593	3382	6730	6487	4223	20667	1085	952	1381	1145
AAVS1_L2_RFX4_R5	3782	6398	5492	726	478	607	576	431	1425	649	603	617	2894	2264	2890	977	896	1266	1448	922	842	1228	1597	1850	436	591	272	3596	2477	5780	1455	816	1314	1318	1419	1704	3309	2127	1322	4363	3006	3184	2880	2280	12399	3657	2576	3751	607
AAVS1_L2_RFX4_R6	2509	3440	3360	682	825	1899	2236	1021	2104	918	602	822	5155	5805	3961	2612	2005	2797	3049	903	1972	1593	2715	1932	1156	962	569	3301	2000	3667	2171	1839	2801	1707	1303	1668	2474	3182	2467	4273	3505	4984	5325	3173	21968	3115	1793	2784	1336
AAVS1_L2_RFX6_R4	739	1331	1663	1079	1032	811	1339	605	1319	401	368	282	2240	1850	2707	1533	2088	2049	1586	889	1977	1868	3105	2367	522	633	634	534	532	1200	1749	1089	2163	1117	1767	1726	744	2971	1720	3830	1817	3799	3797	2565	15191	863	538	507	536
AAVS1_L2_RFX6_R5	1997	3186	3465	871	715	1096	1988	1285	2788	1409	756	1055	5584	3423	3582	1644	1944	2368	2145	679	1645	1035	2241	1677	801	643	922	2078	1363	2623	2025	1613	3341	1445	1875	2143	2126	3195	3685	6357	3822	4616	4517	3032	14496	1902	1572	2044	875
AAVS1_L2_RFX6_R6	1933	1973	4067	796	750	1310	1577	1410	1835	1942	564	499	3219	3298	4658	1505	1522	2485	1432	520	1331	1332	1678	1863	880	755	784	2520	1392	2528	2161	1045	2618	1145	1147	1579	2174	2882	1740	7368	2688	4149	3226	2179	12922	2811	1563	2113	611
AAVS1_L2_RHOQ_R4	2473	3761	3426	1291	865	904	1695	576	1479	558	193	59	4133	2378	2972	1482	761	2147	1741	349	1272	1210	1195	1603	536	630	749	2221	2041	2720	1414	912	1872	1644	1615	1585	2865	2726	1868	1304	2012	4115	3916	2586	13621	2583	1624	2389	539
AAVS1_L2_RHOQ_R5	3579	3599	3298	0	2	2	0	1	0	2	0	0	0	0	3	1	2	1	1	2	0	3	6	2	2	2	3	2624	1596	2880	4	3	4	3	2	2	2326	3	3	2	8	4	3	23	25	2247	1611	2573	2
AAVS1_L2_RHOQ_R6	2884	3086	3998	1194	1627	1656	2927	1639	4418	220	125	238	4617	3953	5745	3890	2366	4145	4307	1689	2674	2644	4416	2934	1028	899	732	2825	2334	4336	2531	2221	3766	2298	2345	3061	3348	3823	2409	1487	2447	4853	4967	3248	17328	3060	2380	3763	1323
AAVS1_L2_RNASE3_R4	2141	1418	2084	1455	1062	1580	3845	1781	3892	956	866	996	7228	6127	5557	3465	2734	4893	2455	1523	2326	2781	3521	4375	1028	1038	935	1020	618	1490	2892	1946	3406	1801	2124	2813	1203	4922	2042	7408	3875	6645	6098	4102	23584	1374	769	791	1697
AAVS1_L2_RNASE3_R5	1596	2762	1428	1024	717	848	1437	967	2299	390	120	310	3177	2194	2915	1350	920	1327	2018	593	845	1418	2017	1488	448	441	397	1243	1005	2066	1534	939	1933	1663	1427	1433	1492	2924	2829	2131	2970	3334	3145	2231	12263	1562	1215	1455	656
AAVS1_L2_RNASE3_R6	2076	2329	2859	768	1156	1087	2440	1529	3570	601	341	938	2284	1604	2490	1283	1928	3094	1177	698	1930	1118	1090	1734	792	835	776	1849	967	2369	1666	958	2671	1303	1343	1287	1698	3584	2398	5188	2231	4180	4361	2508	18111	1797	1261	1383	742
AAVS1_L2_RNASE8_copy_R4	2610	4416	4455	630	612	611	833	371	840	1116	378	871	1758	1104	1430	1243	878	1398	766	365	1659	735	1939	1460	638	826	556	2399	2265	4380	1130	969	1885	1049	988	2190	2834	2262	1168	5753	1225	3109	2758	2113	16764	3547	2053	2625	614
AAVS1_L2_RNASE8_copy_R5	2995	2865	3324	689	780	1563	1534	866	2619	1481	545	1434	3799	2255	2677	2123	1968	2707	2481	954	1762	1646	3326	1976	687	600	936	2649	1590	2502	1680	1153	3239	1718	1646	2518	1987	3048	2816	7940	2582	4966	4805	3191	15549	2238	1189	2770	1395
AAVS1_L2_RNASE8_copy_R6	3295	3148	4954	865	802	1881	3560	1357	4237	375	160	105	2101	2487	3860	2322	1899	3337	2684	760	1531	1850	2494	2163	1022	1338	620	2905	2063	3215	1565	1641	3092	1870	1658	1997	2508	3465	4734	1471	2416	4973	4951	3210	16392	2924	2136	3032	907
AAVS1_L2_RNASE8_R4	1236	2406	1827	855	567	1609	1392	833	2330	268	522	138	5703	4420	3988	2147	1962	3086	1818	1012	1828	2427	2651	2929	766	656	632	1062	1236	1633	1617	1638	2397	1513	1212	2324	1379	2357	2109	2633	2459	3554	3744	2459	13463	1539	1130	1383	957
AAVS1_L2_RNASE8_R5	2193	3408	2612	3	1	8	8	2	8	9	7	4	19	6	11	11	15	48	11	9	13	11	24	23	7	10	10	2375	990	2082	11	8	16	7	4	17	1807	52	14	54	21	44	68	25	213	1446	1519	2206	4
AAVS1_L2_RNASE8_R6	3538	4858	4229	773	894	1281	1025	789	1349	267	82	305	1843	1283	1847	1137	968	2080	1702	601	712	938	1049	2096	384	498	386	2631	2196	3214	1476	1241	2413	979	1100	1444	2732	2590	1137	1513	1605	3045	3411	1912	9999	2965	2256	2372	463
AAVS1_L2_RNF111_R4	1941	2344	2941	843	668	889	1103	697	1403	494	184	364	2043	1650	1613	832	839	1459	918	294	607	1016	1268	1134	453	567	197	2487	1167	1950	1330	861	1710	1583	1234	1514	1774	2302	2077	2949	2260	3656	3093	2457	14268	2685	1503	2353	737
AAVS1_L2_RNF111_R5	2004	2304	2836	758	492	754	1626	1060	1544	919	633	519	2983	2273	2787	1025	744	1967	1612	771	1034	853	1445	765	785	646	674	1960	1388	2441	1283	769	1670	902	832	1313	1792	1994	1908	4841	1798	2581	2601	1844	18462	2050	1339	1740	703
AAVS1_L2_RNF111_R6	553	266	501	690	432	945	811	607	1613	933	329	545	1500	2079	1968	1572	986	1700	2014	563	1018	1196	1942	1408	802	849	523	227	184	616	2073	1134	2388	1492	1308	1724	288	2480	1526	3851	1926	3678	3592	2299	16809	432	423	456	1307
AAVS1_L2_RNF128_R4	3377	6183	4215	891	782	971	1110	534	1186	1034	360	553	3855	2833	3002	1244	1452	2062	1234	356	1570	1676	1282	2206	621	1122	845	2715	2007	3522	1917	1047	1777	1245	1072	1580	2709	3248	2505	5528	2917	4068	3722	2765	24661	3304	1790	2721	646
AAVS1_L2_RNF128_R5	1874	4068	3664	993	775	1572	4120	2847	5732	664	156	465	2587	2041	2478	2593	1338	2954	2051	838	2442	1790	3655	2621	794	1301	1087	2084	1769	2571	2379	1513	3242	2366	2065	2874	2435	4047	5470	3103	2258	5406	4847	3804	19763	2277	1541	2043	1400
AAVS1_L2_RNF128_R6	3693	2928	3855	570	1005	1012	602	836	1340	845	252	479	2351	1849	2502	1730	817	1532	1723	663	1004	1524	1146	1083	597	662	468	2629	1428	3004	1370	1083	1871	1208	1581	985	2129	2755	1905	4287	2217	3260	3171	2327	14157	2400	1330	3147	704
AAVS1_L2_RNF133_R4	1922	3176	3978	797	1009	935	1439	664	1979	744	383	973	3509	2614	3350	1771	1676	1703	2168	970	2200	1367	1938	1399	1026	739	719	2653	1711	2891	1893	1429	2765	1327	948	1591	2297	2816	1737	4301	2413	3957	4458	2510	18369	2722	2142	2800	976
AAVS1_L2_RNF133_R5	2251	3994	3646	764	643	876	1270	522	993	698	284	1153	4573	3424	2949	1634	1401	2565	2971	875	1932	1247	1940	3258	555	372	456	1911	1335	2329	2100	1316	2604	1302	1526	1891	1921	2848	1551	4085	3155	4249	3965	2371	8115	2734	1585	2292	978
AAVS1_L2_RNF133_R6	2294	3539	2594	1117	878	595	3318	1550	3092	1042	508	817	4230	3302	3683	2835	1746	3693	1493	614	898	1416	1574	1874	1361	1705	1029	2537	1516	1982	1840	1493	1922	1290	1189	1720	1930	2854	3248	4436	2479	3957	3899	2315	20267	2194	1728	2690	908
AAVS1_L2_RNF150_R4	666	973	2077	785	619	609	2573	1631	3269	63	184	273	3271	3205	3075	2388	1212	1639	1882	786	1686	1416	1401	1529	944	504	501	1004	878	1679	1232	735	1897	1553	1165	1360	1119	2803	2832	2246	2481	4369	3678	2846	16302	1089	640	1328	736
AAVS1_L2_RNF150_R5	3493	4602	3959	827	907	762	1222	610	1701	197	162	113	1355	1390	1330	1083	730	1584	1774	695	1103	1300	1981	1937	566	514	780	3229	2629	3255	1245	1026	1739	1229	655	1271	2986	2723	3281	1603	1996	3761	3514	2234	16173	3828	2141	3396	667
AAVS1_L2_RNF150_R6	3873	6740	5207	988	963	764	2154	1545	1774	778	342	412	3134	1912	3338	2114	1080	2475	1662	491	1221	1441	1451	1441	514	354	316	4129	2682	5426	1272	904	1994	1461	1045	1627	4014	3545	2650	3141	2262	4826	3892	2511	8827	4767	3112	3574	337
AAVS1_L2_RNF165_R4	2418	4651	4968	475	426	979	352	238	701	347	232	57	1313	1360	1989	884	1091	1401	1258	380	412	578	1010	1093	246	221	357	2340	1824	2979	1321	1063	1523	975	1170	1392	2584	2725	585	4213	1881	3689	3465	2326	12271	2970	2377	2544	533
AAVS1_L2_RNF165_R5	1463	2407	2787	958	1390	958	2719	1907	3482	220	47	22	3966	2607	3447	1945	1690	3609	1981	521	1192	1054	1619	2212	726	563	516	1781	1157	1950	2636	1586	2362	1408	1334	1197	1632	3432	3845	989	2723	4820	4668	3009	14967	2115	1082	2100	700
AAVS1_L2_RNF165_R6	4382	3783	4804	608	889	1278	1351	1094	2001	346	252	681	2589	2082	2273	1489	1475	1987	990	280	647	1090	1771	1785	363	299	294	4151	1852	2872	1384	1034	1998	1293	1319	1732	2614	3147	2548	3917	2428	4170	3494	2787	11066	2688	1759	2458	588
AAVS1_L2_RNF20_R4	1226	2190	1405	1647	1397	1840	1787	1705	2601	146	81	79	3509	3715	3505	2734	1735	2644	1131	314	423	1222	1510	1476	178	403	237	1528	1013	1468	1542	1078	1944	1250	1195	1702	2489	4512	3609	2679	3130	5715	5613	3892	14715	1612	816	1413	392
AAVS1_L2_RNF20_R5	1615	2315	2174	812	835	1162	2310	1896	2529	483	285	570	3518	2278	2539	2745	2137	3305	1252	176	925	1042	1391	1356	682	428	476	1224	809	1564	2017	1473	2279	1762	1379	2333	2298	3536	3157	5504	2420	5667	5202	3735	19276	1763	1006	1779	678
AAVS1_L2_RNF20_R6	3305	3606	4583	1163	1631	1226	998	641	2178	348	81	382	4738	3782	5288	1583	1613	2425	142	21	177	502	508	302	37	44	8	2371	1602	2947	1516	1085	1484	1345	1005	1356	2779	3474	785	6564	2469	4398	4878	2859	13064	2749	2319	2447	196
AAVS1_L2_RNF40_copy_R4	1876	3977	2640	1070	1374	1422	1037	521	2051	331	160	289	2915	2880	3613	2029	1949	2064	276	121	357	806	1094	786	354	220	149	1713	1381	1864	1444	937	1620	1221	920	1339	2350	3253	1486	5879	2864	5053	4862	3132	17008	2742	1409	1740	362
AAVS1_L2_RNF40_copy_R5	2001	3050	5415	719	463	722	925	630	1523	177	442	364	3481	920	1351	1438	1160	1482	577	151	291	567	808	589	220	303	271	2044	1462	2747	810	591	1640	929	612	840	2408	2356	1180	5556	852	2949	2935	1713	9006	2390	1594	1631	50
AAVS1_L2_RNF40_copy_R6	1702	1273	2014	926	815	675	1599	413	1872	245	185	348	2339	1904	1594	1382	759	1400	436	241	653	930	934	760	227	346	323	1473	887	1696	1183	773	1494	1126	828	1506	1335	2384	1441	3042	1716	3200	3076	2414	18074	1203	932	1154	525
AAVS1_L2_RNF40_R4	860	1093	1274	2049	1759	1776	2834	1363	3088	23	312	107	4373	3366	5991	3435	2616	4155	236	27	119	367	522	785	117	115	125	864	471	1030	1954	1046	2090	1996	1434	1829	1079	4966	3241	3434	2783	7248	6059	4568	30226	970	724	1157	283
AAVS1_L2_RNF40_R5	1714	1554	3068	960	934	1351	2496	1499	2850	343	158	151	4245	2728	3881	2393	2804	4238	766	472	1039	996	916	1420	376	269	409	2395	1423	2837	2008	1343	2243	1392	1200	2125	3026	3869	3016	3239	2391	5368	5287	3413	23235	2904	1706	2405	416
AAVS1_L2_RNF40_R6	1465	2139	1956	1238	1527	1380	2371	1411	4230	144	21	85	3318	3615	3412	2104	1662	1664	470	198	742	569	499	621	81	174	141	856	922	1344	1336	672	1379	911	782	987	1240	3350	2813	1025	2091	3698	4323	2886	18675	1544	897	1490	263
AAVS1_L2_RPL22_R4	3556	4522	4047	760	617	736	1627	844	2801	137	38	0	2099	1630	2793	1884	1349	1514	570	226	466	621	912	1012	65	67	120	2309	1695	2865	800	903	1350	869	1016	1313	2409	2361	1963	818	1548	3521	2433	1843	3042	1984	1617	2584	677
AAVS1_L2_RPL22_R5	2017	2321	2131	1218	932	1414	2967	1519	3046	832	381	662	5874	2552	4449	2010	1884	2515	1831	1052	1194	1460	2189	2418	433	364	119	1431	1101	1744	1920	1455	2368	1977	1844	2342	1685	4085	3845	4233	3447	5260	4665	3522	10541	1767	1066	1943	811
AAVS1_L2_RPL22_R6	1085	1950	2229	1158	955	1299	2874	1384	2660	937	565	858	4468	2865	4826	1553	1303	3073	2219	978	1798	1877	1771	1837	585	647	540	1340	1257	1539	2304	1923	2744	1550	1568	2268	1481	3319	2659	4162	2610	4325	4781	3318	17383	1618	1180	2148	713
AAVS1_L2_RPL22L1_R4	2933	3755	4612	346	660	388	852	514	1272	205	122	158	1637	1643	1353	621	676	1171	1802	422	813	527	653	1024	561	256	350	2447	1868	3219	1174	550	1429	604	714	1319	2142	1802	2290	1482	1876	3342	2696	1711	11637	3035	1421	2167	402
AAVS1_L2_RPL22L1_R5	1936	2746	2307	567	630	829	625	360	1134	983	499	671	1690	1214	1452	851	473	1073	842	600	1512	617	1558	990	595	451	434	1558	1208	1737	1123	751	1422	788	873	738	1299	2297	1762	6543	1701	3542	3359	2149	14721	1533	922	1631	360
AAVS1_L2_RPL22L1_R6	1282	2710	3882	1099	933	844	860	756	1291	1491	531	882	1329	1171	1297	1179	714	1308	2730	484	1407	991	1704	1892	473	755	607	1813	1292	2471	1514	1212	1734	886	1016	1249	1974	2739	2782	6930	1598	3978	3562	2281	17440	1882	1264	1740	1006
AAVS1_L2_RPS6KA1_R4	3796	3004	4555	1048	984	983	1156	349	1893	444	411	422	3674	2996	5192	1994	1780	2672	1589	472	1099	1532	1878	2976	660	611	521	2818	2109	3203	2145	1271	2962	1900	1732	2520	3152	3302	1194	4077	2999	5087	4277	2992	12702	3697	2722	2747	991
AAVS1_L2_RPS6KA1_R5	4352	3254	5871	791	688	975	1276	909	1592	1030	415	939	2217	2054	1873	1672	1357	1881	1190	177	928	1168	952	1382	401	394	391	3002	1524	3276	1943	893	2018	999	1095	956	2336	2824	2157	6981	1218	3290	3657	2419	14464	3121	2139	2130	462
AAVS1_L2_RPS6KA1_R6	3384	2789	2639	1168	438	1254	1079	689	1889	745	330	190	1615	1372	1736	1962	1432	1354	469	291	1028	969	1100	1276	341	511	431	2928	2017	2842	1504	1006	1970	1126	1255	1335	2946	2485	1803	2629	1514	3604	3541	2492	12258	2782	1957	2626	602
AAVS1_L2_RPS6KA3_R4	1855	1186	1871	891	679	1235	1209	969	1914	61	61	115	2756	2572	2762	1275	1116	1967	1987	607	1251	874	1438	1966	360	423	787	775	855	1517	1407	923	2341	966	1278	1726	1192	3342	2767	754	2946	3952	3490	2378	11612	1511	1072	1360	1107
AAVS1_L2_RPS6KA3_R5	2192	955	1686	816	700	1520	1879	1535	2896	475	58	112	3200	3247	2759	1871	1062	2309	3615	886	1969	1242	2087	2103	410	804	179	1934	1258	2174	2071	1449	1807	1697	1093	1492	2171	2858	2610	1180	3036	3933	4424	2454	7612	2936	1480	2259	1082
AAVS1_L2_RPS6KA3_R6	1038	1508	2148	1173	1086	1448	4134	1842	5575	911	416	439	4296	3813	4928	2364	2202	2766	2083	378	851	1321	2065	1861	551	426	519	1308	1065	1882	2218	1528	2934	1842	1678	2648	1823	4618	4651	4419	3397	5241	5466	4012	18450	2307	1201	1598	1405
AAVS1_L2_RPS6KB1_R4	2561	3705	4309	892	737	1104	2157	1253	1707	1190	289	1050	2822	2529	2715	2519	1324	2303	1158	522	826	992	1827	1995	509	515	512	1630	1209	2032	1709	1243	2211	1220	1121	1644	1481	3271	2347	4567	2266	4638	4232	2850	13641	1866	1000	1954	901
AAVS1_L2_RPS6KB1_R5	1930	3000	4235	896	1211	1341	756	1095	1226	397	345	450	3414	3081	4327	3000	1539	2518	1706	510	1149	1057	947	827	790	214	225	2271	1150	2093	1373	1146	1776	880	1184	933	2173	3228	1037	3918	2200	4622	4692	2911	16356	2080	1257	2300	401
AAVS1_L2_RPS6KB1_R6	1290	1824	1331	980	960	1085	2347	1873	2517	52	94	119	3118	3830	4046	1908	1687	2600	785	333	532	1061	1006	1574	361	220	377	861	870	1958	1521	969	1393	927	866	1413	1715	3418	2533	951	2515	4199	3840	3022	17114	1304	1032	1596	539
AAVS1_L2_RXRA_R4	3732	2965	2359	0	0	1	2	0	3	0	0	0	3	5	0	0	0	0	3	0	0	0	0	1	0	0	1	1892	1716	2400	3	1	0	4	1	3	2021	2	2	1	4	3	3	9	31	2127	1004	2079	0
AAVS1_L2_RXRA_R5	3625	3974	6074	1189	748	752	3287	1605	3551	711	950	798	1676	2828	2791	2111	1630	2360	1821	802	1079	980	1292	1553	710	1061	1037	2967	2262	3500	1226	1059	1566	910	1111	976	2631	3015	3304	5637	2101	3481	3397	1990	18534	3720	2123	3255	635
AAVS1_L2_RXRA_R6	3229	3325	3867	399	430	247	2022	1930	3264	417	175	378	1569	1039	732	1215	1176	1627	1231	483	1952	1822	1359	1067	821	815	400	2398	1876	3236	1373	967	1839	1322	1060	1174	2795	1612	3171	2460	1326	3464	3428	2353	15596	2674	2492	2201	269
AAVS1_L2_RXRB_R4	2255	2868	4628	1131	943	1057	1445	674	1097	545	665	487	3205	2974	4545	1483	1762	2252	1850	547	1244	1033	1548	2309	207	636	831	1633	1046	1879	1572	1119	1876	951	1418	1950	2026	2740	1539	4381	2679	3904	3746	2921	17895	2453	943	1706	690
AAVS1_L2_RXRB_R5	3920	4417	6018	1121	1186	1099	2050	1050	1352	535	167	316	2795	3970	4043	1091	898	1750	2226	444	1097	1573	1170	1265	317	263	167	2938	1995	3444	1549	1107	2414	1034	1029	1577	2729	2367	886	2990	2092	2782	3099	2069	8237	3767	1875	2844	871
AAVS1_L2_RXRB_R6	2429	2524	2163	650	1194	1624	2091	853	1435	699	204	299	2389	1617	1016	2278	1715	2286	2309	724	1262	1445	1462	1163	630	494	265	1959	1136	2191	1642	1198	1972	1160	1187	884	1797	3351	2443	3472	1729	4599	4067	2214	15514	1744	1396	1921	651
AAVS1_L2_SCART1_R4	1213	2372	2037	563	903	523	551	171	1695	255	99	132	990	1247	1776	1364	520	1217	1110	295	540	769	784	558	169	108	87	936	632	1362	1124	501	1666	730	915	1159	1238	2086	962	2119	1561	2450	2334	1442	4933	898	1052	825	577
AAVS1_L2_SCART1_R5	4272	3760	5018	636	1430	1274	1610	939	1962	900	223	477	4298	3536	3890	1280	846	1576	1514	304	1012	1255	1852	2207	384	549	435	3353	1667	3921	1846	1174	1900	1446	1184	1747	2970	3069	2245	3992	3682	3630	3398	2901	13373	3400	2108	2968	660
AAVS1_L2_SCART1_R6	3322	3581	3310	1443	904	1415	1062	580	1763	23	112	26	3789	2817	1948	1681	2824	2283	3058	1034	1931	1278	2178	2345	1648	1461	1069	2196	1796	4010	2500	1637	2992	1694	1712	2369	2439	3852	1212	655	2284	5383	5275	2877	23815	2618	1776	2207	847
AAVS1_L2_SEPHS1_R4	1609	1778	2745	980	1009	920	1620	779	1743	243	73	54	3775	2668	3346	1199	1327	2071	767	393	733	1009	1575	1404	482	336	292	1795	745	1193	1534	978	1736	880	1884	1767	2269	2566	2363	904	3343	4311	3424	2797	15986	1368	586	1013	323
[truncated: 10,306 more rows]
[truncated: 5 more columns]
