# Supplementary material for: Comparative optimization of combinatorial CRISPR screens
Source: Nat Commun. 2022 May 5;13:2469. doi: 10.1038/s41467-022-30196-9 (PMC9072436; doi:10.1038/s41467-022-30196-9)
Supplement: Supplementary file 13 — Supplementary Data 10 [file 41467_2022_30196_MOESM13_ESM.xlsx]

## Sheet: Supplementary data 10
Supplementary Data 10: LFC from CRISPR screens
sgRNA_Pair	IPC298_VCR1-SCR27	IPC298_WCR2-WCR3	MELJUSO_WCR2-WCR3	PK1_WCR2-WCR3	IPC298_VCR1-SCR43	IPC298_SPCR1-SCR43	IPC298_SPCR1-SCR27	IPC298_VCR1-WCR3	MELJUSO_VCR1-WCR3	PK1_VCR1-WCR3	IPC298_WCR3-VCR1	IPC298_SPCR1-WCR3	IPC298_enCas12a	MELJUSO_enCas12a	PK1_enCas12a
GACGTGGACCAGCACTTCAG_TCGATCCGCCCCGTCGTTCC	0.314588	0.527697	0.927771	0.569258	0.663074	0.760423	0.603838	0.570289	0.469758	0.252369	0.239401	0.550671	-0.387099	-0.362594	-0.187363
GACGTGGACCAGCACTTCAG_TGTCGAAAGTCCCTTCCCAT	0.145258	-0.303856	-0.121752	0.158568	-0.0394277	0.351413	-0.0826451	-0.450902	0.0304791	-0.0355686	-0.15776	-0.316369	-0.418365	-0.0999713	-0.275194
GACGTGGACCAGCACTTCAG_TGTGTTTCCTAGGTTTGCAG	-0.858175	-0.0438889	-0.0598295	0.129337	-0.469602	-0.0628717	0.167644	0.106862	0.194838	-0.109867	0.428016	0.721468	-0.631521	-0.255776	-0.40117
GACGTGGACCAGCACTTCAG_AGTGATCTTCTACATCATGG	-1.29305	-0.29143	-0.0375376	-0.169385	-1.20335	-0.98806	-0.137851	-0.600196	0.0401015	-0.344713	-0.316421	-0.494046	0.225536	-0.338958	-0.345587
GCGCTGGCAAGACGTGTCGA_TCGATCCGCCCCGTCGTTCC	-0.148881	0.372917	0.435388	0.627689	0.109477	0.16639	0.471761	0.25847	0.519178	0.222956	0.264501	0.582224	0.0984398	0.229982	0.242258
GCGCTGGCAAGACGTGTCGA_TGTCGAAAGTCCCTTCCCAT	-0.027004	-0.0451372	-0.145264	-0.357828	-0.221902	-0.23835	0.173645	-0.118136	0.149784	0.158693	-0.508031	0.553754	-0.00751105	0.099884	0.358434
GCGCTGGCAAGACGTGTCGA_TGTGTTTCCTAGGTTTGCAG	-0.850144	0.333925	0.0392582	-0.0217774	-0.63898	-0.516125	-0.0313083	-0.135912	-0.144604	-0.0938966	-0.324481	-0.0305486	-0.302453	-0.0380212	0.163387
GCGCTGGCAAGACGTGTCGA_AGTGATCTTCTACATCATGG	-1.77201	-0.308432	-0.376969	-0.254285	-1.43737	-1.49683	-0.533623	-1.03506	-0.389002	-0.335765	-0.660726	-0.202963	0.254616	0.2308	0.0350468
GCGCATGCGCACGTTGCACG_TCGATCCGCCCCGTCGTTCC	0.209863	0.225985	0.13052	0.0719706	0.232585	0.127777	-0.0424842	0.493681	0.313343	0.496907	0.171127	0.87394	0.00352265	-0.0402433	0.0493688
GCGCATGCGCACGTTGCACG_TGTCGAAAGTCCCTTCCCAT	-0.376034	0.0357054	-0.487816	-0.711421	-0.348603	-0.454454	0.135484	0.0792399	-0.155183	0.177375	-0.561053	-0.629362	-0.273866	0.179711	0.159138
GCGCATGCGCACGTTGCACG_TGTGTTTCCTAGGTTTGCAG	0.0793388	0.0975848	-0.0449553	-0.0423311	-0.472838	-0.444036	0.141607	-0.351284	0.0333766	0.171354	0.734417	0.424901	-0.589145	-0.0180395	-0.670837
GCGCATGCGCACGTTGCACG_AGTGATCTTCTACATCATGG	-1.23167	-0.239722	-0.10989	-0.211152	-0.96498	-1.30349	-0.383509	-0.21371	-0.249395	-0.132536	0.0864923	0.00210295	0.445919	0.0898559	0.0584499
AAACCCCTTCGTTTCAACAG_GTGGTCTGTGGAGAAAGCGT	-0.516284	-0.3201	-0.128473	-0.0131138	-0.989361	-0.993121	-0.525305	-0.87583	-0.176271	-0.575731	-0.594547	1.04757	-0.816318	0.00608169	-0.0146396
AAACCCCTTCGTTTCAACAG_GAAGGCCCTGGAAACCTATG	-0.558522	-0.508056	-0.0823221	0.150751	-0.42985	-0.450801	-0.202918	-0.0605242	-0.178104	-0.0634535	-0.130257	-0.189513	0.403124	0.160341	0.0233002
AAACCCCTTCGTTTCAACAG_GTCTGTGGAGAAAGCGTCGG	-0.217344	-0.232027	0.0431727	0.125136	-0.439641	-0.837421	-0.0262942	-0.0471642	0.184315	0.267418	-0.636431	-0.203346	0.0720236	0.595694	0.502746
AAACCCCTTCGTTTCAACAG_TCGATCCGCCCCGTCGTTCC	0.201657	0.532438	0.321204	0.456703	0.224557	0.267716	0.230266	0.227918	0.355966	0.37176	0.271576	0.559068	0.318853	0.231332	0.119639
AGTGGTTTGTCAACAACTTG_GTGGTCTGTGGAGAAAGCGT	-0.353072	-0.143014	0.0535986	0.300794	-0.426224	-0.272873	-0.450767	-0.913373	-0.0338206	0.205079	-0.232618	0.179855	0.217498	0.1845	0.275971
AGTGGTTTGTCAACAACTTG_GAAGGCCCTGGAAACCTATG	-0.635622	-0.222453	0.303564	0.15502	-0.429049	-0.179372	-0.294235	-0.227613	-0.0268785	-0.219527	-0.370658	-0.203712	0.430335	0.409074	0.618822
AGTGGTTTGTCAACAACTTG_GTCTGTGGAGAAAGCGTCGG	-0.216753	-0.264772	0.501967	0.499971	-0.630616	-0.306052	0.0245771	-0.506798	0.327395	0.474874	-0.01152	-0.0116352	0.215444	0.487878	0.418991
AGTGGTTTGTCAACAACTTG_TCGATCCGCCCCGTCGTTCC	0.156988	0.337733	0.445525	0.660655	0.0893754	0.296885	-0.0722758	0.120783	0.120396	-0.0837731	0.0571536	0.0336606	0.498318	0.354984	0.365714
CGTGTACTACCACGGTGGCG_GTGGTCTGTGGAGAAAGCGT	-0.727886	-0.196031	-0.140243	-0.068389	-0.625032	-0.115381	-0.132363	-0.73883	-0.0590789	0.121685	-0.262089	0.537208	0.0386601	0.135451	0.0964615
CGTGTACTACCACGGTGGCG_GAAGGCCCTGGAAACCTATG	-0.655578	-0.308621	0.0959587	0.114289	-0.447442	0.0623658	0.0307336	0.0508649	0.100869	-0.103391	0.172979	0.195583	-0.145919	0.222917	0.22442
CGTGTACTACCACGGTGGCG_GTCTGTGGAGAAAGCGTCGG	-0.00149868	-0.130248	0.112219	0.181421	-0.328805	-0.638032	-0.0262646	-0.374401	0.179176	0.334735	-0.0759588	0.142893	-0.256202	0.121055	0.169249
CGTGTACTACCACGGTGGCG_TCGATCCGCCCCGTCGTTCC	0.0898977	-0.0145053	0.365959	0.0746655	-0.0881688	0.227756	0.307301	-0.455716	0.356904	0.222606	0.324053	0.608723	0.376983	0.359891	0.152613
GTGGTCTGTGGAGAAAGCGT_TCGATCCGCCCCGTCGTTCC	-0.656252	0.152597	0.209853	-0.193939	-0.483483	-1.1307	-0.402162	-0.0290664	0.376319	0.0574559	0.612419	2.38647	0.545945	-0.0836597	-0.122305
GAAGGCCCTGGAAACCTATG_TCGATCCGCCCCGTCGTTCC	0.239727	0.685614	0.639793	0.639177	-0.517941	0.167303	0.143754	-0.0153023	0.179556	0.447162	0.307674	0.236538	0.195984	0.285921	0.101282
GTCTGTGGAGAAAGCGTCGG_TCGATCCGCCCCGTCGTTCC	-0.195471	0.122275	0.0136002	0.378323	-0.395476	0.0923665	0.220302	0.038478	0.0265957	0.40408	-0.242084	0.556432	0.205384	0.214625	0.0905216
TGGGCAGATCAGATCTTCCC_GTCTGCGGTGACAGTTTCGG	0.142148	0.0450825	0.0479493	0.151236	-0.350615	-0.136353	-0.219696	-0.885474	0.318482	0.389882	0.212403	-0.200652	0.338727	0.180578	0.218837
TGGGCAGATCAGATCTTCCC_CATATGCTCTCGTTTGTGCA	0.237889	0.358088	0.206513	0.272216	0.183371	0.255468	-0.265584	0.257979	0.296093	0.351123	0.597365	0.425033	0.515983	0.585816	0.445827
TGGGCAGATCAGATCTTCCC_TTTGTCAACAACTTGTGGAC	-0.437703	-0.110227	-0.00603956	-0.123483	-0.308429	-0.647373	-0.480027	-0.000697064	0.0621442	0.949733	0.777907	-0.087447	-0.549654	0.633372	-0.183194
CTATGGGGTGGACCCCTCCA_GTCTGCGGTGACAGTTTCGG	0.422163	0.0620685	0.0491642	0.472329	0.542781	0.0890074	0.197007	-0.215248	0.00148531	0.316739	-0.171598	0.0939841	0.144054	0.0393936	0.254854
CTATGGGGTGGACCCCTCCA_CATATGCTCTCGTTTGTGCA	0.504483	0.575046	0.230396	0.326463	0.342392	0.564408	0.114551	0.307294	0.339305	0.58341	0.460009	0.788109	0.218295	0.069343	-0.0427769
CTATGGGGTGGACCCCTCCA_TTTGTCAACAACTTGTGGAC	0.105716	0.372939	0.388488	0.913658	0.285924	-0.522744	0.125201	0.339297	0.271684	1.066	0.854254	0.577485	0.0574165	0.0915411	0.0689428
AGAAAGCGTCGGAGGTGCAG_GTCTGCGGTGACAGTTTCGG	-0.200568	0.237141	0.0860183	-0.0573827	-0.107268	-0.29295	-0.109499	-0.270222	-0.130456	0.339939	-0.448648	0.517107	0.338503	0.323779	0.314664
AGAAAGCGTCGGAGGTGCAG_CATATGCTCTCGTTTGTGCA	-0.767883	0.214599	0.0204469	0.524707	-0.302998	-0.0974981	-0.0941716	0.222384	0.281482	0.224079	0.0427242	0.925529	0.0707909	0.0476337	0.0574719
AGAAAGCGTCGGAGGTGCAG_TTTGTCAACAACTTGTGGAC	-1.28531	0.203063	0.0298553	-0.0926044	-0.377382	-0.570198	-0.149637	0.131825	0.0042686	0.503318	0.4349	0.418975	0.242597	0.336276	0.410746
TCGATCCGCCCCGTCGTTCC_GGCGGATCGAGACTGGCAAC	-0.161578	-0.295114	0.0113491	-0.177488	-0.163662	-0.110832	-0.363333	-0.0673192	-0.466615	-0.184246	-0.203286	0.372159	0.458038	0.0944491	0.0933829
TCGATCCGCCCCGTCGTTCC_CAGTTGAAGCGGCTCCAATT	-0.548316	0.0917521	0.27703	0.412844	-0.33307	-0.732816	0.0617371	-0.0652023	-0.155003	0.0656785	0.0314631	-0.205642	0.812639	0.300657	0.236333
TCGATCCGCCCCGTCGTTCC_GAGGGGCTCAACATCGGAAG	-0.445863	-0.173209	-0.0641518	0.0812525	-0.477291	-0.207404	-0.428518	-0.453243	-0.352688	-0.186291	0.115096	-0.24492	0.329926	-0.101975	-0.0606759
TCGATCCGCCCCGTCGTTCC_AGAGCCACATTAACCGGCCC	-0.143761	0.039059	0.245056	-0.0141548	-0.479117	-0.306749	-0.52106	-0.155457	0.00919486	0.15503	0.833174	0.420078	0.270786	0.00708972	-0.295154
TCGATCCGCCCCGTCGTTCC_TTGGGGGGTAATTTATCCCG	-0.773189	-0.224635	-0.288562	0.49815	-0.302196	-0.359036	0.328363	0.436576	-0.408327	0.0799695	0.198399	0.844849	0.395848	0.0293335	-0.0562803
TCGATCCGCCCCGTCGTTCC_ACCCAGTTGTCATGGCGATA	0.10411	-0.193205	-0.27723	0.0920088	0.161913	-0.934356	0.010682	-0.322873	0.00361729	-0.003042	0.145511	0.01486	-0.0902903	0.030387	-0.218907
TCGATCCGCCCCGTCGTTCC_CAGTTAAAGCGACTCCAATG	-0.444073	0.590879	-0.195363	0.214384	-0.567054	-0.293865	0.156955	0.127685	-0.248762	-0.430465	0.438815	0.733365	0.177239	-0.0463002	0.065346
TCGATCCGCCCCGTCGTTCC_CCTTCCTAGTCTCCTGATAT	-0.639529	0.433463	0.247954	0.389334	0.449824	0.334089	0.0745262	-0.128172	-0.0753144	0.230626	-0.650496	0.461235	0.14855	-0.00682188	0.0559633
TCGATCCGCCCCGTCGTTCC_TCACACCTCGCTAACGCTAC	-0.115828	0.234761	-0.0804447	0.528923	-0.366901	-0.133133	-0.146125	0.186928	0.0252253	0.111259	0.467939	0.340297	0.393401	-0.00721663	-0.320304
TCGATCCGCCCCGTCGTTCC_GGCATGATGCAGATCGCCAT	0.0802635	0.575487	0.178849	-0.23767	0.0835584	0.296299	0.169674	0.48417	-0.275113	0.403657	0.51974	0.82875	-0.0364067	-0.0851204	-0.279026
TCGATCCGCCCCGTCGTTCC_TGAGAACCTGCTTGCGATTA	-0.277499	0.0982402	-0.307252	-0.242726	-0.867715	-0.0123859	-0.20829	0.222275	-0.266065	0.552031	-0.50487	0.0996487	1.05579	0.390979	0.343951
TCGATCCGCCCCGTCGTTCC_TTTGCCTGAAATACGTCCGT	-0.255277	-0.264194	0.288318	0.231375	-0.642126	-0.880868	-0.0272497	0.411457	0.00901653	0.541586	0.00730339	-0.08898	0.149915	0.309893	0.184852
TCGATCCGCCCCGTCGTTCC_TGCTGGCCCTAATCGCAAGC	-0.329702	0.135831	0.0747191	-0.185288	-0.36234	0.32326	0.0194065	-0.339149	0.176725	0.112581	0.510932	0.549866	-0.0328509	0.138775	0.121147
TCGATCCGCCCCGTCGTTCC_CTGGCTCAGGCATACCGACT	-0.452385	0.574352	0.351662	-0.242212	-0.451473	0.00422564	-0.442787	-0.297076	-0.0444632	-0.0791375	-0.697391	-0.551813	-0.0489561	-0.256415	0.0370525
TCGATCCGCCCCGTCGTTCC_CCACCATTGGCAAACGATCT	0.491727	0.298847	-0.0456969	0.327697	-0.0984009	0.292141	-0.283107	0.209554	-0.187343	0.0973616	0.202763	0.34771	0.490274	-0.029843	-0.0391616
TCGATCCGCCCCGTCGTTCC_GAGCTGCCTTTATGCGACCC	-0.572992	-0.161381	0.023467	-0.061981	-0.449803	-0.25122	-0.512701	0.370209	-0.097523	0.487936	0.546711	0.061634	0.119912	-0.177669	-0.411268
TCGATCCGCCCCGTCGTTCC_TTCAGTTCTCGAGCCTATTA	0.0392342	0.224622	0.119802	0.389916	-0.352492	-0.691462	0.145649	0.219217	-0.189368	0.112016	-0.251567	0.651815	0.553511	0.242581	0.336828
GGCGGATCGAGACTGGCAAC_TCGATCCGCCCCGTCGTTCC	0.679765	0.489821	0.271397	0.537837	0.828708	0.732819	0.142167	0.660154	0.463274	0.70121	0.599886	0.752638	0.57937	0.42109	0.200506
GGCGGATCGAGACTGGCAAC_CAGTTGAAGCGGCTCCAATT	0.341879	-0.0509024	0.233105	0.52126	-0.0593555	-0.40345	0.242696	0.284791	0.264799	0.574346	0.0580683	0.396711	0.430148	0.0467313	0.143925
GGCGGATCGAGACTGGCAAC_GAGGGGCTCAACATCGGAAG	0.237412	0.228869	0.0670156	0.13519	0.145193	-0.11437	0.0646608	0.206405	0.215414	0.387917	-0.103703	0.29819	0.415733	0.292488	0.379015
GGCGGATCGAGACTGGCAAC_AGAGCCACATTAACCGGCCC	-0.060266	-0.00208988	0.00149068	-2.34086e-05	0.1908	0.114388	0.0323244	0.221492	0.116002	0.391445	-0.271819	0.349846	-0.0780906	-0.107526	0.0786387
GGCGGATCGAGACTGGCAAC_TTGGGGGGTAATTTATCCCG	0.26394	0.112663	-0.154342	0.269882	-0.0588211	0.0301868	0.0547138	0.829251	0.172762	0.539376	-0.697079	0.596435	0.0949875	-0.177818	-0.141312
GGCGGATCGAGACTGGCAAC_ACCCAGTTGTCATGGCGATA	0.570652	0.0533883	0.138983	0.322585	0.325909	0.918837	0.139472	0.361662	0.0139147	0.0410012	0.39934	0.353793	0.347268	0.235199	0.1966
GGCGGATCGAGACTGGCAAC_CAGTTAAAGCGACTCCAATG	0.369672	0.598711	0.551209	0.0260456	0.228991	0.198241	0.294	0.780734	0.374336	0.469935	0.239889	0.861504	0.341876	0.0112986	0.282816
GGCGGATCGAGACTGGCAAC_CCTTCCTAGTCTCCTGATAT	0.452725	0.325308	0.243782	0.018809	0.311696	-0.147713	0.411294	0.276573	0.0272088	0.0520404	0.277445	0.0313609	0.0121982	-0.0116523	0.192637
GGCGGATCGAGACTGGCAAC_TCACACCTCGCTAACGCTAC	0.399709	-0.0722368	0.0559296	0.0492957	0.0644151	0.538935	-0.34583	0.604905	0.0890268	0.142339	0.421446	1.00513	0.281343	0.0970743	0.238913
GGCGGATCGAGACTGGCAAC_GGCATGATGCAGATCGCCAT	0.28464	0.239077	-0.0226423	-0.240233	0.332393	0.764392	0.167831	0.765314	0.107609	-0.0489932	0.596601	0.539355	0.422363	0.111838	-0.0632975
GGCGGATCGAGACTGGCAAC_TGAGAACCTGCTTGCGATTA	-0.403325	0.610812	0.250276	0.795399	-0.153349	0.502186	0.270526	0.218534	0.248092	0.29112	0.664905	0.246987	0.387504	0.485149	0.538422
GGCGGATCGAGACTGGCAAC_TTTGCCTGAAATACGTCCGT	-0.350005	0.375832	0.1664	0.400747	-0.614089	0.0131161	0.230147	0.31864	0.276788	0.0775019	1.05634	0.147035	0.326546	0.107445	0.214988
GGCGGATCGAGACTGGCAAC_TGCTGGCCCTAATCGCAAGC	0.254423	0.582634	0.340814	0.259363	0.277124	0.841763	0.128599	0.423359	0.276364	0.715724	0.020186	0.298036	0.575044	0.127777	0.343107
GGCGGATCGAGACTGGCAAC_CTGGCTCAGGCATACCGACT	0.768314	0.443579	0.284742	0.342885	0.141287	0.321276	0.197771	0.147358	0.221398	0.0167678	0.256428	1.06323	0.107525	0.152508	0.0661292
GGCGGATCGAGACTGGCAAC_CCACCATTGGCAAACGATCT	0.754294	0.535936	0.191847	0.244025	0.483458	0.913847	0.11517	0.614028	0.218247	0.331331	0.474914	0.208153	0.334104	0.0784817	0.42296
GGCGGATCGAGACTGGCAAC_GAGCTGCCTTTATGCGACCC	-0.384047	0.510908	-0.109557	0.14637	-0.229698	-0.0763839	0.299076	0.703727	0.0251701	0.102556	0.328192	0.245099	0.253632	0.0380576	0.084239
GGCGGATCGAGACTGGCAAC_TTCAGTTCTCGAGCCTATTA	-0.116739	0.179672	0.0910317	0.151394	0.0266607	0.600603	0.164665	0.202045	0.194491	-0.0607926	0.635477	0.484103	0.489989	0.44263	0.385923
AGGGAGACATCCGTCGGAGA_TCTGACCTGTACCCCCTGGG	0.522118	0.374981	0.220304	0.517284	0.292164	-0.238205	-0.102108	0.0471327	0.300807	0.299488	0.54053	-0.396524	0.180649	0.115234	-0.0034443
AGGGAGACATCCGTCGGAGA_GTTCTGACCTGTACCCCCTG	-0.201683	-0.00440697	0.0631678	-0.0468888	-0.180709	-0.1717	0.212849	0.0647976	0.221028	0.0153712	0.151437	-0.34816	0.0590005	0.0836774	0.418951
AGGGAGACATCCGTCGGAGA_TGGCTCTTTCGACCCAGATG	0.0907775	-0.393846	-0.0635893	-0.0924193	0.245468	0.145141	-0.311097	0.00742148	-0.130805	-0.45234	-0.687125	-0.0545564	-0.176234	0.028709	0.0387386
AGGGAGACATCCGTCGGAGA_GTCTGCGGTGACAGTTTCGG	0.498597	0.57824	0.312407	0.375025	0.518777	0.320916	-0.0659793	-0.185587	0.206037	0.160487	0.223348	0.0389814	0.379729	0.197216	0.249407
AGGGAGACATCCGTCGGAGA_CATATGCTCTCGTTTGTGCA	0.491681	0.539202	0.539244	0.546999	0.516436	0.0515415	0.217865	0.80744	0.406178	0.254551	0.571021	0.941175	0.436938	0.180468	0.279442
AGGGAGACATCCGTCGGAGA_TTTGTCAACAACTTGTGGAC	0.034691	0.258354	0.245368	0.514129	-0.031371	0.0631562	0.0992151	0.291883	0.195211	0.432354	0.27619	0.283977	0.216318	0.259486	0.125254
AGGGAGACATCCGTCGGAGA_TGGGCAGATCAGATCTTCCC	0.630016	-0.0250462	0.141456	0.0430428	0.558874	0.607893	0.18915	-0.03589	0.0317629	-0.0501532	0.542392	0.306136	0.114476	0.134291	-0.087832
AGGGAGACATCCGTCGGAGA_CTATGGGGTGGACCCCTCCA	0.524328	-0.0965487	0.169081	0.30719	0.511835	0.586758	-0.167988	-0.0077762	0.114766	0.548529	0.725157	0.663903	0.186149	0.170606	0.0563521
AGGGAGACATCCGTCGGAGA_AGAAAGCGTCGGAGGTGCAG	-0.455465	-0.324309	-0.185552	-0.175376	-0.232313	-0.66037	0.00754681	-0.253523	-0.090368	-0.464258	-0.209045	-0.307504	0.236275	0.160378	-0.0897265
AGGGAGACATCCGTCGGAGA_TCGATCCGCCCCGTCGTTCC	1.53442	1.37309	1.27156	1.44505	1.67775	1.8254	0.749535	1.15943	0.950631	1.23387	1.22361	1.70242	0.404465	0.330227	0.296608
AGGGAGACATCCGTCGGAGA_GGCGGATCGAGACTGGCAAC	0.874744	0.395532	0.378585	0.814727	0.844625	0.624648	0.366556	0.495487	0.279265	0.319291	0.66738	0.903884	0.13685	0.269215	-0.00017177
AGGGAGACATCCGTCGGAGA_CAGTTGAAGCGGCTCCAATT	0.63277	0.746706	0.560846	0.379724	0.784462	1.05574	0.230785	0.522882	0.55631	0.599539	0.659289	0.531818	0.252117	0.360601	0.0320078
AGGGAGACATCCGTCGGAGA_GAGGGGCTCAACATCGGAAG	0.346413	0.384903	0.293983	0.412816	0.384774	0.334979	0.106733	0.510628	0.241456	0.690764	0.186595	0.700215	0.0718548	-0.0926175	-0.16943
AGGGAGACATCCGTCGGAGA_AGAGCCACATTAACCGGCCC	0.493101	0.364773	0.498217	0.531349	0.706501	0.595353	0.0952055	0.44164	0.373324	0.641261	0.293563	1.12142	-0.176647	0.00982995	-0.0306358
AGGGAGACATCCGTCGGAGA_TTGGGGGGTAATTTATCCCG	0.565061	0.564456	0.176538	0.542946	0.469417	0.730498	0.110256	0.23836	0.318694	0.419482	0.253725	0.247307	0.326945	0.266099	0.147129
AGGGAGACATCCGTCGGAGA_ACCCAGTTGTCATGGCGATA	1.10739	0.392396	0.383161	0.60576	0.822748	0.974152	0.33502	-0.258527	0.379796	0.0439244	0.233031	0.490398	0.0598051	0.114188	0.0553847
AGGGAGACATCCGTCGGAGA_CAGTTAAAGCGACTCCAATG	0.542076	0.576573	0.362732	0.702038	0.622233	0.829641	0.153223	0.679464	0.352446	0.532288	0.750107	0.546882	0.393449	0.333788	0.22825
AGGGAGACATCCGTCGGAGA_CCTTCCTAGTCTCCTGATAT	0.691306	0.513149	0.274324	0.344885	0.794229	0.727425	0.290117	0.874424	0.212372	0.536895	0.639958	0.711865	-0.0244985	0.222354	0.15275
AGGGAGACATCCGTCGGAGA_CGCATCCACTCCATGAGGGG	0.664781	0.396911	0.193052	0.29705	0.368004	0.470427	0.138368	-0.0666561	0.128406	-0.0569905	0.144146	0.54165	0.479577	0.248946	0.277503
AGGGAGACATCCGTCGGAGA_TGTAGGGGCTGAAGTATGCG	0.955164	0.215137	0.276213	0.304699	0.458988	0.372596	0.27596	0.816252	0.243608	0.429474	0.290819	0.383515	-0.0869905	0.268018	-0.0321743
AGGGAGACATCCGTCGGAGA_GTTTCCGCATGCTCAACTGT	-0.242158	0.112482	0.180728	-0.19176	-0.466974	-0.0803749	-0.273959	0.268689	-0.0601215	-0.026794	0.488155	0.194622	0.361096	0.359821	-0.0555379
AGGGAGACATCCGTCGGAGA_GGCAGTGAACTGGTGGAACG	0.573699	0.172539	0.106889	0.454326	0.174194	0.694564	0.378552	0.669572	0.155133	0.104734	0.619596	1.08634	0.0976128	-0.212338	-0.272143
AGGGAGACATCCGTCGGAGA_GCAGTAATTTGTTTCACAAG	0.278371	0.423721	0.259211	0.485197	0.13659	0.112307	0.59667	0.66766	0.251055	0.610419	0.517431	0.305141	0.349723	0.256512	0.125463
AGGGAGACATCCGTCGGAGA_GCAGAATTGTCGGAGTGCAT	0.710933	-0.0767906	-0.0724413	0.120059	0.460979	0.283246	-0.0671379	-0.0337858	-0.0494024	0.188725	0.225258	1.0569	0.18376	0.176622	0.250009
AGGGAGACATCCGTCGGAGA_CCTTAACAGGATCTACGATA	0.185137	0.174005	0.139203	-0.162448	0.149028	0.710582	-0.10151	0.0571626	0.241338	-0.532832	-0.00531934	0.478456	0.160443	0.0602868	-0.16707
AGGGAGACATCCGTCGGAGA_GAAGCCCACATTGTTTCCCG	-0.325647	-0.239089	0.0131488	-0.620462	-0.0873558	-0.387956	-0.148881	-0.1538	-0.0764559	-0.513456	0.475524	0.0175767	-0.125893	0.117674	0.285957
AGGGAGACATCCGTCGGAGA_CAGAGTTGGATTCTTCCAAG	0.638796	-0.000489503	0.431316	0.224677	0.709596	0.217484	-0.172032	0.250858	0.211066	0.315134	0.309532	0.552209	0.0154701	-0.109924	-0.41529
AGGGAGACATCCGTCGGAGA_TGTGCTCACTTATGGAACCT	0.646593	0.576418	0.376558	0.609146	0.804895	0.685979	0.546968	0.254716	0.259616	0.532969	0.566379	0.817468	-0.0177515	-0.0270867	0.16955
AGGGAGACATCCGTCGGAGA_GCGTGGGGATCGTGTGGCAG	0.660327	0.631627	0.351414	0.648672	0.668127	0.843378	0.319297	0.517152	0.429678	0.474362	0.34545	0.970189	0.192764	0.137847	0.259046
AGGGAGACATCCGTCGGAGA_CAGTGACGCAGTTCTGTAGA	1.11488	0.652916	0.502991	0.263001	0.547317	1.09066	0.266084	0.665754	0.393512	0.426489	1.19373	0.713297	0.445032	0.335463	0.373616
AGGGAGACATCCGTCGGAGA_TACAGAACTGCCTCGCTGGA	-0.0954567	-0.326991	-0.307837	-0.235813	0.00957986	0.138273	0.168194	0.012437	0.131171	0.008051	0.0191731	0.282757	0.237822	0.31147	0.343678
AGGGAGACATCCGTCGGAGA_GAAGGGACTCCCCTCCAGCG	0.176835	0.113701	0.0749662	0.115754	-0.185088	0.539961	0.155094	0.451341	0.163506	0.023273	0.547044	0.206087	0.531886	0.277738	0.0697228
AGGGAGACATCCGTCGGAGA_AGGTTGGATACTGAACATCT	0.558798	0.345421	0.115966	0.390632	0.0941394	0.7822	0.0688258	0.341776	0.291726	0.518753	0.289708	0.829626	0.487924	0.310749	-0.131839
AGGGAGACATCCGTCGGAGA_GACCAGCTAACCCAGCCCTG	0.572698	-0.0887873	-0.129978	-0.405927	0.340569	0.153584	0.0249817	-0.18946	-0.0564953	-0.632735	0.136084	0.227102	0.407972	0.182376	-0.0243583
AGGGAGACATCCGTCGGAGA_AGAGGGTGAACCCAATGCCG	0.339775	-0.161918	0.132906	0.0572221	0.138561	0.0209975	0.159548	-0.319523	0.0534982	0.0338584	0.430381	-0.140274	-0.12988	0.104994	-0.28683
AGGGAGACATCCGTCGGAGA_CATTCGATGCACAAAAACAC	0.387218	0.239697	0.155645	0.007013	0.372343	0.786659	0.0496227	0.645836	0.290466	0.499976	-0.012759	-0.1264	0.357996	-0.168836	0.00438582
AGGGAGACATCCGTCGGAGA_CACGGCAGAGTTTACAACTG	0.923365	-0.268585	0.0967469	0.011938	0.639682	0.225877	0.502531	-0.244207	0.216113	-0.0367816	-0.122706	-0.233661	0.251585	0.176907	0.226489
AGGGAGACATCCGTCGGAGA_CCTGCCTAGGACGGACTCAG	0.408151	0.551745	0.142994	0.0839834	0.868938	0.324073	0.204925	-0.13856	0.343481	0.102766	0.431189	0.881479	0.402467	0.160695	-0.0932716
AGGGAGACATCCGTCGGAGA_TTTGCAGATAGAGTGGTGAT	0.677842	0.401538	0.236115	0.250567	0.699541	0.305647	0.464163	0.0200071	0.140922	0.798858	0.656612	0.703763	0.429473	0.0247721	0.107449
AGGGAGACATCCGTCGGAGA_TGCGGGGAACGAATTCACCC	0.468481	0.270448	0.235791	-0.182097	0.564524	0.987123	0.0689767	0.0929629	0.0438993	0.0772372	0.22248	0.615129	0.247696	0.0513972	-0.038223
AGGGAGACATCCGTCGGAGA_TCTGCGACATGGCATCATCG	0.376042	0.372361	0.615356	0.767577	0.566257	0.367784	0.315311	0.217894	0.286664	0.536783	0.700008	0.0228631	0.539471	0.0204394	-0.0364605
AGGGAGACATCCGTCGGAGA_CCACAAGATCTCAACAACGG	1.10041	0.409487	0.458398	0.54775	1.1708	1.15759	0.540712	0.443062	0.233693	0.0567642	0.413527	0.520362	0.357924	0.103101	0.201315
AGGGAGACATCCGTCGGAGA_CGCCATGAAGATCCTCCCCG	0.840299	0.432014	0.361197	0.386255	0.994729	0.867047	0.107889	0.317517	0.186078	0.196584	0.250512	1.80448	0.426629	0.164946	0.104936
AGGGAGACATCCGTCGGAGA_CAGCAACCGGGAGAAGTACG	0.723492	0.890889	0.325222	0.254714	0.939628	0.879082	-0.095612	0.542504	0.127083	0.080175	0.3931	0.68772	0.31471	0.182019	0.23014
AGGGAGACATCCGTCGGAGA_CTATGCGGCCTTCCTGCCCG	0.0792122	0.403481	0.221198	0.224203	-0.109007	0.192808	0.130368	0.240235	0.169986	0.242669	0.403141	0.18436	0.0757048	0.240221	0.257533
AGGGAGACATCCGTCGGAGA_TAAGCACCACTATTGCTACG	0.593644	0.970253	0.531154	0.607441	0.388243	0.928945	0.0746975	0.126215	0.268654	0.128106	0.451326	0.64506	0.542596	0.315856	0.164997
AGGGAGACATCCGTCGGAGA_CAACCGCGAGAAGCTAGTGG	0.501762	0.438057	0.154101	0.174374	0.618331	0.879662	0.160326	-0.28949	0.0377124	0.067323	0.34613	0.122167	0.0757045	0.0323615	0.19533
AGGGAGACATCCGTCGGAGA_GGCCAGCCCCACCTACACCG	-0.258806	0.266803	0.0755772	-0.012895	0.417296	0.386337	0.740671	0.221532	0.292818	-0.230183	0.465982	-0.0659304	0.538329	0.196118	0.186012
AGGGAGACATCCGTCGGAGA_CTACCTGTCTAATCATGCGG	0.878219	0.264339	0.229768	0.237415	0.651092	0.536104	0.161771	0.34603	0.291293	-0.083813	0.579308	-0.149967	-0.000196886	-0.0175153	-0.423812
AGGGAGACATCCGTCGGAGA_GGTAACAGGATGGGATGACA	0.220007	0.371918	0.364296	0.336387	0.344433	0.301429	-0.0111754	0.610937	0.33698	0.260676	0.26422	0.426241	-0.114065	-0.1305	-0.0719003
AGGGAGACATCCGTCGGAGA_TCACCAAACTCTGTATGGCA	0.882819	0.412495	0.308622	0.327098	0.780319	0.31644	0.257584	0.58733	0.0520276	0.591119	0.539273	0.220904	0.27702	0.341689	0.189309
AGGGAGACATCCGTCGGAGA_AGGGAGTACAAGCTGCCCGA	-0.321849	-0.3844	-0.102829	-0.641241	0.133776	0.147287	-0.437438	0.000495713	-0.142306	-0.138088	-0.532651	0.641699	0.276329	-0.0218616	-0.106045
AGGGAGACATCCGTCGGAGA_GGGCCTGGTGGTGGACAGCG	0.470913	0.465361	0.313936	0.370682	0.459996	0.478629	0.155129	0.429028	0.260001	0.723258	0.752288	0.759001	0.227804	0.205005	0.229472
AGGGAGACATCCGTCGGAGA_GCGTGGCCTGATCACAGGGT	-0.0900928	-0.947379	0.0725344	-0.264145	-0.519321	-0.485433	0.0523415	-0.348703	-0.125795	-0.35656	-1.10221	-0.846726	0.144123	0.0215079	0.274375
AGGGAGACATCCGTCGGAGA_TCCGAGCTCAGGCAGTAGAA	0.854674	0.407545	0.0972918	0.185147	0.647092	0.58998	0.0314384	0.40939	0.263064	-0.125756	0.316529	0.890998	0.313912	0.0574509	0.254385
AGGGAGACATCCGTCGGAGA_CTACACGTGTGAGACAGATG	0.785923	-0.0740537	0.258632	-0.117916	0.486227	0.302349	0.0494672	0.0153241	0.170952	-0.232452	-0.060741	-0.219461	0.282865	0.200973	-0.147029
AGGGAGACATCCGTCGGAGA_AAGAGATTATTGGCAAGGGT	0.374758	-0.27029	0.277512	0.18431	0.0210847	-0.122874	-0.070585	-0.281965	0.10126	-0.144793	0.0451526	0.040671	0.174549	0.0660243	-0.242538
AGGGAGACATCCGTCGGAGA_ATGGTGACAAAGATAAACGG	0.12256	0.13818	0.205565	-0.179551	0.444013	0.53289	0.306795	0.421464	0.0838848	0.599537	0.707957	0.340625	0.422066	0.108829	0.211567
AGGGAGACATCCGTCGGAGA_GGTGTACAGGCATCACAAGA	0.320077	0.261271	0.292515	0.209292	0.209207	0.92619	0.19112	0.422761	0.312627	0.19001	0.030318	0.541182	-0.31419	-0.0403881	-0.437099
AGGGAGACATCCGTCGGAGA_ATTGCAGAAACCATGGCTAG	0.375442	-0.153487	0.49535	0.0365543	0.239086	-0.249584	-0.0519886	0.0384925	0.0144825	-0.166922	0.348729	0.657549	0.125259	0.245462	0.0517393
AGGGAGACATCCGTCGGAGA_CCAACCTCGAAGTAGAGCTG	0.688802	0.29543	0.0249346	0.236022	0.743761	0.381356	0.0797719	0.162195	0.0926043	-0.248193	0.523756	0.11139	-0.0524036	0.164651	-0.0695629
AGGGAGACATCCGTCGGAGA_GATGTCCACATGACCGTAGG	-0.391123	-0.235029	0.0810631	-0.313965	-0.521043	-0.198348	0.305883	0.311374	0.136367	-0.0901662	0.126605	0.333956	0.22485	0.115429	0.23472
AGGGAGACATCCGTCGGAGA_CCCCTTGAGGTAATCCGTGA	0.69017	0.501082	0.182531	0.189623	0.66049	1.17893	0.0221012	0.341503	0.144287	0.177565	0.585517	0.661453	0.271211	0.148439	-0.0759476
AGGGAGACATCCGTCGGAGA_CCTGACACTTATGCATTGAA	0.583488	0.757858	0.03486	0.323975	0.596169	0.411457	0.375104	0.793192	0.115023	0.289707	0.807399	1.31941	0.313417	0.270118	0.173923
AGGGAGACATCCGTCGGAGA_CTATGATGCAGGTATTGCTA	0.899245	0.65386	0.415161	0.651874	0.525676	0.354228	0.328065	0.91885	0.441774	0.63011	0.366623	0.548002	-0.0079056	-0.0466356	0.00228989
AGGGAGACATCCGTCGGAGA_GAAAACCAGATTTCCACCAG	-0.291459	0.116768	0.177998	-0.0298417	-0.415971	-0.23225	0.0116718	0.316241	0.0129624	0.172969	0.223748	0.437017	0.271403	0.128162	0.146195
AGGGAGACATCCGTCGGAGA_TGGGACAGTACTATCAGTAG	0.758699	0.191342	0.125349	0.0232471	0.621232	0.754785	0.165771	0.358023	0.0492722	0.217715	0.0880709	0.189447	0.0914131	-0.175686	0.00468309
AGGGAGACATCCGTCGGAGA_TCAAATCCACTTCCTACCAG	0.300894	0.292769	0.232147	-0.0823867	0.157244	0.253071	0.162896	0.189119	0.143994	0.127101	0.448767	0.246287	0.276963	0.0637698	-0.0104394
AGGGAGACATCCGTCGGAGA_AATGTGACTGTGGAACCATA	0.162596	0.210707	0.290795	-0.00164237	-0.212917	0.115893	0.208859	0.683892	0.260724	0.0863195	0.597339	0.196836	0.321118	0.478111	0.248566
AGGGAGACATCCGTCGGAGA_AGTGCAGTTCAACAGACAAC	-0.0189495	0.283835	0.0230039	0.00185456	0.168444	-0.0339589	-0.548387	-0.175956	-0.0385342	0.00513984	0.240627	0.585434	-0.0513654	0.0309329	-0.0466131
AGGGAGACATCCGTCGGAGA_TGCAGCATCATGCTGTAGCT	0.981064	0.120022	0.258652	0.39756	0.321419	1.04031	0.240439	0.260935	0.269592	0.576057	0.632098	0.68632	0.403512	0.081936	-0.129979
AGGGAGACATCCGTCGGAGA_TACTGTTTATCTTATAAACC	0.195235	0.152977	0.181364	0.0414157	0.238401	-0.313886	0.0658384	0.940438	0.355442	0.47284	0.65496	0.633235	0.179564	0.321725	0.145295
AGGGAGACATCCGTCGGAGA_AGTCGGAGAACATTACGCCC	0.421883	-0.0491761	0.0490522	-0.125675	0.187861	-0.031041	0.0675431	0.368212	-0.0588904	-0.323351	0.299807	1.15019	0.249834	0.197633	0.215708
AGGGAGACATCCGTCGGAGA_AACACCTTAGGTGACCGTGT	0.222496	0.320776	0.0851704	-0.109585	0.309211	0.131738	0.255152	0.189123	0.0526902	-0.00208117	0.227084	0.336412	0.226629	0.374316	0.252342
AGGGAGACATCCGTCGGAGA_CTGTGCACCTGTATTGCAAG	0.808128	0.222511	0.304322	0.524529	0.700472	0.789426	0.51666	0.79593	0.708954	0.364816	0.94271	0.844968	0.50014	0.133217	0.0736249
AGGGAGACATCCGTCGGAGA_GGATCATCCTTACATACCAA	0.121318	-0.950693	0.164542	0.106355	0.515224	0.201846	0.0589359	-0.718328	0.328958	0.0327384	-0.989796	-1.14103	-0.109064	-0.224032	-0.0245565
AGGGAGACATCCGTCGGAGA_ACTTTCAAGATGTTCGTATG	0.0749675	-0.409201	-0.227521	0.0510109	-0.141604	0.199075	-0.0302309	-0.0051947	0.154379	0.0665796	0.10174	0.467147	-0.690534	0.161415	0.00557064
AGGGAGACATCCGTCGGAGA_TTACCAAATTGAGCCCCTCA	-0.0540039	0.223969	0.268003	0.182716	0.318903	-0.43372	0.277624	-0.165728	0.221127	0.254323	-0.11797	-0.364188	-1.1168	-0.0557145	0.0332456
AGGGAGACATCCGTCGGAGA_TCAGCACGTGCTCTGGACTA	0.260972	0.319428	0.207814	-0.226804	0.294701	0.610718	0.051425	0.534077	0.36704	0.55215	0.392528	0.561372	-0.266737	-0.459425	-0.000848751
AGGGAGACATCCGTCGGAGA_TACAATCAGGCGTTGAATGT	0.7011	0.297183	0.199889	0.152533	0.263029	0.434142	0.269747	0.194215	0.367293	0.39961	0.396837	0.443066	0.227427	0.0956223	0.000258286
AGGGAGACATCCGTCGGAGA_TAAGATTTCTACAGTTGGTG	-0.0401569	-0.0952572	0.0123013	-0.265522	-0.0294505	-0.393477	0.193387	0.620287	0.032635	0.351625	0.738313	0.533271	0.24082	-0.0266907	-0.0392585
AGGGAGACATCCGTCGGAGA_AAAAGTTTCTTATCACACGT	-1.10902	0.207971	-0.0720404	0.0677371	-1.06969	-0.786664	-0.265234	0.0460113	-0.169161	-0.436738	0.316601	-0.221124	0.371738	-0.00410103	0.0522773
AGGGAGACATCCGTCGGAGA_TTGGAATGAATCACGATGAT	0.243873	0.436388	0.298375	0.0123782	0.0215657	0.176788	-0.155397	0.45519	0.336792	0.48072	0.479855	0.758434	0.164845	0.151044	0.194434
AGGGAGACATCCGTCGGAGA_GAATTGGACCCTTGCTGCGA	-0.316623	-0.135638	0.031408	-0.090909	-0.466859	-0.22742	-0.0530278	0.187102	0.0245433	-0.214016	0.470892	0.485516	-0.0229403	-0.109947	-0.124225
AGGGAGACATCCGTCGGAGA_CTATGTGGAAACCATGCTTG	0.669086	0.105313	0.311587	0.431509	0.661108	0.232858	0.275972	0.172569	0.173676	0.262593	0.955933	0.51434	0.57166	0.238485	0.446988
AGGGAGACATCCGTCGGAGA_GAGGAGTCCAGTACACGATG	0.250869	0.277083	0.0340085	0.121539	0.479666	0.221295	0.150656	0.130339	0.0151057	0.319738	0.314848	0.303468	0.410645	0.562495	0.365252
AGGGAGACATCCGTCGGAGA_GCTTCACGCTCCAGAACGTG	0.298556	0.178802	0.102365	-0.0257626	0.107784	0.373296	0.0907922	0.279003	-0.220967	-0.140065	0.553968	0.733567	0.235259	0.35817	0.240908
AGGGAGACATCCGTCGGAGA_ACAGTGCACCAAGAACCCAG	0.0981812	0.226202	0.170782	-0.310853	0.0768556	-0.248557	0.252589	0.00237833	0.119135	0.00361304	0.140986	0.405884	-0.453043	-0.0570948	-0.22574
AGGGAGACATCCGTCGGAGA_TGAAAGAATAGCGTACATCG	-0.166234	-0.242313	0.023825	-0.441486	-0.109455	-0.392256	-0.258946	-0.0479855	0.201623	-0.337053	0.0160868	0.107773	-0.0376278	0.220511	0.176658
AGGGAGACATCCGTCGGAGA_AGCCCGGAGAGATAAATGTG	0.195827	0.0151638	0.0741591	0.163807	0.370904	0.496568	0.154714	0.0859245	0.0584606	0.160149	0.0926014	0.00102161	0.186674	0.196965	-0.292166
AGGGAGACATCCGTCGGAGA_CCAAGACGCACTTCTCAGTG	0.334015	0.214694	0.242961	0.0149095	0.710595	1.40611	-0.105866	0.430972	0.0472219	0.249545	0.822956	1.18499	0.283768	0.122789	0.221566
AGGGAGACATCCGTCGGAGA_GACCATCTGCCAGATCAACG	0.601376	0.404519	0.263705	0.377514	0.833897	0.369514	0.226997	0.234204	0.178428	-0.0906933	0.6311	0.173168	0.458445	0.198209	0.361967
AGGGAGACATCCGTCGGAGA_ACCCAACCATCGTCACCCAG	0.753986	0.434172	0.0495163	0.00885693	0.781926	0.71438	0.0178415	0.272607	0.190723	0.202917	0.485382	0.724618	0.515661	0.454142	0.437804
AGGGAGACATCCGTCGGAGA_CTACAATGACCAGATCGAGA	0.610851	-0.159923	0.0483855	-0.260988	0.871582	0.826563	0.278876	-0.325281	0.129768	-0.546527	-0.079818	0.014157	-0.00560022	0.120221	-0.157567
AGGGAGACATCCGTCGGAGA_CAGGACCCAGTGGATAGAGG	0.407162	0.109404	0.0196453	0.396571	0.936825	1.21079	0.237147	0.152627	0.0256809	0.126812	0.113102	0.651808	-0.0621209	0.188023	0.061703
AGGGAGACATCCGTCGGAGA_TGTGCCGAGAGTACCGCGAT	0.561009	0.246332	0.177557	0.199354	0.578201	0.598594	0.14706	-0.0399356	0.0952835	0.356226	0.3665	1.04827	0.434776	0.0684562	-0.0828808
AGGGAGACATCCGTCGGAGA_CTCTGAGGAGACCACGACTG	0.475062	-0.300026	-0.214996	0.152549	0.452674	0.742709	0.355712	-1.44545	-0.298804	0.15307	-0.848764	-0.648462	-0.283324	-0.0441312	0.0529968
AGGGAGACATCCGTCGGAGA_ATTGCTGAGAACGAGATGCC	0.362147	-0.284464	0.179698	0.162097	0.318975	0.187786	0.326667	-1.56208	-0.0343895	0.0789759	0.0128146	-1.38426	0.184451	0.195876	0.233678
AGGGAGACATCCGTCGGAGA_TGTCAATGACTCCGTCACCA	0.043282	-1.33082	-0.919146	-0.763481	0.203218	0.359378	0.270278	-2.53108	-0.439124	-1.01949	-1.85743	-1.54394	-0.131027	0.0492741	0.108455
AGGGAGACATCCGTCGGAGA_TGTCTGCTCTGATTTCACTC	-0.249865	-1.37261	-0.96333	-0.889501	-0.0889881	-0.337955	-0.30506	-2.96119	-0.835324	-0.495177	-1.75282	-1.77981	-1.63026	-1.70311	-0.715766
AGGGAGACATCCGTCGGAGA_ACTCAGGAAACGTGCTCAGG	0.136094	-1.98	-0.707017	-0.323912	0.313792	0.472249	-0.1794	-2.35511	-0.505797	-0.448053	-2.11119	-2.14435	-1.5736	-1.91322	-0.68387
AGGGAGACATCCGTCGGAGA_GATGTTTGGTGGGAAACAAG	-0.275635	-1.82356	-0.862017	-0.449333	-0.246091	-0.173009	0.0353213	-2.76895	-0.767345	-0.205494	-2.09105	-1.1849	-1.06944	-0.989225	-0.476551
AGGGAGACATCCGTCGGAGA_CCCAGGCCATGAAGAAGTGG	0.921291	0.228004	0.20798	-0.0965196	0.935981	0.38112	0.46069	-0.0126832	-0.125345	-0.0566485	0.272142	0.326209	0.522771	0.0134523	0.147702
AGGGAGACATCCGTCGGAGA_TCCAGACAACCCATTTCGAG	0.375292	0.422329	0.192533	0.344132	0.797058	1.07772	-0.103269	-0.25125	0.229516	-0.174154	0.282002	0.41608	0.181644	-0.0122344	-0.0346196
AGGGAGACATCCGTCGGAGA_GATCAAGAGCTCTCCATGTG	0.541343	0.390246	0.231148	0.310842	0.594185	0.512277	0.0241071	0.368788	0.141408	0.105252	0.427772	0.601068	0.119503	0.0711974	0.0905142
AGGGAGACATCCGTCGGAGA_GGCCTGCCAGACTTCAACGC	0.492963	0.00260405	0.171047	0.11051	0.351058	0.209545	-0.118162	0.163785	0.0170315	-0.483989	0.109863	0.614583	0.42544	0.165379	0.0606655
AGGGAGACATCCGTCGGAGA_GGAACCTGGTGACCATAGAG	0.475433	0.4097	0.554033	0.153164	0.184803	0.366887	0.0446678	0.394201	0.188592	0.0564847	0.745731	0.798787	-0.177337	-0.155346	0.300051
AGGGAGACATCCGTCGGAGA_TCACGGTGGATACCAGCACG	0.616321	0.604752	0.650005	-0.0184898	0.432105	1.03422	0.292466	0.419869	0.0222734	0.590181	0.825984	0.38863	0.308262	0.294382	0.121647
AGGGAGACATCCGTCGGAGA_CCAGCTTCTTCCACGTTAAG	0.848214	-1.59702	-0.296176	-1.06649	0.283471	1.02997	0.385312	-1.85106	-0.524366	-1.30582	-1.82636	-2.04172	-1.46723	-1.15873	-1.18411
AGGGAGACATCCGTCGGAGA_TTATTCATCTATAATCACAA	-0.358019	-2.19372	-0.902048	-1.05553	-0.427269	-0.512173	0.062578	-2.08829	-1.02903	-1.39912	-2.69443	0.079554	0.131729	-0.281357	0.185883
AGGGAGACATCCGTCGGAGA_GGTAGCTCTTCATCACCACC	0.149734	-2.87818	-1.30494	-2.18329	0.11249	0.379958	0.613081	-3.57542	-1.17105	-2.29208	-4.18733	-2.0565	-0.331367	-0.434777	-0.393225
AGGGAGACATCCGTCGGAGA_AGGGCGGTGGCATGGCGATG	0.714582	0.444311	0.120344	0.292317	0.657494	0.423672	0.139623	0.3489	0.401257	0.151326	0.54395	0.536052	0.0983278	0.182652	-0.0436795
AGGGAGACATCCGTCGGAGA_GGCTTCCGTTGCCAAACCTG	0.226649	0.397064	0.339835	0.274827	0.0650293	-0.286816	0.363981	0.780643	0.3538	0.354967	0.610478	0.684946	0.531244	0.0100923	0.279258
AGGGAGACATCCGTCGGAGA_ATCATCACACAGTGGTGTGA	0.540195	0.656926	0.394297	0.396544	0.559565	0.523387	0.206464	0.883953	0.331673	0.64096	0.408188	0.803148	0.427042	0.20441	0.107635
AGGGAGACATCCGTCGGAGA_TCTGCTTCTTGCCAAATAGT	0.31187	-1.02712	-0.503853	-0.810234	0.4733	0.388631	0.192189	-0.94016	-0.326839	-0.665806	-1.34512	-1.33458	-1.40516	-0.886068	-0.746444
AGGGAGACATCCGTCGGAGA_TCAATTCATCTACCAGAAGC	0.242171	-0.396833	0.113283	-0.0763655	0.22815	0.323899	-0.0136754	-1.30628	-0.124925	-0.343221	-1.03132	0.637384	-2.44276	-1.51025	-0.647145
AGGGAGACATCCGTCGGAGA_TAAACTTTCTTACCAATGGT	0.426715	-1.38651	-0.234382	-0.348191	-0.0402454	-0.078343	0.290731	-3.44863	-0.279212	-0.665859	-2.48309	-2.9274	-0.155889	-0.109361	-0.319434
AGGGAGACATCCGTCGGAGA_TTGTGGTGGACAGTAATGAC	0.156508	0.130047	-0.0280751	-0.030036	-0.310697	0.196431	-0.226156	0.343751	0.29889	0.44935	0.0269088	0.785644	0.641058	0.591323	0.381217
AGGGAGACATCCGTCGGAGA_CTGTTTCACAGTCTGGGACG	0.0471483	0.31258	0.0584817	0.436772	0.0569447	-0.545839	0.0916623	0.35582	0.14524	0.587284	0.645341	0.292058	0.125252	0.303226	0.0237176
AGGGAGACATCCGTCGGAGA_TGCTGATGAACTCCAGAAGA	0.436203	0.248792	0.387299	0.564707	0.248101	0.267248	0.00716685	0.333712	0.0946395	0.475375	0.226007	0.314884	0.0523261	0.324835	0.173745
AGGGAGACATCCGTCGGAGA_GGGCTACCAGGGCTACCCCG	-0.332288	0.272362	0.140999	0.0927561	-0.580008	-0.0454737	-0.249256	-0.327211	0.202472	0.367385	0.123407	0.37399	0.021262	0.215165	0.0727454
AGGGAGACATCCGTCGGAGA_GGAGATTGGTGGATTGACTC	0.14153	-0.0448043	0.169624	0.200879	0.382983	0.338294	0.0931623	0.0458927	0.513938	0.517457	-0.163544	-0.807402	0.219374	0.212387	0.150357
AGGGAGACATCCGTCGGAGA_CAGCAGAACTCTCACGACCA	0.755656	0.363533	0.309298	-0.0205661	0.305653	0.750282	-0.0478003	0.161953	0.361676	0.266389	-0.179548	-0.279624	0.404387	0.198867	-0.159191
AGGGAGACATCCGTCGGAGA_CTGGCAACCAACCTAAACGT	0.510508	0.615597	-0.0539866	0.131734	0.269004	0.326888	0.155468	0.509488	0.142571	0.360618	0.952108	0.968995	0.431607	-0.036488	0.0240954
AGGGAGACATCCGTCGGAGA_TTGAGTGCAAGATCGAACGT	0.114959	0.341073	-0.125633	-0.22543	-0.17493	0.237547	0.203433	0.48755	-0.0801198	0.346302	0.528977	0.340379	0.195665	0.157764	-0.15681
AGGGAGACATCCGTCGGAGA_TGCCAATTGGATACCGCTGT	0.676167	0.580265	-0.00121645	-0.0159914	0.152175	0.584659	0.0402942	0.608371	0.506773	0.443098	0.648491	0.942683	0.318693	0.130152	0.0883482
AGGGAGACATCCGTCGGAGA_GGATGGTGGTTGTAATCACA	0.375593	-1.36475	-1.10917	-1.97791	0.513926	0.729229	0.0811442	-1.34635	-1.37468	-2.42939	-1.46092	-1.1788	-1.99601	-2.17367	-1.46103
AGGGAGACATCCGTCGGAGA_TCACTTAACAGCTTTAACTG	0.315983	0.337231	-0.382697	-0.600069	0.378277	0.786431	-0.165852	-0.534031	-0.604726	-1.15052	-0.401817	0.0203926	0.103283	-0.0469874	0.0534151
AGGGAGACATCCGTCGGAGA_CGAGCCGGACGATGATACCC	0.459293	0.191673	-0.297385	-0.792555	0.670174	0.315598	0.0204281	0.463693	-0.645041	-0.453463	-0.591454	-0.0637526	-2.1347	-3.16813	-1.76071
AGGGAGACATCCGTCGGAGA_GTGCTCACACTAAAGACGTA	0.158634	0.679091	0.268981	-0.0229448	-0.0908222	0.100168	-0.146892	0.482568	-0.0608624	-0.128012	0.869864	0.767099	0.197903	0.189403	0.269683
AGGGAGACATCCGTCGGAGA_GTTCTCGTCAAGGACGGCGT	-0.0607066	0.501732	-0.00150091	0.170177	-0.394535	-0.531813	0.141117	0.856477	-0.466987	-0.255821	0.0790636	1.17996	0.725829	0.45364	0.254747
AGGGAGACATCCGTCGGAGA_AAGTTTCAGAGATATTGGAC	-0.178129	0.414836	-0.305492	-0.375411	-0.565589	-0.229524	-0.191629	0.433575	-0.0905662	0.34202	0.425361	0.653593	0.536134	0.415539	0.269399
AGGGAGACATCCGTCGGAGA_AAGGGAACGACCTACGAGGG	0.186776	-0.165518	-0.174757	-0.367244	0.0147998	-0.119062	-0.165719	0.135452	-0.280606	-0.330554	-0.91836	-0.0595145	-0.369074	-0.131962	-0.256689
AGGGAGACATCCGTCGGAGA_ACCATGCGTATGTCCCGAGG	0.513948	0.548754	-0.362983	0.0281409	0.627985	0.750699	0.214417	0.0399618	0.149395	-0.422667	-0.186231	0.331869	0.0617782	0.0181988	-0.0331905
AGGGAGACATCCGTCGGAGA_GAGACCATGCGTATGTCCCG	0.319855	-0.202044	-0.419632	-0.470171	0.181623	-0.612371	-0.0127986	-0.132803	-0.1586	-0.614825	-0.17835	0.0980798	-0.272442	-0.0377164	-0.20249
AGGGAGACATCCGTCGGAGA_AGCCAGTTAGGGGGATGGAA	0.303385	0.628024	0.376765	0.371184	0.671919	0.491555	0.227157	0.670013	0.33199	0.692404	0.925285	0.835824	-0.080225	-0.0596509	-0.0806045
AGGGAGACATCCGTCGGAGA_CGGGCCCTTCAGTGGAACGC	0.822644	0.385085	0.277547	0.280131	0.816256	0.0132977	0.333183	0.618955	0.178815	0.475074	0.428386	0.524896	0.196789	0.12864	-0.15205
AGGGAGACATCCGTCGGAGA_GACATTCCTTCAGATCAGGT	0.389245	0.228592	0.283721	0.263399	0.191506	0.297399	0.0820406	0.313463	0.151559	0.366946	0.560344	0.572661	0.361218	0.206372	0.235208
AGGGAGACATCCGTCGGAGA_CTTGATAAGATGGCTTCGGA	0.585874	-0.136346	0.132887	0.236487	0.305754	0.478122	0.100648	0.127755	-0.129084	0.187749	0.274002	-0.0975994	0.0938916	-0.266529	0.0851042
AGGGAGACATCCGTCGGAGA_TCCGCTCAACGAGACCACCT	0.385868	-0.170015	-0.138535	-0.00333939	0.3445	0.828782	-0.00965038	-0.342511	-0.107883	-0.207346	-0.0988848	0.113341	-0.0867624	0.113352	-0.058695
AGGGAGACATCCGTCGGAGA_GCTCTGGGAGATGGACAGTC	0.318577	0.235367	0.0383804	-0.000583536	0.244953	0.23843	0.128096	0.365776	0.254874	0.207149	0.373865	0.464494	0.0537332	0.197659	0.322523
AGGGAGACATCCGTCGGAGA_CTGCGTGAACCAGGTCACCG	0.493897	0.615795	0.347794	0.177329	0.615897	0.890752	-0.079737	0.387733	0.228882	0.467431	0.774124	0.943259	0.382069	0.113513	-0.0168002
AGGGAGACATCCGTCGGAGA_GTCAAAGTGCTGCTCAATGC	0.347413	0.65386	0.351818	0.286207	0.516465	0.346359	0.11109	0.492841	0.122735	0.122345	0.653905	1.34252	0.237984	0.334709	0.377083
AGGGAGACATCCGTCGGAGA_GTGAGGCTTCTTATTGACGT	0.190105	0.149622	0.274984	0.256267	0.319438	0.904622	-0.0913955	0.649683	0.150018	0.180452	1.3201	0.846828	0.0748137	0.0900432	0.169439
AGGGAGACATCCGTCGGAGA_ATCTGCGTTGTGCCAACGAG	0.0581206	0.375141	0.533796	0.635811	0.363094	0.304037	0.293951	0.473863	0.349685	0.155469	0.364035	0.202965	0.0223854	0.18214	0.278327
AGGGAGACATCCGTCGGAGA_ATGGAAATGTTACTGCGGAA	0.359005	0.645732	0.142269	0.368604	0.0633631	0.54463	0.0311782	-0.0256718	0.273862	0.47657	0.78104	0.417706	0.495495	0.366115	0.154787
AGGGAGACATCCGTCGGAGA_TTACTTGAAGCCGCAAGTGG	0.220217	0.23609	0.353858	0.343666	0.369332	0.169764	0.394041	0.23228	0.112671	0.164171	0.54295	0.69044	0.0942883	0.149111	0.0129007
AGGGAGACATCCGTCGGAGA_CGACGCCAACAAGACCAACA	0.155224	0.449107	0.0820603	-0.182789	0.239035	0.0713336	-0.0285596	-0.0578173	0.159891	-0.0248092	0.670773	1.00808	0.595559	0.352026	0.320947
AGGGAGACATCCGTCGGAGA_GTGGAATCCAAGAACGCCTA	0.0357603	0.0511536	0.0614199	0.165431	0.118472	0.130607	0.223111	0.621352	-0.080153	0.39734	0.511386	0.408755	0.436397	-0.0140042	0.140794
AGGGAGACATCCGTCGGAGA_GGCCGAGCGCAACCACGACG	0.537457	0.284309	0.0851947	0.158104	-0.00254648	0.413254	-0.0872873	0.0139982	0.0532913	-0.0259632	-0.0393608	-0.018814	0.341574	0.0533695	0.0850003
AGGGAGACATCCGTCGGAGA_GTGGGCTGTGAACATCATCA	0.176753	0.485152	0.0331656	0.0921608	0.159092	0.377366	0.259324	0.532481	0.0637734	0.205031	0.64123	0.652277	0.422475	0.19803	0.384877
AGGGAGACATCCGTCGGAGA_GTGAATTTGCTTCTGCAGCA	0.012813	0.532119	0.233193	0.283758	-0.185994	-0.170389	-0.269493	0.565355	0.235413	0.655431	0.29762	0.447033	0.284335	0.130891	0.301598
AGGGAGACATCCGTCGGAGA_AACTCTCTTATAGCTTATGG	-0.0477359	0.31468	-0.104894	0.151223	0.133167	0.0125892	0.330432	0.319849	-0.153762	0.0968328	0.221364	0.487932	0.394072	0.232222	0.395322
AGGGAGACATCCGTCGGAGA_TCTGGGAACAGTTACTAATG	0.3003	-2.04406	-0.338302	-1.49952	0.291577	0.505084	0.384314	-2.04119	-0.319835	-0.937281	-1.8977	-1.71749	-2.2091	-0.990384	-1.13427
AGGGAGACATCCGTCGGAGA_TTATTGGCAGTTCGTCAAAG	0.20604	0.42005	0.375376	0.24061	0.0918858	0.544171	0.144978	0.0109939	0.416753	0.390555	0.340254	-0.0834769	-1.17413	-0.606083	-0.457838
AGGGAGACATCCGTCGGAGA_GAAGTGTTCCAATTCTGAGC	-0.297903	-0.179425	-0.237513	-0.630472	-0.225662	-0.00795649	0.176818	-1.1189	-0.165156	-0.644856	-0.66754	-0.023773	-1.74256	-1.26328	-1.2483
AGGGAGACATCCGTCGGAGA_TTAGTGGGTCCTGTTCCCGC	0.440484	-0.139164	0.331702	0.308991	0.375034	0.18515	0.312908	-0.15966	0.268927	0.102921	0.0174735	0.181225	-0.0249917	0.364314	0.52346
AGGGAGACATCCGTCGGAGA_CTAATTACTTGTACCTATCG	0.381597	0.177738	-0.0609187	0.129992	0.0949598	0.676074	0.0963571	0.0473907	0.0623591	0.231912	0.425399	-0.351962	-0.249229	-0.106235	-0.0421163
AGGGAGACATCCGTCGGAGA_TGCATCGAGGACCTGTCTGA	0.72027	0.0434991	0.388279	0.222932	0.336964	1.00908	-0.101835	0.0883552	0.183555	0.385733	0.381757	-0.100631	0.0591415	-0.0234662	-0.0851661
AGGGAGACATCCGTCGGAGA_ATTTGATCAGATCCTAGACT	-0.565886	-1.05062	-0.225254	-0.755464	-0.290703	-0.700842	-0.210664	-0.605058	-0.0519284	-0.333092	-0.572752	-0.900892	-0.012216	-0.050393	0.00674536
AGGGAGACATCCGTCGGAGA_TGGACAGGAGTTCATCCGAG	0.681547	-0.0753135	0.0058064	0.106416	0.961135	0.66117	-0.100077	-0.606359	0.235366	-0.168032	0.00132527	-0.316654	0.671623	0.300553	0.162059
AGGGAGACATCCGTCGGAGA_ATCCCAGAGACTGATGCCGT	0.488968	-0.601602	-0.107872	-0.277596	0.611027	0.482137	0.201584	-0.395707	0.0726394	-0.510331	-0.548843	-0.314188	-0.0963329	-0.0936751	0.242114
AGGGAGACATCCGTCGGAGA_CAGATACGATTGCCACTCTG	0.547545	0.246291	0.0291414	-0.0134053	0.547368	0.485688	0.324542	0.523508	-0.0376288	0.184791	0.296806	0.423433	0.134715	0.113682	0.162086
AGGGAGACATCCGTCGGAGA_CCAGATGGCATATCCCATTG	0.526347	0.22128	-0.0507329	-0.148292	0.58316	0.716319	0.281209	0.274638	0.252131	0.199705	0.500958	0.625238	0.509515	0.299113	0.353091
AGGGAGACATCCGTCGGAGA_TGCCCATGATGGTGCAACGT	0.593978	0.251073	0.270467	0.305075	0.4955	0.81461	0.130158	0.305833	0.147038	0.322396	0.450267	0.173008	0.533355	0.117017	0.292658
AGGGAGACATCCGTCGGAGA_CATTCCAACAAAGAACGCGT	0.0514251	0.29965	-0.22386	-0.286943	0.351814	0.21828	-0.223648	0.324918	-0.0903205	0.117551	0.384568	0.494172	0.236332	0.271061	0.243416
AGGGAGACATCCGTCGGAGA_AGTTCTCCATCGCTTAACAG	-0.261567	-0.138996	-0.122959	0.0242257	-0.402185	-0.610614	-0.0427848	0.383751	-0.200096	0.367383	0.294814	-0.662188	0.221996	0.026138	-0.0916995
AGGGAGACATCCGTCGGAGA_TTGCTATACATAAAGTACGA	-0.0443251	0.29163	0.108467	0.256567	0.0104189	0.308424	0.10027	0.724494	-0.0733469	0.0877481	-0.2473	0.817169	0.228623	-0.157292	-0.259287
AGGGAGACATCCGTCGGAGA_TTACATGGAGATATTAAACA	0.161706	0.269946	0.165335	0.487743	0.174524	0.114285	0.155865	0.464489	-0.140227	0.122711	0.50289	0.500933	0.410941	0.174786	0.0149206
AGGGAGACATCCGTCGGAGA_CAAAGGCTTCCACACAGAGG	0.514663	0.104504	0.0111944	0.000205186	-0.0397139	0.270478	0.623904	-0.331791	0.208196	0.623689	0.298282	1.00603	0.123076	0.12128	0.0864513
AGGGAGACATCCGTCGGAGA_ACCTGAATGACCCCGTGGTG	0.356369	0.411842	0.0930184	0.306818	0.665557	0.68931	0.259224	0.216206	0.282769	0.503266	1.01044	1.01088	-0.0323392	-0.039469	0.0742508
AGGGAGACATCCGTCGGAGA_CCAACTAGCCCAGTTACCAG	0.670667	0.549608	0.177014	0.0215384	0.312246	0.830327	-0.376163	0.389832	0.0678097	-0.116763	-0.0566349	-0.00827108	-0.367249	-0.136674	-0.13293
AGGGAGACATCCGTCGGAGA_CCCCATACAATGATGAACCT	0.765515	0.106089	0.0431449	-0.067035	0.565465	1.05761	0.601706	0.312634	-0.144007	-0.0287442	0.908861	0.130357	0.104789	0.00717305	-0.163279
AGGGAGACATCCGTCGGAGA_AAGGTCTGATGTGTTAACCA	0.220832	0.162665	0.0706494	-0.205482	-0.281954	0.170435	-0.242208	0.278863	-0.113805	-0.250491	0.491886	0.737527	-0.105203	-0.191198	-0.181883
AGGGAGACATCCGTCGGAGA_ACGTTTCTGAACCCGACACT	-0.0296332	0.352464	0.227484	0.295407	0.0946037	-0.330136	-0.289284	0.196233	0.0342268	-0.228456	0.467845	0.506313	-0.0976682	0.157148	0.244816
AGGGAGACATCCGTCGGAGA_TGAATGTAGATTGTCCCCCG	0.237947	0.567498	-0.103626	0.237554	0.148971	0.384459	0.131617	0.0462587	0.214597	-0.193241	0.889419	0.0582428	0.598633	0.178551	-0.00828718
AGGGAGACATCCGTCGGAGA_AAAGAACTGCTCTGGTCTGG	-0.344062	0.212582	-0.108352	0.265144	-0.0460518	-0.296861	0.0128761	0.40836	0.127245	0.0240628	0.25425	0.394813	0.88618	0.949927	0.895541
AGGGAGACATCCGTCGGAGA_AATGGGCAAAGTGTATCGAC	0.0200704	-3.64892	-0.980487	-1.74917	0.0363092	-0.316796	-0.21267	-3.63992	-0.558147	-2.43267	-5.20387	-2.91397	-1.03935	-0.407497	-0.448387
AGGGAGACATCCGTCGGAGA_ACGTGACAGAAAGTCAATGT	0.854569	-3.31919	-0.843713	-2.49602	0.449751	0.751808	0.076254	-5.06638	-0.690745	-3.07956	-3.35273	-4.42234	-2.51991	-1.48335	-1.17863
AGGGAGACATCCGTCGGAGA_TATTGGGCACTTCAATGACC	0.416415	-1.03864	-0.043921	-0.6251	0.483624	0.527127	0.270673	-1.78314	-0.353029	-0.754171	-1.58378	-2.81588	-2.29101	-1.1592	-0.811735
AGGGAGACATCCGTCGGAGA_CAACAAGAGAAGGCACGCAT	0.480364	-0.385774	-0.112391	-0.293273	0.483548	0.545861	0.128268	-0.590903	-0.0714153	0.288913	-0.21662	-0.308681	-0.63467	0.183361	-0.121312
AGGGAGACATCCGTCGGAGA_GCTTTCACAAATAGTACCAA	-0.119001	-0.393616	-0.130454	0.27901	-0.156156	-0.235574	0.0941662	-0.607968	-0.321446	0.0891078	-0.908688	0.400146	-0.105945	0.401731	0.503003
AGGGAGACATCCGTCGGAGA_ACAAATGTGAAGTTAGTCAT	0.198954	-0.535953	-0.0491162	0.256122	0.106785	0.32843	0.306171	-0.764671	-0.352459	-0.309606	-0.669982	0.0897589	-0.158307	0.283891	0.33357
AGGGAGACATCCGTCGGAGA_GGCCTGGCGGATCCCAACTT	0.30211	-0.258257	-0.117388	-0.0984643	0.304044	0.306159	-0.0695847	0.190235	-0.177488	-0.251647	0.140229	0.153152	0.501506	0.226574	0.234302
AGGGAGACATCCGTCGGAGA_AGGAGTTCCAGCGTTACTGC	0.302424	0.154043	0.133346	0.00341816	0.468221	0.846371	0.00438874	0.251455	0.0547161	0.371939	0.401547	0.366576	0.380767	0.231342	0.17802
AGGGAGACATCCGTCGGAGA_CTTAAGGCCGGATGTTTACG	0.339048	0.199512	0.303767	0.208573	0.337849	0.474356	0.0832584	0.2797	0.199212	0.269424	0.331081	0.117361	0.380256	0.237975	0.068769
AGGGAGACATCCGTCGGAGA_GCGACTGAAGCAGGCAAAGG	0.563313	0.821448	0.191394	0.236619	0.661493	0.388265	0.158197	0.141318	-0.00277891	0.109039	0.800141	0.281885	0.282167	0.266533	0.0662328
AGGGAGACATCCGTCGGAGA_CTGAGGTGGAGCAGGCTACA	0.421545	0.517557	0.227924	-0.213516	0.414851	0.810392	0.230363	0.223733	0.328763	0.065934	0.492363	0.853925	0.0645084	0.23884	-0.0192418
AGGGAGACATCCGTCGGAGA_GAAGCGGGCAGCTGAGAAGG	0.159609	-0.11709	0.0715198	-0.154696	0.0347339	0.345058	-0.00665293	-0.565914	-0.298017	-0.072146	-0.174128	0.47562	0.630503	0.297992	0.211422
AGGGAGACATCCGTCGGAGA_GTTTCGACTAAAACAATCTA	-0.515387	0.432488	0.00612995	0.150381	-0.279811	-0.350608	0.0119148	-0.39909	0.0534741	-0.0581799	-0.254119	-0.473299	-0.174248	0.144307	0.121772
AGGGAGACATCCGTCGGAGA_ACGGGCCAAGGACAAGCTAG	0.598972	0.356292	0.114895	-0.266901	0.642865	0.425377	-0.192963	-0.00238115	0.325776	-0.0363737	0.406703	0.217942	0.0649735	0.284531	-0.0618298
AGGGAGACATCCGTCGGAGA_GCGATTGAAGCAAGCCAAGG	-0.0203487	0.222582	-0.0251807	-0.0910774	0.102917	-0.149113	0.199598	0.688065	0.14812	0.278585	0.218027	-0.0311685	0.0498513	0.253965	-0.0325376
AGGGAGACATCCGTCGGAGA_TAGAAATACAGTCCCACCTT	0.406566	-3.40522	-1.10528	-1.80335	0.403813	0.273082	0.494339	-4.86802	-1.83192	-2.81131	-5.29882	-5.00669	-0.128334	-0.152401	-0.359149
AGGGAGACATCCGTCGGAGA_CTTCGAATGACAGTAAGACA	0.352217	-2.65698	-0.574985	-0.742369	0.554594	0.964926	0.106735	-4.84096	-0.505079	-0.900758	-2.92029	-2.78226	-1.00492	-1.02871	-0.97406
AGGGAGACATCCGTCGGAGA_TGAACCTGAAAACTCACCGA	0.326391	-2.95394	-1.53216	-2.31369	0.163145	-0.185622	0.00785754	-4.21125	-1.20515	-2.33152	-3.48653	-2.09791	-0.573138	0.0346708	-0.272163
AGGGAGACATCCGTCGGAGA_ATGCTCTAATGTACTGCCAT	0.0275726	-2.11126	-0.651905	-0.0447596	-0.0234048	-0.0131019	-0.165874	-3.02117	-0.648597	-0.885834	-2.40291	-2.56775	-0.361236	-0.677877	-0.236373
AGGGAGACATCCGTCGGAGA_AATCTGCTCTTAGGGCTCAA	-0.135579	-2.75094	-1.06327	-1.38445	0.025579	-0.383716	-0.0754153	-4.77498	-0.933565	-1.43261	-4.50423	-1.95691	-1.27627	-0.908048	-0.603668
AGGGAGACATCCGTCGGAGA_TGACGAGCAGCGAACAGCCA	0.754677	-1.40382	-0.860111	-0.422114	0.279804	0.522761	0.332072	-2.76329	-0.396885	-1.08247	-2.38008	-1.3985	-1.57474	-0.90708	-0.705725
AGGGAGACATCCGTCGGAGA_CTTTGTTAGGGAGTACCTCA	0.664163	0.422	0.510926	0.37226	0.272244	0.598105	0.129941	0.403201	0.310063	0.345343	0.740178	0.75836	0.576402	0.433993	0.334941
AGGGAGACATCCGTCGGAGA_CAGATGGCAAGGTAGCTCAA	0.888744	0.6449	0.565224	0.683255	0.901036	1.12149	0.346725	0.645745	0.412857	0.422524	0.63898	0.722394	0.348037	0.39958	0.0621354
AGGGAGACATCCGTCGGAGA_TGAGGTACTCCCTAACAAAG	0.634487	0.241201	0.489457	0.368631	0.685219	0.804598	0.103602	0.732229	0.285261	0.297321	0.388429	0.851927	0.273395	0.297567	0.23953
AGGGAGACATCCGTCGGAGA_GCCGCCGGTTTACCTGTGTG	1.10136	0.452535	0.281131	0.401493	1.244	0.589257	0.198237	0.720253	0.421302	0.522284	1.00446	0.638902	0.0543209	0.332009	0.0250018
AGGGAGACATCCGTCGGAGA_TCATAAAGGCACAGGCAACA	0.332842	0.331146	0.263165	0.471914	0.308781	0.54694	0.167096	0.419528	0.242942	0.394955	0.559027	0.80712	0.0568445	0.252445	-0.0468813
AGGGAGACATCCGTCGGAGA_TGGTGGTGTTCACACCATAC	0.589372	0.389082	0.452409	-0.217907	0.676597	0.877326	0.153482	-0.456793	-0.112793	0.14601	0.615214	-0.178679	0.160826	0.39793	0.329121
AGGGAGACATCCGTCGGAGA_GTCCAATCTGACAGTGTGTG	0.349775	0.512283	0.206907	0.549197	0.42795	0.516644	0.00408233	0.621932	0.127558	0.132224	0.736612	0.85624	0.13693	0.115773	0.056177
AGGGAGACATCCGTCGGAGA_GGACATAGGGCTAAGGCAAG	0.374533	0.166377	0.137753	0.131937	0.480627	0.535467	-0.0417778	0.0629109	0.0961679	0.289457	0.315856	0.277935	-0.155877	-0.00168492	-0.0749571
AGGGAGACATCCGTCGGAGA_TGAACAGGATGACTGGATAG	1.0779	-0.0861619	0.31726	0.222131	0.650051	0.831406	-0.10495	0.054217	0.184258	0.281423	0.778313	0.798674	-0.308479	0.0323485	-0.201541
AGGGAGACATCCGTCGGAGA_CAGAACGCCACGGTGGAAGC	0.234321	0.0130916	0.0451205	-0.316665	0.599598	0.514155	0.279216	0.415133	0.049584	0.286035	0.359366	0.450317	0.560881	0.227146	0.228942
AGGGAGACATCCGTCGGAGA_CTGGGGGAGCCAGCGCAGTG	0.317444	0.101418	0.232635	0.445692	-0.0674035	0.354701	-0.709201	-0.0449615	-0.0605524	0.502209	0.291116	0.156621	0.377363	0.390272	-0.0683681
AGGGAGACATCCGTCGGAGA_TGCCCGCTTCGTGATGACCG	0.436924	0.430032	0.201613	0.322422	0.483913	0.901209	0.189794	0.0794671	0.147139	0.184131	0.573041	0.339167	0.227301	0.282342	0.236146
AGGGAGACATCCGTCGGAGA_GGGTGAAAAAAAGTCTTGGT	0.0789602	0.0636036	0.112094	0.218091	-0.0514957	0.338626	-0.19937	-0.211277	-0.525356	-0.326073	0.598935	0.485318	0.464421	-0.100075	0.139604
AGGGAGACATCCGTCGGAGA_GGGGTGAAAAAAAGTCTTGG	0.628983	0.699315	0.498599	0.279678	0.346894	0.370066	0.665532	0.670396	0.379778	0.948521	0.991177	0.647667	0.842613	0.277089	0.21763
AGGGAGACATCCGTCGGAGA_CTTGGGGTGAAAAAAAGTCT	0.430637	0.557829	0.266827	0.496356	0.440201	0.958142	0.164713	0.801807	0.256438	0.496475	0.47552	0.42989	0.272042	0.304228	0.180218
AGGGAGACATCCGTCGGAGA_CAGTGCAGCGGAAACGAAAG	-0.365322	0.280113	0.0878809	-0.206952	0.0251177	-0.045223	0.153898	0.0946099	-0.0283501	0.527501	0.862218	1.01403	0.0713117	-0.00595697	0.140112
AGGGAGACATCCGTCGGAGA_GGGAAAGAGAGGATGGTGAA	0.271102	0.0936399	-0.0286199	0.124009	-0.0983245	-0.0749738	-0.240582	0.224807	0.142251	0.307577	-0.162483	0.347366	0.596343	0.231913	0.286754
AGGGAGACATCCGTCGGAGA_TCAGGCAGCCATTCAGCAAG	0.496093	0.500297	0.285047	0.246463	0.611071	0.677981	0.46981	0.679233	0.518167	0.452867	0.480422	0.830259	-0.0476981	0.220343	-0.0953265
AGGGAGACATCCGTCGGAGA_GTTTGCTTCCAGCACCAGCG	-0.394106	-0.28263	0.227776	-0.262786	-0.529929	-0.484731	0.0450416	-1.01212	-0.0556788	-0.276487	-0.561474	-0.535206	-0.370956	-0.0904754	-0.202125
AGGGAGACATCCGTCGGAGA_AAGGTCTACCCCATTGACCA	-0.117424	-3.14684	-0.458942	-0.98679	-0.00366421	-0.301121	-0.0554673	-3.48743	-0.478758	-1.46037	-3.46008	-3.00645	-1.38228	-0.331027	-0.418375
AGGGAGACATCCGTCGGAGA_ACCCACCCTGAGTCGCATGA	0.679368	-2.52835	-0.439536	-0.921532	0.211048	0.807473	0.0596125	-4.42566	-0.458877	-0.934224	-2.73135	-3.57549	0.0899632	0.238088	0.0272622
AGGGAGACATCCGTCGGAGA_CTTGCTTTACTGCTGCCATG	0.66377	0.311314	0.191605	-0.561862	0.416902	0.766265	-0.0182343	0.117228	0.301889	-0.15526	0.522473	0.391967	0.12241	0.289676	0.0752185
AGGGAGACATCCGTCGGAGA_CAGGCGACGAGTTTGAACTG	0.860475	0.643798	-0.138918	-0.999367	0.637169	0.746462	0.0581542	0.363966	-0.185832	-0.626494	0.391278	0.0673278	0.37879	-0.147365	-0.209151
AGGGAGACATCCGTCGGAGA_CCCAGCTCCACATCACCCCA	0.861777	0.0177943	-0.029887	-0.871438	0.668197	1.0219	0.341124	0.170165	-0.123994	-0.566895	0.241189	0.615312	0.29866	-0.0345822	0.145173
AGGGAGACATCCGTCGGAGA_ACTTTGTAGGTTATAAGCTG	-0.219986	-0.261931	-0.121259	-0.189724	-0.0470206	0.0664558	-0.0223823	0.154106	-0.0508504	-0.129911	0.111445	-0.101057	0.221478	0.0134741	0.0875595
AGGGAGACATCCGTCGGAGA_GTGTGCTGAGAGTGTCAACA	-0.223063	0.064064	0.158213	0.145577	-0.626673	-0.273867	0.22762	0.565259	0.0595995	-0.226607	0.181119	-0.313591	0.173409	0.105057	0.0829878
AGGGAGACATCCGTCGGAGA_TGGTGGGACAAGTGCAGGAG	0.496777	-0.410685	-0.0845072	-0.161015	0.44913	0.399929	-0.276867	0.0277247	-0.0372292	-0.089848	0.385492	-0.183719	0.0782446	0.287147	0.0506352
AGGGAGACATCCGTCGGAGA_TTTAGTCAAGGAAGCAGGTC	-0.0981456	0.4844	0.26615	0.489928	-0.0834348	-0.238491	0.34474	0.618204	0.25493	0.447405	0.497744	0.870671	-0.597355	-0.554331	-0.711983
AGGGAGACATCCGTCGGAGA_TTCCTCTTGATGATTCTAAC	0.703954	-0.137062	0.305615	0.405029	0.484958	0.0875797	0.379281	0.143445	-0.027795	0.461358	0.56413	0.150464	0.699984	0.207472	0.439908
AGGGAGACATCCGTCGGAGA_TACCTGTTAGAATCATCAAG	0.973544	0.139616	-0.0264648	-0.0614273	0.483847	0.16829	-0.00917529	-0.209771	0.417289	-0.0337327	0.0383333	-0.165337	-0.278894	-0.0604401	-0.360443
AGGGAGACATCCGTCGGAGA_ATTGAGCAATTGGGAACCGA	0.0672818	0.428359	0.193092	0.547647	0.0458506	-0.255177	-0.221544	0.145304	0.176552	0.113115	0.434676	0.128893	-0.224881	-0.0415052	-0.0416527
AGGGAGACATCCGTCGGAGA_ATGCTGGATAACTGGAAAAG	0.758274	0.105798	0.393741	0.154653	0.489774	-0.0647167	0.213019	0.919039	0.425682	0.557181	0.378201	0.520367	-0.0096562	-0.049657	-0.0727505
AGGGAGACATCCGTCGGAGA_TCCTGAGCAGCTTGCAAGTG	0.693362	0.386046	0.277414	0.267439	0.67106	1.18499	0.10579	1.02986	0.39022	0.285585	0.179661	0.337362	0.357639	0.418302	-0.129934
AGGGAGACATCCGTCGGAGA_ACAAGTGCAGCTGTGACCCC	0.463019	0.261243	0.484928	-0.0667893	0.441971	0.856284	0.171597	0.286679	0.174447	0.0728563	0.502945	0.291514	0.246563	0.230881	0.171191
AGGGAGACATCCGTCGGAGA_GTTTGACTTCTTTGAGACAG	-0.0286242	0.523068	0.3926	0.454235	0.0390029	0.501778	0.580144	0.621726	0.340302	0.642432	0.385473	0.465207	-0.0137403	0.216613	0.0710359
AGGGAGACATCCGTCGGAGA_TGACGGGTCCATTAACAAAG	0.0881739	-0.125899	0.0370696	-0.0156703	0.190781	0.497424	-0.2008	0.268601	0.133829	0.0183719	0.51101	-0.103159	0.107183	0.0496041	0.00811068
AGGGAGACATCCGTCGGAGA_CTAACCTACCTATGACAACA	-0.413183	0.294069	-0.425674	-0.461834	0.282838	0.12333	-0.0723353	-0.0972303	-0.29115	0.148152	0.154497	0.313813	-0.0610501	0.00235908	0.114368
AGGGAGACATCCGTCGGAGA_AACCTACCTATGACAACAGG	0.478174	0.0905165	-0.0330745	-0.19701	0.0672724	0.239207	-0.108835	0.113684	0.305702	-0.187173	0.410681	-0.368185	0.301945	0.17397	-0.0529099
AGGGAGACATCCGTCGGAGA_TGCCCCCTGTTGTCATAGGT	0.582007	0.58354	0.228036	0.226719	0.398153	0.605388	0.20886	0.0450722	0.21399	-0.323803	0.644662	0.442636	0.795131	0.370069	0.324344
AGGGAGACATCCGTCGGAGA_GGTTAGAAATTCGAGCCAAG	-0.0428221	0.285117	0.188581	0.563033	-0.123283	-0.0482497	0.115119	0.111992	0.287588	0.491349	0.17855	0.352733	0.0760159	0.182511	-0.0211817
AGGGAGACATCCGTCGGAGA_GTACCATAGTGGGTTCTTCG	0.817736	0.394172	0.325806	0.377233	0.619415	0.534024	0.164138	0.214597	0.196185	0.405172	0.789919	0.43278	0.309698	0.108942	-0.274432
AGGGAGACATCCGTCGGAGA_TGTGGAGAAAGTAAATCTCG	0.414131	0.349599	0.204115	0.393887	0.0488253	0.500684	0.259074	0.455046	0.285755	0.336375	0.850883	1.21438	0.436465	0.481557	0.421344
AGGGAGACATCCGTCGGAGA_ACAAATGATTAAGTTGACAC	-0.104615	-0.570423	0.0740886	0.160553	-0.472732	-0.0627282	0.127673	-0.279948	0.0849802	0.536694	-0.241621	-0.0988647	-0.211539	0.3233	0.10844
AGGGAGACATCCGTCGGAGA_ACTAATTTAGGATCAACCAC	0.0992841	-0.0202805	0.104874	-0.0617584	0.0363473	-0.575082	0.0685835	-0.798991	-0.10983	-0.0984951	0.629653	0.491236	-0.141088	0.18061	0.0902077
AGGGAGACATCCGTCGGAGA_GAGAGAAGAAACCAATTGGT	0.207449	-0.668268	0.0299484	-0.127851	0.747417	0.565204	0.0219379	-1.2017	-0.181991	0.335449	-0.96194	-0.485093	-1.21729	0.22264	-2.35501e-05
AGGGAGACATCCGTCGGAGA_GCTGCAGTAACAGCAAGGAG	0.524926	-0.923558	0.195947	-0.000914245	0.480784	0.61406	0.255176	-1.83333	0.0741656	-0.0634159	-1.25474	-1.24135	0.481231	0.265033	0.109314
AGGGAGACATCCGTCGGAGA_CAGATGAACCACTAGAACCA	0.52687	-1.08528	-0.509143	-0.341363	0.449431	0.313077	0.16302	-1.33775	-0.032184	-0.310498	-0.710811	-1.57264	-0.599915	-0.143463	-0.159138
AGGGAGACATCCGTCGGAGA_ATAAAACAGCCTATGGACAT	0.443378	-1.63845	0.254677	-0.268833	0.125793	0.356122	0.138715	-1.92057	0.0976126	-0.131437	-1.39699	-1.5913	-0.551482	-0.039759	-0.0822189
AGGGAGACATCCGTCGGAGA_AGTCGAACTGTCACTGTCCG	0.380931	-0.551315	-0.169673	-0.32997	0.296344	0.251489	0.129631	-2.29141	-0.146271	-0.657228	-1.41172	-2.91166	-2.2103	-1.41157	-1.09523
AGGGAGACATCCGTCGGAGA_TTGAGTTGTGTTTGGTACCG	0.226598	-0.0686377	0.108118	0.216182	0.0533972	0.401813	0.0166929	-0.246817	0.0155036	0.185175	-0.586523	0.260902	0.0795237	0.00924076	-0.174604
AGGGAGACATCCGTCGGAGA_TGCCCACACTACTCACAGGG	0.260496	-1.46551	-0.555126	-1.14228	0.892121	0.397776	-0.178453	-3.84062	-0.555061	-2.30063	-3.10834	-3.36239	-0.285766	0.00225304	-0.0784035
AGGGAGACATCCGTCGGAGA_GGAATGGGAAAACCCCAACG	-0.374585	-0.288338	-0.115451	-0.0779756	-0.249159	-0.1345	0.0238291	-0.0704834	-0.132074	0.0631808	0.0885866	0.349463	0.297876	0.0812382	-0.0873223
AGGGAGACATCCGTCGGAGA_GCTGGTGCGCATAGCCAAAG	0.292736	0.250068	0.346888	0.239175	-0.0652958	0.207796	-0.0039424	0.448141	0.175132	0.635712	0.430062	0.522139	0.0601287	-0.0891087	-0.203594
AGGGAGACATCCGTCGGAGA_CATGGTTCCTATCAGGGGAT	0.416262	0.375461	0.26733	0.154511	0.378038	0.673468	0.446688	0.12519	0.0453209	0.10889	0.45828	0.717607	0.300059	-0.118788	0.10406
AGGGAGACATCCGTCGGAGA_AGGTGACGCCAGAGAACAGG	0.424576	0.0494471	0.06259	-0.0254533	0.525734	1.01125	0.13521	-0.751159	0.0530382	-0.0958134	0.0130468	-0.390424	0.09071	0.045022	0.242512
AGGGAGACATCCGTCGGAGA_GGTCCGAGGCCGAGTGTCAG	0.555379	-0.0291734	0.272309	0.16491	0.136424	0.537559	0.262658	0.273943	0.216245	-0.0164263	0.162798	0.488725	0.371325	0.249596	0.234139
AGGGAGACATCCGTCGGAGA_CTTTGATGCCATGTTCAACG	0.175215	0.177642	0.0953897	0.286721	0.328864	0.173484	0.367899	0.399515	0.331463	0.676774	0.402151	0.89147	0.313752	0.299591	0.174642
AGGGAGACATCCGTCGGAGA_GGAGGCCCTCAACACCAAAG	0.21828	0.0574005	-0.0567953	0.0144548	0.191543	-0.300336	-0.288737	0.595338	0.175808	0.198676	0.334465	0.692092	0.154718	0.350437	0.323928
AGGGAGACATCCGTCGGAGA_CCAGTCAGACATCCTGACTC	0.648375	0.0387335	0.149137	-0.0270363	0.349458	0.0543227	-0.260528	0.0333056	-0.0576305	-0.350154	0.109639	-0.437963	-0.12634	0.0464578	0.193508
AGGGAGACATCCGTCGGAGA_CCCCACGACGAAGTGCACGT	0.816496	0.00390561	-0.348617	-0.335503	0.317849	0.166257	-0.426766	0.0697636	-0.108908	-0.553393	0.757325	0.724203	0.780197	0.0984636	0.277944
AGGGAGACATCCGTCGGAGA_CTTGTCATAGCAGTGACCCA	0.232905	0.147047	-0.00296807	0.252297	0.373582	0.656225	0.342519	0.0547199	0.251815	0.466758	-0.0205347	0.411992	0.337993	0.0899972	0.0027368
AGGGAGACATCCGTCGGAGA_GGTGGCCAATCTTGGGACAA	0.777112	0.353042	0.329477	0.433333	0.331656	0.218446	0.386554	-0.0507439	0.364094	0.304054	0.366322	0.639696	0.316934	0.128121	0.225956
AGGGAGACATCCGTCGGAGA_CCTGAGTTGTATGGCCATCA	0.698516	0.0902191	0.377208	0.129436	0.709884	0.596789	0.300902	0.347994	0.250736	0.456867	0.576209	0.703231	0.281529	0.486385	0.283155
AGGGAGACATCCGTCGGAGA_AATTTGGGGTAGTGAAGTAT	0.161469	-0.0483663	0.106171	0.240697	0.0473924	-0.230231	-0.107469	0.196745	0.0638936	0.0484192	0.199122	-0.471853	0.0797196	0.0774684	-0.0135907
AGGGAGACATCCGTCGGAGA_TATGAGTATGACTTTGAACG	0.457144	0.279866	0.00554948	0.238345	0.243805	0.0735811	0.133707	0.373983	0.033406	0.0706371	0.330291	0.855987	0.512034	-0.0821462	-0.0285324
AGGGAGACATCCGTCGGAGA_GCTGGGGACTGGACAATTTG	0.609479	0.185779	0.426447	0.465069	0.77577	0.521889	0.082637	0.572705	0.405406	0.311795	0.669799	0.214709	0.213569	0.179289	-0.201845
AGGGAGACATCCGTCGGAGA_CTTCCGTTACACCACCACAA	0.457543	0.314504	0.289115	0.380478	0.274185	0.523543	0.206201	0.659188	0.246776	-0.243412	0.411431	0.295649	0.525196	0.200556	0.155195
AGGGAGACATCCGTCGGAGA_TATGCCAACGGGAAGAACAT	0.175858	0.333733	0.0293146	-0.229239	0.303326	0.283626	0.0138418	0.174141	0.0475589	0.357394	-0.116728	0.153759	0.180341	0.332699	0.102104
AGGGAGACATCCGTCGGAGA_AGAACATTGGCGAGTTCTGT	0.054128	0.158013	0.279687	-0.288585	0.229577	-0.14514	0.29691	-0.229154	0.266685	-0.0131764	0.505804	0.520176	-0.539999	0.183731	-0.045303
AGGGAGACATCCGTCGGAGA_CTGTGCGTATGACTCAGTGC	0.0398404	0.30573	0.142744	0.404598	0.229397	0.318017	-0.00754463	0.216692	-0.0143223	0.0419308	0.706724	0.0712755	0.168628	0.154152	0.254636
AGGGAGACATCCGTCGGAGA_TGAGGAGCCATATTACTACA	0.142627	-0.0993816	0.16045	-0.0469573	-0.00627093	0.401361	-0.0531131	0.507659	0.10835	0.299542	0.159006	-0.0964658	0.794265	0.364538	-0.0694467
AGGGAGACATCCGTCGGAGA_CTTGTCAAAGCAATGGAAAG	0.274772	0.305874	0.208592	0.12464	0.0536727	0.652535	0.123375	0.767518	0.327136	0.526222	0.648457	1.16089	0.00953617	0.0725348	-0.0191916
AGGGAGACATCCGTCGGAGA_CCAGGAGTTTGACCGAGACC	0.71588	0.151599	0.0423012	-0.031152	0.682448	0.830107	0.427581	-0.284261	0.0894988	-0.179456	0.254082	0.10084	0.00073544	0.096664	-0.011688
AGGGAGACATCCGTCGGAGA_GAGTTTGACCGAGACCGGGA	-0.00889846	-0.169172	0.00191339	-0.0978943	-0.00853735	-0.462619	0.443741	0.0825655	0.0154575	0.248851	0.276889	-0.155416	0.536427	0.00819044	-0.00373691
AGGGAGACATCCGTCGGAGA_GGGACGGCTACATTGGCTGC	0.361359	0.51074	0.174289	0.468745	0.508072	0.193417	-0.139407	0.00724743	0.240926	0.415637	0.228139	0.516791	0.40796	0.295191	0.0281745
AGGGAGACATCCGTCGGAGA_GGGTTACATGCCCACGGAGA	-0.0299109	-0.161959	0.118998	0.18692	0.230634	-0.348628	0.266861	-0.0616431	0.161949	0.137221	0.704103	0.381167	0.299687	-0.255568	-0.357887
AGGGAGACATCCGTCGGAGA_GGGAATCTCATGAGGACGAT	-0.331189	-0.066708	0.107012	0.310282	0.0340763	-0.608178	-0.10419	0.197385	0.212109	-0.00535317	0.596821	0.165124	0.178541	-0.0105378	0.0229766
AGGGAGACATCCGTCGGAGA_AGTTCGATAAGGACCGAGAT	-0.185886	-0.162581	-0.0300701	-0.0781926	-0.0863418	-0.259683	0.209676	0.169082	0.133315	-0.0579927	-0.183859	0.245873	0.0917652	0.125364	0.0149818
AGGGAGACATCCGTCGGAGA_CCTGCAATTCAGCTTCTGTT	0.682733	0.48151	0.349501	0.114864	0.898436	0.753843	0.441909	0.564124	0.249692	0.340285	0.607745	0.979996	0.358583	0.179938	0.175045
AGGGAGACATCCGTCGGAGA_TAGTGAAGAAGAAATCCGTG	0.611814	0.135051	0.184664	-0.10184	0.692667	0.691754	0.334717	0.102097	0.227719	0.237387	0.337667	0.589423	-0.886134	-0.0320647	-0.161669
AGGGAGACATCCGTCGGAGA_GGATTACCTTGTCAAAGACT	0.494376	-0.0343101	0.415999	0.194205	0.124639	-0.206816	0.485977	-0.259588	0.402299	0.0715236	0.712502	0.6673	0.580892	-0.0401111	-0.0676529
AGGGAGACATCCGTCGGAGA_GGAACTGTAATGAGATCTCT	0.0467063	-0.448919	0.0508659	-0.639356	0.0785287	-0.185328	0.228865	-0.639648	0.0364263	-0.551712	-0.146322	0.428755	-0.0593826	-0.120047	-0.0417238
AGGGAGACATCCGTCGGAGA_CCATCATTGTCAGAAATTCA	0.856546	-0.260789	0.203042	-0.100689	0.755049	1.17209	0.389486	-0.22267	0.24843	-0.192552	-0.176005	0.164334	0.729076	0.164178	-0.0425667
AGGGAGACATCCGTCGGAGA_AACTATAACAACAAAGGAAT	0.0673296	-0.598008	0.014135	-0.201143	-0.0912083	0.12111	0.129621	-0.708797	-0.0728471	-0.177634	-0.216534	0.124576	-0.286275	-0.347382	-0.130095
AGGGAGACATCCGTCGGAGA_GATGAAGGACACAGACAGTG	0.103128	-0.119464	-0.0597373	0.351882	0.0876384	0.0179375	0.17638	0.362672	0.09962	0.448615	0.364351	0.343262	-0.0189175	0.225202	0.0784308
AGGGAGACATCCGTCGGAGA_TCTTTCTGGCCATCATGGTC	0.0947658	-0.137929	-0.186802	-0.382459	-0.0327051	-0.00124168	0.463269	-0.296121	-0.0960242	0.187244	0.19669	-0.348317	0.0815104	0.111862	-0.0797941
AGGGAGACATCCGTCGGAGA_CAAAGACACGGAACGCCTCT	-0.005984	0.183267	0.155116	-0.118774	-0.191189	0.0862747	0.1135	-0.435528	-0.065977	-0.0358286	0.274001	-0.312264	0.235989	-0.0649102	0.0781686
AGGGAGACATCCGTCGGAGA_CATTGACACATGTCGCAGCA	0.447884	0.322433	0.325922	0.421688	0.506981	0.302557	0.527449	0.152486	0.258764	0.518702	0.245467	0.901889	0.0402773	0.0846498	0.320276
AGGGAGACATCCGTCGGAGA_TTGAGGAATTCAAGTACTTG	-0.0492985	0.225531	0.375413	0.587171	0.261402	0.517786	0.196171	0.347318	0.311097	0.590735	0.280385	0.626545	0.103912	-0.0404582	-0.0662191
AGGGAGACATCCGTCGGAGA_CACACATTACTCCAACATTG	1.01942	0.0727897	0.0437646	0.3102	0.871143	0.883645	0.336509	0.145938	0.389689	-0.00576626	0.415872	-0.297026	-0.249394	-0.00259959	-0.155731
AGGGAGACATCCGTCGGAGA_AGTGACACGACTGGTAAGCT	0.353405	-0.0122391	0.188936	0.228171	-0.462252	-0.36382	-0.0633827	0.0148304	-0.00915592	0.174066	0.64492	-0.110077	0.250768	0.0205035	0.112067
AGGGAGACATCCGTCGGAGA_CAGTGACACGACTGGTAAGC	0.480615	0.312904	0.147277	0.131077	0.315937	0.350757	0.525695	0.0573186	0.107056	0.0459443	0.33981	0.256737	0.35099	0.155042	0.0873628
AGGGAGACATCCGTCGGAGA_TGTTTATAAGCAGTATGACA	-0.0564145	-0.0143721	-0.0502498	0.0207549	-0.00525149	0.102046	0.102036	0.183626	-0.0339477	-0.0198008	-0.23101	0.345841	0.117391	0.212495	0.0913516
AGGGAGACATCCGTCGGAGA_TGGAGCACGGAAAATCTACG	0.593698	-0.676189	0.212454	-0.0535714	0.346472	0.942367	0.120723	-1.31002	-0.275604	0.138278	-1.37981	-0.946078	-0.713141	-0.32729	0.093721
AGGGAGACATCCGTCGGAGA_CTCACCATCGGCGACGCGAA	0.349814	-0.583604	0.168996	0.392963	0.548033	0.656285	-0.160198	-1.11657	0.0864383	-0.129947	-0.657446	-0.564944	0.287266	-0.0290221	-0.272421
AGGGAGACATCCGTCGGAGA_AGCACGGAAAATCTACGCGG	0.677748	-1.40166	-0.110777	-0.617129	0.191542	0.382568	0.0955088	-1.52144	-0.244032	-0.496415	-1.79625	-1.41661	-0.696506	-0.194401	-0.104252
AGGGAGACATCCGTCGGAGA_ATTGTGGAATTGATGCGTGA	0.000620323	0.613928	0.260288	0.183861	0.209562	0.191593	0.0875142	0.343996	0.0295783	0.557976	0.0840465	0.273601	-0.116365	0.144694	0.165677
AGGGAGACATCCGTCGGAGA_CTTCTGAGCCATGGTGAAGA	0.474076	0.298741	0.352255	0.569429	0.510905	0.594016	0.368403	0.616392	0.317928	0.544013	0.425697	0.511176	-0.238369	-0.121505	-0.150092
AGGGAGACATCCGTCGGAGA_CGTGGTACAGAACTGGACTG	0.700656	0.310714	0.0420073	0.300413	0.58512	0.743124	-0.0947874	0.000942616	0.212092	0.323392	0.594576	0.178192	0.410933	0.308232	0.388429
AGGGAGACATCCGTCGGAGA_ACAAAATGTACTGAACTGGA	0.157716	0.608415	0.382471	0.0181515	0.210022	-0.0993753	0.0948411	0.59082	0.342652	0.110375	0.755942	-0.20434	0.366891	0.099087	0.16766
AGGGAGACATCCGTCGGAGA_AGTTTGACCATCTGCCTCCG	-0.42986	0.137023	-0.151353	0.325741	-0.0987019	0.054394	0.285566	-0.0938263	0.106722	0.118091	0.224267	0.542836	0.182198	-0.105954	0.213388
AGGGAGACATCCGTCGGAGA_GAGAAACAACCGCACACGCC	-0.196442	0.162912	0.128869	0.167824	0.0102371	-0.39692	0.0695178	0.324467	0.0190094	-0.0555454	0.0482126	-0.00656033	0.578531	0.007247	0.322558
AGGGAGACATCCGTCGGAGA_ACACGATGTTCTGACATTGA	0.272441	0.171172	0.0436239	0.146272	0.354528	0.690032	0.349366	0.391344	0.118414	0.0844975	0.579281	0.0981279	0.334464	-0.0329986	0.225847
AGGGAGACATCCGTCGGAGA_AAAAAAAACAGTTAAGATGT	-0.570882	-0.111365	-0.155838	-0.191762	-0.61944	-1.68169	-0.25521	0.28987	0.0379081	0.450804	0.715494	1.00457	-0.108069	-0.024649	0.0226382
AGGGAGACATCCGTCGGAGA_GTGTAAAAAAAATCATGATG	0.384402	0.102834	-0.154648	0.00474206	-0.0175089	0.00229349	-0.0205444	0.518685	0.130705	0.663918	0.150184	-0.272534	-0.0345865	-0.0751177	-0.148851
AGGGAGACATCCGTCGGAGA_CTTTAATCTTCAATCATGAG	0.00197359	0.227692	0.302815	0.565111	-0.178337	-0.342027	0.353521	0.435557	0.309035	0.435855	0.256958	0.213211	0.231185	0.18744	0.177084
AGGGAGACATCCGTCGGAGA_CTACTGCTCAAAATTCATGA	0.656827	0.0284579	0.22598	-0.0716509	0.333018	0.634418	0.223315	0.178876	0.111732	0.0439363	0.733189	0.778044	0.274124	0.266727	-0.0150354
AGGGAGACATCCGTCGGAGA_ATAGAGACAATCTTACCCGC	0.291419	-0.0938671	0.143258	-0.203939	0.358742	0.385493	0.0250193	0.322767	0.114664	0.180304	0.323365	0.525339	-0.00460507	0.077315	-0.308479
AGGGAGACATCCGTCGGAGA_ATGATGTTATGCAGCAGTCC	0.261013	0.603147	0.415317	0.284716	0.343193	-0.00798728	0.353986	0.587079	0.166814	0.184141	0.613	0.651901	0.227846	0.309257	0.213745
AGGGAGACATCCGTCGGAGA_TTTGCAAACCCTTACAGTCC	-0.316381	0.349216	0.240764	0.411101	0.133229	-0.444407	0.056807	0.57412	0.126334	0.463487	0.558284	1.03814	0.0163055	-0.122033	0.326773
AGGGAGACATCCGTCGGAGA_CCGTGCTGATTCGGAACAAG	0.77948	0.413076	0.469221	0.374454	0.574425	0.929133	0.246845	0.761813	0.344231	0.48719	0.708066	0.836833	0.0936502	0.221675	0.215581
AGGGAGACATCCGTCGGAGA_GTGGCAGACGCGCTCCCACG	0.232827	-0.0776655	0.0961202	-0.262025	-0.122498	0.171298	-0.126722	-0.603499	-0.119989	-0.349536	-0.184161	0.0447517	0.543457	0.438537	0.36694
AGGGAGACATCCGTCGGAGA_TCGTGGCCATCGCACTGGAG	0.371311	-0.0433873	0.0700462	0.196123	0.0947459	0.34649	-0.00598623	0.342279	0.0460055	0.00213381	0.532217	-0.32504	0.308346	0.116	0.0169448
AGGGAGACATCCGTCGGAGA_CTCGCGTGATTGTAGCCACG	0.456209	0.31676	-0.0526653	0.375244	0.270962	0.672518	0.162368	-0.00260579	-0.101094	-0.0764561	0.397716	0.559043	0.0261742	0.246641	-0.0089984
AGGGAGACATCCGTCGGAGA_TTCAGCGACTAGAGAGCTAC	0.627889	0.649001	0.300083	0.345462	0.533945	0.673483	0.241376	0.397925	0.204879	0.185097	0.362659	1.59247	0.0347081	0.217524	0.120991
AGGGAGACATCCGTCGGAGA_TAGCTCTCTAGTCGCTGAAG	0.442936	0.202384	0.255879	0.158415	0.918793	0.740144	0.669678	0.0660949	0.301496	-0.0761936	0.446227	-0.188675	0.487892	0.365438	0.248544
AGGGAGACATCCGTCGGAGA_ACTTACATCACAGCTTTCTG	0.208258	0.723609	0.461061	0.729577	0.562073	0.448347	0.364608	0.476014	0.370243	0.515506	0.349485	0.581922	0.24711	0.327045	0.271595
AGGGAGACATCCGTCGGAGA_TCCCCAGAAGGCTGTCATGT	0.913968	-0.0349912	0.106529	0.145441	0.84414	0.667686	0.167059	0.159094	0.131947	0.0158426	0.0700639	0.789906	0.234409	0.420103	0.237461
AGGGAGACATCCGTCGGAGA_ATGTGAAGCAGCAAGTAGAT	0.436567	0.101654	0.117665	0.0416032	0.204379	0.354792	-0.124714	-0.109651	0.302839	0.247738	0.067154	0.371319	0.591527	0.252696	0.0818603
AGGGAGACATCCGTCGGAGA_AAGCTGCTGTCATGAGCAGC	-0.145066	0.0688484	0.260001	0.14199	-0.409265	-0.329279	0.0416199	0.27308	0.0415849	0.221479	0.722143	0.621554	0.233352	0.323066	0.184181
AGGGAGACATCCGTCGGAGA_ACTAGTGGTGGGATACAGAA	0.273226	0.385307	0.0348729	0.230624	0.674699	0.77246	0.39543	0.430728	0.273836	0.299176	0.0557383	0.240833	0.127662	0.0266433	-0.0383816
AGGGAGACATCCGTCGGAGA_TTGCCAAGGAGACTAGTGGT	0.078022	0.387557	0.288568	0.315809	0.453523	0.274074	0.258616	0.460763	0.343238	0.442665	0.806112	1.37195	0.28695	0.230481	0.0783872
AGGGAGACATCCGTCGGAGA_GATGGGGTGTTCACCCACTC	0.0618753	-0.158021	-0.106967	0.0641983	-0.0511884	-0.10157	-0.431725	-0.152272	0.204591	0.0236248	0.748047	-0.116521	-0.0112795	0.229935	0.28783
AGGGAGACATCCGTCGGAGA_GACAGACTCACCTTGTGCAC	1.33093	0.44387	0.677658	0.67189	0.95343	1.29391	0.672993	0.334111	0.633132	0.476674	0.128317	0.359351	0.358408	0.134335	0.32392
AGGGAGACATCCGTCGGAGA_CCTTGTCCTCGTCTGCACCA	0.571363	0.645861	0.0561756	0.261995	0.410298	0.140156	0.302767	-0.0549671	0.387159	0.227477	0.402486	0.677441	0.0796769	-0.0333568	0.0910298
AGGGAGACATCCGTCGGAGA_GAGGCAGCAGAGCTCTTTGT	0.388552	-1.41677	-0.169586	-0.99029	0.339905	0.348044	0.326967	-1.57581	-0.289433	-0.774826	-1.54905	-1.3462	-0.0161815	0.009503	0.0466976
AGGGAGACATCCGTCGGAGA_GAAAATTCCTATCCAGAGGC	-0.833162	0.258813	0.116471	0.374039	-1.07156	-0.675428	-0.325048	0.517091	0.127233	0.214973	-0.275696	0.152041	0.585469	0.129492	-0.0120013
AGGGAGACATCCGTCGGAGA_GCAGCCACTTTCAGCCCTCA	0.355355	0.57891	0.400485	-0.0390968	0.583184	0.536347	0.0110147	0.275633	0.485718	0.159364	0.444007	0.537072	0.0103534	-0.0383349	0.0998492
AGGGAGACATCCGTCGGAGA_AAAGCAGCAGGTGATTGGAA	-0.0558207	-0.0844684	-0.0910601	0.0878675	0.0307929	-0.123534	0.255616	0.144703	0.128795	0.115213	0.172933	0.604618	0.232424	0.125429	0.237441
AGGGAGACATCCGTCGGAGA_TTTGATGATCTTATATGCAA	-0.0161754	0.299621	0.150468	0.400877	-0.322429	-0.459645	-0.0197813	0.508238	0.26301	0.514455	0.608943	0.757075	0.565388	0.0874937	-0.133523
AGGGAGACATCCGTCGGAGA_GGACGTGTTGAAGTGAAGCA	0.666944	0.532657	0.615631	0.69157	0.464232	0.395662	0.388731	0.675605	0.358944	0.527558	0.734794	0.435858	-0.104803	0.187164	0.0902174
AGGGAGACATCCGTCGGAGA_GAGAGTAGAGATCTATCATG	0.033808	0.0503299	0.207629	-0.376062	-0.0177667	0.557358	0.203012	0.0563412	0.160643	-0.258543	0.52624	0.690085	0.343498	0.479666	0.0900025
AGGGAGACATCCGTCGGAGA_GATCTCCAGAAGTATTGCTG	0.320777	-4.07873	-0.570922	-1.98209	0.697311	0.297654	0.398104	-4.46927	-0.721645	-2.90601	-4.80488	-2.78291	-2.14889	-1.07138	-0.73189
AGGGAGACATCCGTCGGAGA_AAGGGTAGACACAAAACTAC	0.0256367	-0.983297	-0.228786	-0.807622	0.0265697	-0.092812	0.329609	-0.830117	-0.351088	-1.4132	-0.908958	0.180092	-2.18208	-1.2297	-0.841367
AGGGAGACATCCGTCGGAGA_TTCGTCATCCAAATATAGTC	0.160227	-1.82326	-0.352763	-0.468625	0.176131	0.274964	-0.24632	-3.73974	-0.388701	-1.02649	-2.58968	-3.32168	-2.29298	-1.15137	-0.702146
AGGGAGACATCCGTCGGAGA_TGTTCGTACTTACACCCATG	0.384251	-1.32487	-0.178859	-0.600508	0.486147	0.234066	0.266106	-1.57227	-0.00799474	-1.52238	-1.24493	-0.601779	-0.599455	0.156483	0.0759442
AGGGAGACATCCGTCGGAGA_TCTGCTTATTAACACAGAGG	0.145074	-1.2251	-0.0108863	-0.537748	0.121532	0.37943	0.129327	-1.35002	-0.106274	-0.920475	-0.82236	-0.699253	-0.562534	-0.0447001	-0.433125
AGGGAGACATCCGTCGGAGA_CAAATATTATTCCACAGCTG	0.125779	-0.932126	0.0598368	-0.031788	0.295126	0.634561	0.391364	-1.41511	-0.310906	-0.300439	-0.386549	-1.06099	-0.672739	-0.3059	-0.117743
AGGGAGACATCCGTCGGAGA_AGTGTGAGAGTCCCCAATGG	-0.129598	-1.49571	-0.509077	-0.000696314	0.403232	-0.162532	0.0341757	-1.48416	-0.336911	-0.124673	-1.08495	-1.11304	-0.645849	0.113258	0.232338
AGGGAGACATCCGTCGGAGA_GTCCACATATGCAACACCTG	0.396375	-1.14301	-0.139928	0.0550416	0.358642	0.962939	-0.139951	-1.47829	-0.254161	-0.308067	-1.26481	-1.11849	-0.415739	-0.119381	0.0357943
AGGGAGACATCCGTCGGAGA_TGCCACATCCCGAACTGACC	0.142413	-1.07738	-0.207061	-0.161511	0.427215	0.717831	0.0701892	-1.70896	-0.345952	-0.203768	-0.685667	-0.814365	-1.07917	-0.238991	-0.183494
AGGGAGACATCCGTCGGAGA_AAGGCCCGCGACTTGAAGAA	0.13918	-1.29209	-0.337086	-1.29963	0.15417	0.0881325	-0.490722	-0.946961	-0.486301	-1.19808	-0.634495	-0.865666	-1.01785	-0.786956	-1.20288
AGGGAGACATCCGTCGGAGA_GCCCGCGACTTGAAGAACGG	0.426381	-1.06469	-0.481393	-1.02461	0.605113	0.362892	0.0286205	-1.34277	-0.440698	-1.30974	-0.869717	-1.07893	-0.217734	-0.0929587	-0.377854
AGGGAGACATCCGTCGGAGA_TACGAATGCGTGGCGGAGAT	0.515754	0.250531	0.221179	0.448852	0.549302	0.656611	-0.00356882	0.97547	0.535313	0.572029	0.12101	0.198938	-0.0104091	-0.150897	-0.109354
AGGGAGACATCCGTCGGAGA_AAATCTTGTGAACCTCATCG	-0.328562	0.447778	0.21305	-0.0560584	-0.242721	-0.397789	-0.0375587	-0.221887	0.0273224	0.278907	0.0748367	0.351601	-0.161895	0.43763	0.191513
AGGGAGACATCCGTCGGAGA_GAGTGATCAAAAGCGTATTA	0.176337	0.345162	-0.0374793	0.208486	-0.406485	-0.0839995	0.127429	0.0514946	-0.105529	-0.0425245	0.202897	0.580314	-0.0572698	-0.0400652	-0.0137844
AGGGAGACATCCGTCGGAGA_ATGGTTCTTCAGTCGATATA	0.142606	0.254767	0.265813	0.156306	0.209926	-0.0370533	0.238936	0.0495834	0.142308	0.0556206	0.604672	2.01044	0.108329	0.219649	-0.157665
AGGGAGACATCCGTCGGAGA_AAGAATGATATTGTCCATCG	-0.133369	-0.036459	-0.233391	-0.367299	-0.313413	-0.504466	0.0637723	0.232237	0.166072	0.012551	0.238273	0.0418511	0.276744	-0.0555936	-0.106642
AGGGAGACATCCGTCGGAGA_AAGGAAGCATTTCGTCGGAG	-0.13482	0.0517274	-0.22606	0.272919	-0.183065	-0.307617	-0.144948	-0.139145	-0.225209	0.0903605	0.396791	0.0523086	0.0294086	0.249658	0.0370241
AGGGAGACATCCGTCGGAGA_AAAGTCCGTGGACATGTGGT	-0.18461	0.266113	0.173111	0.135107	-0.5726	-0.658657	0.0726288	-0.309373	0.0255469	0.266406	0.34704	0.339273	0.380129	0.171084	0.170165
AGGGAGACATCCGTCGGAGA_AAACTATTCAAGCCTATTAT	-0.461421	0.133845	0.0667803	0.211936	-0.316573	-0.28111	-0.20192	0.0494002	0.432809	0.501454	-0.261542	0.22734	0.306999	0.232179	0.0530044
AGGGAGACATCCGTCGGAGA_ACATTCAAGCAAATATCCCA	0.436317	-0.0599244	-0.0506557	-0.153916	0.244378	0.614265	0.0778148	-0.356574	0.0814165	-0.23278	0.319282	-0.173341	0.298018	0.0195156	0.117405
AGGGAGACATCCGTCGGAGA_CAAGCCTATTATTGGCACAA	0.70815	0.438341	0.288981	0.40831	0.296358	0.654423	0.0987109	0.486966	0.18792	0.402201	0.485887	0.586301	0.0302196	0.24548	0.0737359
AGGGAGACATCCGTCGGAGA_TGTGCCATCCAATGCTGCAG	0.409154	0.21105	-0.219607	0.249342	0.723883	0.690365	0.175766	0.168319	0.214001	0.109999	0.129086	0.204573	0.353973	0.0742723	0.151773
AGGGAGACATCCGTCGGAGA_TCAAATCAACAGATTACCCC	0.274885	-0.158618	-0.0237664	0.146166	-0.062795	0.175369	0.272579	-0.0783962	-0.0282409	0.124963	-0.154505	0.0130417	-0.0716518	0.0635871	0.107364
AGGGAGACATCCGTCGGAGA_AATCTGCCCCAGGACCCTCG	0.0786209	0.00455355	-0.297828	-0.0801126	-0.550324	-0.128512	0.164862	-0.592552	-0.132736	-0.0980846	-0.0393181	0.00241787	0.00810217	0.00161303	0.0239708
AGGGAGACATCCGTCGGAGA_ATCAGTAACCTTCAGACACT	0.642155	0.228958	0.251778	0.558302	0.184587	0.727868	0.582238	0.573371	0.413371	0.0436232	0.391134	0.678236	0.0227115	0.197914	-0.137373
AGGGAGACATCCGTCGGAGA_GTTGGTCCAGTAGGCGATCA	0.112603	0.152691	0.101336	0.0971312	0.200451	0.542796	0.150846	0.060269	0.176436	0.400736	0.241641	0.427578	0.176536	0.112905	0.0545655
AGGGAGACATCCGTCGGAGA_GGCGAGGAGATCGCCACACG	-0.172161	0.408331	0.122298	-0.00767264	-0.00409094	0.149039	-0.342385	0.270784	0.129978	-0.0866762	0.212493	0.282635	0.323115	0.238554	0.280328
AGGGAGACATCCGTCGGAGA_TCCCTCCAGTACCGGTCTGG	0.430373	0.406859	0.112137	-0.0841693	0.528312	0.963373	0.365812	-0.404663	0.14525	0.154667	-0.351085	0.0304143	0.106221	0.405801	-0.00967855
AGGGAGACATCCGTCGGAGA_CTCAATAGCTATGTCCAGCT	0.432166	0.560692	0.250103	0.313145	0.807226	0.464242	0.14983	0.433949	0.161086	0.265373	0.6854	0.263727	0.00436905	0.159604	0.0799712
AGGGAGACATCCGTCGGAGA_CGTGAGTGTGCAGAAGATCG	0.39075	0.259641	0.3245	-0.185626	0.533643	0.314956	0.493947	0.118685	0.240643	0.0714128	0.306518	0.624969	-0.146257	-0.0248597	0.245007
AGGGAGACATCCGTCGGAGA_TGGTTGGCGGTGAAGAAGCG	0.954536	0.22838	0.441332	0.446878	0.664591	0.681933	0.35432	0.23444	0.435138	0.511751	0.618662	1.09948	0.481415	0.363939	0.243623
AGGGAGACATCCGTCGGAGA_AACTCCAACCAAATCTCCAA	0.405449	-0.172696	0.187432	0.242304	0.12585	0.490227	0.199953	-0.0204324	0.230097	0.463423	-0.0480499	-0.679861	0.293691	0.195016	0.164683
AGGGAGACATCCGTCGGAGA_CCACCCTAGTCACATAAGGT	1.28279	0.354763	0.105696	0.564945	0.699071	1.44059	0.387131	0.0813162	0.0746626	0.0491351	0.457382	-0.202363	-0.494065	-0.123354	-0.294982
AGGGAGACATCCGTCGGAGA_CAAGGACTGGAACTCCGACC	1.04564	0.716456	0.486831	0.699345	0.935225	1.03031	0.410326	-0.258177	0.281705	0.481275	0.480138	0.0251585	0.018743	0.0792748	-0.280436
AGGGAGACATCCGTCGGAGA_CTCCCTGATGACCTGAAGCA	0.893937	0.641367	0.52434	0.508786	0.679442	1.32071	0.324698	0.764972	0.401325	0.865033	0.502095	0.730427	0.35825	0.357036	0.225986
AGGGAGACATCCGTCGGAGA_AACTCCGACCAGGTCTCCAA	0.233786	0.318355	0.0573309	0.273248	0.215825	0.278255	-0.0499489	0.0912123	0.0474444	0.341651	-0.0455139	0.273777	0.181061	0.0850179	0.000839066
AGGGAGACATCCGTCGGAGA_ACAGCTCCTCAGAGTTGATG	0.508175	-0.212952	0.229659	-0.0440604	0.340958	0.860616	0.117743	0.19659	0.14663	0.0408048	0.695649	-0.410086	0.274663	0.15662	0.216823
AGGGAGACATCCGTCGGAGA_AGGGGACCGCATCCTCACCA	0.555185	-0.186707	-0.0899294	0.0293164	-0.0870817	0.0906033	-0.400546	-0.182485	-0.0436166	0.105061	-0.083123	0.264343	0.0733672	0.25678	0.10633
AGGGAGACATCCGTCGGAGA_TGTACTCACCCAACACCACC	1.10243	0.802052	0.803578	0.639891	1.10437	0.832584	0.501245	0.860557	0.657986	0.690751	0.962195	0.722666	0.250738	0.254863	0.276304
AGGGAGACATCCGTCGGAGA_AGAGGTCCCCAGAGTTGATG	0.11389	-0.362699	0.139163	-0.414828	-0.432023	-0.161527	-0.0866428	-0.152883	0.203318	-0.230155	-0.363222	0.246344	0.360482	0.33256	0.226575
AGGGAGACATCCGTCGGAGA_TCCAGAGTGGATGCACAAAG	0.729618	0.394443	0.213925	0.125296	0.605912	0.722397	0.446604	0.263251	0.0404033	-0.0127439	0.464359	0.641431	-0.138446	0.0606685	-0.149857
AGGGAGACATCCGTCGGAGA_CCATTGACAACGCGGCTGGA	0.516314	0.529418	-0.0355157	0.254586	0.303275	0.644071	0.178585	0.653824	0.0338218	0.412805	0.915311	-0.630077	0.158374	0.211357	0.28563
AGGGAGACATCCGTCGGAGA_CCGTGCATGGCAAAGTGCTG	0.946547	0.249396	0.117275	0.171593	0.878754	0.450066	0.400775	-0.113155	0.119891	0.404333	0.287915	-0.0521667	0.135643	0.18149	0.0279759
AGGGAGACATCCGTCGGAGA_GTGAACCATGACAGCAGAGG	0.024162	-0.0341331	-0.317148	0.22494	0.126151	0.0152084	-0.0285879	-0.530837	0.0795119	0.43807	-0.420624	-0.555079	0.112229	0.237634	0.288633
AGGGAGACATCCGTCGGAGA_CTGCGGTGGAGTAAACCTCA	0.739084	-0.142845	-0.143309	0.152326	0.535692	0.449048	-0.112217	-0.320278	0.0123445	-0.143621	-0.456754	-0.709445	0.013982	-0.18243	-0.0110841
AGGGAGACATCCGTCGGAGA_CGACGCGAAGGAGCTGAAGG	0.377266	-0.0978295	-0.0449213	-0.037949	0.226115	0.373257	0.0200655	0.0623969	-0.0772198	-0.236149	0.514477	0.0780494	-0.125225	0.0614621	-0.108272
AGGGAGACATCCGTCGGAGA_ACCTAAGCCCGAGCTCACTG	0.367425	-0.066237	-0.0186462	-0.0270707	0.464679	0.161252	-0.0324675	0.204321	-0.01368	-0.790761	0.0358094	1.21637	0.31461	0.224995	0.00145699
AGGGAGACATCCGTCGGAGA_GGACATCTTCTGCGTCATCA	0.412009	0.358284	0.234185	0.223981	-0.0694913	0.21141	0.305516	0.543271	0.349529	0.0679017	0.478979	0.742002	0.153546	0.159856	0.041806
AGGGAGACATCCGTCGGAGA_GCTGGGCTTCGAACCCAGGA	0.0532534	-0.0524972	0.467251	0.413912	0.186856	0.498928	-0.158928	0.318555	0.0756171	0.0343855	0.50517	0.596012	0.406669	0.19938	0.100722
AGGGAGACATCCGTCGGAGA_GAAGAAAATGATCTCCGAGG	0.0690033	0.191308	-0.0616304	-0.274279	-0.129412	0.284204	-0.24413	-0.215682	-0.0129646	-0.353644	-0.311341	0.328382	0.136904	0.0921415	-0.0807434
AGGGAGACATCCGTCGGAGA_GAGCGCTGGGCTTCGAACCC	0.364197	0.549902	0.433476	0.582406	0.448802	0.666965	0.108302	-0.043254	0.0851433	0.299979	0.42026	0.335984	0.120978	0.163603	-0.175627
AGGGAGACATCCGTCGGAGA_TGCGAACACTCCCCATTCGA	0.359093	0.0452123	-0.0521053	-0.028467	0.804126	0.708495	0.0730699	-0.203912	0.13416	-0.424278	0.492433	0.359801	0.287356	0.150485	-0.0142338
AGGGAGACATCCGTCGGAGA_GTCTGACGGGAGGAGCGAGT	0.155383	-0.253733	0.176975	-0.0165689	0.35602	0.65323	0.289408	-0.58044	-0.0676611	-0.556155	0.186904	0.615186	0.33526	0.286687	0.178196
AGGGAGACATCCGTCGGAGA_CTGGTACGACAAGTCCCTGC	0.590791	0.301501	0.289488	0.253849	0.740553	0.495001	0.225903	0.301803	0.148556	0.0321626	0.276507	0.214938	0.397401	0.175156	0.136607
AGGGAGACATCCGTCGGAGA_ACCTCGTCCCAATGGACTAC	0.464366	0.0384212	0.160266	0.174035	0.247796	0.428456	0.280544	0.306521	-0.0631329	-0.147781	0.283131	0.495506	-0.276474	0.00757415	-0.0153273
AGGGAGACATCCGTCGGAGA_CCACAAAGTCGTTGAAAGTG	0.756333	0.569608	0.21546	0.816306	0.744519	0.469382	0.091357	0.441388	0.301636	0.124175	0.809447	0.93239	0.25622	0.258095	0.131304
AGGGAGACATCCGTCGGAGA_CTGGTTACCATAGATCTTGA	0.379913	0.110027	0.095886	-0.101756	0.525635	0.580374	-0.250006	0.308022	0.425917	0.344573	0.744348	0.681331	-0.129961	0.00130937	-0.12482
AGGGAGACATCCGTCGGAGA_TAGTAAGCCTTGAGGTCGCG	0.204974	-0.658383	-0.0043311	-0.316725	0.411004	0.690685	0.232368	-0.529732	0.077792	-0.385402	-0.087494	-1.11721	-0.380982	0.0767828	-0.160498
AGGGAGACATCCGTCGGAGA_AAGGTGCCCTACGAGCTCAT	-0.247956	-0.450499	-0.0493433	-0.354453	-0.379919	0.0922733	-0.0257987	-0.590635	-0.157049	-0.391275	-0.228275	-0.0878656	-0.138813	0.418889	0.0893441
AGGGAGACATCCGTCGGAGA_CATGTCCAAAAAGTTGTCCA	0.145804	0.269281	0.106693	0.199623	0.268703	0.551866	0.102643	0.0666407	0.0157186	0.295342	0.171691	0.375137	-0.164139	-0.310171	-0.250292
AGGGAGACATCCGTCGGAGA_ATGCAATCTCCGAAGCACAT	0.279394	-0.0791597	0.150808	-0.039742	0.199246	0.524778	0.135951	0.440294	0.0323104	-0.170849	0.429867	0.674435	-0.160177	0.0667542	-0.00469955
AGGGAGACATCCGTCGGAGA_CTGTATCTGCTTGAAGCTAC	0.748811	0.775387	0.25594	0.763791	0.715776	1.24596	0.258079	0.308068	0.571693	0.641367	0.786021	0.766494	0.263158	0.100482	-0.0202849
AGGGAGACATCCGTCGGAGA_TGTTCTCCAATCCCGCCAGA	-0.0730074	0.174047	0.167722	-0.273842	0.371335	0.389106	-0.342131	-0.13669	0.155972	0.0778228	0.17816	0.38133	0.48286	0.255719	0.103001
AGGGAGACATCCGTCGGAGA_TGATGAAAGAAACACACTCA	-0.309213	0.0526152	0.177565	-0.417782	-0.0128159	0.390681	0.291434	-0.0598325	-0.0964214	0.141183	0.655604	0.0320982	0.0764167	0.0140872	-0.1421
AGGGAGACATCCGTCGGAGA_CAAAAAAAATCGAAGCAACA	-0.0782188	0.140446	0.0468278	0.189643	-0.117272	0.0977442	0.111829	0.445027	0.0254337	0.237537	0.431734	0.946202	0.15259	0.014931	0.183542
AGGGAGACATCCGTCGGAGA_TGATGAAGTGAAACAAAGTG	0.306403	0.231173	0.287204	0.185081	0.291436	0.329779	0.0975722	0.688601	0.20072	0.350979	0.961021	0.584766	0.0115074	0.158544	0.205798
AGGGAGACATCCGTCGGAGA_AATTCAACTTTGTCCCACCT	-0.440269	0.106702	-0.0991948	0.00912381	-0.235	-0.664583	-0.174558	-0.260656	0.131826	-0.0535002	0.362768	0.286778	-0.0486742	0.228292	0.153273
AGGGAGACATCCGTCGGAGA_AAGAACAGGTGTGTTGAAGC	0.10509	0.455531	0.281515	0.165479	0.0955388	0.065106	0.295244	0.1976	0.18199	0.0235949	0.506976	0.30833	0.0140859	-0.0885512	0.0575559
AGGGAGACATCCGTCGGAGA_CCACGATATCATGTTACTAA	0.661914	0.799866	0.188922	0.16129	0.823276	0.740213	0.114175	0.0677614	0.367483	0.329745	0.720535	0.276937	0.207325	0.369103	0.112732
AGGGAGACATCCGTCGGAGA_AGTTATGCCTCAGAATGAAT	-0.402656	-0.0574432	-0.112189	-0.283068	-0.3567	-0.832443	-0.0733879	-0.802439	-0.244149	-0.0296476	-0.25168	-0.261637	0.189618	0.26206	0.0626466
AGGGAGACATCCGTCGGAGA_AATGCATTATGCCACATTAG	-0.321429	0.259723	-0.0594073	0.0201602	-0.121451	-0.014632	-0.176923	-0.280285	0.0461088	0.145609	0.139168	-0.00567667	0.225032	0.0376866	0.0451452
AGGGAGACATCCGTCGGAGA_CTCTGAGATATGAACGAGTC	0.603579	0.488934	0.175819	0.185736	0.310832	0.625723	0.168619	0.293176	0.0473478	-0.0838457	0.352672	0.139838	0.185599	0.209727	-0.404127
AGGGAGACATCCGTCGGAGA_CCATTGAGTCATATGAAGGT	0.615686	0.452451	0.284238	0.0563374	0.815893	1.25166	0.414788	0.444655	0.374815	0.153012	0.327562	0.731108	0.590506	0.157396	0.107007
AGGGAGACATCCGTCGGAGA_GGAAACACAGATGTTCTCGG	0.320055	0.253339	0.215399	0.396426	0.197209	0.00315501	0.219468	0.314513	0.00957895	0.285748	0.296628	0.225051	0.445482	0.35302	-0.0768777
AGGGAGACATCCGTCGGAGA_TCACTTGGTATACTGTGAAG	0.539136	0.0750851	0.149097	0.156655	0.798778	0.733254	0.290009	0.159132	0.410855	0.203669	0.285275	0.261473	0.119191	-0.00956863	-0.283314
AGGGAGACATCCGTCGGAGA_CCCCAGTGTCAAGGAGCAAA	0.862888	-0.226849	0.00914403	-0.19037	0.67991	0.431934	0.0468199	-0.96537	-0.119097	-0.296429	-0.118885	-0.275146	-0.254998	-0.167076	-0.151145
AGGGAGACATCCGTCGGAGA_ACTCATTGAGCCAGATGCTG	0.383783	-0.682905	-0.128913	-0.126006	0.624145	0.262555	0.124867	-1.16666	-0.210331	-0.330709	-0.428891	0.0134795	-0.0443507	0.118407	0.0627684
AGGGAGACATCCGTCGGAGA_TGTAGAAAAGCGAGCACTGC	0.533031	0.218356	0.229601	0.351225	0.327623	0.232435	-0.141356	0.587669	0.168629	0.589896	0.154836	0.684511	-0.909194	-0.556421	-0.620299
AGGGAGACATCCGTCGGAGA_GACCTCTTCCTATACGTGGT	0.278107	-0.0129901	-0.318377	0.241275	0.310757	0.243461	-0.103074	-0.187965	0.214949	-0.00871498	-0.026594	-0.206767	0.391583	0.231968	0.240582
AGGGAGACATCCGTCGGAGA_TGACCTCTTCCTATACGTGG	0.176887	-0.459143	0.00860924	-0.124215	0.337584	0.113351	0.022029	-0.390022	-0.363501	-0.418523	0.432967	-1.98229	0.247166	0.094469	0.115802
AGGGAGACATCCGTCGGAGA_CTGGCCACGTCCGCACCCGG	0.510423	-0.107522	-0.0821312	0.0530671	0.496829	0.931253	0.0739206	-0.334645	-0.162305	0.0636787	-0.0827579	-0.316683	0.265775	0.311409	0.0861309
AGGGAGACATCCGTCGGAGA_AATTGTGGATCAAAACACAA	-0.140886	0.113546	-0.0248195	0.135586	-0.607947	-0.400768	0.221639	0.141367	0.0992927	0.497747	0.574948	0.389317	0.163713	0.210818	-0.0914098
AGGGAGACATCCGTCGGAGA_CTTTCTGCCAATCTCCATGG	0.13716	0.369656	0.43923	0.074358	0.297456	0.182239	-0.175383	0.289002	0.186075	0.204437	0.606313	0.339591	-0.027776	0.365423	0.142764
AGGGAGACATCCGTCGGAGA_AGCCTGAATTTAAATACATT	0.325061	0.230112	0.0424212	0.380764	-0.182728	0.205431	0.369171	0.128357	0.199117	0.167242	0.853615	0.354293	0.368971	-0.0605612	-0.0454478
AGGGAGACATCCGTCGGAGA_TTGCAATTATTCCTAACGAG	-0.34232	0.398703	0.0200686	0.225433	0.113341	0.0640254	0.349457	0.198215	0.221652	0.0948419	-0.218191	0.547157	0.0178474	0.0805908	-0.025238
AGGGAGACATCCGTCGGAGA_CACATCGTCGTGTACCATCG	1.07659	-0.166919	0.172928	0.21205	0.788672	0.770292	0.468184	0.324624	0.433556	-0.116297	0.205236	0.00899213	0.0768458	0.23379	-0.205896
AGGGAGACATCCGTCGGAGA_ACATCTACCTCCGAGGACGA	0.0392138	-0.452854	-0.0776044	-0.544489	0.245512	0.128933	-0.0422911	-0.270912	-0.088683	-0.167896	-0.134256	0.311812	-0.335421	-0.0298646	-0.155016
AGGGAGACATCCGTCGGAGA_TGACGGGACACCCCTCACTG	0.0737162	-0.411917	-0.0859937	-0.338335	0.256528	0.204372	0.105259	-0.273716	0.00728912	-1.07495	-0.262362	-0.0857971	-0.260497	0.0438735	-0.206385
AGGGAGACATCCGTCGGAGA_GCAGCGTCTTGTCGAACCAG	0.585455	0.476759	0.126019	0.161566	0.436091	0.800852	0.1871	0.47014	0.0189621	-0.0587388	0.328865	0.177869	0.310267	0.307436	0.126793
AGGGAGACATCCGTCGGAGA_CACCTGGTAGTTGTGTACCA	0.652827	0.173575	0.497527	-0.0943559	0.687143	1.04252	-0.0329235	0.266576	0.143115	-0.176705	0.621001	0.489173	0.225198	0.181294	0.187158
AGGGAGACATCCGTCGGAGA_ATTGCCCCCCTCCAAACACG	0.188489	0.456114	0.264809	0.429126	-0.0727886	0.047199	0.437102	0.208025	0.262042	0.0427023	0.076805	0.133343	0.252716	0.394274	0.181261
AGGGAGACATCCGTCGGAGA_TGCAGCCAGTGAAACCACTG	0.621826	0.333497	0.174353	0.403478	0.702286	0.813694	0.278038	0.186712	0.319601	0.048218	0.871289	0.812519	-0.250372	0.431032	-0.18644
AGGGAGACATCCGTCGGAGA_AGCTCTAAAGGATCGCCGCA	0.325182	0.141965	0.296791	0.513185	-0.0258969	0.324969	0.237358	0.534668	0.237396	0.364613	0.447459	0.78394	0.237071	0.403064	-0.0315563
AGGGAGACATCCGTCGGAGA_ATACACCAGGTTGTTGGTGA	0.590928	0.129767	0.535409	0.210939	0.467456	0.583243	-0.00731467	0.363653	0.41559	0.263556	-0.0613209	0.397018	-0.320932	0.104835	-0.0335693
AGGGAGACATCCGTCGGAGA_GGTACTCCTGAGGAACCGCA	0.491143	0.085339	-0.0110682	-0.115341	0.267828	0.445114	0.237845	-0.637276	-0.148717	-0.118563	-0.417807	0.275052	-0.0818314	0.29017	0.242396
AGGGAGACATCCGTCGGAGA_CTCTTTAAAAAGCCTGGATA	0.347161	0.513442	0.287075	0.556281	0.751691	0.343535	0.355154	0.598003	0.513861	0.46507	1.06651	1.10727	0.00181818	0.167348	0.225686
AGGGAGACATCCGTCGGAGA_TTGGCGATCAACATCACCAA	0.0410193	-1.41969	-0.166684	-0.917541	0.120272	0.460989	0.403921	-1.27086	-0.229735	-1.24854	-1.60588	-0.644074	-1.35793	-1.3677	-0.837414
AGGGAGACATCCGTCGGAGA_GATCAACATCACCAACGGCG	0.342286	-3.22678	-0.758032	-1.79788	0.0893542	0.209974	0.297227	-3.48502	-0.552684	-2.2416	-4.47312	-3.65681	-0.0997079	0.246275	0.190383
AGGGAGACATCCGTCGGAGA_AGGCTGAATTCATTGTCGGA	0.078293	-0.732942	0.0685244	-0.189773	0.196217	0.0843863	0.158061	-2.00288	-0.297719	-0.494217	-1.60114	-1.77293	0.650083	-0.0436773	-0.0338391
AGGGAGACATCCGTCGGAGA_TGTGCTCAAGAGGCCTTATG	0.259016	-0.0973351	-0.0112545	-0.147614	0.603651	0.0589912	0.169506	0.387844	0.102845	-0.154922	-0.0183699	0.451636	-0.0491598	0.144375	-0.209973
AGGGAGACATCCGTCGGAGA_CATAGTGCCTATAGAGATTG	0.530296	-0.102325	0.31064	0.424761	0.148849	0.643286	0.105708	0.0711442	0.0624429	0.152804	0.224827	-0.255285	0.0740893	0.0242049	0.269072
AGGGAGACATCCGTCGGAGA_CACTGGAGCAGATCCGACTG	0.284899	0.183293	0.132886	0.106985	0.905204	0.910734	0.504238	0.0415815	0.148531	0.168742	-0.105145	0.502843	-0.652315	-0.0126315	-0.223455
AGGGAGACATCCGTCGGAGA_CATTGATTTAGATGAAACAT	0.557427	-0.0936585	0.233518	0.15753	-0.00111947	-0.0664754	0.322759	0.748241	0.147913	-0.00447912	0.681395	0.480509	0.210734	0.241186	0.0236675
AGGGAGACATCCGTCGGAGA_AATCGATGGAACTATACATC	0.0131124	-0.35932	-0.259521	-0.143974	-0.0743467	-0.440261	-0.446739	-0.39276	0.0132322	0.0939696	-0.0076238	0.0712176	0.48968	0.30612	0.388138
AGGGAGACATCCGTCGGAGA_CCAGTGGCGGAAGCACACTG	-0.257494	-0.378435	0.0588527	-0.383242	-0.455194	-0.347051	-0.370216	-0.225622	0.099033	-0.13146	-0.495456	1.07216	0.13082	-0.108876	0.0806756
AGGGAGACATCCGTCGGAGA_CATTAAGCAGATCCTGGATG	1.09749	0.229399	0.0489336	0.271582	0.253104	0.499813	0.0165643	0.118666	0.270334	-0.264044	-0.161506	0.227764	-0.129967	0.38385	-0.0247012
AGGGAGACATCCGTCGGAGA_CCGGCGCGGTGTGAGCCGGG	0.537141	-0.205252	0.0850432	0.318665	0.314177	0.472309	0.00746025	0.348565	0.381085	0.202163	0.257932	0.572979	0.124653	0.123211	-0.0803398
AGGGAGACATCCGTCGGAGA_ATTGTGAACTACGAGCCCCT	-0.0833612	0.111819	0.0513407	-0.0357059	0.166349	0.112893	0.0660619	-0.189138	0.0571774	-0.171805	0.283735	0.0848523	0.111468	0.309627	-0.153792
AGGGAGACATCCGTCGGAGA_GCCATCAGACAGATACCCCC	0.395987	0.117216	0.218608	-0.329152	0.376888	0.47293	-0.0303777	-0.0783181	-0.123039	-0.281751	-0.555076	-0.00603332	-0.0560434	0.116949	0.0990223
AGGGAGACATCCGTCGGAGA_CTTAGCCATGCTCAGCCGAG	0.0548079	0.372831	-0.0345291	-0.0742988	0.104149	-0.563038	-0.0583016	0.030156	0.00525753	0.157362	0.307149	0.518733	-0.368668	0.174696	0.0362806
AGGGAGACATCCGTCGGAGA_ACTGGGCAATCAGATTCTGT	0.432362	-0.293584	0.135071	-0.135451	-0.0973566	0.594561	0.0407912	-0.0376156	-0.0719681	-0.341932	-0.419607	-0.609404	-0.0599023	0.117576	0.0619081
AGGGAGACATCCGTCGGAGA_ATCATTGCCAATCACCCCCA	0.290237	0.424124	0.434768	0.0921781	0.46788	0.320583	0.238865	0.704811	0.433835	0.545504	0.373883	0.628395	0.253491	0.296074	0.352439
AGGGAGACATCCGTCGGAGA_TGAAGATGGCACTGCAAACA	0.4537	0.558279	0.179796	0.411509	0.425986	0.768037	0.103034	0.410455	0.129977	0.114613	0.383279	0.798627	0.0541202	0.118963	0.0384156
AGGGAGACATCCGTCGGAGA_GCGAGAATATGTGATGTCAA	0.438398	0.301119	0.0762997	0.472535	0.582565	-0.11227	0.339106	0.61632	0.379122	0.329046	-0.0248075	0.771865	-0.136801	0.11524	-0.0133193
AGGGAGACATCCGTCGGAGA_TGATTGTGAGAGACCTAAGG	0.297871	-0.191558	-0.125347	0.14213	0.568182	0.307135	0.189238	-0.22279	0.0728737	-0.0275542	0.0998265	0.14708	-0.0694918	0.261373	0.34568
AGGGAGACATCCGTCGGAGA_TTATAACAGATTCGTACAGT	0.230555	0.0296183	-0.123552	0.00184347	-0.0228697	0.107543	-0.425339	-0.430378	-0.340939	-0.32249	-0.462415	-0.371051	0.0579715	0.148418	-0.114521
AGGGAGACATCCGTCGGAGA_GTTATAACAGATTCGTACAG	-0.0586648	-0.575974	-0.107668	-0.108046	-0.403348	-0.149045	0.234815	-0.0244225	-0.284417	-0.0658711	-0.37063	-0.494303	-0.0242931	-0.012275	-0.139563
AGGGAGACATCCGTCGGAGA_CTAGGTGGTAGTATCAAGCA	0.761068	0.250499	0.429899	0.0147795	0.259256	0.16962	0.382161	0.292585	0.177993	0.0809723	-0.25432	0.628592	0.296995	0.207634	0.123724
AGGGAGACATCCGTCGGAGA_CGAGTGCAGCTACTTCATCA	0.264021	0.270977	0.0908513	0.141515	-0.00477171	-0.998188	0.247392	0.131766	0.0444491	0.209265	0.375245	0.272768	0.12728	-0.168089	0.00855786
AGGGAGACATCCGTCGGAGA_GCAAAGGAAACAGTCACCGT	-0.173058	0.18986	-0.0776012	-0.429077	-0.00970168	0.131681	0.185569	0.0653346	0.185107	-0.300069	-0.652874	-0.452289	0.548135	0.259771	0.390872
AGGGAGACATCCGTCGGAGA_TATCCGGCTTTGGATCCATG	0.318657	0.115681	0.293425	-0.0152231	0.618383	0.398299	0.440712	0.464607	0.315319	0.322596	-0.0862655	0.49198	0.145389	-0.182353	-0.108201
AGGGAGACATCCGTCGGAGA_GAGATCACCAAGAACTACGC	0.33108	-0.105166	0.266103	0.211272	0.0915415	0.146173	0.00975486	0.225937	0.0315169	0.0356615	0.367011	0.0317813	-0.277105	-0.118064	-0.164435
AGGGAGACATCCGTCGGAGA_GCATGGATGATAACCACCCA	0.709299	0.188223	0.316329	0.339192	0.31586	0.359267	0.317961	0.108384	0.11191	-0.135107	0.14172	1.98694	-0.0475635	-0.142257	-0.221769
AGGGAGACATCCGTCGGAGA_AGTGCCCCAGCTCAAATACA	-0.605879	-0.24441	0.161495	-0.281311	-0.211656	-0.47885	-0.0565863	-0.0101494	0.0336095	0.0277179	0.377173	0.0980289	-0.139159	0.1616	-0.310694
AGGGAGACATCCGTCGGAGA_ATTACAATGAGCTGCGCAGG	0.0852676	-0.190088	0.0228345	0.0932401	0.0625231	-0.0703286	-0.0262123	0.265634	0.250788	0.0502118	0.60047	-0.352247	0.101062	0.0930332	0.0440325
AGGGAGACATCCGTCGGAGA_GAAACTATGCTAGTAAGGCA	-0.268103	-0.0432686	-0.0544215	-0.718928	-0.5354	-0.79807	0.156484	0.214417	-0.0506169	-0.0368144	0.11473	-0.393784	0.208173	0.231918	0.045704
AGGGAGACATCCGTCGGAGA_TACAGATATGGCAACATCAG	0.295576	-3.01785	-0.51308	-1.02294	0.515217	0.601701	0.35934	-2.59727	-0.238362	-1.31978	-2.63485	-3.12617	-1.90572	-0.743203	-0.426948
AGGGAGACATCCGTCGGAGA_GGATTTGCCAGGAATGACCA	-0.260837	-2.36108	-0.558755	-0.405914	-0.0200188	-0.034804	0.20394	-3.19199	-0.469097	-0.985172	-2.80436	-2.72253	-1.85391	-0.626513	-0.454636
AGGGAGACATCCGTCGGAGA_CATGGATGTATTGATGGGAA	0.756813	-1.72665	-0.304852	-0.51537	0.445694	-0.0820493	0.734033	-3.01922	0.093458	-0.837074	-2.27388	-2.38811	-2.6281	-0.966181	-0.697963
AGGGAGACATCCGTCGGAGA_AAATAGCTACGGTGAACCCG	-0.148582	-1.88844	-0.270811	-0.252682	-0.0113535	-0.353546	0.0190917	-2.61213	-0.0501705	-0.336704	-2.09608	-1.66376	-1.65651	-0.401856	-0.290524
AGGGAGACATCCGTCGGAGA_TCAGTGCTAGAAAGCCTGGT	0.704499	0.195583	-0.363442	-0.622139	0.628088	1.03008	0.203214	0.221384	-0.364202	-1.15728	0.417582	0.493075	-1.12134	-0.236176	-0.0337773
AGGGAGACATCCGTCGGAGA_ATGGAACAAAGTATCTTGCT	0.794575	-1.90623	-0.045483	-0.690317	0.416026	0.375091	0.0329771	-2.53952	-0.0764901	-0.221915	-2.54945	-2.38505	-1.32765	-0.572993	-0.494996
AGGGAGACATCCGTCGGAGA_GGATCAGCTCTTCCATCCCG	-0.143201	-0.777902	-0.191728	0.0654648	-0.0239724	0.0849331	0.053124	-1.48411	-0.377235	-0.692629	-0.384426	-0.731924	-0.143816	0.0214747	-0.0036604
AGGGAGACATCCGTCGGAGA_TTGACGAGAAGGACTTACGA	0.408695	-1.76402	-0.597351	-1.73003	0.265805	0.490409	0.408707	-4.05537	-0.416866	-1.61564	-2.3403	-3.31867	-2.84919	-2.74142	-1.13165
AGGGAGACATCCGTCGGAGA_CTACATCAACACGAACCATG	0.151902	-1.13362	-0.414663	-0.234399	0.400829	0.691363	-0.295149	-2.71577	-0.425705	-0.86459	-1.29452	-1.30345	-1.01749	-0.526321	-0.315447
AGGGAGACATCCGTCGGAGA_TGCGTATCACGCTTCCCGCA	0.592366	0.646968	0.525383	0.68448	0.466477	0.305944	0.24225	0.232048	0.194753	0.0569584	0.533704	0.939159	0.234761	0.285889	0.326779
AGGGAGACATCCGTCGGAGA_CATCAGCTCCTGGTTCAACG	1.32155	0.884538	0.760098	0.704977	1.09001	1.20068	0.505074	0.601756	0.437024	0.424443	0.902381	0.912875	0.0662573	-0.0026885	-0.0207519
AGGGAGACATCCGTCGGAGA_GGCGCTGCTGGGGGAGCGAG	0.776879	0.612707	0.250524	0.195666	0.643313	0.588856	0.478538	0.0691933	-0.0414302	0.0241038	0.48386	0.487239	-0.0139295	0.200135	-0.0247169
AGGGAGACATCCGTCGGAGA_CACACTGAACCATATCGATG	0.860483	-0.0959293	-0.0391957	-0.0856238	0.481244	0.727325	0.346282	-0.261706	-0.00650149	-0.307775	0.136932	0.132096	-0.0585682	0.00526679	0.0849358
AGGGAGACATCCGTCGGAGA_TGAACCATATCGATGAGGTC	0.0439947	-0.0882034	0.344793	0.0242845	0.490795	0.543137	0.327078	-0.207479	-0.0474283	-0.115434	0.366352	0.11192	0.111171	-0.0772523	-0.170864
AGGGAGACATCCGTCGGAGA_AAGAGCAAGCTGATCCAGCT	0.167146	0.0501816	-0.0380585	0.177512	0.12065	-0.0542927	-0.256589	0.315268	0.271658	0.132979	0.268249	0.816941	0.244187	0.112119	0.107904
AGGGAGACATCCGTCGGAGA_TCCCTCGGAAATCATCCGAG	0.296653	0.0942432	0.288498	0.0576682	0.134907	0.303504	0.0823929	0.0993882	0.0348907	-0.121022	0.245265	0.0385499	0.282234	0.134772	-0.248708
AGGGAGACATCCGTCGGAGA_AATGGTAGCATTAACAATGC	-0.0834379	0.268568	0.122931	-0.532837	0.24454	0.0386733	-0.0631987	0.0492305	0.0396918	0.477245	0.555731	0.559852	0.37747	0.187166	0.23339
AGGGAGACATCCGTCGGAGA_TCTGCCCAGGAATAGAGAGG	0.438646	-0.395702	-0.125607	-0.115529	0.560397	0.41032	0.289436	-0.487773	0.135845	-0.737563	0.00162021	-0.747496	-0.119639	0.111176	0.0196983
AGGGAGACATCCGTCGGAGA_CACAGCGTGGAGATGAAGCA	0.622427	0.105432	0.265922	-0.028128	0.19834	0.430216	0.166066	0.663849	0.2172	0.466885	0.360637	0.239679	0.297134	-0.0530511	0.168964
AGGGAGACATCCGTCGGAGA_CATGGTCATCAATGTCTCAG	0.498724	-0.0383847	0.164125	0.147852	0.509714	0.795771	-0.0660275	0.210164	0.35408	-0.139312	0.522753	0.420734	0.364311	0.144489	-0.00775435
AGGGAGACATCCGTCGGAGA_GGTAGTGAACACCTTGTATG	0.23337	0.478236	0.0784269	0.128959	0.320344	0.373296	0.127974	0.341501	-0.0409042	0.271861	0.213037	0.742267	0.063836	0.195531	-0.0886604
AGGGAGACATCCGTCGGAGA_TGCCTTGGAACGCGCTGCTG	0.646165	0.336103	0.514849	0.359062	0.547948	0.723271	0.145192	0.286926	0.260775	0.44407	0.220616	0.243069	0.362704	0.415065	0.430934
AGGGAGACATCCGTCGGAGA_GCACGCTGCTGCGGGATCCG	0.935864	0.855198	0.561071	0.650807	0.86949	0.988247	0.601132	0.547795	0.348596	0.470781	0.771713	0.64967	0.272304	0.233173	0.314841
AGGGAGACATCCGTCGGAGA_GTCACTCGTCAGACCTGCAG	0.775831	-0.118572	0.0922633	-0.137183	0.797718	0.867594	0.150299	0.164233	0.204286	-0.16518	0.281123	-0.0799418	0.0382568	0.288836	0.244444
AGGGAGACATCCGTCGGAGA_GCAGACCAGAACGCAGACAG	0.329532	0.214419	0.136885	0.108814	0.114231	0.240135	0.132617	0.287579	0.121377	0.04993	0.510235	-0.00888742	0.292029	-0.0595721	-0.00355023
AGGGAGACATCCGTCGGAGA_TTCGGGGCCAGTGTAAACGC	0.114869	-0.266949	-0.213963	-0.304401	-0.162279	-0.404629	-0.208323	-0.345505	-0.162387	-0.151864	0.193403	-0.0536416	0.0282653	0.132418	-0.0647845
AGGGAGACATCCGTCGGAGA_CTCTAGAACTCAAGCCACCG	0.376538	0.174243	0.340682	-0.111445	0.513313	0.400011	0.0732534	0.582225	0.20085	-0.0469023	0.0738654	-0.228574	0.188663	0.071292	0.058161
AGGGAGACATCCGTCGGAGA_ACAGAATTCTGGGTACTCGG	0.329678	-0.142484	-0.151404	0.529496	0.59472	0.231099	-0.0438444	0.120127	-0.109906	0.317027	-0.0459542	0.559502	0.236601	-0.206894	0.151475
AGGGAGACATCCGTCGGAGA_TCAGTACAAGTGCATCCCAG	0.516917	0.0688707	-0.349428	-0.228209	0.583131	0.632275	0.459717	0.0317093	-0.301016	0.142436	-0.0802394	0.215285	0.160363	-0.376375	0.227344
AGGGAGACATCCGTCGGAGA_GCTGTAACACCATCGTGCGG	0.663329	-0.023277	-0.0615324	0.449592	0.735936	0.812571	0.69521	-0.334309	-0.0875368	0.326784	-0.0916488	0.61355	0.207513	-0.481399	0.163499
AGGGAGACATCCGTCGGAGA_GCACTTCCAAGGTAGAGGAA	0.682654	0.0639463	0.345595	0.203964	0.621341	0.984627	0.0251843	0.023833	0.0793886	0.0598535	0.42992	0.431096	0.586708	0.357649	0.0933494
AGGGAGACATCCGTCGGAGA_TGTCTCCCGACGGACCTCCG	0.285845	0.482919	0.277863	0.156556	0.0415773	-0.0575412	0.0433433	0.583622	0.268112	0.446673	0.528488	0.325748	0.138283	0.28023	0.50137
AGGGAGACATCCGTCGGAGA_CCACTGGCAGAAGCTGCGAG	1.01237	0.1609	0.371588	0.297218	0.741466	0.765874	0.0571698	0.625124	0.419716	0.435979	1.04082	1.71837	0.266756	0.162928	0.00856088
AGGGAGACATCCGTCGGAGA_CATCGAGTCGGCCATCAACG	0.58879	0.563387	0.501614	0.393255	0.857322	0.81397	0.135636	0.778346	0.245017	0.451011	0.824651	0.733205	0.838989	-0.0766319	0.230587
AGGGAGACATCCGTCGGAGA_AGCTGGAGCTGGGCAACGAG	0.461604	0.507872	0.350884	0.331404	0.399966	0.651819	0.0652944	0.464578	0.417743	0.464446	0.418113	0.368436	0.293118	0.402721	0.243414
AGGGAGACATCCGTCGGAGA_CGAGAATACGGGCGGCGAGT	0.54481	0.134755	0.281309	0.205028	0.457744	0.421507	0.0888727	0.606988	0.248533	0.0937712	0.557539	0.589991	-0.0127886	0.00176583	-0.042719
AGGGAGACATCCGTCGGAGA_CTACAGAAGCTGCGCGACGA	0.712771	0.464654	0.0742991	0.0571872	0.213343	0.245385	0.0791966	0.243803	0.0945006	0.319872	0.514327	0.441706	0.0346511	0.17846	0.113359
AGGGAGACATCCGTCGGAGA_CACCGTGCTGCTCTACGACG	0.875357	0.820381	0.23393	0.402771	0.761241	0.61499	0.1754	-0.102081	-0.0373815	0.248492	0.530871	0.253047	0.100445	-0.0248342	0.138478
AGGGAGACATCCGTCGGAGA_TGCCAGGCCTACTACCTCCA	0.764594	0.166664	0.257639	0.319008	0.500386	0.751929	0.264633	0.256673	0.410552	0.434197	0.143974	0.436488	0.319653	0.212551	0.0432349
AGGGAGACATCCGTCGGAGA_CTGTACGAGTCGGCGCGCAT	-0.225881	0.212959	-0.0654312	0.171652	0.170903	0.512199	-0.239496	0.0813435	-0.356216	-0.255049	0.335391	0.264905	0.712521	0.481693	0.286102
AGGGAGACATCCGTCGGAGA_GCGCCGACTCGTACAGCTCG	0.0705683	0.560878	0.146925	0.0708147	-0.0756551	0.00933111	0.113912	0.533039	0.111254	0.705893	0.290831	1.14205	0.0793122	0.124372	0.0901728
AGGGAGACATCCGTCGGAGA_GGATTCCGCATCAGAGCAGT	0.185457	0.0289172	0.398804	-0.00347516	-0.15063	0.0866571	-0.0793917	0.430037	0.0321048	0.313217	0.082632	-0.510888	0.366644	0.0908282	0.145975
AGGGAGACATCCGTCGGAGA_AGGTACTTTGACCCAGCCAA	-0.265254	-2.00478	-0.947247	-1.39022	0.389418	0.0656825	0.298697	-3.1551	-1.00059	-2.10874	-3.45011	-3.22947	-1.77868	-0.819366	-0.6666
AGGGAGACATCCGTCGGAGA_CATGTTGTGCGCGTGCTCGA	0.231286	-1.54722	-0.673895	-0.957825	0.0479086	0.304155	0.288778	-3.66999	-0.318864	-1.64194	-1.89958	-2.58702	-3.6242	-1.88792	-1.58671
AGGGAGACATCCGTCGGAGA_GGCAAACTGCTTCAGGGTGA	0.338998	-2.65793	-0.86216	-0.936356	-0.00515277	0.235994	0.184758	-3.45492	-0.599499	-1.70087	-1.84593	-0.659294	-1.70361	-0.893084	-0.753697
AGGGAGACATCCGTCGGAGA_GGAGAAGTCGACATGCCCGG	0.855732	-3.42538	-1.6343	-2.16236	0.140593	0.406342	0.02199	-4.8914	-1.70855	-3.25329	-4.0568	-5.32685	-1.90963	-1.90596	-1.29002
AGGGAGACATCCGTCGGAGA_GTCGGGAGAGCATATCATCG	0.453561	-0.762738	-0.194111	-0.381478	0.435239	0.537296	0.0489937	-4.0975	-0.363502	-1.12343	-2.2959	-1.72863	-0.0375568	-0.107957	0.0646596
AGGGAGACATCCGTCGGAGA_AGACACGCTTCACTGATACC	0.238104	-4.28932	-1.91052	-2.38623	0.192944	0.605258	0.149136	-5.15015	-2.01903	-3.53298	-5.38665	-2.81182	-3.1297	-2.32571	-1.35295
AGGGAGACATCCGTCGGAGA_ACATAGACGAGTGCACTGCA	0.136735	0.234329	0.0829689	0.297334	0.117261	0.741266	0.164729	0.879329	0.0890705	0.595613	0.62411	0.764494	0.0575499	0.0950721	0.267902
AGGGAGACATCCGTCGGAGA_TCCTGGATATCAGAAGCGAG	0.604136	0.314426	0.561958	-0.0793162	0.677335	1.36774	0.201077	0.425893	0.287433	0.0376988	0.390608	0.47124	0.372337	0.315382	0.179349
AGGGAGACATCCGTCGGAGA_GTCCCAGACGCTTGTAAAGG	0.775934	0.009074	0.0993127	-0.00374856	0.303396	0.703119	0.10664	0.286241	0.0209117	0.173125	0.244229	0.509223	0.280272	0.0584241	0.0190871
AGGGAGACATCCGTCGGAGA_CTGGTACTATACCCACAGAT	0.773129	0.36106	0.324476	0.448617	0.660428	0.710279	0.0921654	0.374569	0.214452	0.545018	0.476549	0.500799	0.251695	0.190411	0.113932
AGGGAGACATCCGTCGGAGA_AGACAGATGCACTATTAAGA	0.141297	0.0155307	0.197195	0.100141	0.213784	-0.165138	-0.0140567	0.388918	0.260497	0.0799691	0.320948	0.0447862	-0.082349	0.103821	-0.0372536
AGGGAGACATCCGTCGGAGA_GAGGGCCTGGATAACCAGGA	0.216215	0.549652	0.204865	0.0737188	0.156828	0.493038	-0.140317	0.221747	0.159073	0.431378	0.441835	0.647231	-0.186064	0.13008	-0.236711
AGGGAGACATCCGTCGGAGA_GGAGCCTGTCTACTGGAACT	0.567733	0.368946	0.22419	0.197482	0.0745659	0.358618	0.444367	0.0403488	0.185821	0.139595	0.0666551	0.280216	-0.0580589	-0.000548903	-0.209695
AGGGAGACATCCGTCGGAGA_CACATCGGATGGGACCCGGG	0.862831	0.369405	-0.0528516	0.151173	0.693846	0.437935	0.116691	0.353106	0.243277	0.081507	0.21678	0.280316	0.0120795	0.0881278	0.216768
AGGGAGACATCCGTCGGAGA_TGCCCATGGAAAGAGACCGA	0.35342	-0.000262562	0.0798898	-0.11807	0.28424	0.717976	0.0625874	-0.117181	0.282975	-0.04672	-0.144752	-0.0736959	0.281588	0.223995	0.285357
AGGGAGACATCCGTCGGAGA_GCAACCATAACCGAACCCCG	0.0580896	-2.40689	-0.706639	-2.25698	-0.361657	0.306323	0.308963	-3.59867	-0.731187	-2.41347	-3.11162	-3.86174	-2.35957	-1.43452	-1.09878
AGGGAGACATCCGTCGGAGA_GAAGTACTACCCAACAGCCG	-0.483636	-0.567481	-0.114654	-0.667957	-0.308382	-0.298665	-0.0569749	-1.85914	-0.273494	-0.611835	-0.807029	-1.00688	-1.36916	-0.76492	-0.377652
AGGGAGACATCCGTCGGAGA_GCTTGGCATCCACCTGACGA	-0.025572	-1.77955	-0.69362	-0.892164	-0.0819649	-0.0815599	-0.311992	-2.94141	-0.544003	-1.62261	-2.12407	-0.899441	-0.526119	-0.0665691	-0.193919
AGGGAGACATCCGTCGGAGA_GGGAAAGATGGTCACCGACG	0.123406	-0.393157	-0.17858	-0.563655	-0.679219	-0.623878	-0.193533	-0.310186	-0.299484	-0.553318	-0.208892	0.298873	-0.221425	0.143655	0.10345
AGGGAGACATCCGTCGGAGA_CCTGCACAGCCAGAATAAGG	0.646591	0.621753	0.336378	0.243382	0.984561	1.10901	-0.0518968	0.31527	0.299919	-0.058816	0.927981	0.300704	0.405287	0.337562	0.158303
AGGGAGACATCCGTCGGAGA_CAGGTGGTGTGGGTTATAGG	0.879973	0.295872	0.400979	0.452066	0.36163	1.25162	0.25376	0.229454	0.29692	0.183	0.427091	0.719565	0.22518	-0.0124657	0.038436
AGGGAGACATCCGTCGGAGA_AGCCTTCAGTGGACTTGACG	0.701335	0.119339	0.171488	0.0567064	0.483847	0.0888699	0.0350264	0.0921704	-0.000425937	-0.30502	-0.00707872	0.146079	0.47305	0.246134	0.393281
AGGGAGACATCCGTCGGAGA_TCCGGGGAGTAAAGGTCCGG	0.391597	0.00881057	0.0279271	-0.217219	0.328602	0.223433	0.0676327	0.394306	0.0615796	-0.416868	0.139981	0.39526	0.200069	0.153959	0.00188761
AGGGAGACATCCGTCGGAGA_GGCCTAAGATGCCCGACATG	-0.651718	0.0149156	0.0633239	-0.108748	-0.604607	-0.402177	0.0217852	0.088437	-0.226056	-0.62297	-0.337218	-0.116879	0.245895	0.142415	0.199304
AGGGAGACATCCGTCGGAGA_GCTTGGATATGCTAATGCTA	-0.0350313	-4.03764	-0.49062	-2.09908	0.378622	0.461922	0.538273	-4.71903	-0.707451	-2.81031	-4.55746	-4.02277	-1.16607	-0.68651	-0.485699
AGGGAGACATCCGTCGGAGA_ACGGACATTCCAGGGACCAA	0.111226	-2.53668	-0.902438	-1.56998	0.0537119	0.335578	0.0892283	-4.47811	-1.02303	-2.45115	-2.38696	-3.44437	-1.23389	-0.764726	-0.410635
AGGGAGACATCCGTCGGAGA_TTGCCCTCAGCCTCAGACAT	0.239305	-1.87076	-0.658484	-1.81855	-0.0712132	0.649283	0.294927	-3.94604	-0.900625	-2.74165	-3.4837	-3.60846	-1.68024	-1.75122	-0.976957
AGGGAGACATCCGTCGGAGA_GCAGCTCTTCTGTTGATAGC	0.16381	0.528961	0.177817	0.299802	0.415363	0.346472	-0.168596	0.78777	0.417574	0.539689	0.18973	0.35639	0.264119	0.196377	0.146512
AGGGAGACATCCGTCGGAGA_CCTAAAAGGAGTATTAAAGG	0.563977	0.00994789	0.326983	-0.0696666	0.816058	0.706823	0.0264831	0.626299	0.121052	0.432496	0.566457	0.803794	-0.365447	-0.224785	-0.0705876
AGGGAGACATCCGTCGGAGA_GTCCAAGGTACAGTAGCAGA	0.435686	0.133533	-0.205384	-0.173365	0.300502	0.587594	-0.0652736	0.0461365	-0.0976442	-0.0895265	0.639824	-0.023168	-0.201595	-0.127801	0.182837
AGGGAGACATCCGTCGGAGA_CCCGATACAGGCGTGACAGG	0.579074	-1.4495	-0.873379	-1.32051	0.263141	0.593635	0.12299	-2.85775	-0.716329	-1.44178	-2.75945	-2.35097	-0.871404	-1.8397	-1.07352
AGGGAGACATCCGTCGGAGA_TCAACAGCAACACCCAGGTG	0.570653	-0.935682	-0.552309	-0.870571	0.307288	0.550855	0.477664	-1.94367	-0.315874	-1.15894	-2.04335	-2.34174	-0.197888	-0.500604	-0.959451
AGGGAGACATCCGTCGGAGA_ATCAACGTGGAACGAGAGGT	0.295773	-0.896008	-0.406185	-0.14361	0.541558	0.475111	0.27569	-1.68561	-0.291558	-0.661449	-1.5542	-1.36708	-0.474652	-1.0338	-0.383699
AGGGAGACATCCGTCGGAGA_CAGAATCTCGTGTGGCAGCG	0.254396	-0.445401	-0.0334552	-0.39321	0.509212	0.424076	0.285008	-1.05902	-0.190719	-0.784935	-0.610685	-1.38761	-1.38604	-1.53511	-1.13848
AGGGAGACATCCGTCGGAGA_GCTCGTTGCTGGATTGCTGA	-0.13725	0.468387	0.0929136	0.617358	0.590545	0.184008	0.161327	0.66299	0.153963	0.694693	0.413113	0.810966	0.00622397	-0.411644	-0.354657
AGGGAGACATCCGTCGGAGA_TGATGGACTCCCGCTCTTTC	0.0949173	-1.23728	-0.705106	-0.661507	0.0621323	0.194725	0.358328	-3.31541	-0.585526	-1.13623	-3.02893	-1.88264	-2.07966	-1.53463	-1.18852
AGGGAGACATCCGTCGGAGA_GCTGATGAAATGTTGAATAA	0.226258	-1.84784	-0.508453	-0.425207	0.375079	0.1697	0.291052	-3.09861	-0.426465	-0.923237	-1.24918	-4.40614	-0.685393	-0.82946	-0.495129
AGGGAGACATCCGTCGGAGA_TGATTCGTCGCAGAAGCCTA	0.371385	-2.41724	-0.582529	-0.996489	0.247155	0.314638	0.406187	-4.92954	-0.829517	-1.50092	-3.18147	-2.34962	-2.52282	-1.58718	-1.23531
AGGGAGACATCCGTCGGAGA_ATGTTGTCGCGGGCACTCCA	-0.183989	-2.59624	-1.29348	-1.88437	0.388522	0.130551	0.0722308	-4.43133	-1.35947	-2.80568	-3.50695	-3.2303	0.136914	-0.276737	-0.3991
AGGGAGACATCCGTCGGAGA_TGGGAGCCCATAACCTCTCG	0.378777	0.268132	0.0687844	0.0819929	0.238542	0.27664	0.297659	0.106764	0.104189	-0.110112	-0.166591	-0.371473	-0.181653	-0.0774725	-0.36016
AGGGAGACATCCGTCGGAGA_GGGACGCCGCCTGGGCAACG	0.201935	0.0893265	-0.0729551	-0.177096	0.18411	0.296712	0.209263	0.241176	0.166695	0.0160146	0.180917	0.566958	-0.0664858	0.163723	0.172135
AGGGAGACATCCGTCGGAGA_TGCGCCCAACTTCGTCATGT	0.418516	0.23878	-0.063882	0.165373	0.533835	0.469113	0.0179956	0.17606	0.255194	0.171629	-0.227937	0.471172	0.186362	0.0883498	0.0456613
AGGGAGACATCCGTCGGAGA_GTCTTGAACTGGATACCTTG	-0.000814719	0.486689	0.159386	0.504396	-0.311348	0.18362	-0.137694	0.193539	0.190646	0.124429	0.467069	0.311215	-0.215325	0.239863	0.00973769
AGGGAGACATCCGTCGGAGA_TATCTGCTCTCAATATGGCT	0.292644	0.181619	0.242905	0.170745	-0.0831092	0.352972	0.690563	0.705534	0.148027	0.468078	0.67067	0.101038	-0.0937709	-0.0294149	-0.182282
AGGGAGACATCCGTCGGAGA_GTCAAGATCTTACCAGCGCA	0.691899	0.517009	0.427753	0.725643	0.360456	0.494305	0.280023	0.619066	0.577528	0.703192	0.785751	0.452124	-0.354422	0.33779	0.219298
AGGGAGACATCCGTCGGAGA_CAAGAACAACCACCAGATCA	0.737601	0.573263	0.0953974	-0.19015	0.309481	0.592393	0.418929	0.596194	0.205054	0.489079	0.813394	0.544092	0.42992	0.0182485	-0.00249798
AGGGAGACATCCGTCGGAGA_GGCTGGGACCAAAATACATG	0.0542904	0.374196	0.102411	0.0234201	0.0847997	0.347757	0.032049	0.481632	0.0383198	0.476937	0.631431	1.20891	0.384119	-0.177781	0.209891
AGGGAGACATCCGTCGGAGA_AAATACAACTTCTTCTGTCA	-0.751552	-0.372292	0.0355456	0.12965	-0.462811	-0.429541	-0.277967	-0.346211	0.102557	-0.0727156	0.0312928	-0.32332	0.47169	0.15445	0.405906
AGGGAGACATCCGTCGGAGA_CTGCTGTACCAATTACCAAG	0.872232	0.544694	0.362608	0.517403	0.509452	0.399252	0.400857	0.551657	0.344046	0.21447	0.61253	0.608616	0.0616543	0.00268259	-0.272121
AGGGAGACATCCGTCGGAGA_TAGGATGGATCATTATGCTG	0.704218	0.775108	0.252579	0.300919	0.523303	0.72243	0.242467	0.176483	0.208671	0.00937782	0.842691	1.03279	-0.131141	0.0200637	-0.316966
AGGGAGACATCCGTCGGAGA_GCACACACTCTCCCTACATG	0.826465	0.302832	0.159371	0.187441	0.840752	0.653295	0.0212434	0.144774	0.00862861	0.0184799	-0.0747617	0.188738	0.218322	-0.0464294	0.00365753
AGGGAGACATCCGTCGGAGA_AAATCATTACACCATTGTCA	-0.355936	-0.0510898	-0.0880988	-0.296338	-0.124808	-0.10605	-0.177441	0.547576	0.0472234	-0.157093	-0.0278759	0.120273	0.0634007	0.168739	0.222926
AGGGAGACATCCGTCGGAGA_ATCTCTTTGTGGATCAACAG	0.577991	0.256554	0.237028	0.426258	0.0703483	0.0210987	0.386741	0.599703	0.186542	0.276671	0.156948	0.395804	0.273375	0.0643412	0.163073
AGGGAGACATCCGTCGGAGA_ATGTGCAATAAATTTCGTTG	0.725733	0.0592299	0.0955436	-0.0855785	0.208844	0.210083	-0.221166	0.0584109	0.255985	0.0203264	0.00911941	1.22027	-0.0181705	0.0607165	-0.146332
AGGGAGACATCCGTCGGAGA_GCAGCCATCTTGCCAAAAGA	0.572372	0.206002	0.341319	0.498469	0.650097	0.522881	0.253504	0.388348	0.313609	0.378125	0.40576	0.271274	-0.0630731	0.0494407	0.0696689
AGGGAGACATCCGTCGGAGA_GACCTGACAGTCCGCTCATG	-0.639937	-0.486226	-0.151221	-0.0833699	-0.728373	-0.355295	-0.224416	-0.14875	0.0434134	-0.147564	-0.325654	-0.0432957	0.438769	0.245494	0.0784432
AGGGAGACATCCGTCGGAGA_ATACTAGTGGTGCAGCCATG	0.459348	0.331449	0.210695	0.463372	0.243968	0.528728	0.130245	0.263949	0.140212	0.280112	0.788228	1.02879	0.270429	0.0612748	-0.0316513
AGGGAGACATCCGTCGGAGA_CTCAGACTACATCAGTGATG	0.347784	0.318402	0.10143	0.198	0.71069	0.771601	0.0263914	0.508595	0.216882	0.329681	0.16744	0.256677	-0.126859	0.00482647	-0.111951
AGGGAGACATCCGTCGGAGA_AATTATTATACCCTAATGAC	-0.812785	-0.125002	-0.201897	0.107864	-0.605822	-0.831539	-0.455649	-0.204034	-0.149564	-0.145287	0.637122	-0.0479619	0.3268	0.213224	0.0841239
AGGGAGACATCCGTCGGAGA_CTGCAGCAAGTGAAGGACCG	0.212748	0.370203	0.341607	0.47749	0.412336	0.764746	-0.0868363	0.386055	0.125989	0.39452	0.496445	0.649655	0.675385	0.293995	0.405263
AGGGAGACATCCGTCGGAGA_TGATATTGTGAAGAGCCCCA	0.104354	-1.07825	-0.0415996	-0.163148	0.323606	-0.0773458	-0.0814604	-1.0007	0.0829485	0.117778	-0.964199	-0.409601	-0.0641036	0.226712	0.458179
AGGGAGACATCCGTCGGAGA_AATAAGAGCAGCCTGAGTAG	-0.109142	-1.0066	-0.253644	0.102476	0.0436891	-0.284806	0.0874729	-1.76812	-0.331881	-0.458466	-0.826175	-1.37383	0.192539	0.153716	0.34361
AGGGAGACATCCGTCGGAGA_CAGTCAGGCAAGTCTTGCCA	0.671243	-1.82888	-0.11631	-0.281266	0.306642	0.773373	0.318063	-2.30415	-0.19488	-0.0916006	-1.3432	-1.66845	0.0246949	0.24414	0.652188
AGGGAGACATCCGTCGGAGA_AGGCAAACGTGGTCACCACG	0.680353	0.161654	0.318386	0.207056	0.387901	0.586025	0.0941113	0.00986356	0.104583	0.150926	0.270031	-0.00599382	0.636716	0.236395	0.0120953
AGGGAGACATCCGTCGGAGA_GTGATCCTTAACAGTTCGAG	0.251509	0.259518	0.0637731	0.421403	0.153033	0.136002	0.311084	-0.0771048	0.1344	-0.425761	0.0780398	0.0382573	-0.119083	-0.0353801	-0.217337
AGGGAGACATCCGTCGGAGA_GAAATGCACGGACTGGAGCG	0.095809	0.507373	0.495892	0.196199	0.213246	0.129087	0.226251	0.860844	0.451675	0.373982	0.898578	0.648817	-0.131879	0.230333	0.287967
AGGGAGACATCCGTCGGAGA_TGCACTATCCAACATGCCAA	0.539934	0.294756	0.258567	0.36163	0.491794	0.699168	0.266455	0.307103	0.250379	0.387062	0.199465	0.118458	-0.500425	0.191207	-0.125579
AGGGAGACATCCGTCGGAGA_GATTCAAGATACATGAAACC	-0.0552616	0.303217	0.130474	0.184513	0.015182	0.364569	0.273298	-0.0631526	-0.0871276	-0.128189	0.624276	0.163816	0.491978	0.33095	0.356504
AGGGAGACATCCGTCGGAGA_TGCTGGTGGTTAAACAAGAC	0.629716	0.775508	0.492455	0.355008	0.782705	0.631251	0.0947076	0.739897	0.527406	0.542279	0.652239	0.908258	0.0683039	0.183723	0.272209
AGGGAGACATCCGTCGGAGA_GAATCCATGCAGAGTTGTGG	0.0322454	0.0849881	0.221979	0.0847423	-0.153216	0.0282056	0.152128	0.477751	0.0980437	0.308423	0.124291	0.0480015	-0.0113769	0.14682	0.0357256
AGGGAGACATCCGTCGGAGA_CAACGACTTAGCCTTACGCC	0.588341	0.0421179	0.0961753	0.249814	0.33372	0.86076	0.121344	0.253019	-0.0143378	0.0693651	0.347898	0.0988672	0.0110167	0.0574577	0.291496
AGGGAGACATCCGTCGGAGA_CGTCACAATGGGAAAACCGA	0.570186	0.0421126	0.132212	0.169441	0.388146	-0.325486	0.156851	0.446745	0.2364	0.368248	0.553339	0.835262	0.405719	0.18249	-0.15898
AGGGAGACATCCGTCGGAGA_GATGACAACCGAAGCTGCCA	0.113917	0.0281926	0.0485442	0.112792	0.317834	0.108569	-0.22893	0.182879	0.001955	0.0431089	-0.290573	0.186867	0.120375	0.201347	0.212911
AGGGAGACATCCGTCGGAGA_CGGACAAACCCTGTGTATCG	0.790106	0.316447	0.395399	0.409797	0.824711	0.792454	-0.132235	0.225491	0.0611836	-0.0983576	0.0320855	0.384039	0.148861	0.172712	0.185099
AGGGAGACATCCGTCGGAGA_CAGATCTGCATCAATACTGA	-0.0808311	0.0853047	0.240734	-0.0153818	0.212213	0.644276	0.427299	0.776348	-0.0780716	0.374319	0.786367	1.6595	-0.028026	0.44326	0.203878
AGGGAGACATCCGTCGGAGA_GGCAGTAAATACGGGCCCGA	0.517559	0.271701	0.35729	0.526824	0.364787	0.490106	0.0609522	0.475423	0.397726	0.328385	0.386423	0.878856	0.150581	0.199462	0.13575
AGGGAGACATCCGTCGGAGA_GTGTAGTGGAGAATGAATAC	0.244498	0.3279	0.104086	-0.0019095	0.418757	0.355779	0.305222	0.365495	0.128698	0.193895	0.491934	0.484557	0.0260219	-0.0861699	0.0573511
AGGGAGACATCCGTCGGAGA_GGAACCCAATGCCAACCATG	0.302006	0.251763	0.133895	0.248966	0.177149	0.190162	0.379385	0.165596	0.137429	0.150899	0.51709	0.448164	0.188729	0.314146	0.000855388
AGGGAGACATCCGTCGGAGA_TGCCACTGACAAGGACCTGT	0.589875	0.361544	0.328826	0.274492	0.254387	0.803122	-0.250572	0.199122	0.163924	0.417991	0.424759	0.743836	0.300393	0.328881	0.022873
AGGGAGACATCCGTCGGAGA_GAGGCGGGCAGTGTGTATGC	0.448948	0.0627236	-0.0827311	0.103685	0.334281	0.372269	0.273044	0.301948	-0.20813	0.250886	0.581945	0.45008	0.311645	0.405463	0.314541
AGGGAGACATCCGTCGGAGA_GACCCTGGGCAAGCCCCTTG	0.168603	0.0409185	-0.310613	0.0552419	0.248278	0.0190562	-0.100266	0.322496	-0.170687	0.0925033	0.00638096	0.410808	0.332315	0.231726	-0.027523
AGGGAGACATCCGTCGGAGA_GCAGTAGCCGGCATGCCGGG	-0.137841	0.049015	0.31886	0.17051	-0.43736	-0.398091	0.0495331	0.170369	0.228502	0.557527	0.0292289	0.754175	-0.0042229	-0.0984419	-0.0200296
AGGGAGACATCCGTCGGAGA_AACATGTCCTATGCCAACCC	0.244166	-0.122375	0.105385	-0.0624367	0.236986	-0.105315	-0.219644	0.215597	0.128482	0.0862991	0.0411207	0.165283	0.27367	-0.0559931	-0.087345
AGGGAGACATCCGTCGGAGA_ATGAACAGCATGACTGCGGC	0.519971	0.481437	0.432228	0.214902	0.351555	0.443019	0.268078	0.05501	0.166751	0.625797	0.764374	0.538585	-0.100134	0.0166566	0.145573
AGGGAGACATCCGTCGGAGA_GGTGGTGATCAAGAGCGAGG	0.381779	-0.0610554	0.181356	-0.48099	0.367433	0.83912	0.102644	-0.0647112	0.221077	-0.44277	0.137283	0.587792	0.257081	0.13654	0.021283
AGGGAGACATCCGTCGGAGA_GTTGTAGGAGTCCGGGTCCA	0.215577	0.222367	0.460338	0.044771	0.111118	0.141232	-0.0839231	0.338553	0.104217	0.579017	0.188388	0.221537	-0.012367	-0.195291	-0.17552
AGGGAGACATCCGTCGGAGA_GCTCCGGCAGCGAGCCGTCG	-0.575296	0.357297	0.181195	0.143345	-0.803485	-0.200263	-0.0128096	-0.0262415	0.0968935	0.275346	0.616086	0.254525	0.0265356	-0.0887388	0.300762
AGGGAGACATCCGTCGGAGA_GCACGCCTTCGCTTTCGCCG	-0.457787	-0.215912	-0.128004	0.0690987	-0.773489	-0.537227	-0.288201	-0.351839	-0.188045	-0.0495355	-0.0324818	0.226617	0.314277	0.159681	-0.110894
AGGGAGACATCCGTCGGAGA_GCCTCCACCCGGACCTCCGA	0.0847366	-0.0238554	0.230279	0.0379481	-0.188266	0.117232	-0.0788969	-0.148663	-0.00608489	-0.26368	0.170407	0.146841	-0.608278	0.112425	-0.258572
AGGGAGACATCCGTCGGAGA_GCCTACGGCGCCTACGGCTA	0.184943	0.100773	-0.0755722	-0.00417897	-0.442522	0.0260289	0.281725	-0.178817	-0.179062	0.04729	0.269308	0.744009	0.269848	0.246915	0.142273
AGGGAGACATCCGTCGGAGA_CTTCCTCAAGATCCCGCGCG	0.449797	0.411474	0.262707	0.0534882	0.197045	0.470828	-0.346346	0.301376	-0.203761	0.490077	0.778441	0.949031	0.318976	0.363598	0.234623
AGGGAGACATCCGTCGGAGA_CTGGGCGCTTGACCCCAACG	0.217722	0.312876	0.142687	0.311445	0.243459	0.420813	-0.147753	-0.153756	-0.0137487	0.265736	-0.0954255	0.579771	0.364183	0.0320805	-0.198293
AGGGAGACATCCGTCGGAGA_GCCTCCAGTCTACTACCCCG	0.641301	0.145287	0.111411	0.310227	0.495493	0.735738	-0.548551	0.273541	-0.0505864	0.232345	0.336696	0.820095	0.220197	0.220204	0.125536
AGGGAGACATCCGTCGGAGA_AGTCGTTGAGCGTGAGATTG	0.473885	0.0908684	0.229318	0.187001	0.538631	0.330701	0.132113	0.221956	0.116109	0.366459	0.0705168	-0.210823	0.0637392	0.391202	0.251646
AGGGAGACATCCGTCGGAGA_CGGGCGCGTAGGGCGCGTAG	0.285812	-0.612489	0.0931841	-0.21051	0.222861	0.471911	-0.183875	-0.168684	0.0946033	-0.0768558	0.0382915	-0.312103	0.314094	0.186028	0.0649405
AGGGAGACATCCGTCGGAGA_TGCCAGCGGTCGCGCCGTCG	0.378563	-0.0650795	0.217617	0.367076	0.348215	0.414979	-0.0418679	-0.119674	0.0322485	0.081595	0.0740606	-0.149498	0.149576	0.0114961	-0.241159
AGGGAGACATCCGTCGGAGA_GGAAGATGCCAGCTGCTCAG	0.294742	0.216857	0.237531	0.365961	0.635743	0.423075	0.16751	0.180412	0.137445	0.361851	0.456409	0.580452	0.221033	-0.000618153	-0.0794364
AGGGAGACATCCGTCGGAGA_TTACTTCCACCTAATTGCCC	0.142946	0.0284899	-0.0206069	-0.225885	0.169027	0.279774	0.125248	-0.052937	0.130647	0.252433	0.0189466	-0.153143	0.0330255	-0.0505426	-0.0499812
AGGGAGACATCCGTCGGAGA_AAGGCAAACCGCTTCCGAGG	-0.157531	0.0132875	0.0173821	0.209614	0.351777	0.425869	0.109446	-0.103084	-0.123338	0.208586	-0.122791	0.450735	-0.185171	0.0163356	0.0616283
AGGGAGACATCCGTCGGAGA_ATCCACAGATTGGGTTCACA	0.64531	0.204315	0.0963605	0.418193	0.397227	0.54357	0.192571	0.471057	0.318904	0.454748	0.466455	0.416539	0.252964	0.247996	0.166932
AGGGAGACATCCGTCGGAGA_TTTGCTCAGCTAAAGAGCAC	-0.48153	0.479145	0.0422107	0.0051261	-0.105663	-0.454759	-0.42002	0.565043	0.159072	-0.0194257	-0.0810713	-1.50828	0.330648	0.370518	0.12709
AGGGAGACATCCGTCGGAGA_CTGGTAACATTTCATTTCAG	0.552004	0.267054	0.206282	0.199681	0.450579	0.405262	0.0873167	0.496553	0.353687	0.838324	0.616109	-0.244775	-0.195419	-0.0746094	0.100052
AGGGAGACATCCGTCGGAGA_ATGATGGGACAACACCCGAA	0.151595	-0.350744	-0.408982	-0.591081	0.341015	-0.0417273	0.217541	-0.174577	-0.519711	-1.32036	-0.0925073	-0.171203	0.107736	0.0689406	0.0811127
AGGGAGACATCCGTCGGAGA_CAAGACGGGCCGCAGAACAC	0.10833	-0.0764191	-0.425782	-0.867336	0.260531	0.0483582	0.127103	-0.0588674	-0.93601	-1.61484	-0.0972441	0.69381	0.371068	0.0543472	0.0917859
AGGGAGACATCCGTCGGAGA_ACAGATCTCACGCATACAAC	-0.217168	-0.0903558	-0.228434	-0.578113	0.182153	-0.0137412	-0.103318	0.217211	-0.0654671	-1.14255	0.0620639	0.8797	-0.393782	-0.417754	-0.276856
AGGGAGACATCCGTCGGAGA_GGTGTACCCACAGGCAGACA	-0.0105982	0.213326	0.231991	0.146232	0.233444	0.2586	-0.202544	0.0881204	0.0755202	0.0954849	0.611085	0.263905	0.47292	0.170506	0.0868284
AGGGAGACATCCGTCGGAGA_TCCTGATCCTGCTACGGACA	0.827325	0.510198	0.588943	0.530622	0.697645	0.866637	0.481851	0.910856	0.288578	0.781456	0.924386	0.842522	0.341288	0.13488	0.301495
AGGGAGACATCCGTCGGAGA_TGTCCGTAGCAGGATCAGGA	0.285908	0.121458	0.34419	0.404394	0.7066	0.283706	0.177578	0.684877	0.247867	0.010305	0.764126	1.04721	0.411867	0.20449	0.166689
AGGGAGACATCCGTCGGAGA_ACCACCGCGACCTCGTGAAG	0.501313	0.109614	0.247042	-0.099476	0.32332	1.08334	0.414473	-0.170766	-0.00611707	-0.093938	0.0231059	0.0460343	0.25325	0.252057	-0.110593
AGGGAGACATCCGTCGGAGA_CACCACCGCGACCTCGTGAA	-0.692079	-0.468586	-0.467818	-0.439229	-0.0225217	0.246436	-0.14539	-0.133054	-0.0649344	-0.0162686	0.0567335	0.110295	0.339568	0.253351	0.223205
AGGGAGACATCCGTCGGAGA_GAGCCTCTCCGTAGGACGCG	0.209768	0.0777036	0.0597911	0.210732	0.0125486	0.236946	-0.219857	-0.0678414	0.240921	-0.0658306	-0.00358808	0.0369016	0.0512474	0.252479	0.0546047
AGGGAGACATCCGTCGGAGA_CTGGGGGCCAAACTCCGCCA	0.291396	0.260822	0.342874	0.291034	0.361401	0.755832	-0.162745	0.376671	0.134335	0.0111639	0.276335	0.252555	0.0131469	0.206816	0.177659
AGGGAGACATCCGTCGGAGA_GACCCATTAGGGTACACAGT	0.557164	0.104398	0.291586	0.0935598	0.29864	0.480942	0.251828	0.189073	-0.00779128	-0.303119	0.251921	-0.029913	0.27192	0.0850221	0.030961
AGGGAGACATCCGTCGGAGA_GTCTCCATCATGGTTCCCTG	-0.0836371	-0.00863733	-0.0468368	0.0754692	-0.0299271	0.0040557	-0.0686661	0.12132	0.0710125	0.0593477	-0.011014	0.0640641	0.077259	0.165644	0.0566236
AGGGAGACATCCGTCGGAGA_GCTGAGCTACCGGCGCGACT	0.228259	-0.0319334	0.233329	-0.046965	0.535453	0.349213	0.240521	0.198131	0.439244	0.0336887	-0.102285	0.038039	0.375868	0.155337	0.349239
AGGGAGACATCCGTCGGAGA_GAGTCTCCTAGCCACACCCA	-0.169982	0.0861789	-0.013094	-0.0253371	-0.118071	0.149993	-0.31524	0.0560893	-0.0524659	-0.0579293	0.482821	0.0706677	0.270364	0.0278912	0.129531
AGGGAGACATCCGTCGGAGA_AGCGACACCTGCACCCGCTA	0.16229	0.214703	-0.147921	-0.141608	0.100067	0.094012	-0.290666	0.0135427	0.0335477	-0.1701	-0.270585	0.242994	0.13263	0.304067	0.331509
AGGGAGACATCCGTCGGAGA_CCATCACCGAGACATCAGTT	0.726539	0.165335	-0.0428645	0.220593	0.601663	0.793372	0.106479	0.947613	-0.0526384	0.471483	0.128981	0.33587	0.283534	-0.000792628	-0.0262825
AGGGAGACATCCGTCGGAGA_CAAGCAATGTTCAACATCCA	0.247848	0.48512	-0.0921499	0.0309019	0.414904	0.64973	-0.0390194	0.649206	0.245723	0.215918	0.823157	0.0543745	-0.046355	0.0548453	0.019398
AGGGAGACATCCGTCGGAGA_GTGATGGATCAGAACTGCAT	-0.200137	0.571338	0.15235	0.00706118	0.0946843	-0.73933	0.305215	0.0759383	0.12169	-0.09203	0.0728602	0.339842	0.564296	0.493996	0.232832
AGGGAGACATCCGTCGGAGA_AGCAGGTGTATACTACGTGA	0.347267	0.0354921	0.0734125	-0.0645917	0.223465	0.531717	0.222963	-0.373801	0.126844	-0.426682	-0.222675	0.0163497	0.355163	0.21424	0.407098
AGGGAGACATCCGTCGGAGA_TGGACAGCGTCCATACTGGT	0.494559	0.120557	0.196927	-0.0387839	0.332678	0.697593	-0.0744943	0.0257003	-0.0214804	-0.0643303	0.170553	0.390242	0.135522	0.215537	0.0802321
AGGGAGACATCCGTCGGAGA_GTAACCTGTGAGACTGGACC	-0.0293066	0.0322984	0.184853	0.36188	0.047397	0.375432	-0.0136391	0.27517	0.0593935	-0.0351245	0.163985	0.462814	0.155092	0.10486	0.0747038
AGGGAGACATCCGTCGGAGA_ATGATATGGGTAGCAGTCAT	0.51069	-0.322076	0.222502	0.206622	0.0531583	0.524196	-0.407902	0.511711	0.41413	-0.11845	-0.168407	1.01202	-0.0930304	0.0264266	0.113542
AGGGAGACATCCGTCGGAGA_TTGGTCATCGACCTTACTGG	0.122184	-0.0939985	-0.108809	-0.0559438	-0.299009	-0.0202999	-0.376231	-0.44004	0.111062	-0.51563	-0.400901	0.055538	-0.243902	-0.23179	-0.395643
AGGGAGACATCCGTCGGAGA_GTTATTCTTGGAGTAATTGG	-0.990841	-0.089529	-0.20618	-0.0743185	-0.297885	-0.524416	-0.545558	0.215856	0.382489	0.319548	-0.264669	0.205087	-0.00194243	0.175453	-0.386997
AGGGAGACATCCGTCGGAGA_GTACATGTGTGACATGGTGG	0.723838	-0.30962	-0.0646854	-0.0465741	0.519987	0.472409	0.228148	-0.862531	0.113772	-0.375752	-0.174404	-0.556238	-0.232578	0.253683	-0.00864325
AGGGAGACATCCGTCGGAGA_GCTCACCTCTTCCTCCACCA	0.827629	-0.202683	0.198573	-1.15109	0.399312	0.423991	0.273314	-1.36421	-0.247477	-1.36473	-0.910386	-1.73523	-0.894517	-0.417276	-0.561877
AGGGAGACATCCGTCGGAGA_GGAGCGGCTGTCCATCGCCG	0.310361	-0.653046	0.0353005	-0.441866	0.108315	0.0841883	0.188988	-1.87196	-0.0823578	-1.30544	-1.40092	-1.90903	-0.193329	-0.170018	-0.0609989
AGGGAGACATCCGTCGGAGA_AAGCAGACCACGTTTGAAGG	0.272511	-0.0581488	-0.0138439	-0.117928	0.182731	0.432177	-0.0458808	-0.0149039	0.02259	-0.242325	-0.440159	0.165433	0.321097	0.261645	0.00300504
AGGGAGACATCCGTCGGAGA_GGACGGCTACCCATCCGCAA	0.427271	0.125228	-0.0668555	0.062401	0.144386	0.496148	0.300366	0.0528822	0.0789726	-0.181118	0.247054	0.0292934	0.243427	0.0459837	-0.0675933
AGGGAGACATCCGTCGGAGA_GAGAGACCCCGAATTTGGAC	0.179043	0.301009	0.212599	0.15203	0.10424	0.522971	-0.255118	0.352421	-0.00306054	0.025659	0.517839	-0.0131021	0.344144	0.257853	0.360757
AGGGAGACATCCGTCGGAGA_ATGTCCACAAACGCTACCCC	0.594692	-0.121337	0.0339458	-0.19494	0.0464615	0.34228	0.139752	-0.184247	-0.0927694	0.0301391	0.306284	0.498446	-0.0636971	-0.168947	0.0264556
AGGGAGACATCCGTCGGAGA_CAGCCCCCCAAAAGACTGGT	0.869094	0.465321	0.125699	0.203965	0.707528	0.654528	0.467071	0.214874	0.261572	0.559625	0.15775	0.57032	-0.293611	0.313894	0.294906
AGGGAGACATCCGTCGGAGA_GGTACGAGAACTCGGCCCAC	0.976796	0.0374089	0.184076	0.415059	0.73755	0.667457	0.239554	0.121886	0.125106	0.392945	0.0365839	-0.112603	-0.0786641	0.174789	0.199944
AGGGAGACATCCGTCGGAGA_CTTAGAAATGATCGACGAGA	0.261444	0.516421	0.0880859	0.491038	0.488437	0.201167	0.187497	0.566316	0.0806129	0.39747	0.20742	0.591352	0.241831	-0.0297863	0.104678
AGGGAGACATCCGTCGGAGA_TGGACAACTTTCAGTATGTG	0.100646	0.484798	0.557447	0.460877	0.656529	0.198426	0.276596	0.582276	0.252434	0.592301	0.776453	0.794661	0.142921	0.0729685	0.0443553
AGGGAGACATCCGTCGGAGA_ACTGCGAGTGTAATGAGCAC	0.990102	0.305334	0.125204	0.102231	0.302507	0.634564	0.224593	0.242484	-0.0967983	0.115964	0.275579	0.245724	0.0280026	0.0645135	0.0331665
AGGGAGACATCCGTCGGAGA_TTAGGACCAATAAGCGAGAG	0.078613	0.385388	0.281886	-0.193674	0.48586	0.447398	0.0163137	0.324883	0.104427	0.199666	0.605361	0.963061	-0.0749226	0.0467055	0.105388
AGGGAGACATCCGTCGGAGA_ACTGGCGTTTAACATTTCAG	0.332668	0.150729	0.0840463	0.344252	0.390332	0.185681	0.104426	0.0948835	0.180264	0.387322	-0.000404028	-0.359586	0.377135	0.159991	0.332649
AGGGAGACATCCGTCGGAGA_ACTGTGAGTGTAATTCCGGT	0.403068	0.0362909	0.090614	-0.256728	0.470452	0.488678	0.11612	-0.354594	-0.0782258	0.145534	-0.739167	0.206017	0.226798	0.271036	0.0949699
AGGGAGACATCCGTCGGAGA_CTGGCCGTCATCACGCAGGG	0.507803	-0.353558	0.275684	0.617669	0.47757	0.898763	0.475146	0.520215	0.290535	0.375595	0.425395	0.726964	0.123814	0.370618	0.306621
AGGGAGACATCCGTCGGAGA_GGATGATGTACATGCACCAG	0.391706	-0.174928	0.172947	-0.0206016	0.431172	0.511062	0.0253209	-0.500554	0.134259	0.0183791	-0.10337	-0.196727	0.0350591	-0.00435218	0.128812
AGGGAGACATCCGTCGGAGA_CTTCGTCAATGAGGCGCTGT	0.55372	0.329378	0.0630355	-0.0465802	0.140276	0.184933	0.190542	0.255721	-0.146737	0.132167	0.185642	0.521956	0.0771281	0.0598075	0.11954
AGGGAGACATCCGTCGGAGA_CTTATGGATGACCATGACAT	0.220735	0.210076	0.200624	-0.0334669	0.413899	0.65412	0.285872	0.305265	0.160089	0.60067	0.511236	0.0872892	0.409376	0.271581	0.101187
AGGGAGACATCCGTCGGAGA_CATCAGCTGACCATCTACTT	0.686556	0.363567	0.305623	0.205535	0.508491	0.714498	0.181426	0.405749	0.214045	0.219239	0.627294	0.304415	0.307622	0.185593	0.0767138
AGGGAGACATCCGTCGGAGA_TGCTTCAAAGACAGAGTCTG	0.192264	0.41844	0.505096	0.323191	0.454509	0.344686	0.263109	0.299735	0.305056	0.47745	0.306878	0.80388	0.337233	0.188052	0.273257
AGGGAGACATCCGTCGGAGA_TTACCATCATGAACTTAGAC	0.0346685	-0.523977	-0.157143	-0.0933487	0.16829	-0.432576	-0.0796197	-0.0138746	-0.0510232	0.181086	0.256882	-0.00307039	0.0489017	0.109296	0.231567
AGGGAGACATCCGTCGGAGA_TCTGTTTCTTACAAAAGGCG	-0.0254526	0.338336	0.248882	0.490076	-0.12526	-0.764517	-0.115148	0.0353995	0.352769	0.377081	0.4843	0.152892	0.100406	0.318507	0.411748
AGGGAGACATCCGTCGGAGA_AAATATCTGAATGTTATGGG	-0.705079	-0.201926	-0.208775	0.0144432	-0.579935	-0.755108	-0.544202	-0.0294728	-0.0608463	-0.306614	-0.555441	-0.512589	-0.137463	-0.361608	-0.00394924
AGGGAGACATCCGTCGGAGA_AGCATTAGAAGAGCTATTGG	0.217944	0.148966	0.1281	0.207018	0.509502	-0.0677868	0.338307	0.160722	0.168167	-0.0497477	0.109105	0.452816	0.0698216	0.104508	-0.0500704
AGGGAGACATCCGTCGGAGA_TGCTGGATCCTGGTTCCTAG	0.883834	0.09646	0.351876	0.122119	0.685285	0.347983	0.171118	0.454699	0.0387535	0.514383	0.511681	0.679393	0.118048	0.21586	-0.176906
AGGGAGACATCCGTCGGAGA_AGAACACCCTGATGTCCTTG	0.057614	0.397793	0.178879	0.252218	0.284548	0.503346	0.0615043	0.338565	0.357781	0.144665	0.609031	-0.596921	0.42361	0.27669	0.214991
AGGGAGACATCCGTCGGAGA_GAAAAGAACAACCAATATTG	-0.080663	-0.204415	-0.0150281	0.32926	-0.383675	-0.485653	-0.0120842	0.272007	0.0143524	0.157319	-0.137843	-1.03977	-0.0489516	-0.0322237	-0.226378
AGGGAGACATCCGTCGGAGA_CAATATGAAACCTCTATCAG	0.178021	-0.0452949	-0.0255625	-0.0944542	0.198449	0.0603927	-0.090093	0.0363672	0.0350254	0.418332	0.399392	-0.00974645	0.34777	0.189213	0.31033
AGGGAGACATCCGTCGGAGA_TTCCTATCGACTCTGAATGC	0.238005	0.184249	0.0616343	-0.158694	-0.121718	0.0136925	-0.133555	-0.135335	0.0396975	-0.648748	-0.0533747	-0.374855	0.306241	-0.0440168	-0.0682964
AGGGAGACATCCGTCGGAGA_GGCCAGCTGGTGCAGACGAT	0.160474	0.392023	0.201354	0.126355	0.65283	0.181238	0.0268092	0.409801	0.527013	0.40491	0.315712	0.527074	0.215632	0.278593	0.32099
AGGGAGACATCCGTCGGAGA_GCACTGCCCTCTTGAAGCCA	0.27577	-0.024104	0.200432	0.31196	0.0719837	0.180363	0.246824	0.325444	0.088786	0.171734	0.407869	0.157433	0.055292	0.169294	0.216547
AGGGAGACATCCGTCGGAGA_AGGCCAGCTGGTGCAGACGA	0.540464	-0.149653	0.115788	0.324195	0.389796	0.546003	0.302405	-0.331998	0.261683	0.0805818	0.102865	0.566012	0.308393	0.149857	0.0465285
AGGGAGACATCCGTCGGAGA_CAACGTCTATCGCCACCTGA	0.246891	-0.0621565	0.168581	0.248964	0.141105	0.466293	0.265214	-0.168838	-0.0850135	0.123303	-0.0765071	0.90389	0.157436	0.171527	0.259021
AGGGAGACATCCGTCGGAGA_CAGCCTGGTGTATGGCGCCT	0.848834	0.631966	0.235565	0.242777	0.728351	0.594068	0.305984	0.367215	0.325926	0.164162	1.08027	0.294649	0.328002	0.195157	-0.084021
AGGGAGACATCCGTCGGAGA_GGAAGAAGCCTATATCCTGA	0.0263106	-0.531151	-0.454882	0.0589823	0.411865	0.353953	0.172154	-0.0203207	-0.373229	0.232824	0.128017	0.555151	0.505877	0.132053	0.0151343
AGGGAGACATCCGTCGGAGA_AAGAACCCAGACTACTGTTG	0.0278964	0.155599	0.00750485	-0.0323213	0.144387	-0.124662	-0.0652499	0.381696	0.0194877	0.114302	0.104769	0.156662	0.182326	0.0314565	0.203559
AGGGAGACATCCGTCGGAGA_CAATGTGAGAAACGTCCAAA	0.573155	0.11841	0.192977	0.010657	0.58799	0.0985295	0.0865667	0.636352	0.259006	0.28689	1.02173	0.848494	0.477316	0.413038	0.260222
AGGGAGACATCCGTCGGAGA_CTGTTGGTGTCAGCAATCAG	0.727328	0.567634	0.53018	0.220828	0.476883	0.676903	0.191176	0.982956	0.416386	0.491103	1.13006	1.15298	-0.209037	-0.0505542	-0.246756
AGGGAGACATCCGTCGGAGA_GATCTATGGCCTAATGAAAG	0.0520629	0.458233	0.307983	0.16004	0.297205	0.0755042	0.480553	0.239277	0.252116	0.337597	0.554403	0.825167	0.386502	0.678764	0.234527
AGGGAGACATCCGTCGGAGA_CAGAGTTCTAAATACCAGAA	0.34979	-0.106943	0.00434673	0.366011	0.308277	0.253504	0.141489	0.273606	0.177845	0.0662506	0.119935	0.562018	0.0950652	0.201401	0.0297121
AGGGAGACATCCGTCGGAGA_CAGGAGAAACAAAATACGCA	0.670548	0.146501	0.0941817	0.0699407	0.22518	0.59257	0.417435	0.54296	0.253197	0.131836	0.068738	0.237919	0.361305	0.236558	0.231181
AGGGAGACATCCGTCGGAGA_CACAATCAAGACCGAAGCAG	0.723544	0.176072	0.204053	0.187828	0.696209	0.959437	0.0552245	0.387864	0.157952	0.219005	0.120491	0.455593	-0.385903	0.00399392	-0.130845
AGGGAGACATCCGTCGGAGA_ACTGGCTGGCTAGATCACTG	0.560331	-0.0902251	0.0664011	0.0436232	0.560941	1.03138	0.19501	0.410398	0.0987954	0.592473	0.319301	0.80728	0.041064	0.0418873	-0.0106145
AGGGAGACATCCGTCGGAGA_AGGGCCAGTTATAACAGTGC	0.504172	-0.0325687	0.211804	0.422231	0.386816	0.618152	-0.18631	0.453202	0.0611898	0.284541	0.158696	0.25603	0.24267	0.151733	-0.105425
AGGGAGACATCCGTCGGAGA_CCTCTTCTAGCTATGTTCCG	0.781578	0.510349	0.157251	0.151577	-0.249014	0.109815	0.0465117	0.688869	0.173444	0.375331	0.30401	0.529746	0.216417	-0.160275	0.143593
AGGGAGACATCCGTCGGAGA_ATACATGCCGTATCTCCACA	0.381499	-0.011114	0.1436	-0.238317	0.0537792	-0.126203	0.166704	0.564907	0.170456	0.167348	0.293756	0.214274	0.176846	0.274761	0.329034
AGGGAGACATCCGTCGGAGA_CAACTTTGGTTTCATGAACG	0.597876	0.624441	0.40825	0.205382	0.447452	0.362209	0.237	0.53092	0.258054	0.529841	0.800782	0.268538	0.148249	0.313403	0.0925677
AGGGAGACATCCGTCGGAGA_CCATGATGTAGAAGATCACT	0.880849	-0.0804945	0.112194	-0.0967012	1.1498	0.766627	0.252957	-0.0202891	0.225945	0.0408562	0.0181799	-0.602335	0.0662897	0.259356	0.111821
AGGGAGACATCCGTCGGAGA_AATGCTTTGAACGTTCGAAG	-0.281579	-0.00100247	0.0414889	0.0108813	-0.061111	-0.153504	-0.161537	-0.164038	-0.175289	-0.210208	-0.114306	0.0828347	0.135575	0.0418882	-0.0900522
AGGGAGACATCCGTCGGAGA_CAGAAGGCGGAATATCACTG	0.266132	0.242886	0.0590359	-0.179114	-0.0105732	-0.0611734	-0.0437892	0.226413	-0.0960767	0.141378	0.201173	0.232833	-0.0055993	0.287847	0.0590907
AGGGAGACATCCGTCGGAGA_GTATAATGTGCATCACCCGT	1.06265	0.602839	-0.0853072	-0.0882178	-0.100957	-0.239706	-0.0456727	0.123795	0.136938	-0.145074	0.289936	0.0269008	0.279523	0.0254553	0.0470652
AGGGAGACATCCGTCGGAGA_CATGGCAGTAGATCTCCCAC	0.787052	0.130049	0.20681	0.290336	0.583476	0.213434	0.35595	0.0885951	0.198963	0.216956	0.734528	0.298262	-0.00146249	0.271953	0.374563
AGGGAGACATCCGTCGGAGA_ACTTAAATAATAATGTTCGA	0.130503	0.399893	0.0112566	0.112481	0.173455	-0.169871	-0.211032	-0.0601741	0.135408	0.05506	0.313674	-0.41955	0.120755	0.272071	0.186015
AGGGAGACATCCGTCGGAGA_CCTTCTCGGCCAGCTCAAAG	0.142946	0.231841	0.167564	0.321049	0.0318528	0.220441	0.434932	0.750088	-0.240893	0.39191	0.540223	0.797128	0.34806	0.199233	0.234068
AGGGAGACATCCGTCGGAGA_CCCTGGACCTCATCAGGCCA	0.432911	0.331928	0.166945	0.218712	0.420492	0.560983	0.353447	0.355011	0.272425	0.34035	0.411256	0.0375697	0.347842	0.168508	0.312327
AGGGAGACATCCGTCGGAGA_CAATGATCAGGAGCCCACTT	0.561019	0.349008	0.0995501	0.0431337	0.401298	0.781763	0.141054	0.233654	-0.0984759	0.0227787	0.213644	0.506575	0.331173	0.342084	0.239908
AGGGAGACATCCGTCGGAGA_ATCAACCGTTGTGTGGCTAA	0.52169	0.55372	0.305932	0.457416	0.618163	0.58425	0.138655	0.898144	0.579012	0.545241	0.54428	0.600238	0.17768	0.205382	0.45356
AGGGAGACATCCGTCGGAGA_CATCAAGGAAAAGTCAAATG	0.678941	0.449246	0.415196	0.484077	0.837903	0.716624	0.0350372	0.284843	0.143311	0.447168	0.230395	0.659706	0.642207	0.245981	0.135911
AGGGAGACATCCGTCGGAGA_GTGAAAATTGTTGTTGACTT	0.176519	0.623575	0.41673	0.314561	-0.136268	0.148077	0.142912	0.65576	0.217171	0.29671	0.451937	0.7996	0.47024	0.0986975	0.0454854
AGGGAGACATCCGTCGGAGA_TTACAGCCAATACAGCCATA	0.458262	0.513158	0.460317	0.566604	0.605158	0.850664	0.303306	0.768898	-0.0297333	0.26594	0.457638	0.463285	0.216482	0.302311	0.405806
AGGGAGACATCCGTCGGAGA_GCTGCATGCCATGTCCATTG	0.399555	0.0677435	0.0496982	0.252546	0.51782	0.625885	0.207626	0.437649	0.163202	0.0392639	0.50965	0.116101	0.169385	0.403655	0.0404405
AGGGAGACATCCGTCGGAGA_GCCACAGCCTCCAGTACGAA	0.0946199	0.550903	0.268506	0.366856	0.0220231	0.608957	-0.148045	0.34107	0.199346	0.476604	0.642742	0.65433	0.262184	0.226873	0.152664
AGGGAGACATCCGTCGGAGA_TGCAGGTATGTCCGTCCAGG	0.780051	0.00627864	0.117534	0.018432	0.384982	0.671656	0.294368	0.29221	-0.0784056	-0.0402387	0.163119	-0.100151	0.143104	0.00494288	0.195186
AGGGAGACATCCGTCGGAGA_TGTGCAAACAAGTCCCAAGC	0.811544	0.245573	0.0867263	0.215947	0.16367	0.761409	-0.161837	0.125723	0.0543815	0.290127	0.308587	0.609926	0.345296	0.133578	0.0984697
AGGGAGACATCCGTCGGAGA_GATTGCCACAAAGACGAGAA	-0.415679	0.384498	0.161292	-0.0911411	-0.429883	0.588912	-0.134691	0.527454	-0.0191066	0.305725	0.285376	0.501221	0.221155	0.0659247	0.136142
AGGGAGACATCCGTCGGAGA_TGTTTCCTTCAAGCAGTATG	-0.0172997	0.808935	0.554473	0.326356	0.0381438	-0.0740978	0.233687	0.621411	0.381778	0.357197	0.578025	-0.1906	0.407542	0.177271	0.349296
AGGGAGACATCCGTCGGAGA_CAATTTGGAAAGCAAGAACC	0.580519	0.25736	0.28929	0.527065	0.387291	0.702801	0.425153	0.2443	0.207	0.491376	1.07704	0.44025	-0.134834	0.207437	0.219253
AGGGAGACATCCGTCGGAGA_GCACATCCTCTTCGTCAACG	0.910225	0.784837	0.463286	0.590007	0.62378	0.632326	0.452513	0.822044	0.307977	0.178184	0.581255	1.21315	-0.0412601	0.0719888	-0.132757
AGGGAGACATCCGTCGGAGA_ACAAACTCAGAAATACTTCT	-0.172163	0.277703	-0.0203865	-0.821798	-0.319339	-0.01895	-0.259518	0.0866826	-0.0223089	-0.128561	0.0387706	0.144864	0.395996	0.17442	0.0970116
AGGGAGACATCCGTCGGAGA_GGCTTGGCAGCTCAGTATCC	0.0497919	0.0913982	0.0225529	0.106583	-0.182226	-0.392541	0.0901661	-0.028953	0.152314	-0.179966	-0.245826	-0.0712509	0.205256	0.208443	-0.27201
AGGGAGACATCCGTCGGAGA_TATGGAGCCCTCACCCTCAA	0.392027	0.0749133	0.122536	-0.0857497	0.333544	0.362416	0.299973	0.327235	0.260782	0.383981	0.20377	1.11076	0.59032	0.373297	0.0173446
AGGGAGACATCCGTCGGAGA_ATGTCCAGGACAGTAAGATG	0.435622	0.485412	0.181032	0.203249	0.443661	0.492163	0.510427	0.331181	0.236178	0.15504	0.308071	1.59857	-0.125126	0.0550407	0.0806485
AGGGAGACATCCGTCGGAGA_GGATAAGATCAACGCGGACC	0.27714	0.368907	0.137886	0.307217	-0.0948312	0.212301	-0.133635	0.0870081	-0.0816422	-0.00903566	0.609209	0.632686	0.302488	0.0804229	0.154256
AGGGAGACATCCGTCGGAGA_CACGTTGGATAAGATCAACG	0.671592	0.173352	0.13054	0.242571	0.565568	0.629252	-0.0864766	0.194315	0.107594	0.203472	0.958305	0.861725	0.136047	-0.0203164	0.106421
AGGGAGACATCCGTCGGAGA_GGATGGGAAGAAGTTGTACA	0.386331	0.12816	0.0544801	0.397446	0.303688	0.34511	0.102435	0.268737	0.336235	0.284487	0.188275	0.448808	0.195665	0.0254781	0.00266571
AGGGAGACATCCGTCGGAGA_AATGAAGAATATGCAACCAG	0.000139783	-0.176528	0.103219	-0.0989233	0.20616	-0.311109	0.134258	-0.241197	0.212492	-0.0672049	0.232406	0.193095	0.169391	0.028918	0.198
AGGGAGACATCCGTCGGAGA_AAAGATGATTACTTGCTACC	-0.31372	-0.0566214	0.17457	-0.0658171	-0.412986	-0.364868	-0.0490039	0.0101321	0.157353	0.353048	0.443079	-0.131063	0.15183	0.12474	0.276747
AGGGAGACATCCGTCGGAGA_GGTGGACGAGTTCACATGCG	0.832781	0.346494	0.284952	0.188957	0.421705	0.856956	0.372031	0.238547	0.488836	0.432229	0.537928	0.298914	0.340418	0.308996	0.153
AGGGAGACATCCGTCGGAGA_AGAACGGAGATGCGCCCGGG	0.164996	0.102884	0.384484	0.21226	0.471316	0.333901	-0.0615721	0.0496913	0.179021	0.124628	0.0123149	0.0461055	0.150341	0.05439	0.101957
AGGGAGACATCCGTCGGAGA_GGTGCAGTTTGTGATTGATG	0.611934	0.488348	0.534656	0.517551	0.666896	0.687625	0.276264	0.186605	0.387834	0.518044	0.0944283	-0.0579736	0.249646	0.227295	0.252837
AGGGAGACATCCGTCGGAGA_GATCTCTGTGCTGACTACCG	-0.112276	0.378765	0.409456	0.729757	-0.00227639	-0.208561	-0.0872373	0.63835	0.0880398	0.607644	0.594491	0.527017	0.0360646	-0.0259833	-0.124778
AGGGAGACATCCGTCGGAGA_AGTGATGTTTAACAAGAACG	-0.396204	0.230154	-0.0489088	-0.21798	-0.550906	-0.831738	0.0196657	0.31673	0.0497488	0.0486417	0.502133	0.0344031	0.247534	0.176618	0.163561
AGGGAGACATCCGTCGGAGA_TGCACACTACCATGTAAGCC	0.518506	0.557564	0.487854	0.668302	0.414925	0.257446	0.367828	0.541944	0.260966	0.550767	0.733142	0.221798	-0.206284	-0.149869	-0.210038
AGGGAGACATCCGTCGGAGA_GCAGTCTCTAACATTCGTGC	-0.167052	-0.399657	-0.201666	-0.306777	-0.336079	0.188781	-0.279839	-0.27216	-0.158469	-0.417846	0.25736	-0.00745486	0.445841	0.288894	0.0224779
AGGGAGACATCCGTCGGAGA_GACAAGATTTCTGGCGTCAT	0.401128	0.268722	0.451112	0.36857	0.369887	0.408552	0.334752	0.836505	0.390658	0.34949	0.202713	0.105967	0.123855	-0.0196284	0.220638
AGGGAGACATCCGTCGGAGA_TCGGATGTGAAGTGTGCTAA	0.360134	0.286992	0.114571	0.0930898	0.407328	0.153045	-0.260907	0.303306	0.334676	0.621319	0.283153	0.00282826	0.114528	0.172014	0.0952891
AGGGAGACATCCGTCGGAGA_AATCCCAAAACCTAAGTCTG	0.0425163	-1.80217	-0.264357	-0.431373	0.257383	0.206752	0.539184	-2.40481	-0.471311	-0.722895	-2.00434	-2.49891	-2.41982	-1.27993	-0.721151
AGGGAGACATCCGTCGGAGA_GATCAGTTGATGGACCAATC	0.489132	-3.63572	-0.906323	-1.61959	0.571999	0.539222	0.509367	-4.94854	-1.11415	-1.66682	-3.73246	-2.73255	-2.05087	-0.716759	-0.907201
AGGGAGACATCCGTCGGAGA_AGCAAATCTCAAAGAGCAGT	0.229712	-0.723184	-0.0303936	-0.233062	0.110769	0.257544	0.110938	-2.54012	-0.237604	-0.886477	-1.69385	-2.01677	-3.15942	-2.08942	-1.39371
AGGGAGACATCCGTCGGAGA_CGTGCCTAACGTACACGCCG	-0.126784	-0.0732678	0.0474167	0.332608	-0.508653	-0.061342	-0.0938408	-0.131983	-0.0198834	0.244507	-0.0407166	0.117216	0.230143	0.114571	0.0319909
AGGGAGACATCCGTCGGAGA_ACTAACGGTTCCTCTCGGGA	0.188757	-0.263058	-0.00392042	0.204391	0.438305	0.276505	0.162279	0.562099	0.135361	0.150857	0.519415	0.321669	0.0864567	0.140819	0.0803869
AGGGAGACATCCGTCGGAGA_ATGGTAATCCAGTGTACCAA	0.380605	0.249623	0.18496	0.0733274	0.265933	-0.161085	0.234269	0.379608	0.00257112	0.251736	0.874314	-0.0198882	0.204928	-0.0767652	-0.0839004
AGGGAGACATCCGTCGGAGA_TCCCTGGAAGAAGGAACGGG	0.795619	-0.364498	0.219668	0.0670586	0.239497	0.601372	0.133919	0.0946825	-0.0858294	0.082028	-0.132647	0.000811746	-0.112156	0.279031	0.0526419
AGGGAGACATCCGTCGGAGA_CATCAACTGGTCGTAAAAAA	0.618342	0.674899	0.217557	0.548136	0.618423	0.793372	0.505072	0.556524	0.417183	0.731011	0.710719	0.791639	-0.736887	0.0822428	-0.110078
AGGGAGACATCCGTCGGAGA_CGCAGCGCATCCCGGCGTGT	1.1843	0.672427	0.125365	0.0174405	0.493761	0.797637	0.207136	0.260135	0.222144	0.367944	-0.216696	0.0407221	0.305257	0.112576	-0.0490215
AGGGAGACATCCGTCGGAGA_GATAAGAAGTACCCAGTTCA	-0.12393	0.105043	-0.00541418	0.187606	-0.444487	-0.793711	-0.427263	0.335649	0.218512	-0.138782	0.21942	0.831309	-0.0363093	0.116219	-0.0694989
AGGGAGACATCCGTCGGAGA_AGAAAGGATGCCTAGCAAAG	-0.560164	-0.120783	0.00324023	-0.0623258	-0.671894	-0.379307	0.16635	0.3025	0.211179	-0.256218	0.513082	0.332915	0.0593866	0.06981	-0.352598
AGGGAGACATCCGTCGGAGA_TTGTATATGAGTCAGGCCAC	0.0280962	0.00791305	0.0334252	0.00862327	-0.0567619	-0.152062	0.42151	0.225695	0.0856226	0.0913788	0.177195	-0.0973116	0.452122	0.258942	0.135848
AGGGAGACATCCGTCGGAGA_CCAAGTGGACCACAGCTGTG	0.744078	0.284971	0.144716	0.622758	0.740466	0.309438	-0.0683468	0.498351	0.09665	0.173194	0.70654	0.338882	-0.552826	0.0979255	-0.031126
AGGGAGACATCCGTCGGAGA_GCCAGGGCAGCTGTGCAGTG	0.719554	0.613833	0.329472	0.211383	0.819348	1.04681	0.0284053	0.181059	0.187279	0.0688571	0.0866109	-0.0539961	0.00321653	0.0283206	0.0736065
AGGGAGACATCCGTCGGAGA_TGGCGGCATCCTAGTGAGAA	0.424892	0.553908	0.276948	0.30315	0.878759	0.520875	0.162162	0.300472	0.520233	0.34589	0.283148	0.59112	-0.239834	0.187768	-0.0920992
AGGGAGACATCCGTCGGAGA_TGTTCTGATTGATCCACAGT	-0.216124	-0.499351	0.0460951	0.153546	-0.421892	0.121849	-0.139863	-0.184848	0.266131	-0.22019	-0.551779	0.0131624	-0.280355	0.185597	0.0155343
AGGGAGACATCCGTCGGAGA_TGAGGCCTCCAAACAAACAC	0.0765286	-0.470227	-0.245924	-0.281539	0.282044	0.372696	-0.170074	-0.243151	-0.0371409	-0.390579	0.602504	-1.0287	0.346312	0.173086	-0.0410448
AGGGAGACATCCGTCGGAGA_TAGATCTGGAACCAAATGCA	0.367918	0.274565	0.336336	0.294343	0.360085	0.599918	0.265964	0.339335	0.413634	0.588833	0.490287	-0.189414	0.413533	0.163136	0.0118865
AGGGAGACATCCGTCGGAGA_AATAGACCCATCTATCAGCT	-0.0837195	0.010213	0.115355	0.024691	0.00977969	0.159648	-0.192126	0.180497	0.161494	0.0733004	0.699197	0.658684	0.386954	0.292521	0.0506751
AGGGAGACATCCGTCGGAGA_CAGCATGCCAATATGTGTGG	0.943253	-0.0967497	0.341233	0.273656	0.558962	0.993175	0.156057	0.589258	0.167708	0.120991	0.727881	0.27422	0.153243	0.00201085	-0.0562253
AGGGAGACATCCGTCGGAGA_CAAGGCCATATTTGTGACAG	0.812542	0.731935	0.429096	0.469617	1.13684	0.433202	0.325517	0.917851	0.259767	0.369096	0.62612	0.803528	0.260122	0.341501	0.303998
AGGGAGACATCCGTCGGAGA_CTATTTGTATCGCACCCACA	0.0571574	-0.256	-0.0237294	-0.124048	0.207712	0.0356503	-0.141661	-0.853245	0.0964375	-0.223343	-0.0401498	-0.604961	-0.441988	-0.00862616	-0.00212075
AGGGAGACATCCGTCGGAGA_ATGACATTCGAAACCAGTTG	-0.149314	-1.19557	-0.00746611	-0.532503	-0.195992	0.0131855	-0.0714982	-0.960912	0.151748	-0.0737851	-1.23464	-0.898447	-0.934841	-0.0241639	-0.327503
AGGGAGACATCCGTCGGAGA_GCAGCTGTCTAAGTCAACTC	0.224753	-0.280421	0.00592302	-0.309024	0.222834	0.29738	-0.0083045	-0.376058	0.0479626	-0.153806	-0.594915	-0.964769	0.369238	0.242605	0.331996
AGGGAGACATCCGTCGGAGA_GGACCCCGCCACGTACGTGT	-0.0607458	-0.148039	0.164634	-0.093241	0.0502391	-0.0255879	0.212644	0.128514	-0.0799289	-0.45494	-0.213959	0.586976	0.00556764	-0.0714942	0.0456068
AGGGAGACATCCGTCGGAGA_CCGCTGGCCTCCGATCGCTA	0.556867	0.305303	0.193889	0.261868	0.0820936	0.305485	0.274716	0.00994488	0.223868	0.438555	0.622492	0.102951	0.0817098	0.048585	0.0059331
AGGGAGACATCCGTCGGAGA_CGCTGATGCAGGATACACAG	0.696222	0.373119	0.410456	0.44847	0.576003	1.01844	0.440985	0.654243	0.295516	0.244075	0.613223	0.306016	0.386722	0.387097	0.0602959
AGGGAGACATCCGTCGGAGA_GTACTGGATGGCCTTCAACG	0.55805	0.0509389	0.0258547	0.215657	0.0400217	0.133699	-0.166412	0.397172	0.495045	0.232999	-0.229178	-0.289551	-0.00378443	0.146089	0.116067
AGGGAGACATCCGTCGGAGA_GTAGTCCACCGAATCGCCGA	0.181824	-0.0989011	-0.116555	-0.179901	0.214125	0.289142	-0.149815	-0.156822	0.166159	0.0653114	-0.0147822	0.151231	-0.111955	-0.458447	-0.165586
AGGGAGACATCCGTCGGAGA_GTGCATTGCCGCATACCAGG	-0.224137	-0.151902	0.0940529	0.0210518	-0.0835669	-0.167633	-0.387297	0.00608659	0.0338388	0.268031	0.175513	0.67539	0.00611316	0.0643557	0.122083
AGGGAGACATCCGTCGGAGA_GGAGGACAAACACGAGAGCA	0.628505	-0.144329	0.0876333	-0.800778	0.332342	0.583421	0.077418	-0.691021	-0.145149	-1.09077	-0.616424	0.030153	-0.427232	-0.179771	-0.475573
AGGGAGACATCCGTCGGAGA_AAGAGATTACTGGAAAACTT	-0.373563	-0.707061	0.0157896	-0.936209	-0.0854667	0.012942	-0.0818717	-0.582876	-0.172426	-1.64914	-0.0370638	-1.13741	0.00242618	0.0207802	-0.208621
AGGGAGACATCCGTCGGAGA_CTACTCAACTTAGTGGTCAT	0.548234	-0.320866	-0.0375355	-1.20098	0.178222	0.870137	-0.00291126	-0.789395	-0.0799066	-0.937452	-0.741013	-0.645374	-0.502903	-0.0323326	-0.748599
AGGGAGACATCCGTCGGAGA_CATCCGTCCAGATAACATGT	0.671301	-0.417467	-0.162538	-0.118883	1.06051	0.978939	-0.148396	-0.29429	-0.25409	-0.318416	0.225866	-0.0348678	0.262597	-0.125429	0.0368721
AGGGAGACATCCGTCGGAGA_TTACGTCAATGATATCGTCT	0.163617	-0.172605	-0.342145	-0.114175	0.31772	0.286393	-0.0674734	-0.204422	0.0609489	0.182916	-0.440495	0.233695	0.0610588	-0.033639	0.250181
AGGGAGACATCCGTCGGAGA_AGTGCGGTGGTCTTACAGTG	0.0656416	0.0757392	-0.188109	-0.0850582	0.0213804	-0.0565935	-0.10104	-0.682695	-0.123192	-0.11581	-0.219514	0.123653	0.053694	0.0366496	-0.170605
AGGGAGACATCCGTCGGAGA_TACAACAGATCGTGTAATGA	0.655336	0.236497	0.431362	0.466633	0.621658	0.574369	0.177843	0.589394	0.0841544	0.663231	-0.0429638	0.203569	0.0339993	-0.155445	-0.226681
AGGGAGACATCCGTCGGAGA_ATGAGTATATCAAATTTCTA	0.341614	-0.0477573	0.084034	0.114551	0.0403623	0.329369	0.134115	0.0298702	0.214999	0.114799	0.403056	0.583067	0.339343	0.318647	0.276612
AGGGAGACATCCGTCGGAGA_AAACCGACAACAGACTGATA	-0.335536	-0.181128	-0.0259869	-0.301484	-0.036955	-0.177828	-0.149747	-0.0291962	0.0371805	0.129169	-0.372545	-0.220248	0.161732	0.265117	0.0610126
AGGGAGACATCCGTCGGAGA_ATTGAATACGCACGGCTCCG	-0.0387718	0.153402	0.302944	-0.181562	-0.182385	0.120022	-0.0303128	0.0266727	0.00329495	-0.156756	0.950187	-0.213733	0.516977	0.284345	0.152513
AGGGAGACATCCGTCGGAGA_CGGCTGCTCAGTCCTCGACG	0.500636	0.446063	0.143125	0.109929	0.524984	0.794493	0.26682	0.480232	0.261727	0.330532	0.199041	0.205922	0.015046	0.0987152	0.109011
AGGGAGACATCCGTCGGAGA_GTGTCCAGGATGCTAGAGAG	0.374592	0.441497	0.316686	0.274295	0.219411	0.303719	0.235	0.361127	0.0320861	0.0345987	0.522565	0.460458	0.0356981	0.0518461	0.0438626
AGGGAGACATCCGTCGGAGA_AGAGTTTGGGGAGCATTACG	-0.175254	-0.134775	-0.1871	0.175163	-0.235838	-0.43773	-0.0514611	0.261986	-0.137646	-0.0302116	0.294191	0.334772	-0.00249674	0.501944	0.131357
AGGGAGACATCCGTCGGAGA_ATTGAATATGCCAGATTACG	-0.101318	0.0652168	-0.0148356	-0.13617	0.172656	-0.22012	-0.0455266	0.406124	-0.134425	-0.0096183	0.539993	-0.255493	0.428329	-0.237242	-0.151454
AGGGAGACATCCGTCGGAGA_TGAATTCCAGGCTAAAACCC	-0.243532	-0.163123	0.01865	0.00225981	-0.0791387	0.306882	0.313115	0.18589	0.114078	0.177656	-0.113868	0.139766	0.355362	0.182137	0.0498419
AGGGAGACATCCGTCGGAGA_TCGCCAGCCCTACCGAGTGA	0.341058	-0.179577	0.17135	-0.15004	0.610211	0.746852	-0.125681	-0.324976	-0.00282631	-0.0436218	-0.688484	-1.24026	-0.183521	-0.0657117	-0.0664948
AGGGAGACATCCGTCGGAGA_CCTGGAGGGAACAGACATGT	0.954775	-0.594526	-0.300181	-0.458897	0.219096	0.300875	-0.0813933	-0.522273	-0.123636	-0.343222	-0.151057	0.510622	-0.659732	0.0133823	-0.163128
AGGGAGACATCCGTCGGAGA_GAGGAGCACCAAGGAAATTG	0.438866	-0.520128	-0.158856	-0.275465	-0.0110841	0.430061	0.476951	-0.620166	-0.00659718	-0.0493974	-0.501385	-0.727796	-0.373002	-0.0598869	0.0597688
AGGGAGACATCCGTCGGAGA_ACAGGTCAATGAACTCCCGC	0.0960547	-0.57313	-0.378727	-0.615462	0.257647	-0.0655688	0.211993	-0.540179	-0.575112	-0.490049	0.381388	0.43599	0.135985	-0.108112	-0.167918
AGGGAGACATCCGTCGGAGA_CATGGTCTCGGGAATCACGG	0.381125	-0.449108	-0.050529	-0.0302732	0.359753	-0.880577	0.152147	-0.37447	-0.190741	-0.0908051	0.168463	0.510375	0.32096	0.022295	0.170076
AGGGAGACATCCGTCGGAGA_GGAGGTGCTGACGGTTGTGG	0.0638208	0.273045	0.329906	0.425889	0.209956	0.268561	0.143344	0.290236	0.287893	0.0356843	0.158279	0.198009	0.115877	0.0407354	0.0939901
AGGGAGACATCCGTCGGAGA_TTCATGTCTTAAGGTCGAAG	0.424849	-0.0406688	0.248804	0.0759568	0.38234	0.590829	0.349664	0.0422675	0.308796	-0.184787	0.137219	0.0488062	-0.732725	-0.259681	-0.522863
AGGGAGACATCCGTCGGAGA_TATTAGGATTCTCAAAGACC	-0.0143711	-0.657465	0.14648	-0.565507	0.154217	0.168501	0.146501	-0.13527	0.0188223	-1.02815	-0.325045	-0.245396	0.0224625	0.162054	0.198538
AGGGAGACATCCGTCGGAGA_AACAAGCATACCTCTTTGGC	0.904721	-0.196848	0.443958	-0.165731	0.437117	-0.145859	0.244325	-0.215113	0.287062	0.062653	0.262091	-0.339673	0.343936	-0.145076	0.0514489
AGGGAGACATCCGTCGGAGA_AGGAACTACTACGAACAATG	-0.290249	-1.33527	-1.39933	-0.948331	0.0602519	-0.0601363	-0.042624	-1.55618	-1.15081	-0.488426	-1.29874	-1.10541	-0.921124	-1.49897	-0.392448
AGGGAGACATCCGTCGGAGA_CAGAAATACCATACCATCAA	0.430024	-1.16159	-0.761924	-0.637458	0.0147121	0.229011	-0.0213966	-0.815566	-0.716929	-0.520985	-0.839734	-0.862458	-0.882038	-1.07097	-0.311637
AGGGAGACATCCGTCGGAGA_TCACCTTAGAGATTACTTTG	0.317783	-0.468584	-0.836847	-0.686748	0.748326	-0.0544646	0.172552	-0.842976	-0.547476	-0.461457	-0.821786	-0.476332	0.434032	0.113142	0.221588
AGGGAGACATCCGTCGGAGA_AACTGTTGGGACATACCGCT	0.0726258	-3.20632	-1.13594	-1.56625	-0.117015	-0.482446	-0.0496825	-3.69985	-0.970103	-1.79547	-2.53293	-3.82557	-2.40236	-1.09622	-0.926823
AGGGAGACATCCGTCGGAGA_AAATGAGCCTACCTCTTCCA	-0.675238	-2.96296	-0.778792	-1.91511	-0.156031	-0.587623	0.222968	-3.24314	-0.753942	-2.15073	-4.15282	-4.18693	-1.71337	-0.978478	-0.436181
AGGGAGACATCCGTCGGAGA_GACCGTCGCGGACGCCCAGT	0.034013	-0.874529	-0.361486	-0.236277	-0.00415203	0.295659	0.148746	-2.94502	-0.59575	-0.465268	-1.96822	-1.3376	-2.34579	-2.06679	-1.81058
AGGGAGACATCCGTCGGAGA_CATCCTTGATCTTATATCTG	0.945557	-1.39506	-0.240028	0.0788872	0.491735	0.572292	0.389015	-3.5409	-0.229658	-0.555864	-1.24467	-2.11376	-4.28862	-3.65024	-1.88178
AGGGAGACATCCGTCGGAGA_ATCCCTACCTTGGAAGAGGT	0.954942	-2.39385	-0.347836	-1.3791	0.784138	0.942737	0.514314	-2.48775	-0.279576	-1.2743	-2.9486	-2.34646	-0.831329	-1.06852	-0.507989
AGGGAGACATCCGTCGGAGA_GTATCTTCTCCAGAATGCTG	0.112464	-4.10556	-1.14145	-2.22759	0.640522	0.692211	0.222277	-5.23146	-1.40207	-3.36907	-4.70432	-3.59147	-2.35739	-1.7337	-0.97508
AGGGAGACATCCGTCGGAGA_TCCTCCTGCAGGATTCCTAC	0.680768	0.104533	-1.31725	0.26497	0.772314	0.937928	0.154885	0.190801	-0.585841	-0.349272	0.162805	0.191661	0.487883	-0.0446293	0.231579
AGGGAGACATCCGTCGGAGA_GGACTCGGATGACGTGCCCA	0.560688	0.417105	-0.536368	0.158794	0.509377	0.58843	0.32	0.364229	-0.89049	-0.0719992	0.0150624	0.229517	0.0128971	-1.9519	-0.0893397
AGGGAGACATCCGTCGGAGA_TGACCTGGCTGCACGCACTG	0.668181	0.696931	-0.53053	0.0968462	0.623237	0.681347	0.542686	0.431424	-0.669477	0.136415	0.357309	0.644706	0.135496	0.0419683	-0.390252
AGGGAGACATCCGTCGGAGA_CCATCGACTACGTGAACAAG	0.934739	0.69882	0.313694	0.394869	0.673477	0.967627	-0.0230543	0.171102	0.0754802	0.297514	0.355452	0.336622	0.39445	0.548267	0.328969
AGGGAGACATCCGTCGGAGA_AGAGTGTGAATGGAGAGTCG	0.179553	0.0336034	0.304829	0.150107	0.16112	0.303456	0.0497669	-0.138821	0.0828059	0.305838	-0.157042	-0.104298	-0.16962	-0.223267	0.355535
AGGGAGACATCCGTCGGAGA_CGACGCATGCACCATTAGCA	0.576643	0.550826	0.323394	0.0918651	0.254457	0.65973	-0.129916	-0.093729	-0.0118914	0.274378	0.230409	0.017492	0.221905	0.168291	0.091913
AGGGAGACATCCGTCGGAGA_CCAATGCTATTGAATACGCC	0.489997	1.00566	0.339517	0.382217	0.254621	0.594666	0.0235882	0.830355	0.310284	0.291167	0.743449	1.3272	0.318995	0.116547	-0.00370559
AGGGAGACATCCGTCGGAGA_CCAGGAAGAGGACGGCCAAG	0.966989	0.578418	0.158206	0.383821	0.821874	0.97971	-0.134284	0.670016	0.159263	0.460543	0.726934	0.470462	-0.176661	-0.188082	-0.119807
AGGGAGACATCCGTCGGAGA_GACGGTAAGGATCATCAGCG	0.554423	0.174615	0.385188	0.0137906	0.721322	0.270973	-0.191434	0.533914	0.22195	0.12082	0.553282	0.9945	-0.0621039	0.0698032	-0.0579288
AGGGAGACATCCGTCGGAGA_CAAGGCTGCCAAGTTCCGCG	0.142176	0.195853	0.415299	0.365011	0.236818	0.560359	0.469737	0.246824	0.215935	0.243721	0.693951	0.625536	0.110601	0.144392	0.0273105
AGGGAGACATCCGTCGGAGA_CGTCATGATCGCGCTCACCT	0.283772	0.224227	-0.0383775	0.0391644	0.113355	-0.139076	-0.169892	-0.0294495	0.223379	0.0319683	0.107454	0.223377	0.471117	0.174475	0.0306842
AGGGAGACATCCGTCGGAGA_ACACGGCGTAGGAAGGCTCG	0.653066	0.19459	-0.0381207	0.498049	0.371506	0.676402	0.0593594	0.19506	0.0227809	0.199773	0.128592	0.692474	0.457591	0.360909	0.249862
AGGGAGACATCCGTCGGAGA_TGCTCATTAACATCCGACGG	0.712288	-0.804888	0.00741833	-0.397646	0.472496	0.509648	-0.0792283	-0.696559	-0.0910327	-0.646075	-0.884556	-0.0974788	-0.445261	-0.195112	-0.0597328
AGGGAGACATCCGTCGGAGA_GGAGAACGACCATATCCGTG	0.268807	-1.08611	-0.306103	-0.219293	0.0943103	0.374276	0.0554799	-0.823276	-0.215245	-0.267791	-0.674867	-0.891236	-0.767467	-0.308304	-0.0747047
AGGGAGACATCCGTCGGAGA_TCGGGCAAGGACCTTCACAA	0.577839	-1.2994	-0.477093	-0.450372	0.28176	-0.133973	-0.222825	-0.252873	-0.598556	-0.440371	-0.577399	-0.424285	-1.22974	-0.8328	-0.153282
AGGGAGACATCCGTCGGAGA_CGATGGCAGCCCCTCACCCG	0.401694	0.00263907	-0.062237	-0.215529	0.43605	0.883317	0.0651967	-0.62955	-0.333699	-0.0592119	-0.286942	-0.0574461	0.548398	0.537973	0.334499
AGGGAGACATCCGTCGGAGA_CTTTACCGACCGCAACCGGG	0.228365	0.0308178	-0.0281466	0.268827	0.107086	0.652756	0.126531	0.122107	0.113827	0.0396752	0.107918	0.25063	0.304301	0.193482	0.110417
AGGGAGACATCCGTCGGAGA_GGCCTATGACTGGACCCCAG	0.95737	0.63523	0.276302	0.472349	0.471143	0.191121	0.0946789	0.31271	-0.0363258	0.0115699	0.465545	0.163314	0.371847	0.328535	0.223468
AGGGAGACATCCGTCGGAGA_GAATTCATCGTGTACCCGGA	-0.413472	-0.0428611	-0.320549	-0.16459	-0.206906	0.128634	-0.577676	-0.419595	-0.608613	-0.442624	-0.0473087	-0.208218	-0.126545	0.161715	-0.0219347
AGGGAGACATCCGTCGGAGA_GGAATTCATCGTGTACCCGG	-0.180342	-0.0608761	-0.343753	0.00878446	-0.256628	-0.209392	-0.0485416	-0.168966	-0.134039	-0.235383	-0.319306	-0.575382	-0.231715	-0.209955	-0.15433
AGGGAGACATCCGTCGGAGA_ACACCAGAGCGTAGGATCGG	0.56429	-0.0104645	0.146574	0.405243	0.670788	0.948548	0.136308	-0.167399	0.138314	-0.0741147	0.264369	0.612689	0.17146	0.191502	0.114992
AGGGAGACATCCGTCGGAGA_CAGAACGCCACAGAGCACGT	0.388134	0.0397196	-0.126832	0.0902205	-0.0184693	0.0121423	0.0858141	0.221077	-0.163468	-0.189062	0.180929	0.15656	0.49129	0.33377	0.243112
AGGGAGACATCCGTCGGAGA_CCATCAACAAGAGCCCCCAA	0.449451	0.197533	-0.0155026	0.15967	0.475515	0.739308	0.0424511	0.250649	-0.0240153	0.443348	0.106147	0.22193	0.342818	0.119767	-0.00520808
AGGGAGACATCCGTCGGAGA_CTGTGCAAGCCATCCCATGG	0.554915	0.1363	-0.209813	-0.283419	0.559872	0.386555	0.475189	-0.24857	-0.0782349	-0.0298979	-0.22968	0.305655	0.12513	0.308118	0.0548013
AGGGAGACATCCGTCGGAGA_CTATCAAAACCATTCGGGAA	0.549888	0.267077	0.376603	0.269946	0.567955	0.65917	0.187996	0.529838	0.278032	0.612734	0.532625	0.514955	0.334307	0.116965	0.0345426
AGGGAGACATCCGTCGGAGA_CAATCCTAAGCGATACTATG	0.723376	-0.0899175	0.0880153	0.0131837	0.420623	0.368033	0.082855	-0.149545	-0.0867402	0.0119563	0.485254	0.0626232	0.0827326	0.13324	0.0815815
AGGGAGACATCCGTCGGAGA_CATACTTTGAAGATCGTCAT	0.459877	0.553558	0.145399	0.326573	0.647087	1.08076	0.331739	0.379268	0.299186	0.276719	0.362354	1.55767	0.47131	0.146096	0.319403
AGGGAGACATCCGTCGGAGA_CGAGTCCTCGAGCAGCGACG	0.414723	0.241721	0.180762	-0.00892948	0.288451	0.321578	0.403839	0.00151674	-0.13797	-0.205528	0.19142	0.140615	-0.21807	0.0171906	0.150218
AGGGAGACATCCGTCGGAGA_CTGATGGCTGACGCGCTGCG	0.325607	0.417268	0.110712	0.305454	0.37283	0.577597	-0.138312	0.568982	0.321218	0.531023	0.535575	0.814764	0.320841	0.265447	0.208587
AGGGAGACATCCGTCGGAGA_CCCCCACAGGACTTACCTAG	1.71098	0.856494	0.830518	0.656036	1.4437	1.41639	1.09503	0.875415	0.816838	0.964091	1.08585	1.27356	0.226616	0.127004	-0.0847776
AGGGAGACATCCGTCGGAGA_CCAGAGCCCGGCATGCCACA	0.246487	0.0456684	0.0491225	0.337087	0.56757	0.230952	-0.129268	-0.00692778	0.2547	0.0697499	0.437617	0.655258	0.225295	-0.0687729	-0.116369
AGGGAGACATCCGTCGGAGA_CCTACAGGATCAGAGGCTCA	0.878711	0.525835	0.229128	0.5204	0.960661	0.875368	0.217034	0.596737	0.17899	-0.226811	0.610515	0.8467	0.257892	0.200556	0.0489129
AGGGAGACATCCGTCGGAGA_ATCCGGACAAGCCTTTCCTG	0.149689	0.192291	0.390743	0.239956	0.253254	0.631873	0.132882	-0.0755464	0.368615	0.380824	0.664439	0.930115	0.00244576	0.278484	0.0542273
AGGGAGACATCCGTCGGAGA_TCCCCAGGGGGAGATAATCG	0.514977	-1.12179	-0.529024	-1.38183	0.466661	0.8775	0.00333843	-2.21363	-0.634701	-1.96686	-1.97153	-1.24476	0.397906	0.188897	0.352032
AGGGAGACATCCGTCGGAGA_AGGCAATGAGATTTACCGCA	0.644143	-2.01963	-0.67807	-0.807546	0.259492	0.0664145	-0.00883861	-3.46805	-0.466921	-1.09115	-1.50652	-1.47884	-0.482662	-0.440678	-0.176618
AGGGAGACATCCGTCGGAGA_CTGAGCGTGAAGGACATCAG	0.266732	-0.65044	-1.00297	-1.29247	0.535438	0.183524	0.179417	-1.87278	-1.07012	-1.30133	-1.32301	-1.00446	-0.14154	0.278714	-0.055795
AGGGAGACATCCGTCGGAGA_AACGATACTCCGCCGGCACA	0.0272197	-1.35999	0.0442661	-0.50303	-0.138782	-0.242068	-0.298321	-2.98195	-0.270611	-0.513168	-1.1546	-1.93837	0.0509791	-0.0182678	-0.13643
AGGGAGACATCCGTCGGAGA_CCTGACAAGCGAGTATGACT	0.503474	-1.1008	0.162151	0.0896063	0.617292	-0.176972	0.428046	-1.16027	0.199561	0.155903	-1.46313	-1.07627	-0.538064	0.15703	0.0327854
AGGGAGACATCCGTCGGAGA_GCCGCTATGAGCTTGATACC	0.593116	-1.3797	-0.279638	-0.379524	0.18583	0.106408	-0.0360978	-3.06818	-0.346643	-0.54973	-2.83358	-1.96146	0.297799	0.293356	0.249627
AGGGAGACATCCGTCGGAGA_TAAGACACTGTACTTTGACG	-0.0883994	-3.44058	-1.14023	-2.15897	0.00657307	0.0933271	-0.152619	-3.52426	-0.984877	-1.76646	-4.37983	-4.3005	-2.72739	-2.0845	-1.62722
AGGGAGACATCCGTCGGAGA_GAAGAGCTACCGCTTCCACT	-0.194083	-1.02894	-0.441667	-0.472285	-0.206025	-0.413761	0.07205	-2.81755	-0.350179	-1.32592	-1.39781	-1.58357	-0.0141629	0.1651	0.130374
AGGGAGACATCCGTCGGAGA_GAATTCTATGTACACTACGT	-0.275802	-0.362674	-0.354972	-0.367851	0.0219272	-0.144235	-0.404887	-0.858587	-0.630034	-0.791768	-1.13281	-0.0167029	-1.2498	-0.872024	-0.407598
AGGGAGACATCCGTCGGAGA_AGATCTTACCCGGCTCACCA	0.16171	0.508935	0.600965	0.600924	0.33536	0.0203988	0.551349	0.644158	0.496008	0.683672	0.809733	0.366097	-0.0285664	0.175029	0.111967
AGGGAGACATCCGTCGGAGA_CGCCTGGAAAGTGCCAACTT	0.740147	0.130623	-0.0425502	-0.0821143	0.496014	0.443744	0.104456	0.268195	0.195384	-0.148049	0.518181	0.366458	-0.0606948	0.163724	0.160704
AGGGAGACATCCGTCGGAGA_AGGAAGCTGTGTTTACCTGG	-0.00687026	0.335841	0.172004	0.284691	0.0916484	0.0640473	0.208169	-0.144092	0.404536	0.424291	0.130259	0.234778	-0.032336	-0.246014	-0.0418701
AGGGAGACATCCGTCGGAGA_AAGGATGACAAGGACTTCAC	-0.0554904	-0.0932689	0.00868148	-0.542194	0.0638239	0.430923	0.00445325	0.102159	-0.0622828	-0.224617	0.339055	0.0210082	0.111813	0.0954563	0.0611077
AGGGAGACATCCGTCGGAGA_CAGGGTCATCCGCTTGGTAA	0.266099	0.264726	0.198123	0.283753	0.320246	0.432839	0.208684	0.31763	0.196303	0.0592036	0.0257859	0.474996	-0.192568	0.0808777	0.0685243
AGGGAGACATCCGTCGGAGA_TCCTCGGAGAACATGTCCAG	0.445146	0.0576699	0.040786	-0.506911	0.378698	0.973176	-0.117924	0.26458	0.0409084	-0.351726	0.269541	0.47948	0.446054	-0.130323	0.284689
AGGGAGACATCCGTCGGAGA_GAAATCTCCTTCTATGAGCT	-0.700745	-0.684865	-0.104426	-0.246358	-0.531294	-0.965972	0.395532	-0.822621	0.0526383	-0.223568	-0.733179	-0.391016	0.25704	0.122568	0.055667
AGGGAGACATCCGTCGGAGA_CCGGGAGGATAGGGAGCTAA	0.761055	0.409956	0.252692	0.602937	1.0027	0.991871	-0.024926	0.0029566	0.435128	0.734009	0.0405238	0.623964	-0.281742	0.053921	0.062459
AGGGAGACATCCGTCGGAGA_TGGAGTCTACCTGCATCGTG	0.793696	-0.383848	0.261374	0.58638	0.771075	0.905387	0.519061	-0.367301	0.22769	0.169773	-0.401729	-0.0245338	-0.457586	0.266511	0.129009
AGGGAGACATCCGTCGGAGA_ACCAGTCAGGGGGCCGATTG	0.858696	0.320112	0.487426	0.545819	0.747486	1.10554	0.148333	0.109119	0.211181	0.433315	-0.0878813	-0.110815	0.100839	0.213566	0.242187
AGGGAGACATCCGTCGGAGA_AGATGAAGGCTACATCAAGG	0.278709	-0.428115	0.145291	0.16305	0.417335	0.364135	-0.0752729	-0.205729	0.180233	0.107509	-0.0827597	0.0648214	0.407334	0.272142	0.278129
AGGGAGACATCCGTCGGAGA_TTACCAACCGGATGACACGG	0.263419	-0.0611563	0.393384	0.252314	0.407689	0.924399	0.25717	0.158974	-0.0666838	-0.00646478	0.103352	-0.10052	0.187313	0.20729	0.231764
AGGGAGACATCCGTCGGAGA_CAGGACTCATTCGAAGCAGC	0.553282	0.111581	-0.046229	0.142522	0.465888	0.436366	0.319785	-0.178558	0.0879043	0.389313	-0.491247	0.294913	0.448764	0.381957	0.0358813
AGGGAGACATCCGTCGGAGA_TGGGCACGTTGACCGGCCGG	0.441582	-0.103804	0.101197	0.402479	0.302994	0.0971219	0.0186327	-0.194417	0.0416086	0.375368	0.0132423	0.203457	0.446605	0.372054	0.188751
AGGGAGACATCCGTCGGAGA_GCTGGTGAACCACGGCTACG	0.135538	0.0507683	0.22169	0.500765	0.125891	0.561603	-0.176101	0.28858	0.150542	0.291677	0.299162	0.442953	0.149339	0.133942	0.0659226
AGGGAGACATCCGTCGGAGA_GTTCCCCAACACACTCCTGG	0.0442778	0.0286042	0.0214325	0.269403	-0.0450568	-0.304436	-0.197467	-0.387877	-0.0574082	-0.273199	0.707247	0.752234	0.254094	0.087376	0.266868
AGGGAGACATCCGTCGGAGA_GGTGAACCAGATGACGCACG	0.0191487	0.219211	0.125297	0.172588	0.256629	0.0974541	-0.00086594	0.291545	0.0784469	-0.16155	0.23935	0.436722	-0.135989	-0.142178	-0.0278992
AGGGAGACATCCGTCGGAGA_TGGCGCTGGAACTCGTTGCG	0.936884	0.628353	0.427555	0.292907	0.866964	0.806364	0.378569	0.439983	0.41154	0.680959	0.881036	0.543375	-0.037993	0.0441599	-0.200936
AGGGAGACATCCGTCGGAGA_GCCAAGAACTTGATTACTGG	0.916276	0.495625	0.605904	0.409785	0.822125	1.46802	0.465635	0.199144	0.444085	0.438183	0.628552	0.656549	0.239607	0.188981	0.0659914
AGGGAGACATCCGTCGGAGA_GCATCTGAGTGCCCAGAAAC	0.596149	0.709661	0.612263	0.244069	0.451713	0.653548	-0.193094	0.456023	0.278895	0.250339	0.993622	0.403493	0.489806	-0.0269334	0.312442
AGGGAGACATCCGTCGGAGA_TTACTAGGGAAAATTGTGGG	0.688957	0.557408	0.557384	0.640952	0.545549	0.12605	0.475679	0.309686	0.477287	0.159861	0.810366	0.881762	0.469087	0.276855	0.15407
AGGGAGACATCCGTCGGAGA_CCCAGGCGACTGCTTGACCA	0.573409	-0.0840297	0.351227	0.0411804	0.230721	-0.48887	0.0568981	-0.296543	-0.0315616	-0.163737	0.353015	-0.0903646	0.120898	0.196099	0.215753
AGGGAGACATCCGTCGGAGA_GGCTGCTTCGAGGGCGGCGC	0.577883	0.496518	0.270156	0.426946	0.197369	0.34506	-0.043342	0.340517	0.347848	0.237313	0.688254	0.675295	0.0435716	0.280328	0.0468878
AGGGAGACATCCGTCGGAGA_CCTACCTTTCTACTTAGAGG	0.71865	0.258577	0.145161	0.429392	0.562729	0.493883	-0.125219	0.212246	0.0855391	0.287423	0.739278	-0.599331	0.2449	0.367765	0.306737
AGGGAGACATCCGTCGGAGA_TGACAGAGATCCTCCGCGTA	0.456198	-0.612416	0.157055	-0.109307	0.262143	0.748471	-0.157224	-0.80522	0.117909	0.541598	-1.0229	-0.125293	-0.283654	0.182227	0.170886
AGGGAGACATCCGTCGGAGA_ATCTTCGAGAGCCCGGACGG	-0.262399	0.0189141	0.355636	0.210251	0.0800891	0.277229	0.285286	0.20064	0.437742	0.726407	0.387959	-0.62392	0.233472	0.384376	0.186087
AGGGAGACATCCGTCGGAGA_TGGTGATGTTCCCTACGCGG	0.595707	-0.549399	-0.10739	-0.386283	0.365927	0.363845	-0.0527109	-0.722852	0.088764	-0.409119	-0.487478	1.66379	-0.402699	-0.582658	-0.49505
AGGGAGACATCCGTCGGAGA_TGGTGGACAACCCGCACTCG	0.559673	0.232494	-0.0384965	0.105865	0.500376	0.737119	-0.107932	0.225472	0.193939	0.348103	0.365226	0.786569	0.233883	-0.00262128	0.193051
AGGGAGACATCCGTCGGAGA_TGCGCGCAAAAGCGCCACGA	-1.03558	0.106171	0.201825	0.252744	-0.794436	-1.02114	-0.0901046	-0.323074	0.0536176	0.489822	-8.88915e-05	0.282993	0.326002	0.0307604	-0.0720114
AGGGAGACATCCGTCGGAGA_AGTCGTCACACACGCGCAGC	0.105797	0.622988	0.100337	0.250816	0.364044	0.00282082	0.0455213	-0.0330237	0.109199	0.426132	0.663818	0.490742	0.559542	0.0532531	0.0533001
AGGGAGACATCCGTCGGAGA_TACAACGAGATGATCTACTG	0.550959	0.1329	0.276185	-0.172517	0.43248	0.767427	-0.109883	0.267786	0.415938	-0.378907	0.382747	-0.28666	0.116198	0.0149223	0.154746
AGGGAGACATCCGTCGGAGA_CTTCTTCGACCGGCACTCGG	0.233727	0.524368	0.464314	0.398568	0.320093	0.235424	0.343839	0.466069	0.369406	0.353962	0.344921	0.388328	0.126501	0.180475	0.188878
AGGGAGACATCCGTCGGAGA_GCGAGAACTCTCAACTCCAG	0.574903	-0.0234377	-0.104545	0.0446183	0.350703	0.0882592	0.297431	0.389834	-0.234348	-0.0696663	-0.418817	0.326462	0.512867	0.166957	0.201238
AGGGAGACATCCGTCGGAGA_GGACCCTAGGTTCGAAATCG	0.193882	0.315867	0.0139019	0.139038	0.118916	0.382949	-0.219414	0.40992	0.159619	-0.151389	0.208018	-0.130194	0.410993	0.203704	0.0763843
AGGGAGACATCCGTCGGAGA_TCAATGTGGGCGGCTTCAAG	0.384892	-0.00200621	0.207741	0.320442	0.198922	0.775235	0.0629839	0.0281754	0.260044	0.0962665	0.386182	-0.152039	0.456426	0.286184	0.197437
AGGGAGACATCCGTCGGAGA_CACCGGCAAGCTTCACGTCA	0.648448	0.449029	-0.152781	0.052148	0.010265	0.831312	0.00187088	-0.044666	0.094021	-0.532894	0.0647323	-0.186926	0.174301	0.256612	-0.0917517
AGGGAGACATCCGTCGGAGA_GGGGAAGCTGCATGTCATGG	0.576202	0.430358	0.265973	0.355539	0.929834	1.03854	-0.12842	0.234145	-0.0371266	0.466689	0.323132	1.18622	0.168352	0.275106	0.0857456
AGGGAGACATCCGTCGGAGA_CCCGGCACTCGGTAGGACTT	0.706097	0.143057	0.289273	0.308875	0.787895	0.732115	-0.33653	0.261809	0.00480427	0.0834387	0.439711	-0.0147221	0.459651	0.174206	0.0320127
AGGGAGACATCCGTCGGAGA_TGATTACAGTGTGGCCGATA	0.346427	0.306119	0.441972	0.128105	0.331408	0.299116	0.327057	-0.0456258	0.18323	0.155677	0.360332	0.729473	0.265544	0.159399	0.245422
AGGGAGACATCCGTCGGAGA_AGAAGTACTCGTTGTCCACG	0.0184917	0.0769354	-0.201717	-0.0417755	0.200427	-0.1425	-0.293156	0.0432852	0.0360525	0.0318907	0.0411343	0.306007	0.063246	0.168921	-0.0350818
AGGGAGACATCCGTCGGAGA_ACGCAGGAGCTGGAGAACGT	0.44823	-0.623971	-0.409101	-0.0616521	0.213897	-0.466091	-0.0819466	0.169008	-0.180562	-0.16331	-0.140312	-0.227982	-0.0670105	-0.0111915	-0.212799
AGGGAGACATCCGTCGGAGA_CTGCAGGAGATCCAGTACTG	0.850161	-0.216253	-0.140611	-0.0174595	0.368366	0.837826	-0.151604	-0.0843998	0.206569	-0.0953339	0.100424	-0.0029629	0.149308	0.0563716	0.0833613
AGGGAGACATCCGTCGGAGA_TCATTCTCCGTCGTGTTCCA	0.0919517	0.203494	-0.0629323	0.307952	0.200311	0.208355	0.334986	0.323015	0.286031	0.383737	0.382641	0.671812	0.260175	0.131528	-0.0516739
AGGGAGACATCCGTCGGAGA_AAGCCTGTGCGACGACTACG	0.115734	0.398157	0.0527108	0.38043	-0.0226174	-0.28546	-0.0268711	0.475938	0.131888	0.0776631	0.0750003	0.493186	0.330825	0.172276	0.199366
AGGGAGACATCCGTCGGAGA_GCTGGCGCTCAACACCGTGG	0.217231	-0.280355	-0.0466991	-0.45271	0.261817	0.286178	-0.0217253	-0.154038	-0.0662926	-0.104402	0.286059	0.294626	0.746675	0.230284	-0.0361578
AGGGAGACATCCGTCGGAGA_CGTCCCGGTCCAGAAAGAAG	0.790209	0.120054	0.297379	0.521369	0.326072	0.730161	0.404836	-0.00202465	0.151921	-0.00736145	0.217146	0.603386	0.477515	0.116068	0.212256
AGGGAGACATCCGTCGGAGA_CGTGACCCGGCGCTGCACGG	-0.336125	0.331927	-0.146528	0.266272	-0.0164074	-0.175196	0.0469656	0.136437	0.0133738	0.0862853	0.243925	-0.231967	0.378371	0.166992	0.00562963
AGGGAGACATCCGTCGGAGA_GCTACATCCTGGATTACCTG	0.419909	0.251673	0.060268	0.215579	0.524939	0.599691	-0.0211449	0.35391	0.282957	0.0322516	0.612952	0.032278	0.402367	0.311329	0.160948
AGGGAGACATCCGTCGGAGA_GCGGGAAGATGCCCACCAAG	0.612473	0.0810116	0.147116	0.49081	0.186368	0.296644	-0.340982	-0.0720958	-0.19811	0.0227803	0.690154	0.972897	0.14923	-0.111204	-0.235188
AGGGAGACATCCGTCGGAGA_GAAGCTCTATACAACCTCAC	0.0464657	-0.124949	-0.131603	-0.114219	-0.0985945	-0.0306077	-0.0261717	0.40374	-0.23777	-0.115732	-0.0209134	0.366483	0.303084	0.234391	-0.0825842
AGGGAGACATCCGTCGGAGA_ATGCTAGGCGCCATGTTCAG	0.305107	0.130406	0.317455	0.527487	0.0558787	0.519849	-0.112437	0.227866	0.141723	0.112068	0.357653	0.625041	0.0804245	0.207008	-0.0243882
AGGGAGACATCCGTCGGAGA_TTCTAAGTACTCCAACCCAG	0.0356169	-0.21862	-0.0585196	-0.0882349	-0.162878	0.0475061	0.201683	-0.216125	0.0700194	-0.064515	0.359577	-0.158314	0.269454	0.398989	-0.189515
AGGGAGACATCCGTCGGAGA_TTCCTTAAAATCCAACGGTA	-0.0527438	0.146846	-0.0805787	-0.0801085	0.323467	-0.23505	-0.412895	-0.22068	0.233938	0.530906	0.575408	0.128807	0.133789	-0.132415	-0.0112459
AGGGAGACATCCGTCGGAGA_GCAACTAACCATCACCACTA	0.130258	0.10107	-0.145121	-0.116008	-0.0587426	0.345441	0.208201	0.355463	0.180718	-0.0163384	-0.31188	0.0986163	0.362397	-0.0408541	-0.091805
AGGGAGACATCCGTCGGAGA_TTCTCGCCCTCTAGTCCCCG	0.122502	0.190627	0.103721	0.323832	0.191774	-0.0474684	-0.0339971	0.475998	-0.221608	0.210435	0.151164	0.589557	0.265062	0.106362	0.0632675
AGGGAGACATCCGTCGGAGA_GGTACGTGCTGGATTATCTG	1.02741	0.340142	0.0365873	-0.0885767	0.334158	0.00555123	0.156599	0.660437	-0.0570174	-0.27861	0.695881	1.43986	0.216338	0.319919	0.000995015
AGGGAGACATCCGTCGGAGA_TCGCCCTCTAGTCCCCGTGG	0.102766	0.168342	0.0739447	0.337796	0.168356	0.516222	-0.0352766	0.627161	0.0191329	0.592077	0.410955	0.550847	0.338546	0.040286	0.0321769
AGGGAGACATCCGTCGGAGA_CATTCTGTAAGAGCGAAATG	0.522492	0.414659	0.146869	0.245654	0.60959	0.741386	0.0465256	0.11771	0.414659	0.293536	0.230092	0.0898178	-0.456914	-0.0380034	-0.333057
AGGGAGACATCCGTCGGAGA_TTTCTGAACGAATTGTACAG	-0.125251	0.431499	0.236973	0.315221	-0.337343	-0.291497	-0.130611	0.208623	0.164495	0.569895	0.385456	0.370209	0.392647	0.337202	0.55354
AGGGAGACATCCGTCGGAGA_ACAAGAATCATCCTGTACGA	0.134045	-0.0197885	0.0895164	-0.183818	0.370664	0.124242	-0.095246	0.303466	0.421615	0.130296	0.422184	0.00420334	0.157594	0.131124	-0.285473
AGGGAGACATCCGTCGGAGA_CTACAGTGTTCAAGGTCACA	0.368404	-0.634324	0.22148	-0.457777	0.302754	0.637349	0.220828	-0.742684	0.186562	-0.452145	-0.0847886	-0.391295	-0.160199	0.247519	-0.191109
AGGGAGACATCCGTCGGAGA_GGATGGGTCATGCATCAATG	0.440767	-0.558981	-0.111338	-0.896418	0.371084	0.690599	0.10614	-0.744393	0.00777004	-0.990744	-0.0913435	0.240804	0.00481033	0.349544	-0.304494
AGGGAGACATCCGTCGGAGA_TGAGAAGGTGACTTACGGTG	0.304937	-0.455305	0.0361287	-1.13289	0.256929	0.306314	0.0737906	-0.654137	0.120311	-1.11231	-0.726189	-0.329279	0.303947	0.190582	-0.0267874
AGGGAGACATCCGTCGGAGA_GTGCGGATACAGTTCAAGCA	0.0505345	0.378382	-0.19666	0.0476269	0.256658	0.161669	-0.284946	0.667126	-0.253224	0.0386059	0.461253	0.96112	0.00266399	-0.354998	-0.18104
AGGGAGACATCCGTCGGAGA_CCATCCCCACTCACAAGTGT	0.819017	0.259516	-0.47916	-0.132477	0.787032	0.77891	0.292612	0.81495	-0.2037	-0.0434761	0.304854	0.00615828	0.143931	-0.236788	-0.0752635
AGGGAGACATCCGTCGGAGA_CAAACCTCTCCGCATCATTG	0.115737	0.375615	-0.281666	-0.272312	0.367753	0.540555	-0.0323089	0.579698	-0.248618	-0.0928903	0.653313	0.950821	0.687401	-0.0323353	0.194101
AGGGAGACATCCGTCGGAGA_TAAAGTGTTTCTCATATCTG	0.101035	0.340589	0.218028	0.266803	0.287984	0.374447	0.0282853	0.19568	0.163607	0.105046	0.076592	0.543135	-0.240129	0.107168	0.232333
AGGGAGACATCCGTCGGAGA_GTGTGAGCAAAGTCGGTCTA	0.679924	0.48074	0.297832	0.475037	0.497925	0.68669	0.401014	0.469395	0.279575	0.59396	0.989926	0.541928	0.431083	0.233812	0.122574
AGGGAGACATCCGTCGGAGA_CACCTACAATCTAACCGAAG	0.901675	0.651581	0.481269	0.351796	0.901458	1.43135	0.383992	0.538673	0.437441	0.458546	0.496588	1.21461	0.462094	0.0948674	0.013795
AGGGAGACATCCGTCGGAGA_AATACTGAACCAAATTGCTG	0.118707	-0.00928998	0.170131	-0.00124739	-0.398525	-0.153585	0.193507	0.143366	0.108481	0.0999908	0.469738	-0.0373313	0.44439	0.317405	0.376193
AGGGAGACATCCGTCGGAGA_CGAAGCGGAGGCGCTTCATG	-0.0408525	0.0589202	-0.0712067	0.122838	-0.291494	-0.449939	0.17255	0.12071	0.362019	0.250765	0.511294	0.757849	0.246237	0.151504	0.211589
AGGGAGACATCCGTCGGAGA_GCACCGAGATCTGGTCGTTG	0.664743	0.233182	0.173189	-0.209207	0.725259	0.643456	-0.0667328	0.67421	0.317431	0.0282346	0.498332	0.112154	0.16794	0.105437	0.167406
AGGGAGACATCCGTCGGAGA_CATTGGTGGGAAAAAGCGCG	0.129812	0.613041	0.23367	0.0996889	0.237163	0.289695	0.097734	0.197603	0.140832	0.406167	0.513563	1.17623	0.548272	0.315513	0.205097
AGGGAGACATCCGTCGGAGA_GCTGATGAGGTTAATTTGCA	0.326669	-0.259155	0.159782	0.1031	0.200985	-0.0217955	0.133091	0.731119	0.330767	0.0967967	0.583078	0.374809	0.66943	-0.103788	0.00157184
AGGGAGACATCCGTCGGAGA_AGAGTGTCTGACTGGAATCG	-0.0988427	0.0764933	0.0950959	0.0630072	-0.0189044	-0.452309	-0.00912539	0.422609	0.0674705	0.180711	0.147733	0.349497	0.251268	0.385785	0.0886552
AGGGAGACATCCGTCGGAGA_GGGGTGTCCTTATTGACCAC	1.08955	0.485426	0.527564	0.551075	0.523387	0.998481	0.296549	0.502215	0.35849	0.881982	0.373643	0.593404	-0.0525379	0.17398	-0.059035
AGGGAGACATCCGTCGGAGA_CAGGTACTGGGTGCGCCTGG	0.709891	0.292066	0.375827	0.332633	0.9242	1.24318	0.176783	0.478601	0.377031	0.715368	0.440399	0.697665	0.0667202	0.245208	0.186076
AGGGAGACATCCGTCGGAGA_TGTCCTTATTGACCACAGGT	0.526868	0.448292	0.392228	0.415363	0.361143	0.307741	0.276825	0.155674	0.221733	0.395414	0.316161	0.543423	0.138618	-0.102464	-0.338374
AGGGAGACATCCGTCGGAGA_GGACATCATGCTGTTGCGCC	0.161278	0.552945	0.193295	0.619041	0.0442252	0.537898	0.44941	0.810228	0.247143	0.682459	1.03479	0.543803	0.651921	0.019598	0.107686
AGGGAGACATCCGTCGGAGA_ACCACCAGCTGCCACATCCT	0.795177	0.164333	0.138715	0.16256	0.764104	0.684131	0.000468148	-0.250453	0.00428514	0.120034	0.196746	-0.646635	-0.20805	0.304145	0.0360438
AGGGAGACATCCGTCGGAGA_GGTCCTTATCCATCCACTGT	-0.14366	-0.028037	-0.0996681	-0.0703285	-0.0152255	-0.178605	-0.293125	-0.36068	-0.376973	-0.433878	0.433598	0.0518375	-0.143704	0.314858	0.114025
AGGGAGACATCCGTCGGAGA_GGCCAGCAACTACTCTGTGG	0.685131	0.0931642	0.272942	0.0964187	0.664114	0.431094	-0.0735133	0.331795	0.0915877	0.371988	0.134507	0.467167	0.218692	0.248266	0.409217
AGGGAGACATCCGTCGGAGA_GGCACTGTCACCAGTCCCCG	-1.75544	-0.313171	-0.246263	-0.166247	-1.44831	-1.65406	-0.501498	-0.577399	-0.296383	-0.110745	0.246723	-0.251215	0.519936	0.226262	0.233246
AGGGAGACATCCGTCGGAGA_TGTGGCGGTGTCCTTGTAGG	0.552757	0.100539	0.100085	0.11787	0.698333	0.53379	0.173343	0.537547	0.334668	-0.0340703	0.0860326	1.33951	0.144993	0.0530695	0.192946
AGGGAGACATCCGTCGGAGA_AAGAGGAGTACAGTGCAATG	0.522306	0.477571	-0.306173	-1.10738	0.203835	-0.0689686	-0.138458	0.111197	-0.341607	-1.21297	0.244125	0.149842	0.158154	-0.0193783	0.000207908
AGGGAGACATCCGTCGGAGA_TTGGATATTCTCGACACAGC	0.0925479	0.267711	0.227301	0.0591421	-0.0370721	-0.275114	0.0838367	0.199849	-0.0610899	-0.184534	0.788437	0.467508	0.106028	-0.663979	-0.799568
AGGGAGACATCCGTCGGAGA_CAGTACATGAGGACTGGGGA	0.465628	0.554639	0.280173	-0.203467	0.671966	1.23388	-0.00241896	0.482671	0.117557	-0.0560265	0.778242	0.583931	0.429557	0.0181172	0.254718
AGGGAGACATCCGTCGGAGA_CAGCTGCTGAAAGACATAGA	0.116732	0.162786	0.0825022	0.162977	0.729214	0.458535	0.134877	0.436739	0.235977	0.119068	0.65742	0.349215	-0.0066772	0.0724407	0.143093
AGGGAGACATCCGTCGGAGA_AAAGACATAGATGGTTATGG	0.0508334	-0.0736386	-0.133841	-0.295564	-0.403215	-0.460648	0.304121	-0.0958664	0.088295	-0.190856	0.148785	0.21389	0.232728	0.00931204	0.0741865
AGGGAGACATCCGTCGGAGA_AGTTGAAAACAATGAAAGCA	0.423679	0.241197	0.202423	0.169307	0.230739	0.0838894	0.383158	0.478231	0.352507	0.819327	0.703636	0.398489	-0.252488	0.0137003	-0.135121
AGGGAGACATCCGTCGGAGA_AGCTGTCATGGGCTGATCCT	0.485032	0.0482212	0.441427	0.433411	0.433877	0.334105	0.213031	0.468845	0.289634	0.360534	0.881716	0.276	0.320312	-0.0745931	0.275185
AGGGAGACATCCGTCGGAGA_TGCAGTGACCAGGTAATCTG	0.757627	0.230419	0.5095	0.256775	0.758208	1.09363	0.118854	-0.254058	0.347462	0.324041	0.413499	0.262182	0.0546785	0.124214	0.0217565
AGGGAGACATCCGTCGGAGA_TAAAGATGGATACATTTCGC	-0.0508425	0.0856711	0.306062	0.3427	0.210464	0.254678	0.224707	0.183169	0.182744	-0.0246018	0.242499	0.388552	-0.214098	0.0258833	-0.0970369
AGGGAGACATCCGTCGGAGA_TGGAACTGGTGCCGTAGGCA	0.416011	0.262391	0.274611	0.375703	0.273667	0.540198	0.223349	0.682295	0.346951	0.213404	0.156867	0.206202	0.0297673	0.304076	0.141502
AGGGAGACATCCGTCGGAGA_GTTGCATTGGACAAACTGAA	0.493157	0.45785	0.316924	0.206479	0.295307	-0.0425641	0.325374	0.362044	0.253633	0.5695	0.189932	0.912234	0.213514	0.111683	0.0420486
AGGGAGACATCCGTCGGAGA_GGAGAACATGGTGATTCTAG	0.661117	-0.170974	0.145069	-0.293511	0.525219	0.301859	0.0270323	0.244077	0.101951	0.0800981	0.0631411	0.25998	0.129088	-0.0291899	0.0964677
AGGGAGACATCCGTCGGAGA_CCAATACAGAATACTCCACC	1.19917	0.149751	0.147158	0.363066	0.798767	0.871271	0.265984	-0.0339269	0.194603	0.035008	0.225647	0.555615	0.585373	0.378994	0.222996
AGGGAGACATCCGTCGGAGA_TCCAGGTGGCTGCGCCAAGG	0.717755	0.460086	0.221225	0.432701	0.436783	0.804882	0.143069	0.0873265	0.238626	0.300038	0.290974	0.762643	0.279517	0.122468	0.128275
AGGGAGACATCCGTCGGAGA_GTGCACAAAGACATCCACTG	0.389458	-0.126533	0.211357	0.0614458	0.584037	0.702271	-0.255793	-0.339111	0.207427	-0.15467	0.263422	0.216293	0.317959	0.201376	0.0728876
AGGGAGACATCCGTCGGAGA_CCTAAAAGAAGGAGAACCAG	0.658574	0.575636	0.0472858	-0.034717	0.491584	0.746283	-0.048797	0.269338	0.252396	0.265694	0.556708	-0.941714	0.291374	0.0716589	0.0492177
AGGGAGACATCCGTCGGAGA_CTGTCAGAGCATCATGCACA	0.610039	0.414537	0.509103	0.585397	0.0470125	0.837374	-0.0635106	0.407394	0.0405527	0.690444	0.959981	0.729771	-0.0398005	0.251655	0.160453
AGGGAGACATCCGTCGGAGA_CAAAGGCCTTGAGTCAATAC	-0.194367	0.432394	-0.0518051	-0.245558	0.296464	0.702825	0.00877553	0.283584	-0.0416675	-0.397718	0.250197	0.507205	0.000610295	0.167161	-0.220094
AGGGAGACATCCGTCGGAGA_TAAGTAATCATCTGACTCTG	0.340653	0.272136	0.257035	0.155066	0.134083	0.752975	0.133317	0.470989	0.322063	0.415781	0.0368313	0.744308	0.0652093	0.0901712	0.0115305
AGGGAGACATCCGTCGGAGA_CACAACAGGTCTCTGGCCTA	0.910813	0.292272	0.279819	0.390608	0.753687	0.768468	-0.0524457	0.638121	0.368684	0.252343	0.746858	0.599872	0.720081	0.372346	0.196041
AGGGAGACATCCGTCGGAGA_CTTTACAATGAAGTCGATTG	0.568272	0.327861	0.288138	-0.0318466	0.259977	-0.0516061	0.28122	0.609438	0.0854177	0.841968	0.560922	0.569817	0.303852	0.216259	0.216024
AGGGAGACATCCGTCGGAGA_TTACAAGACTAGCTTATGTG	0.288296	0.129913	0.0911962	0.302192	0.696634	0.356974	-0.139438	0.340992	0.121004	0.444726	0.484191	0.50088	0.112566	0.145748	0.0987476
AGGGAGACATCCGTCGGAGA_AGCTTAGGGGCTCATATCAG	0.0418242	-0.0650471	0.0985685	0.144855	-0.199038	0.468639	0.268333	0.025825	-0.0535736	0.00351802	0.52639	0.69324	0.0409344	0.276663	0.14486
AGGGAGACATCCGTCGGAGA_GAGAGCAGTTCACTTGTTCA	0.200323	0.195652	0.355287	0.472456	0.119549	0.474425	-0.279007	0.535302	0.311957	0.537036	0.634731	1.09515	0.16572	0.511876	0.0572598
AGGGAGACATCCGTCGGAGA_GAGTATATACCCATCTTCAG	-0.29445	-0.483696	0.0411032	-0.27383	0.0983986	-0.392592	0.26536	0.167594	0.095552	-0.275287	-0.600868	0.0131879	0.499823	0.203539	0.0758068
AGGGAGACATCCGTCGGAGA_ATGAAGTGAATCCTGAGGTG	0.0818636	-0.231846	-0.0226686	-0.360814	0.409286	0.199485	0.27401	-0.59753	0.194513	0.176215	-0.163805	0.041519	0.31523	0.235402	0.133747
AGGGAGACATCCGTCGGAGA_ATGGCCAAATATGATCTCCC	0.224721	-0.182181	0.205753	0.00366593	0.0673694	0.156943	0.142643	-0.110379	0.0850911	0.155482	0.685588	0.330777	0.121765	0.103894	-0.274169
AGGGAGACATCCGTCGGAGA_GCAATCTGGTAACAATGAAG	0.0607202	-0.1926	0.0149032	-0.204481	0.0208507	-0.094574	0.4958	-0.543923	0.284869	-0.237148	-0.0246302	-0.244441	-0.232801	0.0693037	0.0227889
AGGGAGACATCCGTCGGAGA_GCAGGAGCAATGGAAAATTG	0.37159	0.277396	-0.0767049	0.0210157	0.357755	0.433606	0.260849	0.503124	0.105568	0.781025	0.595588	0.700722	0.29338	0.374453	0.227772
AGGGAGACATCCGTCGGAGA_AATATCATTCTTCATAGCAC	-0.0781973	-0.439603	-0.413064	-0.029413	-0.6875	-0.380698	-0.25938	-0.682678	-0.110833	-0.198386	0.412321	-0.641344	-0.0288513	0.134545	-0.0216584
AGGGAGACATCCGTCGGAGA_GCTGAGCGCCAGGCACCCGG	-0.267682	-2.76143	-1.37177	-1.69354	-0.392742	-0.652993	-0.312455	-3.33133	-1.19658	-2.42927	-2.72917	-2.98095	-0.207274	-0.10204	0.033193
AGGGAGACATCCGTCGGAGA_CCCCGCAGGAAGTCAAAGCG	0.780784	-0.938474	-0.333832	-0.911991	0.710952	1.15453	0.0374397	-1.83852	-0.762381	-1.37387	-0.936277	-2.09968	0.361664	0.186026	0.163577
AGGGAGACATCCGTCGGAGA_GACGAGGAGCTGAGCAAGCT	0.654087	-2.69552	-0.430449	-1.12781	0.741872	0.655129	0.00457462	-3.32793	-0.499333	-2.34011	-3.11987	-2.4225	-0.0780869	0.015065	0.0410404
AGGGAGACATCCGTCGGAGA_AGGAGAATTACACATATCTC	0.461814	-0.335885	-0.142842	-0.517515	0.184275	0.638947	-0.0330672	0.0952202	0.156942	0.00558285	0.0762394	-0.149627	0.206173	0.210403	0.299207
AGGGAGACATCCGTCGGAGA_ACAGCAGATTCAGATACCCC	0.403639	0.273984	-0.416802	-0.0288195	0.787866	0.71088	0.114095	-0.0347295	0.108181	0.107725	-0.858879	0.22637	-0.182953	-0.278484	-0.227302
AGGGAGACATCCGTCGGAGA_CAACACCTGTAAAATGAGGG	0.796689	0.324948	0.400151	0.482794	0.735695	0.543362	0.30903	0.304268	0.234353	0.23288	0.666032	0.407594	0.0616279	0.100313	-0.293766
AGGGAGACATCCGTCGGAGA_AGCTTGGAACCAGTGACGGG	-0.00322152	0.371307	0.345769	0.20254	0.198808	-0.0104705	0.115999	0.43082	0.122485	0.145255	0.269344	-0.158071	0.540402	0.0467463	0.233421
AGGGAGACATCCGTCGGAGA_TTCCTGCGCTCAGTAACCTG	0.537188	-0.128263	0.299279	-0.186159	0.377676	0.720777	0.273449	-0.192771	0.133042	0.260456	0.239531	-0.0340584	0.479657	0.257109	0.114057
AGGGAGACATCCGTCGGAGA_ACTACTACGATACTTATGAA	-0.137965	0.130089	-0.152949	0.133052	0.548439	0.201572	0.111515	0.24505	-0.134282	0.0841055	0.530427	-0.0393144	0.386184	0.283838	0.275772
AGGGAGACATCCGTCGGAGA_GGACTCTGGGAATATAACAG	0.0376514	0.364394	0.249222	0.233233	0.422947	0.550875	0.469126	0.173002	0.100011	-0.0167935	0.570763	0.262438	0.126537	0.0269858	-0.0733167
AGGGAGACATCCGTCGGAGA_CAGTGACTGTACGCACGATG	0.653011	0.114473	0.285804	0.267024	0.0377501	0.535301	0.161611	0.442856	0.296164	-0.367461	1.01804	-0.0184827	0.177744	0.460095	-0.0465453
AGGGAGACATCCGTCGGAGA_TGGTCGCAAGTGTGCGACAA	-0.0875731	0.0442108	0.0648193	-0.210583	-0.112581	0.252868	-0.142362	0.125051	0.176928	0.190068	0.0112468	0.30718	6.3761e-05	0.0443509	-0.00769532
AGGGAGACATCCGTCGGAGA_ACAGTGCCAAGTACGGCCAA	-0.196587	-0.171416	-0.207675	-0.178764	0.109763	0.00365345	-0.0139415	-0.0223341	-0.00410521	0.0634477	-0.0184925	0.13324	0.47086	0.206605	0.0662358
AGGGAGACATCCGTCGGAGA_AGTGCTCATGAACCGCCAGT	-0.168245	-0.0795958	-0.283713	-0.326892	-0.429786	-0.46882	-0.0970543	0.0500712	0.0228964	-0.315101	0.231068	-0.285509	0.422615	0.187769	-0.0502958
AGGGAGACATCCGTCGGAGA_AGATGAGGGACCCTAAGTCT	0.0924785	-0.192019	-0.0548983	-0.576672	0.394852	0.157525	-0.0530018	-0.0466563	-0.122716	-0.217956	-0.0479056	-0.57705	0.0361808	-0.0593991	0.126766
AGGGAGACATCCGTCGGAGA_CTGAGCAAGATGATCTATGG	0.872108	0.512336	0.161741	0.12334	0.402623	0.87944	0.405481	-0.146873	0.144368	-0.189742	0.27971	-0.0748485	0.193044	0.270492	0.31417
AGGGAGACATCCGTCGGAGA_GACAGTTGGACACACCAGAG	0.148839	0.349776	0.104209	0.381566	0.447143	0.415058	0.216318	0.328688	0.210743	0.263147	0.371304	0.402137	-0.213341	0.162491	-0.00789341
AGGGAGACATCCGTCGGAGA_GCGAACCACACGTCGTCCAC	0.560943	0.0823469	0.0467727	-0.129305	0.230687	-0.21658	-0.1971	-0.332915	-0.0376146	0.183866	-0.607405	-0.136042	0.0133582	0.0408126	-0.107382
AGGGAGACATCCGTCGGAGA_GACATGGCTTCAGGGGATGC	0.593559	0.498719	0.195348	0.0838837	0.336227	0.803815	0.309885	0.252717	0.0835228	-0.406457	0.340903	0.667108	0.238208	0.207327	0.229341
AGGGAGACATCCGTCGGAGA_CGAGTGGAAAAAAGGCTGTG	0.689742	0.783952	0.262415	0.440011	0.428583	0.618409	0.592067	0.745231	0.283053	0.728909	0.514792	0.977379	0.273427	0.189135	0.0396315
AGGGAGACATCCGTCGGAGA_AGGGCAGAGACCTGTCCGAG	0.723062	0.16699	0.228681	0.506392	0.803866	0.414129	-0.203643	0.701493	0.0984705	0.271744	0.0418279	0.480669	0.322249	0.193744	0.140684
AGGGAGACATCCGTCGGAGA_CATCTACGAGAACACACGTG	0.809335	0.320948	0.0402635	0.183333	0.543937	0.672316	0.486846	0.363211	0.112031	-0.101597	0.581348	0.558338	0.053735	0.148954	-0.198688
AGGGAGACATCCGTCGGAGA_GCTAAGAAACTCCACGATGG	0.0948664	-0.0394821	0.162832	-0.141182	0.274017	-0.013666	0.248823	0.327171	0.00883109	-0.129076	0.255334	0.298623	-0.35769	0.00595199	-0.00579675
AGGGAGACATCCGTCGGAGA_AACACACGTGAGGGCTACAC	0.459278	0.0571774	-0.00216914	-0.0378321	0.1628	0.442641	0.0828481	0.118819	-0.0859709	-0.171389	-0.0557042	0.173901	0.044965	-0.162637	-0.321834
AGGGAGACATCCGTCGGAGA_CAGTCGCTGTGACTTGGCCC	0.576062	0.34871	0.10818	0.0167916	0.615773	0.629683	-0.46539	0.0390786	0.0122961	0.469926	-0.194125	-0.229217	0.329517	0.289222	-0.158809
AGGGAGACATCCGTCGGAGA_CCTCATCAGTCGCTGTGACT	0.635643	0.355455	0.0112668	-0.24449	-0.00189254	0.950408	0.261214	-0.106178	-0.0319211	-0.320334	-0.241728	0.0555566	0.203284	0.0326891	-0.308136
AGGGAGACATCCGTCGGAGA_AAGATAAATGAAAATGCAGA	0.0149614	0.325614	0.216733	0.244884	-0.179837	-0.450662	0.0782917	0.414437	0.132882	0.372374	0.349252	0.093619	-0.0674266	-0.0146784	0.00574472
AGGGAGACATCCGTCGGAGA_TGGAGATCAAACCCGCAATC	0.606642	-0.0939887	0.0182913	-0.370168	0.409632	0.790224	0.31912	0.252998	0.171599	0.0135626	0.182038	0.431468	0.137553	0.21709	0.162562
AGGGAGACATCCGTCGGAGA_ACTGTCTCTGGTAGAGATGG	-0.0564803	-0.253389	0.145369	-0.242386	0.258384	0.339701	0.42709	0.0611105	0.182367	0.203146	-0.283993	1.04439	0.0673429	0.320938	0.0349289
AGGGAGACATCCGTCGGAGA_ACATCCTAGTCAACTCCCGT	0.349489	-0.595868	0.000739521	-0.369765	0.311354	0.309731	0.256023	-0.132879	0.0234367	-0.468743	-0.163507	-0.221662	0.0965389	0.0716505	-0.248706
AGGGAGACATCCGTCGGAGA_CAGCATTTGCATGGAACACA	0.738004	0.25986	0.288496	0.560069	0.584899	0.851798	-0.222577	0.612299	0.242111	0.494619	0.696827	0.444585	0.187575	0.0429768	0.181487
AGGGAGACATCCGTCGGAGA_CGGGGCCTTCTACAGTGACG	0.29497	0.269489	0.196006	0.0983922	0.634087	0.568122	0.129001	0.134144	0.042981	-0.159164	0.564407	0.318017	0.487305	0.242174	0.285467
AGGGAGACATCCGTCGGAGA_TACGGGGCCTTCTACAGTGA	0.783494	0.263828	0.192005	0.119952	0.525914	0.65649	0.0369139	-0.24453	0.31484	0.187029	0.506542	0.440079	0.0492277	-0.0482655	0.0625639
AGGGAGACATCCGTCGGAGA_CCAGAGAATTCGGTCAACAG	0.677855	0.119038	0.086967	0.184612	0.171344	0.787737	0.238629	0.471491	0.198932	0.112939	0.256592	0.405299	0.213497	0.242952	0.172501
AGGGAGACATCCGTCGGAGA_ACCAAGAATACTCACATGTG	1.08127	0.726077	0.576885	0.615794	1.03198	0.82441	0.925756	1.05942	0.684246	0.763193	0.675104	0.292979	0.0971599	0.204214	0.1099
AGGGAGACATCCGTCGGAGA_TTTAGTGCTTTCACAGTCTA	-0.508138	0.271111	0.0761124	0.430391	-0.0713943	-0.156537	-0.0463353	0.492486	0.49697	-0.0198076	0.394249	0.604884	-0.0371102	0.489786	0.0866891
AGGGAGACATCCGTCGGAGA_GGTGCTTTCCCAAGACTGTG	-0.0182547	0.0766572	-0.0976947	0.290492	0.0926943	-0.330251	0.1318	0.244164	-0.130306	0.245778	0.530356	0.911834	-0.0918431	0.303629	0.137195
AGGGAGACATCCGTCGGAGA_GAACCACAACCTCGCAGACA	0.220743	0.0575873	0.199876	0.0522806	0.159186	0.467959	0.211639	-0.206633	0.0668627	0.0109191	0.043083	0.456219	0.146501	-0.216941	-0.0432235
AGGGAGACATCCGTCGGAGA_ATTTCGGTAGCATCTTGAAG	-0.268429	0.0327	0.249303	0.205361	0.166201	0.292383	0.394663	0.304919	0.224937	0.184369	0.185609	0.168529	0.270333	0.207722	0.346278
AGGGAGACATCCGTCGGAGA_GATGAACTACTTACATGATG	0.739535	0.228263	0.721695	0.54366	0.551294	0.210717	0.440581	0.701072	0.364589	0.404623	0.616739	0.169413	0.161847	0.334635	0.313979
AGGGAGACATCCGTCGGAGA_GGACCAGCTAACCACCATAG	0.53059	-0.0139195	0.249276	0.222215	0.41521	0.309059	0.108766	0.126522	0.392345	-0.187775	0.614244	0.504253	0.150073	0.017248	0.130788
AGGGAGACATCCGTCGGAGA_CACTTACCCTTCATCTCCCG	1.29158	0.648516	0.67145	0.774662	1.2741	1.10182	1.00785	1.65819	0.847575	1.43537	0.824006	1.28742	0.29365	0.368097	-0.155068
AGGGAGACATCCGTCGGAGA_CTACTGCCAGAGAACCCTGA	0.660369	-2.23872	-0.711228	-0.121233	0.570172	0.923619	0.331891	-2.64194	-0.487753	-0.0309287	-2.82021	-2.42704	-1.66516	-0.719357	0.0822477
AGGGAGACATCCGTCGGAGA_ATCCAGACCATGATCACACA	0.660379	-1.41766	-0.158472	-0.122864	0.563145	0.915629	0.342246	-2.1566	-0.213893	0.0629641	-2.20208	-1.81637	-2.1343	-1.39695	0.361835
AGGGAGACATCCGTCGGAGA_CAACCTCTCGTACATCGGCG	0.604085	-1.20308	-0.0790012	-0.00705752	0.669219	0.327938	0.390945	-1.96792	-0.263251	-0.0677012	-0.537996	-0.854723	-1.6914	-1.11109	0.0593773
AGGGAGACATCCGTCGGAGA_CAGTTGCAGTACATCGGCGA	0.164974	0.0927051	0.00979871	0.0658914	0.0745721	-0.0998689	-0.434145	-0.308598	-0.330477	-0.270777	0.488676	-0.187624	0.165539	0.126499	0.0874568
AGGGAGACATCCGTCGGAGA_CCACGTGCGCAAGACTCGCG	0.418639	0.506307	0.0838431	0.15438	0.608275	0.25744	-0.084522	0.269206	0.0281736	0.0780344	0.873639	1.1972	0.255358	0.175422	0.248457
AGGGAGACATCCGTCGGAGA_TTCCGCCATGAGAATGTCAT	0.637602	0.0979667	0.20995	0.526704	0.601479	0.680895	0.369713	0.255387	0.290129	0.554168	0.0835464	-0.389994	0.529675	0.3604	0.15295
AGGGAGACATCCGTCGGAGA_TGATCAGCATTACTCCCACA	0.787679	0.262526	0.154277	0.249643	0.439199	1.17378	-0.17978	0.256105	0.405081	0.400441	0.650891	0.551024	0.258025	-0.119396	-0.0161517
AGGGAGACATCCGTCGGAGA_TCCTGGCTGAGATGCTTACG	0.755846	-0.0392737	0.241566	0.191556	0.68815	1.12536	0.251576	0.790355	0.344411	0.13755	0.528712	0.504972	0.440722	-0.0435409	0.111734
AGGGAGACATCCGTCGGAGA_CAACATCGTCAAAGTGTACG	0.869149	0.449811	0.380714	0.54055	0.378642	0.997851	-0.0181082	0.52809	0.135449	0.355622	0.395568	1.33774	0.118112	-0.0782566	-0.138281
AGGGAGACATCCGTCGGAGA_CTTCCAGGAATTAGTCGAGA	0.486647	-0.262072	0.073859	0.546643	0.427328	0.422723	-0.482364	0.52057	0.285968	0.212952	0.256197	0.662866	0.173366	0.113038	0.0349086
AGGGAGACATCCGTCGGAGA_CATACCTTATGGGAATAATG	0.255421	-0.112823	-0.317066	-0.0479362	0.128426	0.400809	-0.0899966	-0.45584	-0.24066	-0.324398	0.301374	0.612146	-0.218166	-0.0916592	-0.0339528
AGGGAGACATCCGTCGGAGA_TTCAAGTTCATGTGCACCTG	0.0646048	-0.0332901	-0.179555	0.0296078	0.228419	0.593962	0.422352	-0.0128817	-0.0495926	0.111424	0.0162932	0.0743039	-0.26289	-0.0116933	0.108214
AGGGAGACATCCGTCGGAGA_CCCTGCCGCCTACCCCTCCA	0.290297	-0.179372	0.190296	0.171013	0.2655	0.599332	-0.433066	-0.39846	-0.0644269	-0.351534	0.510243	-0.685788	-0.062719	0.263132	0.0570452
AGGGAGACATCCGTCGGAGA_ACCTGAGACCGCGGCACCTG	0.751353	-0.190123	0.092496	-0.126648	0.377132	0.916644	0.210112	0.525124	-0.111222	-0.0108088	0.124394	0.32161	0.145978	-0.104018	-0.0734118
AGGGAGACATCCGTCGGAGA_AGTGGCCTCTAGTCGCACAT	-1.41969	-0.703386	-0.528481	-0.500297	-1.25324	-1.39682	-0.646783	-0.770646	-0.623163	-0.566113	-0.57711	-0.473698	-0.15252	0.0877575	-0.0957137
AGGGAGACATCCGTCGGAGA_TCTGAGATCACTGATGACTG	-0.0628449	0.0132082	-0.0378613	-0.484204	0.175071	0.459905	-0.202733	0.130881	0.139493	0.0110635	-0.0106578	0.0817282	0.397675	0.149326	0.410701
AGGGAGACATCCGTCGGAGA_GCGCATGATCTCGTCCATCT	0.246411	0.109334	0.00593719	0.0548134	0.00172485	0.243672	-0.0449605	0.443645	0.0831922	-0.185918	0.496858	0.574293	0.0183417	0.151943	-0.0401976
AGGGAGACATCCGTCGGAGA_AGGACCCCGAGGCGGCCGCG	-0.0162654	-0.0778169	0.165344	0.332862	-0.0645801	0.315842	0.186553	0.211539	0.17881	0.312612	0.391678	0.196486	0.147072	0.0946312	0.102429
AGGGAGACATCCGTCGGAGA_TGATGAACTAAAGCCTTACG	0.551023	0.337861	-0.146366	-0.172951	0.523324	0.813601	0.132492	-0.25435	-0.331732	-0.596839	-0.391368	0.223902	-0.188622	-0.658105	-0.285146
AGGGAGACATCCGTCGGAGA_CAAAAAATATGATGGACCCG	0.420946	-0.0081867	-0.260539	-0.214303	0.461012	0.306564	0.0883354	0.0280742	-0.384414	-0.164574	-0.565029	-0.62567	-0.204774	-0.495348	-0.238045
AGGGAGACATCCGTCGGAGA_CCTGGGCTACAAGAGCTCCG	0.762964	0.141544	-0.159487	-0.40189	0.713229	0.650216	-0.219428	0.157924	-0.322249	0.0265974	-0.203482	0.287303	0.0811821	-0.0783746	0.0365351
AGGGAGACATCCGTCGGAGA_TTTGACTATTTGGTTGCACA	-0.281461	0.257694	0.17011	0.308988	-0.464621	0.0419069	0.27737	0.659679	0.468727	0.291319	0.703194	0.848287	-0.0446238	0.0651986	0.132479
AGGGAGACATCCGTCGGAGA_CTGTTGAAAACAATCGGCAA	0.578471	0.378607	0.324852	0.156602	0.271472	0.354493	0.242778	0.423483	0.184343	0.336435	0.195722	0.488925	-0.142671	0.175838	0.0747597
AGGGAGACATCCGTCGGAGA_ACGGGCCAGAAGTGGATGTG	0.552567	0.238304	0.227548	-0.0786442	0.355685	0.492087	-0.0457198	-0.0191833	0.352459	0.145231	0.299863	0.377378	-0.17358	0.255491	0.0116031
AGGGAGACATCCGTCGGAGA_CGTACCGCAGATTGAAACCT	0.138359	-0.561104	-0.239907	-0.919846	0.288875	-0.3396	-0.037744	-0.6021	-0.284095	-1.01335	-0.875027	-1.41457	0.0913162	0.0024618	0.188528
AGGGAGACATCCGTCGGAGA_TATTCCAGGAAGAGCAACCG	0.0795914	-0.704402	-0.470551	-0.534304	0.185922	0.552651	0.253182	-0.342776	-0.599687	-0.593807	-0.595274	-0.657458	0.115685	0.235483	0.102683
AGGGAGACATCCGTCGGAGA_GCAACCGAGGTTTCAATCTG	0.471488	-0.303602	-0.372162	-0.701242	-0.0055198	0.197754	0.278182	-0.472221	-0.058801	-0.501939	-0.865945	-0.8586	-0.614284	-0.669237	-0.278984
AGGGAGACATCCGTCGGAGA_CACTCAGAAGATCACAACCT	0.791938	0.136267	0.289895	0.131154	0.906443	0.999311	0.0996501	0.429938	0.218646	-0.121261	0.409298	0.308096	0.284986	0.406297	0.430287
AGGGAGACATCCGTCGGAGA_AATTTCATGAGTGTCATAGC	-0.465892	0.156383	0.072455	0.446555	-0.431825	-0.194748	-0.113746	-0.0843763	0.0693797	-0.134148	0.59815	0.0473522	0.0647045	0.191616	-0.0157384
AGGGAGACATCCGTCGGAGA_GATGCAGTGAATAACGCAGC	0.123138	0.0385367	0.218841	0.151606	0.296515	0.8315	0.146596	0.0585055	0.285685	0.137054	0.0829715	-0.213318	0.0526241	0.148614	0.247032
AGGGAGACATCCGTCGGAGA_CATCTGTACAACATTACCTG	1.05052	0.334911	0.324896	0.517973	0.668452	0.652622	0.105157	0.734013	0.393424	0.544769	0.635983	0.725489	0.477626	0.120877	0.340677
AGGGAGACATCCGTCGGAGA_TTTGAGAATTCAACAAATAG	-0.35416	0.225857	-0.0182558	0.218943	-0.289095	0.0855761	-0.039725	0.552659	0.0241437	0.559053	0.291517	0.446472	0.0903326	0.194509	0.0563289
AGGGAGACATCCGTCGGAGA_GATGCCATTAATAATGCTGC	0.28552	0.266629	0.154324	0.0625143	-0.00650387	-0.196305	0.10534	0.120233	0.172358	-0.0444933	0.740576	-0.0410755	-0.00598607	0.252985	-0.0376397
AGGGAGACATCCGTCGGAGA_TTGGCCATATCTGATATGCT	0.70905	0.544004	0.53805	0.678062	0.572672	0.713255	-0.00255196	0.321228	0.437199	0.727632	0.617908	0.588944	0.408996	0.354952	0.190757
AGGGAGACATCCGTCGGAGA_TCATCTGGACGTTCTGCACG	0.453051	0.358749	0.481955	0.756123	0.353214	0.722395	0.217232	0.624506	0.352417	0.336538	0.434161	0.834674	0.244539	0.252489	0.163827
AGGGAGACATCCGTCGGAGA_ATGGGCTATCTCAAGCCACG	0.0681797	0.209113	0.389488	0.293394	0.117843	0.406988	-0.229463	0.00719513	0.0016417	0.410581	0.548369	0.673789	0.22168	0.355504	0.0738659
AGGGAGACATCCGTCGGAGA_GAAGGCCCTCACCTTGATCG	0.232762	0.124651	0.178899	-0.0247474	0.0713071	-0.404819	0.281054	-0.0277892	0.167126	0.148912	0.296494	0.0185047	0.0338318	0.230366	0.258844
AGGGAGACATCCGTCGGAGA_CAGCATCATGACCGTGAGGA	0.238899	0.672508	0.202787	0.0677118	0.379731	0.527983	0.266881	0.541107	0.141483	0.187435	0.654603	0.325315	0.212224	0.100075	0.120226
AGGGAGACATCCGTCGGAGA_GATGGTGACGTACCTGTCGA	0.667604	0.440627	0.527451	0.0269515	0.459997	0.625952	0.235765	0.460583	0.534766	0.415238	0.0636394	0.552292	0.39145	0.19371	0.332097
AGGGAGACATCCGTCGGAGA_GATGATCACAGGAACTGACT	-0.0936775	-0.00788191	0.169515	-0.000469972	0.356582	-0.0615373	0.0450163	-0.0562407	0.0820634	-0.0193701	0.0816347	0.376299	-0.0359437	-0.120527	-0.078812
AGGGAGACATCCGTCGGAGA_GATCATTGAGGAGGCCCCAG	0.588679	-0.0374385	0.0184617	-0.146478	0.229294	0.113393	0.0222679	0.126829	-0.0452207	-0.113186	0.191561	-0.194133	0.409826	0.342334	0.305562
AGGGAGACATCCGTCGGAGA_AAAACTGGGTGTACAGACTG	-0.358176	0.225213	-0.059542	0.0816179	-0.513731	-0.695761	0.14035	-0.145581	-0.0590777	-0.318339	0.495495	0.642244	0.248294	-0.0368885	0.441898
AGGGAGACATCCGTCGGAGA_AGGCGCTGGAGACCTTACGA	0.569549	-0.726129	-1.20507	-0.656315	0.399754	0.588313	0.163139	-0.574721	-1.41304	0.174179	-0.283933	-0.107745	-0.21249	-0.363692	-0.0371728
AGGGAGACATCCGTCGGAGA_GGTAATAACACCAGTACGGA	-0.0103757	-0.605844	-0.314103	-0.217004	-0.0381752	-0.868636	-0.0768168	-0.974695	-0.50294	-0.44622	-0.423532	0.313663	-0.241195	-0.540251	0.0687322
AGGGAGACATCCGTCGGAGA_GGGCGACATGATGGCGTCAG	0.476385	-0.0956678	-0.638717	-0.0552747	0.753812	0.965254	0.304118	-0.267637	-0.506544	0.249552	-0.193133	0.251539	0.243543	-0.447339	-0.19325
AGGGAGACATCCGTCGGAGA_TCCAACCTGCCCATGCCAGA	0.678385	-1.72508	-0.65268	-1.33855	0.634938	0.867742	0.356451	-1.88425	-0.424666	-1.25612	-2.65928	-2.84064	-1.33469	-0.547541	-0.216215
AGGGAGACATCCGTCGGAGA_GTAGCTGCCCACCAGATCCG	0.40055	-1.02322	-0.546967	-0.815172	0.171257	0.583084	-0.135202	-2.01198	-0.551133	-1.03737	-1.51408	-0.637222	-1.28506	-1.31831	-0.68554
AGGGAGACATCCGTCGGAGA_CTTGCACTCTCATCTCCCGA	0.379766	-0.61936	-0.436725	-0.183946	0.385817	0.06619	0.191978	-3.24727	-0.295252	-0.872108	-0.387392	-0.953008	-0.548192	-0.429479	-0.166456
AGGGAGACATCCGTCGGAGA_ACCTTCCATGAGTTCTGTCG	0.0490299	0.442083	0.19294	0.328901	0.258984	0.738309	0.216563	0.143159	0.289278	0.142094	0.873318	1.12027	0.256726	0.26039	0.135169
AGGGAGACATCCGTCGGAGA_AGCTTTGTCAGAATAAACTC	-0.152843	-0.0623789	0.271422	0.0756511	0.185451	0.150059	-0.0520946	0.423439	0.00609103	0.373858	0.516023	0.204895	0.327601	-0.228558	0.0475458
AGGGAGACATCCGTCGGAGA_AATGCTGAGAAGTGGACTAT	0.227195	0.272718	0.371322	0.286682	0.493906	0.338782	0.239372	0.3715	0.182573	0.471762	0.335524	0.273342	0.40467	-0.0207834	-0.0858883
AGGGAGACATCCGTCGGAGA_AGAAAATATGCAACTGGCTC	-0.710303	0.284383	0.139504	0.0318312	-0.232712	-0.340321	-0.0496254	0.0196247	-0.0598288	0.174168	0.130993	0.0205702	0.462146	0.126054	0.115208
AGGGAGACATCCGTCGGAGA_GAGGATCTATTATGATATCA	-0.0960876	-0.185221	-0.204414	-0.281137	0.199465	-0.334475	-0.259889	0.157776	0.0108689	0.0421674	0.637262	0.561678	-0.271401	-0.0928351	-0.0621564
AGGGAGACATCCGTCGGAGA_TCCAAGAAGGTTTAGAAGTG	0.651968	-0.0209461	0.12173	0.38354	0.60304	-0.292988	0.322888	0.154888	0.0491398	0.00311561	0.0119547	0.765496	-0.138804	-0.165444	0.0374624
AGGGAGACATCCGTCGGAGA_TCACTCTGTTCATCCGCCAG	0.244776	0.131404	0.329828	0.117123	0.369165	0.471223	-0.0436078	-0.238877	-0.0717216	0.490487	0.132977	0.0443703	0.129459	0.154784	0.0357303
AGGGAGACATCCGTCGGAGA_TGTGTCCTACATGGTAAGCA	0.235927	0.377536	0.29729	0.262648	-0.19056	0.0992135	0.013637	0.332937	0.193695	0.260847	0.459038	0.0872101	-0.00993121	-0.143254	-0.126209
AGGGAGACATCCGTCGGAGA_CTGTTCATCCGCCAGCGGAA	-0.320235	0.177681	-0.085576	-0.0187796	-0.21591	-0.49483	-0.475183	0.175131	0.219197	0.100928	0.402993	0.190909	0.553011	0.39242	0.253505
AGGGAGACATCCGTCGGAGA_ACCAGAATGATGCCCTCTGG	0.827022	0.440388	0.257631	0.248638	0.970932	0.893108	0.36056	0.176432	0.10424	0.265756	0.572255	0.425818	-0.0972629	0.000325618	-0.437391
AGGGAGACATCCGTCGGAGA_TGCACAGGTGTTATCCTATG	0.925565	0.670814	0.356853	0.336312	0.743317	0.779723	0.270828	0.625366	0.338373	0.241876	0.710416	0.542602	0.458264	0.353144	0.140592
AGGGAGACATCCGTCGGAGA_AGTGGGTGCCCCTTACGAGG	0.186856	-0.362136	-0.0995624	-0.461246	-0.00216782	-0.154012	-0.0586005	-0.364444	-0.0409771	-0.0730116	-1.13769	-0.0581285	-0.145852	0.186909	-0.160652
AGGGAGACATCCGTCGGAGA_AAAGGCTCGTGATATTCCGT	-0.0706682	0.233303	0.0643059	-0.163278	0.169596	-0.0891876	-0.164883	0.505376	0.0232473	-0.192981	0.512203	0.77653	-0.616586	-0.0165025	-0.103467
AGGGAGACATCCGTCGGAGA_CATCACAGTACACATGAACA	0.785602	0.645645	0.3112	0.36862	0.498638	1.14455	-0.148435	0.806885	0.218038	-0.013115	1.13092	1.35732	0.849424	0.0224883	0.297935
AGGGAGACATCCGTCGGAGA_AAGATAATCAACCTCTAGCC	-0.132911	0.289383	-0.0150503	0.125481	-0.0123158	-0.168235	-0.0930116	0.268007	0.134283	0.372811	0.415647	0.0343165	0.277983	0.372287	-0.100541
AGGGAGACATCCGTCGGAGA_TTAGTATTGATAGGAGCTCA	0.242343	0.570596	0.315129	0.382994	0.262071	0.066122	0.148715	0.725328	0.238724	0.663812	0.357675	0.14289	0.261805	0.228744	0.145386
AGGGAGACATCCGTCGGAGA_TGGTATTCACAAAAGAGCTG	0.552537	0.0709791	0.0218343	-0.22729	0.324738	0.434958	0.339709	0.314998	-0.193353	0.129794	0.545118	0.74675	0.290485	0.336086	0.14752
AGGGAGACATCCGTCGGAGA_TATTGTAAAATCACTTGCTA	0.435789	0.618927	0.267671	0.364191	0.276796	0.256182	0.329156	0.415356	0.438296	0.604834	0.801652	0.876655	-0.250614	0.215032	-0.0351572
AGGGAGACATCCGTCGGAGA_ATTGTGGCCAGAATCATGAG	0.0758877	0.283657	0.122064	0.320585	0.116778	0.113598	-0.13934	0.332737	0.0515711	0.2341	0.209562	0.147288	0.0620352	0.0873087	-0.123178
AGGGAGACATCCGTCGGAGA_GGAAGTCAACGGGATACCAG	0.47615	0.30766	-0.036351	0.188545	0.272951	0.0887018	0.526472	0.402112	-0.0174356	0.086355	0.248098	0.380314	-0.181632	0.122299	-0.0709194
AGGGAGACATCCGTCGGAGA_ACTGTCAAAACCCAATGTGA	0.153578	0.47167	0.243793	0.0540391	0.321891	0.228303	-0.14723	0.115914	-0.0479808	0.570484	0.562977	0.768728	0.407579	0.180384	0.237944
AGGGAGACATCCGTCGGAGA_ACTGTTCTGATGGCTGGGAC	0.299085	0.697848	0.391091	0.573701	0.527521	0.438151	0.18276	0.589349	0.442183	0.330344	0.762983	1.42694	0.134063	0.166322	0.246301
AGGGAGACATCCGTCGGAGA_CTTCAGTGCCCGGTGCCTAG	0.637033	0.108396	0.270544	0.340993	0.209653	0.694121	0.0713484	0.477439	0.151895	0.630083	0.351684	0.324362	0.0100497	-0.0586971	0.220806
AGGGAGACATCCGTCGGAGA_TCGTTTATGTCGTTGACACC	0.363046	0.412655	0.20106	0.0633283	0.4117	0.0549293	0.253605	0.583142	0.458822	0.436547	-0.0278734	0.523551	0.569245	0.1771	0.0750719
AGGGAGACATCCGTCGGAGA_ACAATGAGTGAATTTCTTAG	0.106316	0.416399	0.0699658	0.224466	-0.00311834	0.272841	-0.0325086	0.310613	0.0772485	0.479325	0.404555	0.4768	0.0901325	0.135333	0.104926
AGGGAGACATCCGTCGGAGA_ATATCAGACTTTGGGCGTAT	0.193443	0.038929	0.00882625	0.189707	0.437049	0.380262	0.262131	-0.0496686	0.0128957	-0.091032	0.0808317	-0.281645	0.175491	0.301781	0.226833
AGGGAGACATCCGTCGGAGA_CCATGGCCAACCGAGCAGCT	0.509045	-0.0119279	0.0170001	0.118665	0.27196	0.621325	0.190853	0.253051	0.405204	0.490751	0.366173	0.546812	-0.0796327	-0.153251	-0.272278
AGGGAGACATCCGTCGGAGA_AGGACACGACAGCGATAGGG	0.252999	0.0428211	0.135961	0.165921	0.221457	0.62916	-0.0125288	-0.11122	0.0189796	0.0775547	0.0503152	0.198435	0.467821	0.216576	0.136489
AGGGAGACATCCGTCGGAGA_GATGCGTGGGTCGTACTCCA	0.149108	0.380151	0.0500823	0.12208	0.250567	0.213679	0.201203	0.275483	0.178138	0.274918	0.668765	0.0245124	-0.144679	-0.0506078	-0.0197021
AGGGAGACATCCGTCGGAGA_GAGGTTGCCCACGACGTCCA	0.2307	0.225081	0.0728028	0.579319	0.0982567	0.0871164	-0.214865	0.188051	0.191546	0.395179	0.244993	0.257327	0.21822	0.147956	-0.00241747
AGGGAGACATCCGTCGGAGA_TCTTGGCGATCTCGGCCCAG	0.105147	-0.160307	-0.0537385	-1.59228	0.686147	0.712119	0.0743553	0.0388735	0.0249606	-0.673017	0.654473	0.137465	0.214462	0.13059	-0.288756
AGGGAGACATCCGTCGGAGA_TTTATGGTAGGAGGGACGGA	-0.159149	-0.121524	-0.271856	-0.518336	-0.150126	-0.0457909	-0.306349	-0.133101	0.0639889	-0.325074	-0.0292068	0.172256	-0.212615	0.0842401	-0.278557
AGGGAGACATCCGTCGGAGA_TACCGACTCGATCAAGTCCA	0.838712	-0.116687	-0.2165	-1.31288	0.545428	0.512111	-0.161162	0.0312748	-0.195253	-1.23806	0.132475	-0.176302	0.228556	0.0425336	-1.12371
AGGGAGACATCCGTCGGAGA_AGAGTGCATCGACCCCTCGG	-0.354193	-3.30171	-0.883277	-2.27599	-0.228779	-0.591111	0.0687688	-4.80692	-1.0909	-2.20862	-3.43544	-2.21787	-0.810891	-0.219587	-0.285631
AGGGAGACATCCGTCGGAGA_CCAGAGTTTCATCTGCGACC	0.327433	-2.92068	-0.86101	-1.7911	0.727456	0.828337	0.28943	-4.10035	-0.83338	-2.20587	-3.39645	-3.71234	-1.97407	-0.920231	-0.380188
AGGGAGACATCCGTCGGAGA_ATGTTGTTTCTGTGGAAAAG	0.102495	-2.75942	-0.340532	-0.860619	0.217025	0.0889082	0.325397	-4.03073	-0.470519	-1.18697	-4.40399	-3.61152	-1.97065	-1.40325	-0.681419
AGGGAGACATCCGTCGGAGA_TCCGAGAGCCCAAGCGACTC	0.45755	-0.265219	0.20023	-0.129972	0.513527	0.525125	-0.247644	-0.0633385	-0.120286	-0.283989	-0.0975354	-0.110885	0.0223632	0.253335	0.0866089
AGGGAGACATCCGTCGGAGA_GAATCCCGGGGCCACTCGAA	-0.710046	-0.435369	-0.031431	-0.398143	-0.24118	-0.876104	-0.364824	-0.352331	-0.0568264	-0.445975	-0.518651	-0.740042	0.313472	0.311062	0.0546126
AGGGAGACATCCGTCGGAGA_GCTGGGCGAACCCAAGACCC	-0.0256953	-0.0412057	-0.351803	-0.271242	-0.286215	-0.0185849	-0.0894956	-0.495364	-0.103114	-0.453347	-0.35689	0.377221	0.25205	0.225561	0.129004
AGGGAGACATCCGTCGGAGA_GCCAGTGTATAATGCAGAGG	1.33742	0.563713	0.508358	1.10285	1.00068	1.25917	0.537215	0.417165	0.333592	0.87471	0.640862	0.850195	-0.24657	0.048357	-0.064548
AGGGAGACATCCGTCGGAGA_ATTATGCCTTCGTCAGTCAA	0.348645	0.694684	0.521485	0.877586	0.377358	0.562497	0.238091	0.319925	0.262965	0.733471	0.726559	0.75173	-0.0500726	-0.0207627	0.210815
AGGGAGACATCCGTCGGAGA_TCAGTTGATCTTCTAGAGCG	0.769478	0.854226	0.598641	1.00525	0.730827	0.958967	0.344142	0.955561	0.580286	0.944621	1.10331	1.56308	0.264239	0.0593229	0.222447
AGGGAGACATCCGTCGGAGA_GTAACATAGAAAGAACGTGC	0.703346	0.160876	0.243716	0.247243	0.712616	0.690165	0.133519	-0.0635914	0.185696	-0.253134	0.417837	0.730928	0.320832	0.228573	-0.0668648
AGGGAGACATCCGTCGGAGA_CCCCTTCGTGAGCCAAGGAG	1.13645	0.639393	0.609134	0.716101	1.02868	1.3234	0.383707	0.343666	0.324439	0.25855	0.635124	1.04079	0.395833	0.230642	0.153863
AGGGAGACATCCGTCGGAGA_CCTACTGGAAGCAAAAGTCA	1.13636	0.455275	0.573209	0.82503	0.965494	1.27156	0.32143	0.622938	0.352292	0.386367	0.427388	0.971251	-0.38933	0.0361326	-0.178602
AGGGAGACATCCGTCGGAGA_AAGGGCTAAGAGGAAACTTG	0.135653	0.390436	0.443117	0.501597	0.311943	0.643594	-0.0309668	0.52818	0.281784	0.693824	0.576991	0.73181	0.21113	0.00647837	-0.00922549
AGGGAGACATCCGTCGGAGA_GAAACCTAGAGAAAATGTGC	-0.0489033	0.48934	0.503202	0.630026	0.294353	0.0410932	0.26011	0.481755	0.416609	0.502232	0.463243	1.1188	0.0614012	0.0298042	0.0562256
AGGGAGACATCCGTCGGAGA_GCTGCCTGTGTATAAGCCCG	1.00689	0.427178	0.712979	0.720282	1.11032	1.08543	0.271074	0.320389	0.566249	0.61843	0.866023	1.29963	0.481816	0.227721	0.121465
AGGGAGACATCCGTCGGAGA_GCACTCAAGCCATATGCAGA	0.718971	0.685294	0.544873	0.940348	0.766509	0.956419	-0.0819591	0.206632	0.278434	0.662255	0.391289	0.39047	0.188352	0.323285	0.315879
AGGGAGACATCCGTCGGAGA_GAAAATGTGCCGCACCCTAG	-0.392071	0.180743	0.201457	0.363684	-0.159618	0.0775633	0.100093	-0.109729	0.195523	0.228653	0.32476	-0.0769435	-0.0998053	0.190715	-0.0941922
AGGGAGACATCCGTCGGAGA_CTTCGCATTTGTCAGCCAAG	0.24917	0.311539	0.621213	0.590494	-0.158421	1.10417	0.285322	0.44605	0.314312	0.545921	0.572292	0.618607	0.0431121	0.239715	0.256864
AGGGAGACATCCGTCGGAGA_GGCCTCCATTGATGACTCCG	0.584467	0.698897	0.384425	0.558835	0.673962	0.189916	0.429855	0.527113	0.380225	0.0293926	0.788828	0.34983	0.0541683	0.125495	0.188351
AGGGAGACATCCGTCGGAGA_GACTACGCCTTCGTGTCTCA	0.334	0.374859	0.279289	-0.0518946	0.0391691	0.194979	-0.16777	-0.137251	0.0111172	-0.126904	0.505388	0.285827	0.469063	0.475493	0.285257
AGGGAGACATCCGTCGGAGA_GCAACGAGTATGTCACCAAG	0.765111	0.192589	-0.00304422	0.0216084	0.356289	1.31201	0.271287	0.22192	-0.17287	0.0387371	0.227105	0.0244015	-0.0563307	0.0205235	-0.123535
AGGGAGACATCCGTCGGAGA_CTCCCAAGGAGAGACCACCG	0.889506	0.291625	0.188922	0.117606	0.705416	0.692494	-0.0668809	0.827211	-0.00201391	0.0419777	0.291854	0.849137	0.2342	0.211866	0.0850473
AGGGAGACATCCGTCGGAGA_GCAATGAGTACGTCACCAAG	0.241651	-0.218122	-0.218228	-0.115163	0.057679	-0.531918	-0.0246658	-0.0396862	0.123343	-0.575782	0.0137664	-0.170514	0.26212	0.0464032	-0.163837
AGGGAGACATCCGTCGGAGA_AAGCTGTTTGACAACCACCT	-0.0782694	-0.0999835	0.158203	-0.335327	-0.0366537	0.0847313	0.0331575	0.0473981	-0.054379	-0.509511	0.0267188	-0.141848	0.31038	0.0496429	-0.13522
AGGGAGACATCCGTCGGAGA_GAATCCACTTTGGTACTACA	-0.254115	0.173377	0.104075	-0.0862472	-0.231278	-0.507478	-0.0714015	0.195048	0.0165923	0.433019	0.0384738	0.301432	0.0840325	0.141594	0.142818
AGGGAGACATCCGTCGGAGA_ATAAATTGATGACGAATCTG	-0.336407	-0.0188387	0.073809	0.134484	0.13741	-1.35606	-0.676411	0.0353596	0.232946	0.243274	0.449665	0.664952	0.315228	0.222158	0.295033
AGGGAGACATCCGTCGGAGA_GCACACACCCTCACTTCGTA	0.336805	-0.0272703	0.0174543	0.135244	0.604304	0.364883	-0.200283	-0.15603	-0.0851523	-0.203266	-0.0673698	0.106636	0.448652	0.125812	0.362557
AGGGAGACATCCGTCGGAGA_TCATGAAGCAGATATGTGAG	0.246198	0.138802	0.250135	0.423355	0.333338	0.527064	0.0865495	0.425706	0.142447	0.354515	0.732692	0.302311	-0.401625	0.0488965	0.236562
AGGGAGACATCCGTCGGAGA_AGCAAGACAGAAATCCTAGG	0.0987098	-0.24398	-0.0708398	0.143839	0.0647707	-0.269088	0.125542	0.0455454	0.0880018	0.131992	0.231254	0.109374	0.612266	0.092507	-0.0771204
AGGGAGACATCCGTCGGAGA_GTGAGCAAGACAGAAATCCT	0.425574	-0.363944	0.138463	0.0911441	-0.0671285	0.0901678	-0.0422698	0.153322	-0.0983434	0.399479	0.420036	0.125786	0.566661	0.336142	-0.136769
AGGGAGACATCCGTCGGAGA_TATGAACATCCGCAATGCGA	0.112918	-1.55765	-0.723164	-0.531281	0.402636	0.186527	-0.0530394	-3.68972	-0.674673	-1.28728	-2.07622	-2.85735	-1.08332	-0.915792	-0.22431
AGGGAGACATCCGTCGGAGA_CAAATACTATGCAGATGGGG	0.388551	-0.886119	-0.40638	-0.760433	0.442009	-0.121169	0.151116	-3.14504	-0.420976	-0.672344	-1.05552	-3.10065	-1.16622	-0.208222	0.252632
AGGGAGACATCCGTCGGAGA_CCATGGACATATCACCTCAT	0.883206	-2.12614	-0.714613	-1.18347	0.694213	0.704461	0.59073	-4.07025	-0.737173	-1.38803	-3.85429	-3.9776	-0.159083	-0.0768372	0.0774992
AGGGAGACATCCGTCGGAGA_TGGCCGTGAAGCGTTCACAC	0.389068	0.396048	-0.242101	-0.0835746	0.410145	-0.0150462	-0.0543249	-0.0186731	0.0503968	0.196448	0.189658	0.397943	0.626834	0.402509	0.197858
AGGGAGACATCCGTCGGAGA_GAACCAGATGATGTCCCGCA	0.307413	0.295392	0.115147	-0.0782092	0.18669	0.648663	-0.0155078	0.591104	0.336187	0.644339	0.558966	0.951351	0.0993887	0.178562	0.342985
AGGGAGACATCCGTCGGAGA_TGCACGTCAGGAAGAGTAAC	0.342501	0.282348	-0.047779	0.136043	0.354474	0.909889	0.147285	0.392631	0.183867	0.225778	0.572931	0.34058	0.109389	0.427836	0.245902
AGGGAGACATCCGTCGGAGA_CCAGGGCCGATTCACGATTG	0.209083	-2.01111	-0.837447	-1.56765	0.363436	0.349383	-0.367788	-4.31615	-0.582275	-1.74878	-3.1877	-4.13957	-0.979285	-0.397346	0.142464
AGGGAGACATCCGTCGGAGA_GCTTGGCCGCAATCGTGAAT	-0.273009	-0.398847	-0.0369327	-0.0443384	-0.289451	-0.535181	0.208742	0.145892	-0.0195048	0.343075	0.583591	0.986133	-1.62257	-1.32145	-0.873387
AGGGAGACATCCGTCGGAGA_CTTGAGGAGGGGGCTGTCCA	0.202047	-0.564739	-0.321593	-0.00760407	0.263923	0.0415888	0.26974	-2.22433	-0.254012	-0.231049	-1.41892	-1.53844	-1.79983	-0.918357	-0.563871
AGGGAGACATCCGTCGGAGA_TTCAAGAAAGCCGACCCCCA	0.576105	-1.23227	-0.212678	-0.344542	0.423557	0.759651	0.105513	-2.09839	-0.272278	-0.81908	-1.52115	-1.09573	-1.03503	-0.252325	0.116664
AGGGAGACATCCGTCGGAGA_GATGGCGCTGTTGGCCGAGG	0.273849	-2.61827	-0.520692	-0.929493	0.655887	0.763608	0.300022	-4.24612	-0.932688	-1.76923	-2.67443	-3.16055	0.0908053	0.277694	0.0936232
AGGGAGACATCCGTCGGAGA_AATCGAGATCTACACAGACA	0.461887	-2.01539	-0.0732999	-0.442822	0.151581	0.711128	0.131612	-2.78895	0.0658434	-1.15788	-3.45252	-3.17054	-1.56517	-0.463844	-0.454352
AGGGAGACATCCGTCGGAGA_CACCTGCTCATAGATCTCAA	0.127332	0.260073	0.164751	0.0854217	0.288799	0.0144093	0.0946012	0.329748	0.145539	-0.0240179	0.747089	0.54049	-0.450294	-0.0154267	-0.212802
AGGGAGACATCCGTCGGAGA_TACAAAAAGGCAGATCCCCA	0.503682	0.0210699	-0.044773	-0.282986	0.435868	0.437819	0.170201	0.605248	-0.0769264	-0.275535	0.106571	-0.956349	0.443491	0.306706	0.374586
AGGGAGACATCCGTCGGAGA_GGAGGCCGAGAAGCGAGTCA	0.339101	-0.3678	-0.139208	-0.00854985	0.407515	0.434324	0.226676	0.325059	0.186405	0.183568	0.397743	-0.0318291	0.244234	0.238083	-0.0241883
AGGGAGACATCCGTCGGAGA_GTTTCAGACGCTGACCGGAA	-0.17073	0.093521	0.155759	-0.307013	0.105762	-0.119936	-0.0556867	-0.407243	-0.299354	-0.437616	-0.170699	-0.114581	0.489998	0.184936	0.0288872
AGGGAGACATCCGTCGGAGA_GAAGATGCTAATTAAAGTGA	-0.329897	-0.86232	-0.135621	0.00923542	-0.254303	0.0372862	-0.518096	-3.12979	-0.28548	-0.892487	-1.86806	-2.66436	-0.157558	-0.071106	-0.0757871
AGGGAGACATCCGTCGGAGA_ATGCTAATTAAAGTGAAGGT	0.456824	-1.46938	-0.069049	-0.584257	0.493358	0.529231	0.0997395	-4.02425	-0.0589222	-1.31914	-2.27525	-2.51472	0.114376	0.355588	0.271998
AGGGAGACATCCGTCGGAGA_AAGCGAATAAATGCTCAGAA	0.00506953	-0.919141	-0.0295023	0.273684	-0.20732	0.385936	0.204028	-1.3479	-0.11352	0.279605	-1.50114	-0.656682	0.302376	-0.010218	0.055412
AGGGAGACATCCGTCGGAGA_AGCTGGCTCGAACTTGCATA	0.325413	0.321751	0.170556	0.484946	0.26768	0.171034	0.00202754	0.0232369	0.207137	0.271883	0.238583	0.814392	0.0478612	-0.0243259	0.185891
AGGGAGACATCCGTCGGAGA_AGCTGGCAGTATGAAAAACC	0.0776374	-1.08182	0.0333829	0.187772	0.332841	0.562694	0.222366	-1.31767	-0.00494557	-0.148842	-0.539034	-1.49535	-0.11162	-0.524717	-0.0886236
AGGGAGACATCCGTCGGAGA_TACACAGAATTCTAGGAAGG	0.705941	-3.34539e-05	0.38076	0.242178	0.75733	0.914833	0.189553	0.467532	0.335109	0.321704	0.604394	0.33742	0.261421	0.0925821	0.0227416
AGGGAGACATCCGTCGGAGA_AGGACACTTGTATATTGTGA	0.626148	-0.054809	0.107412	0.409797	0.437984	0.817665	-0.286828	0.0263486	-0.0325551	0.154375	0.37215	0.317469	0.283302	0.316258	0.14353
AGGGAGACATCCGTCGGAGA_GAATCCCTCACATCGCCCCT	-0.0197553	0.0177566	0.106302	0.190501	-0.00392227	0.178314	-0.306349	-0.414983	-0.0877623	0.245993	0.0635955	-0.370102	0.252281	0.273082	0.0915024
AGGGAGACATCCGTCGGAGA_TGGAGCTCACGAGAAAACCC	0.63508	0.364892	0.0256732	0.317545	0.640901	0.481245	0.0648945	0.432006	0.254383	0.022408	0.635627	0.796321	0.286092	0.0417095	0.225451
AGGGAGACATCCGTCGGAGA_TCCCAAATATTTGACTCCTG	0.598174	0.391644	0.10826	0.465101	0.861164	1.20493	0.308668	-0.0756137	0.123972	0.293809	-0.276322	0.303307	0.641058	0.803174	0.620141
AGGGAGACATCCGTCGGAGA_CAGATATCCTTGATCTTGGT	0.681319	-0.120093	0.219068	-0.0888347	0.348749	0.878417	-0.175356	0.405062	0.145993	0.403741	0.0517973	0.936619	0.256578	0.0545289	-0.234822
AGGGAGACATCCGTCGGAGA_GGAGACCTGCTGATTGACAT	0.416123	0.699063	0.126081	0.148185	0.252369	-0.114813	0.0832102	0.508114	0.321925	0.571336	0.342285	0.514937	0.197265	0.268372	0.0141871
AGGGAGACATCCGTCGGAGA_GGCCTTTGACTGGTCCCCAG	0.110942	0.276984	0.346577	0.647033	-0.0138573	-0.434309	-0.0188389	0.318927	0.126664	0.166842	0.432245	0.287094	0.596232	0.63225	0.52016
AGGGAGACATCCGTCGGAGA_ACTAATCCAGACGGTGTGAA	0.24529	-0.0713179	-0.021346	0.138467	0.0409629	-0.105154	0.506865	0.672826	0.225187	0.28048	0.733181	0.632839	0.138496	-0.0124349	-0.0475106
AGGGAGACATCCGTCGGAGA_GGCCAGCCGTGTCTACACGT	0.350376	0.338369	0.225266	0.143934	0.542997	0.631982	0.101364	0.327144	0.0418403	-0.0548544	0.304171	0.548749	0.158468	0.104666	0.105084
AGGGAGACATCCGTCGGAGA_GGTACTGCCCGTCAACATCG	0.25606	0.359074	0.0931613	0.285561	0.207002	0.271108	0.158015	0.156383	0.330586	0.147524	0.167391	1.15437	0.270183	0.0390705	0.166795
AGGGAGACATCCGTCGGAGA_CGTCATCCTTGTAATCCTAA	0.778197	0.400959	0.32562	-0.0143948	0.56498	0.381437	0.134135	0.347313	0.323983	0.0494638	0.106751	0.704718	0.361227	0.19383	0.217087
AGGGAGACATCCGTCGGAGA_AATGCCACATGCAAGATGAG	-0.120462	0.119464	0.275632	0.387416	0.349717	0.339202	0.0668761	0.0723002	0.041994	0.0488617	0.475798	0.359027	-0.0520934	0.201909	0.0506652
AGGGAGACATCCGTCGGAGA_AAGATGAGCGGCTTGGTGCA	-0.179813	0.444648	0.173048	0.0861805	0.275604	0.190678	-0.0973792	0.219878	0.120765	0.158309	0.394701	0.228815	0.144452	0.0600879	0.047186
AGGGAGACATCCGTCGGAGA_GGCGCCGCTGGCGCTCATCG	-1.41487	0.039667	-0.0103323	0.18975	-1.0952	-0.947671	-0.162094	0.195753	-0.0725571	0.0543943	0.399664	-0.591492	0.390603	0.217742	-0.0205335
AGGGAGACATCCGTCGGAGA_CTGCTGGACAATATTATAGC	0.612078	0.731411	0.412929	0.234005	0.394672	0.336714	0.10844	0.484816	0.100855	0.0762026	0.41705	0.107222	0.166133	0.312026	-0.0363934
AGGGAGACATCCGTCGGAGA_TGTCATTATTATGATCATCT	0.231607	0.0501154	0.116432	0.0270111	-0.247029	-0.0499876	0.0624451	0.229566	0.24847	0.157219	0.0291469	0.328371	0.211645	0.1351	0.245942
AGGGAGACATCCGTCGGAGA_AGATGGAGACATAATGGTGA	0.153762	-0.300327	0.0788934	-0.0717338	0.288271	-0.286002	-0.232557	-0.058507	0.0937783	0.219328	-0.238902	0.103278	0.436971	0.350134	0.310851
AGGGAGACATCCGTCGGAGA_CCCTTCTAGGTTTCCCTTGG	0.756345	-0.679024	-0.804468	-0.310694	0.341882	0.148784	0.109995	-1.60816	-0.436223	-1.0663	-0.878666	-0.018419	-0.25432	-0.864086	-0.227009
AGGGAGACATCCGTCGGAGA_CTCCCTTCTAGGTTTCCCTT	-0.0631659	-0.245829	-0.220677	-0.177231	-0.045953	0.222471	0.0266388	-0.0134791	0.0062914	0.0229203	-0.174076	0.181909	-0.453893	-0.700204	-0.322709
AGGGAGACATCCGTCGGAGA_TATCTACTCACTTTCTTCAC	0.439704	-0.555482	-0.204275	-0.190968	0.283452	-0.193026	0.340474	-0.689	-0.0551821	-0.0531493	-0.891663	-0.398365	-0.437364	-0.47969	-0.145604
AGGGAGACATCCGTCGGAGA_TTGTTCACAGGTCAGTTTAG	0.317079	-1.30782	-0.805154	-0.698172	0.24681	0.213808	0.0142671	-1.92289	-1.03383	-1.01856	-1.95151	-2.05836	0.113472	-0.183752	0.250416
AGGGAGACATCCGTCGGAGA_ATTTACAGGTTGTGAACTAA	-0.0249347	-0.872408	-0.354956	-0.425907	-0.385214	-0.908937	-0.0297623	-1.43125	0.0328169	-0.746598	-1.1826	-0.846468	-0.701042	-0.896015	-0.138792
AGGGAGACATCCGTCGGAGA_TGTCTGTACAGCCAACGGTA	-0.0223501	-1.49464	-0.859836	-1.13314	0.0917795	0.166719	0.15403	-1.8272	-0.772605	-1.63724	-1.92356	-2.11229	-0.919386	-1.27349	-0.516837
AGGGAGACATCCGTCGGAGA_TCTTACCTATACCTTAATGG	0.440609	-0.128437	0.175909	-0.0729596	0.180207	0.365594	0.0937231	0.345175	0.256834	0.692704	-0.0106905	1.09313	0.386894	0.0812967	-0.263864
AGGGAGACATCCGTCGGAGA_CAACTCCTTGGTGATCCATG	0.527898	0.348613	0.395845	0.531278	0.534422	0.548905	0.522583	0.724741	0.394486	0.693555	0.706918	0.462502	0.202209	0.102574	0.0435335
AGGGAGACATCCGTCGGAGA_TACTGAAAAGTGGCCTGGCG	0.423538	0.29999	0.207091	0.535622	0.493575	0.983362	-0.113823	0.599658	0.320877	0.592817	0.675426	0.743124	0.40938	0.185465	0.179523
AGGGAGACATCCGTCGGAGA_GAAACCAGTGCAGGGCGTGT	0.254213	0.161133	0.408063	0.336305	0.312515	0.312398	-0.0917388	0.328095	0.360534	-0.0159426	0.726716	0.653554	-0.0594415	-0.0609348	0.0619867
AGGGAGACATCCGTCGGAGA_TGATTCACACACCGACTCCG	0.314544	0.423646	0.399846	0.254919	0.501137	0.198532	0.160525	0.573123	0.290357	0.553322	0.663348	0.317144	0.00151964	0.105406	0.0357141
AGGGAGACATCCGTCGGAGA_CTGGTCTTGCAAAGACAGCG	0.175982	0.280644	0.447899	0.4307	0.0791741	0.198212	0.0598156	-0.0776699	0.0287976	0.261233	0.47024	0.622549	-0.045112	0.00657281	-0.349937
AGGGAGACATCCGTCGGAGA_GTGCTCTATGCCGCTGCACG	-0.121364	0.272689	-0.0219243	0.282627	-0.315337	-0.0939565	-0.0965094	0.0293994	-0.0488398	-0.155981	0.490067	0.182471	0.230001	0.112851	0.253353
AGGGAGACATCCGTCGGAGA_GGATCTGCAGATCACCGACC	-0.215532	-0.387219	0.0711159	-0.392015	-0.100331	0.285476	0.218984	-0.559054	-0.0414422	-0.0747733	-0.361108	-0.397123	0.298016	0.228082	0.0779561
AGGGAGACATCCGTCGGAGA_TACGGCCAATTCACCTGCGA	0.646936	-0.0210535	-0.196674	-0.146731	0.519064	0.281094	0.34167	-0.362845	-0.142739	-0.0647534	-0.0659967	-0.662018	0.157253	0.215442	0.2639
AGGGAGACATCCGTCGGAGA_TACGGCCAGTTCACGTGCGA	0.686715	-0.315086	0.0298294	-0.453084	0.53141	0.437536	0.43841	-0.683662	-0.0223328	-0.520273	-0.302746	0.152782	0.207374	0.306019	0.148749
AGGGAGACATCCGTCGGAGA_CTACGGCCAGTTCACGTGCG	0.592777	-0.167516	0.191577	-0.164936	0.223921	0.794092	0.282754	-0.458972	0.0246237	-0.0756084	-0.29745	0.318261	0.00850639	0.197609	-0.0463272
AGGGAGACATCCGTCGGAGA_GCAGCAACACATCGAGTGCG	0.857469	-0.0250055	0.0845875	-0.339013	0.461896	-0.758382	0.39041	0.204159	0.161815	-0.63515	0.116522	-0.204356	-0.100352	0.13879	-0.0146858
AGGGAGACATCCGTCGGAGA_GGATTCTTACAGAAAACAAG	0.0764359	-3.28498	-0.552226	-0.428219	-0.628854	-1.53422	-0.246605	-4.01705	-0.475102	-0.100214	-2.29871	-1.31029	-3.99277	-1.6882	0.116902
AGGGAGACATCCGTCGGAGA_GATTAAGCGAGTAAAAGACT	-0.521142	-4.65924	-1.29697	-0.355465	-0.306455	-0.716787	-0.232587	-3.91213	-0.994825	-0.0669778	-5.1899	-5.25749	-2.48149	-0.930547	-0.260795
AGGGAGACATCCGTCGGAGA_TGAATATGATCCCACCATAG	0.182269	-4.29509	-1.57547	-0.0921372	-0.179309	0.375409	0.0340743	-4.59115	-1.67152	-0.316488	-5.74916	-4.69442	0.443412	0.361642	0.242004
AGGGAGACATCCGTCGGAGA_CAATGTCTACTACACCACCA	0.042863	0.0157162	0.174265	-0.126328	0.0437561	0.463392	-0.142533	0.181478	0.100608	-0.426999	0.336185	1.16889	0.466558	0.125886	0.179068
AGGGAGACATCCGTCGGAGA_AGCCACACCAAGCCAGACCA	0.477623	0.115235	0.225779	-0.190981	0.338923	0.297449	0.191771	0.225726	0.326236	-0.235203	0.0907232	0.82813	-0.0182025	-0.0295973	-0.0784595
AGGGAGACATCCGTCGGAGA_ACTACACCACCATGGATAAG	0.711693	-0.369586	0.124608	-0.448369	0.512994	0.805994	0.0426185	0.154955	0.243215	-0.445452	-0.0662437	0.305968	-0.133036	0.17627	0.0217625
AGGGAGACATCCGTCGGAGA_TCAGGCATGTAGAGCTGCTG	0.335067	0.193561	0.137015	0.268077	0.867566	0.950066	0.176592	0.429009	0.121795	0.161772	0.529615	0.582854	-0.225205	0.208437	0.254163
AGGGAGACATCCGTCGGAGA_GGAATGGAAATGCTGTTTCA	-0.247578	0.700225	0.120474	0.19855	0.188255	-0.141683	-0.0703551	0.439376	0.420411	0.332589	-0.0476605	0.0481514	0.170336	-0.148621	-0.323979
AGGGAGACATCCGTCGGAGA_AAGGCCACCTTAATATGGAA	0.220812	0.0288129	-0.0458562	0.184219	0.372085	0.0377889	0.100563	0.15332	0.0597822	0.150146	0.379255	-0.0339791	0.169848	0.147648	0.131342
AGGGAGACATCCGTCGGAGA_GGTCCGAACCGCACCGACCT	-0.304782	0.0568422	0.237465	0.179831	-0.0222894	0.130766	0.0738873	0.480368	-0.0312425	-0.0261815	0.433344	1.30628	-0.161158	0.251632	0.296485
AGGGAGACATCCGTCGGAGA_TAACATTCTCTCATCCAACC	0.118354	0.428144	0.425105	0.182758	0.218103	0.333202	0.0596058	0.405317	0.235957	0.277092	0.220268	0.0622735	0.436754	0.152269	0.0810234
AGGGAGACATCCGTCGGAGA_TCATGGCTACAACAAAATAC	0.434	0.662703	0.429454	0.534132	0.440544	0.32934	0.117212	0.452177	0.195897	0.415113	0.521725	0.434496	-0.298712	-0.238492	0.0778527
AGGGAGACATCCGTCGGAGA_TGGTGTACTCAGCGACGACG	0.42981	0.258998	0.141418	0.142738	0.549064	0.44505	-0.198577	0.52643	0.19963	0.168031	0.276365	0.483903	0.532147	0.330234	0.403637
AGGGAGACATCCGTCGGAGA_TACGGAGCGCTGCATACACG	0.587814	0.212615	0.0917266	-0.0719954	0.588068	0.254829	0.0589751	0.146421	0.0756256	0.172114	0.196509	0.834533	0.262456	0.0113148	0.208732
AGGGAGACATCCGTCGGAGA_CAGCTGTGAACGCGTGAAGG	0.935155	0.537623	-0.0348782	0.323077	0.432768	0.607921	0.134584	0.699391	0.212028	0.519719	0.684908	0.672956	0.370361	0.224862	0.103627
AGGGAGACATCCGTCGGAGA_GGGAGAGGACGACGTTCACT	0.42477	0.00319671	0.0181974	0.0373032	0.396563	0.599287	0.255474	-0.00360666	-0.00462295	0.189594	0.495378	0.315767	-0.484716	-0.0375542	-0.0843255
AGGGAGACATCCGTCGGAGA_AAGCACTGTTTGCCAAGACC	-0.374049	-0.0130992	0.219685	-0.391525	0.187901	0.172695	-0.0667008	-0.184356	0.0180262	-0.199918	-0.099697	0.085277	0.221246	0.184512	0.116182
AGGGAGACATCCGTCGGAGA_GTGGACAAGGGATCTGACAG	0.30356	0.187198	0.119176	-0.230494	-0.167769	0.497794	-0.222523	0.287519	0.0312724	0.164043	0.481742	0.329938	0.462497	0.338399	0.310886
AGGGAGACATCCGTCGGAGA_AAATACGATCTTGAGCAACA	-0.453925	0.0365274	0.0613013	0.180985	-0.221396	-0.679683	-0.00731909	0.0952784	0.0421497	0.231934	0.638996	0.488345	0.0179425	0.126335	0.118083
AGGGAGACATCCGTCGGAGA_ATGTGGGCATCGTGCTGTTA	-0.0577442	0.222895	-0.0585116	0.155178	0.25555	0.181566	0.021791	0.50584	0.29992	0.0631178	0.485938	0.434098	0.372913	0.170103	0.267472
AGGGAGACATCCGTCGGAGA_CATGAGTGTCATTATCAAGT	0.657555	0.55356	0.402731	0.242347	0.304776	1.27537	0.218187	0.155533	0.210908	0.127475	0.419263	-0.000639719	0.15294	0.147013	-0.0247857
AGGGAGACATCCGTCGGAGA_GCTGAACGTGTTTGTGTGCA	-0.018326	0.251905	0.0713519	0.580382	0.167437	0.244051	-0.0109508	0.511965	0.288421	0.321207	0.575727	1.01568	0.636268	0.139529	0.262297
AGGGAGACATCCGTCGGAGA_TACGTCAGCATTGTGTTCTT	0.191019	0.633396	0.497496	0.520463	0.730748	0.866525	0.0708336	0.614789	0.339441	0.505205	0.1293	0.395634	0.174159	0.248421	0.237124
AGGGAGACATCCGTCGGAGA_CACCAACCAGAGTGTTAGGG	0.918198	0.425063	0.0971128	0.299346	0.442877	0.785748	0.540836	0.46046	0.300659	0.1119	0.480678	0.724579	0.279079	0.354307	0.55548
AGGGAGACATCCGTCGGAGA_CCAAGATCGAGAAGGCGTAC	0.473226	0.0047739	0.15913	-0.0115872	0.347953	1.32768	0.746226	0.164991	-0.260536	0.134933	-0.931746	0.418972	0.468899	0.181047	0.157068
AGGGAGACATCCGTCGGAGA_CATAATGACAGAGGCAGACA	0.780527	0.0929684	0.089142	0.389864	0.524924	0.703333	0.30074	0.27324	0.243631	0.284132	0.57998	0.168702	0.120748	0.309266	0.181243
AGGGAGACATCCGTCGGAGA_GGAGCGCGCCAAGATCGAGA	0.842748	-0.131474	0.113194	0.00895634	0.537613	0.64169	0.221966	-0.205376	0.0377507	-0.316481	-0.401558	-0.000790053	0.427685	0.382916	0.285686
AGGGAGACATCCGTCGGAGA_CCTAGGTCGGGAACTACAAG	0.164415	-0.689953	0.170121	0.0848782	-0.00249329	0.640986	-0.0453749	-0.196414	0.133443	0.477662	-0.227714	0.766475	0.335696	0.224065	0.0405128
AGGGAGACATCCGTCGGAGA_ACTGTGAAGCGGATCGACGA	0.668504	-0.0331433	0.0995993	0.163555	0.432744	0.414886	-0.00207807	0.0289508	0.0597785	-0.00723376	-0.313054	0.725362	0.0847032	0.173981	0.308674
AGGGAGACATCCGTCGGAGA_GGTGAGCGAGCTGCACCTCG	-0.161362	-0.0437469	0.136097	0.112934	-0.303222	0.150712	-0.00932383	-0.0993881	0.0551145	0.107011	-0.272716	0.325578	0.213627	-0.00532529	0.00101265
AGGGAGACATCCGTCGGAGA_TGGCTGACTGGGCCCGAAAG	0.475307	0.532203	-0.00705041	-0.0350549	0.114271	0.538747	0.491305	-0.0962845	-0.0226582	-0.294732	-0.2747	0.303624	0.247303	0.311156	0.215245
AGGGAGACATCCGTCGGAGA_GACTGGGCCCGAAAGTGGAG	0.0481483	0.0603497	0.0514862	-0.519611	0.0280542	-0.114778	-0.30373	0.00256849	-0.0136913	-0.630179	0.0866075	0.0168814	-0.0900722	-0.00730177	-0.29086
AGGGAGACATCCGTCGGAGA_CTACACTCCACGCTACATGG	0.41131	0.28843	0.215001	-0.321232	0.63967	0.664998	0.301714	1.00416	0.0448722	-0.240308	-0.0738232	0.262302	0.179002	0.00176493	0.155891
AGGGAGACATCCGTCGGAGA_AGATATGACCATTAAACTAT	0.0547532	-1.27646	-0.229642	-0.146161	-0.135371	-0.55835	0.0679413	-2.72265	-0.434126	-0.572607	-1.08362	-1.18663	-1.91822	-1.46183	-0.953175
AGGGAGACATCCGTCGGAGA_ATGGTACGGCCAAATCAAGA	0.417577	-2.68215	-0.668079	-0.83734	0.668989	0.631882	-0.128839	-4.00974	-0.201001	-0.932146	-3.29778	-4.23687	-4.60424	-3.57412	-2.08289
AGGGAGACATCCGTCGGAGA_CATTCACAGGACACAGAGAA	0.645324	0.197703	0.360226	0.409256	0.407207	0.526997	-0.604502	0.170447	0.11479	0.46135	0.520544	0.470789	-3.79028	-3.10463	-1.74433
AGGGAGACATCCGTCGGAGA_AATTATATGAAGAAAAAACC	-0.594829	0.258203	0.412787	-0.0136161	-0.261075	-0.268664	-0.52062	0.12706	0.164271	-0.146739	-0.0211514	0.217983	0.0648413	0.0440469	-0.00578172
AGGGAGACATCCGTCGGAGA_GACACAGACACCCAACCGGA	0.732624	0.0272785	0.293376	-0.184084	0.719355	0.393744	-0.00910189	0.141794	0.0290603	-0.195618	0.9171	0.613532	0.288192	-0.00499348	-0.0633144
AGGGAGACATCCGTCGGAGA_TGGCCCCAAGAGGGAAGTCA	0.465553	0.357965	0.206009	0.495797	0.57257	0.962648	0.341131	0.282187	0.199347	0.358173	0.62961	0.709911	0.0015095	0.201666	-0.00491652
AGGGAGACATCCGTCGGAGA_AATACCAAGAAAGCCCCACT	-0.13344	-0.246167	-0.178595	-0.183614	0.0725193	0.175002	-0.180464	-0.0361948	0.0313305	-0.0143745	0.366617	0.301726	-0.125408	0.175162	0.113645
AGGGAGACATCCGTCGGAGA_TTGTTCAGGCAATCTCAACA	0.314544	0.393007	0.0526321	0.177352	0.19074	-0.937408	0.718697	0.319516	0.279476	0.306491	-0.0660173	0.272575	0.0341014	0.141484	0.0404231
AGGGAGACATCCGTCGGAGA_TCCACTAATCCGGACACAGA	0.452421	-0.132007	0.156169	-0.110379	0.309476	0.848018	0.194758	-0.0145577	0.0746673	-0.0649287	-0.0543686	0.161963	-0.0309834	0.0136023	0.144432
AGGGAGACATCCGTCGGAGA_AGCAAGCAACAGATTGCACG	0.34071	0.0380653	0.0636167	-0.0306268	0.117516	-0.188713	-0.202503	0.197337	0.189049	-0.215667	0.106964	0.679543	0.643277	0.454751	0.149568
AGGGAGACATCCGTCGGAGA_CAAAGATCAACCACTTCACA	-0.139415	-0.0302672	0.160448	-0.38412	0.178585	0.564019	-0.424396	-0.0551268	0.0248593	0.268806	0.43674	0.303625	0.454423	0.00896591	0.035876
AGGGAGACATCCGTCGGAGA_CATCACTAACATCTTCAGCA	0.750238	0.405023	0.0599586	0.0300304	0.38598	0.658033	0.0122336	0.0900845	0.179124	0.246783	0.626605	0.415657	0.341747	0.0869386	0.0886598
AGGGAGACATCCGTCGGAGA_CTATGCCTCTCACGCGGCGG	-0.00138431	0.377802	0.326743	0.0772775	0.0881971	0.0931945	0.157668	0.144809	0.155175	0.212489	0.353697	0.528541	-0.250348	-0.1759	-0.298465
AGGGAGACATCCGTCGGAGA_CCGCGTCACCACTCCCAACG	0.69455	0.0504941	0.188027	0.375189	0.470288	0.854731	0.166455	0.568193	0.139794	-0.112665	0.626109	0.0819547	0.277466	0.329776	0.320307
AGGGAGACATCCGTCGGAGA_CTGGGCGGTGTGTTCGTCAA	0.114839	0.617365	0.332804	0.266257	0.103813	0.348026	0.0780761	0.389776	0.429411	0.539192	0.207248	0.377045	0.299398	0.221948	0.07462
AGGGAGACATCCGTCGGAGA_GGCTAGCAGTCAGTGGAATG	0.353194	0.233401	-0.0104028	-0.259667	0.0406525	0.126781	0.0432216	0.50419	0.514367	0.406344	0.536684	0.427274	0.204932	0.0663829	0.204029
AGGGAGACATCCGTCGGAGA_GCTGGCTACACCCCCTGTGG	0.508915	0.405364	0.0639476	0.144373	0.252606	0.144061	-0.360854	-0.104015	-0.0317941	0.0883127	0.144031	0.350579	0.469579	0.00915593	0.210644
AGGGAGACATCCGTCGGAGA_AGTCCTGCGGGCATTACAGG	-0.286886	0.0951068	0.316767	0.307846	-0.0913054	-0.131679	0.0604873	-0.038727	-0.0749643	-0.0643889	0.503356	0.217792	0.0184193	0.329965	0.208966
AGGGAGACATCCGTCGGAGA_AGTTGGCAGTATCATCGGAA	0.0550014	-1.19985	-0.227227	-0.86537	-0.0864887	0.50364	-0.122728	-1.51362	-0.382727	-1.39508	-0.918717	-0.780006	-0.822562	-0.428335	-1.22224
AGGGAGACATCCGTCGGAGA_AGTTAAGAAGATGCGCGAGG	-0.823549	-0.994582	-0.439022	-1.25603	-0.556727	-0.744962	0.0730599	-0.872723	-0.518537	-1.63626	-1.53987	-1.13434	-0.1358	-0.261243	-0.877438
AGGGAGACATCCGTCGGAGA_TTTGTCAATGATCATAGCAA	-0.376665	-0.183479	0.0886984	-0.252844	-0.186638	-0.323496	0.19412	-0.18709	0.0795133	-0.376055	0.290763	-0.780917	0.138008	0.0716932	-0.0123403
AGGGAGACATCCGTCGGAGA_GAAATGATCCGTGTTGCTAA	-0.866037	0.137606	0.242204	0.0374784	-0.531417	-0.909887	-0.401961	0.0332926	-0.0185543	0.138424	0.286159	0.050266	0.495072	0.311086	0.296308
AGGGAGACATCCGTCGGAGA_GCGGAGACTCGAAGAGCGAT	0.416357	-0.0757044	0.282663	0.234732	0.340468	-0.618434	-0.0154486	0.309195	-0.0793118	0.231964	0.346175	0.764606	0.498367	-0.285666	0.0303798
AGGGAGACATCCGTCGGAGA_ACACATGCTATTCAAGCCAT	-0.0632821	-0.156771	0.173267	0.1616	0.0377206	0.700162	-0.225508	-0.10103	0.148267	0.459979	0.519533	0.358386	-0.147919	-0.203704	-0.0162538
AGGGAGACATCCGTCGGAGA_GGTGCCGGGAGACATCAAGG	0.164379	-0.017272	-0.148652	-0.0589347	-0.0472056	0.300114	0.11254	0.0277934	0.147182	0.401357	0.0635572	0.595636	0.1279	0.0476586	0.0256014
AGGGAGACATCCGTCGGAGA_AACAGCACTTAGATTCCCAT	0.606613	0.397802	0.0447567	0.00648923	0.278931	0.519275	-0.110834	0.2573	0.0867002	0.106912	0.390441	-0.121161	0.412455	-0.0214673	0.182406
AGGGAGACATCCGTCGGAGA_TTCAAACAAAGAGGCCGCGG	0.354371	0.409048	0.183788	0.121916	0.421368	0.474341	0.176217	0.409264	-0.0162335	-0.24893	0.802644	0.382043	0.442404	0.828595	0.804257
AGGGAGACATCCGTCGGAGA_AGCAATGATTGCCCAAGGTG	0.064601	-0.515444	0.112616	-0.015188	0.0570712	-0.203521	-0.464062	-0.326662	-0.0396008	-0.128573	-0.150985	-0.151548	0.0379188	0.0702331	0.17568
AGGGAGACATCCGTCGGAGA_ACGAAATAATGGGCAATCAG	0.192296	0.033666	0.0403244	-0.127137	-0.31357	0.292412	-0.0122226	-0.0858151	0.214459	0.0729488	-0.165985	-1.64384	-0.045521	-0.123675	0.0199126
AGGGAGACATCCGTCGGAGA_ATGGATTTGTCTCATGAACT	-0.280595	-0.160179	-0.00383424	0.188505	0.0544342	0.263563	-0.0931975	0.13547	0.332186	0.177623	-0.0531678	-0.425423	-0.372979	-0.0269275	0.216429
AGGGAGACATCCGTCGGAGA_TTATCACAATGGCCTTGCAA	0.37414	0.396498	0.189647	0.619	0.366179	0.210401	0.123455	0.422203	0.338059	0.523986	0.419066	0.676526	0.0132219	0.0830962	0.0738742
AGGGAGACATCCGTCGGAGA_GCCGCCAACAACAATATCTG	0.482647	0.363617	0.225576	0.0541591	0.786826	0.903787	-0.0780015	0.284994	0.134106	0.313996	0.262045	0.214941	0.229204	0.163212	-0.0762493
AGGGAGACATCCGTCGGAGA_TGGAGTAGCATACAACTCCA	0.796335	0.395902	0.305462	0.0590639	0.623792	0.949024	0.363681	0.360206	0.229093	0.315989	0.306347	0.825667	0.0565136	-0.120942	-0.154885
AGGGAGACATCCGTCGGAGA_AGCAACAGGAAGTGAAACGA	0.33594	-0.054523	0.137622	0.105874	0.0220321	0.0967126	0.00843312	0.219802	0.099071	0.212243	0.249061	0.593072	-0.0839667	0.166938	-0.000844503
AGGGAGACATCCGTCGGAGA_GCTGTACCGATGGCCACACT	0.0380011	0.0327547	0.0366931	0.1132	0.146882	0.068119	-0.186976	-0.0151724	0.122187	0.218611	-0.782672	-0.404286	-0.128211	0.0426614	-0.159403
AGGGAGACATCCGTCGGAGA_GCCATCGCAGCACATGTGTG	0.641465	0.194821	0.245294	-0.0448601	0.53133	0.629085	0.116193	0.645282	0.228557	0.489988	0.437709	-1.02981	0.133959	0.253097	0.0343216
AGGGAGACATCCGTCGGAGA_AATTTAAGCAGCGACAGACC	-0.113653	-0.000813639	0.00739351	-0.171149	-0.111895	-0.865541	0.113638	-0.150923	-0.0214372	-0.307793	0.157253	-0.296779	0.293738	0.245256	0.0437546
AGGGAGACATCCGTCGGAGA_TGGGGACGACATCCCTGGAA	0.589971	-0.196506	-0.0901136	-0.879332	0.776723	0.96724	0.0529805	-0.103395	-0.142037	-0.362351	-0.157205	0.231935	0.132631	0.0876731	0.263299
AGGGAGACATCCGTCGGAGA_TGAGTTCCGGTCAGCCACCA	-0.175217	0.220272	0.0650229	-0.0327065	0.326648	0.304803	-0.107479	0.16422	0.143983	0.310627	0.634106	-0.494887	0.464676	0.236394	0.213605
AGGGAGACATCCGTCGGAGA_GCCCTCCCAAGTTCAAGCAG	0.372915	-0.123858	0.0880113	-0.0390378	0.129911	0.253688	0.197651	0.0404484	0.0141223	0.0297616	-0.173642	0.48794	0.158092	0.151201	0.061936
AGGGAGACATCCGTCGGAGA_AAGAGTAAACCTCCAAAGAA	0.206162	0.550772	0.101669	-0.284997	0.0308341	-0.223505	0.0873808	-0.121523	0.0166187	0.201432	0.288234	0.285694	0.21277	-0.0909514	-0.252643
AGGGAGACATCCGTCGGAGA_GATGACATTCCAGGAATGGA	0.150426	-0.314294	0.0182661	0.338447	-0.0337533	0.151384	0.0227893	0.0447313	0.0481548	0.113384	0.451438	-0.847556	0.305081	0.217323	0.080471
AGGGAGACATCCGTCGGAGA_GGCGCTCAATGAGATCGACG	0.369881	0.577985	-0.0292068	-0.243116	-0.0146512	0.0245297	-0.0205345	0.550507	0.0110857	-0.289637	0.923236	0.979062	0.521152	0.155444	-0.0169617
AGGGAGACATCCGTCGGAGA_TCGACCCCGACAAATGCGAC	0.285303	0.415547	0.19247	0.171041	0.564552	0.349294	0.125868	0.953454	-0.0403553	0.378407	0.835301	-0.137777	0.530003	0.309804	0.286959
AGGGAGACATCCGTCGGAGA_TGCTCTGAGCAAGTTCGTGG	0.220034	0.866061	0.0966579	0.115629	0.481608	0.489321	0.367526	0.697633	0.226578	-0.016561	0.977495	1.05515	0.677324	0.25908	-0.00575869
AGGGAGACATCCGTCGGAGA_CCTCAAGGGCCGGATTGGCG	0.262658	-0.108405	-0.00258359	-0.139893	0.170992	0.217991	-0.0647024	-0.0656014	0.0872487	0.516106	0.999553	0.430523	-0.27598	-0.287643	-0.19488
AGGGAGACATCCGTCGGAGA_ATATCAAGGATCTGAAGGTC	0.0294814	-0.326457	-0.0983348	0.136272	0.0828074	-0.0325249	-0.25709	0.221908	-0.0903258	-0.105068	0.156135	-0.0403395	0.0322505	0.036197	-0.056293
AGGGAGACATCCGTCGGAGA_CGACAGTGATGAGGCTACGG	0.508358	-0.460045	-0.0953411	-0.244884	0.840123	0.85464	0.128439	-0.147173	0.0466643	0.213263	0.098272	0.518938	-0.345586	0.15301	0.158715
AGGGAGACATCCGTCGGAGA_CTACTCGCACCTGAACATCG	0.436392	0.563717	0.0924683	0.326527	0.681049	0.566289	0.117368	0.554562	0.0512845	0.408572	0.621416	0.702843	0.493985	0.317087	0.251389
AGGGAGACATCCGTCGGAGA_ACAGTATACGTGGTGCACGA	0.51545	0.494329	0.273797	0.0925172	0.0473867	0.298354	-0.104159	0.548449	0.305827	0.0316832	0.166672	0.605891	0.140084	0.113189	0.135972
AGGGAGACATCCGTCGGAGA_GAGGGTGCCATTGACCGCAA	0.580029	0.218424	0.211995	-0.000450162	0.0047714	0.216539	0.579368	-0.0520976	-0.0429968	0.350414	0.643484	0.867999	0.167117	-0.0765864	-0.209819
AGGGAGACATCCGTCGGAGA_GTTCGAGTTGGTATCTTCAC	0.436471	-0.44941	-0.216936	-0.231803	0.021213	0.697753	0.00114986	0.139365	-0.206118	-0.132153	-0.553367	-0.49507	-0.0487198	0.100436	0.0323107
AGGGAGACATCCGTCGGAGA_TTGAGTGACCTCCAGAAAGC	0.0768311	-0.295149	-0.21011	-0.188598	0.132955	-0.16581	0.114937	-0.523774	-0.0676734	-0.442925	0.399545	-0.0598411	0.310259	0.674311	0.119196
AGGGAGACATCCGTCGGAGA_CACAGGGGGCCTGGAACTGA	0.866719	-0.133492	-0.120957	0.125113	0.510454	0.776005	0.15582	-0.395324	0.00223139	0.119742	-0.292615	0.106771	-0.178748	0.118341	-0.094708
AGGGAGACATCCGTCGGAGA_GTTGCTGCTTTCAAGACGAG	0.0671464	0.244479	0.382505	-0.089932	0.242424	0.184432	0.0513549	0.184127	0.0710406	0.573946	-0.377633	-0.235586	-0.133393	0.0939834	0.246795
AGGGAGACATCCGTCGGAGA_TGCACCCAAACCAAAACGGG	0.58274	0.31382	0.388736	0.564502	0.628921	0.894325	0.376703	-0.0397614	-0.0843604	0.349513	0.379183	-0.330845	-0.28498	0.166497	-0.0629269
AGGGAGACATCCGTCGGAGA_ATAGGTTCGACCCAAGCCTG	0.245086	-0.356624	0.0073655	0.0385145	0.316019	0.148029	0.160063	-0.329271	0.240296	0.220892	-0.155716	0.209615	0.185901	-0.0921527	-0.00263738
AGGGAGACATCCGTCGGAGA_TCAAGAAGCAGCTCCACGAA	0.279368	0.0416461	0.122665	0.38094	0.584281	0.359552	0.570289	0.255469	0.115135	0.178886	0.530793	0.683929	-0.110672	0.0792005	0.295662
AGGGAGACATCCGTCGGAGA_CCTCATCAGTGCTGACAACA	0.821789	0.329603	-0.0735211	0.214334	0.660008	0.475269	0.0371865	0.42551	0.122658	0.272509	0.512002	0.272907	0.230743	0.14096	0.351537
AGGGAGACATCCGTCGGAGA_CCCCGCACTGCTCAGCGGAG	0.00804113	0.160755	0.102623	0.339013	-0.144299	0.290499	-0.28494	0.254031	-0.0989062	0.51521	0.365542	-0.724589	0.348264	-0.202165	-0.100079
AGGGAGACATCCGTCGGAGA_CCTCTCCCAGACACCTACCG	0.568351	0.0139321	-0.295224	0.0281977	0.188581	0.563376	0.150468	0.092728	0.0915141	0.338099	0.421658	0.398762	0.309789	0.0623253	0.127137
AGGGAGACATCCGTCGGAGA_ACATCGTGGACTATGCGCAG	0.596724	-0.0449703	-0.0716384	0.0572479	-0.204916	0.561189	0.245189	0.16319	-0.191365	-0.293651	-0.111623	-0.0781291	0.377185	0.32361	0.184758
AGGGAGACATCCGTCGGAGA_AGCTATGGCCTATGCCAACG	-0.193938	0.238682	-0.115599	0.0249199	-0.430178	-0.390106	-0.172043	0.0300086	0.0510597	0.340823	0.101467	0.30558	0.0431272	0.201823	-0.0994148
AGGGAGACATCCGTCGGAGA_TCTGTTTAACCCCACAGTGA	0.176637	-0.335865	-0.0354254	-0.167789	-0.142599	0.209293	0.33595	-0.463436	-0.00844391	-0.13956	-0.711602	-0.128762	0.0204132	-0.0699467	-0.208107
AGGGAGACATCCGTCGGAGA_TCACTGCAGAGGGAATACTG	0.642063	-0.226104	0.174632	-0.166562	0.731709	0.687759	0.163504	-0.309529	0.0121483	-0.584248	-0.0219606	-0.371	0.690149	0.200749	0.0658181
AGGGAGACATCCGTCGGAGA_TCAAAGGCTCAACCTACAAA	0.567541	0.154057	0.337727	-0.0774142	0.25301	0.415037	0.311867	-0.348794	0.0285072	-0.20076	-0.0296512	0.0197247	0.225496	0.117452	0.172913
AGGGAGACATCCGTCGGAGA_CAAGACCGTCATGCACAAGG	0.41106	-0.00382786	0.0842016	-0.0832797	0.129911	0.369395	0.256902	0.0448185	0.000690387	0.0319469	-0.0951088	0.478412	0.320331	0.158539	0.128452
AGGGAGACATCCGTCGGAGA_GAAGGCCCTCGTCCACGATG	0.0557925	-0.362671	-0.2801	-0.689212	0.0442662	0.189772	0.185047	-0.690529	0.065881	-0.81964	-0.587556	-0.80828	0.127087	-0.00946156	-0.111224
AGGGAGACATCCGTCGGAGA_CCAGAAGGCGCTCTACTCCA	0.233103	0.0698961	-0.342228	-0.342686	-0.0742259	0.40738	0.102636	-0.107686	-0.00504969	0.076403	-0.0426928	-0.122662	-0.261024	-0.413373	-0.370973
AGGGAGACATCCGTCGGAGA_GAATGCTAATGTGATTGCCG	-0.0640794	-0.0429652	0.0704108	-0.133045	-0.368358	-0.18545	-0.078248	0.230709	0.116859	-0.0794965	0.458161	-0.0040842	0.203956	0.0645279	0.143073
AGGGAGACATCCGTCGGAGA_GGAACCAAACTAATTATCCA	-0.0734466	0.0114262	-0.209348	-0.41711	-0.345942	-0.515367	-0.0855519	0.348022	0.110787	-0.0011283	0.305815	0.145076	0.209037	0.339298	0.211968
AGGGAGACATCCGTCGGAGA_ATCTGATCTGTGATCACATG	0.049208	0.577351	0.26215	0.442728	0.289812	0.0449525	0.311335	0.590505	0.43337	-0.23992	0.669431	0.439849	0.146142	-0.0783573	0.0457799
AGGGAGACATCCGTCGGAGA_CCCCCAAGGATGCAACGGAT	0.796814	0.42028	0.291692	0.257422	0.749797	1.33472	0.103366	0.576266	0.0923598	0.180693	0.506657	1.86311	0.347728	0.260138	-0.0118165
AGGGAGACATCCGTCGGAGA_AGAATGATCAAGTTGACGAC	0.0450784	0.00148779	0.104646	-0.0461316	-0.189336	-0.509417	0.0453539	0.079142	0.00683443	0.467104	0.590027	0.926924	-0.126972	0.153049	-0.0542406
AGGGAGACATCCGTCGGAGA_GGGTGGCAGAGGATCCCCCA	0.477128	0.316805	0.34943	0.460005	0.587654	0.791988	-0.0130158	-0.382129	0.0930678	0.0634275	0.557585	0.370082	0.259837	-0.0220723	0.0676185
AGGGAGACATCCGTCGGAGA_GGCTGTCACTGCGGACTAGG	0.465829	0.52999	0.223805	0.497078	0.476958	0.0836765	0.425924	0.306412	0.340628	0.469527	0.407913	0.753939	0.0302456	0.311581	0.28548
AGGGAGACATCCGTCGGAGA_AACCCAAAGATGCCACGGAC	0.436008	0.338412	0.0727839	0.467217	0.262621	0.505935	-0.086976	0.15746	0.0234339	0.430097	0.312004	0.789068	0.154921	0.084316	-0.274747
AGGGAGACATCCGTCGGAGA_ATCCTCTCCTACTGGCCCTA	0.379643	0.438782	0.270139	0.451924	0.579732	0.609501	0.502375	0.0865919	0.601907	0.812924	0.732502	0.392228	0.259539	0.00473118	0.155131
AGGGAGACATCCGTCGGAGA_AACGACTATGGCTGTTACTG	0.0636208	-0.17481	-0.327723	-0.324009	0.133437	0.0819209	-0.0259789	0.0675693	0.0322973	-0.0674645	0.306048	-0.0234063	0.236694	0.168042	0.213032
AGGGAGACATCCGTCGGAGA_TATGGCTGTTACTGCGGCAT	0.264463	-0.0513315	-0.0525964	-0.334771	-0.156235	0.267001	0.034364	-0.390282	0.041753	0.274752	-0.555571	-0.145877	0.123966	0.0393213	0.199722
AGGGAGACATCCGTCGGAGA_GGCTGTTACTGCGGCATCGG	0.60593	0.411934	0.134801	0.344222	0.572335	0.338173	0.367762	0.124922	0.294608	-0.0222998	0.0696826	0.248413	0.252321	-0.169478	0.00146774
AGGGAGACATCCGTCGGAGA_GTAGCAACCGTAGCCCACGA	0.0703626	-0.0958707	-0.0138883	0.0748519	0.286617	0.574068	0.259016	-0.280429	0.0871164	0.177211	0.214594	-0.154024	0.203368	0.13034	0.155787
AGGGAGACATCCGTCGGAGA_GTGATCATAGTGGTCCACAT	0.0577464	-0.280716	0.196025	0.0145512	-0.329364	-0.426851	-0.16822	-0.3383	0.119088	0.0577189	0.491116	0.387241	0.642383	0.338015	0.31082
AGGGAGACATCCGTCGGAGA_TCATACCCAGGCTAGACCTG	0.439843	0.497681	0.193439	0.187303	0.57007	0.335354	0.0854134	0.503084	0.279151	0.147004	-0.337321	0.318619	0.474371	0.572075	0.305467
AGGGAGACATCCGTCGGAGA_GGCTGTTACTGCGGCTGGGG	0.543029	0.149841	0.133819	0.570474	0.201238	0.115108	0.193739	-0.0553558	0.48163	0.483646	0.336012	0.856065	0.385077	0.399016	0.40217
AGGGAGACATCCGTCGGAGA_CCTACAAATACAGATTCGCG	0.399079	0.492049	-0.0768906	0.152015	0.305366	0.680149	-0.0177767	0.126202	0.130149	0.426194	0.643813	1.14363	-0.0631228	0.153657	0.0468262
AGGGAGACATCCGTCGGAGA_GGGCGCATGACCACTGCTAT	0.985026	0.649587	0.0929439	0.159176	0.290373	0.939203	-0.0830035	0.297648	0.102921	-0.0471383	0.415433	0.0655455	0.120925	0.0549002	0.00399644
AGGGAGACATCCGTCGGAGA_AGCCAAGCACAATTTGCCGT	0.511923	-2.8775	-1.30204	-1.99491	0.13557	0.289999	0.110174	-4.0937	-1.17948	-2.19016	-3.72932	-3.41763	-1.39414	-0.930172	-0.40739
AGGGAGACATCCGTCGGAGA_AACTTACATGATACACCCAA	-0.00468282	-3.53881	-0.776354	-1.23152	-0.0498663	0.0963903	0.124345	-4.11014	-0.84569	-1.70815	-4.99136	-2.87222	-0.754657	-0.373977	-0.364056
AGGGAGACATCCGTCGGAGA_GTAATTAGGAGTCCCACACA	-0.143509	-4.01506	-1.35241	-1.41222	-0.523292	0.10014	-0.22504	-4.50199	-1.48213	-3.52804	-3.09094	-4.79196	-0.440408	-0.300823	-0.194022
AGGGAGACATCCGTCGGAGA_AACCAAAGTCGAATATGACG	0.628462	-2.13423	-0.676654	-1.85157	0.417646	0.179805	0.156446	-2.80437	-1.10035	-1.98575	-2.27432	-2.5507	-1.22828	-0.419592	-0.440264
AGGGAGACATCCGTCGGAGA_GAATGAATACAGTATTCCCA	0.0597413	-2.96214	-0.621725	-1.65739	0.170271	0.657597	0.444677	-4.27	-0.608241	-2.3349	-2.87787	-3.69474	-3.98229	-2.70058	-1.89127
AGGGAGACATCCGTCGGAGA_GATCTCGGACGCGGACACCA	0.43641	-3.06226	-1.04768	-2.99849	0.417013	0.447044	-0.144262	-3.40822	-1.34709	-2.32911	-3.27115	-2.66918	-1.54376	-0.899583	-1.38226
AGGGAGACATCCGTCGGAGA_CAGAAGTTCGATACTACCTC	0.41927	-0.0913205	-0.0327539	-0.145416	0.519806	0.285069	-0.0211487	-0.486136	-0.17116	-0.150438	0.147014	-0.1386	-0.453724	-0.000518908	-0.229235
AGGGAGACATCCGTCGGAGA_AGCCATGGAACTAAAAGTTG	0.591346	0.185273	0.167766	0.305302	0.292365	0.441392	0.26983	0.232474	0.163674	0.499154	0.353636	0.334068	0.0587416	-0.00582836	-0.0694565
AGGGAGACATCCGTCGGAGA_GAGTAGCTAAACCTCATCAA	0.275612	-0.300777	0.209209	-0.0834789	0.305617	0.270092	-0.157942	-0.180113	-0.0325583	0.0808564	-0.0614215	0.128269	0.12113	-0.094236	-0.105119
AGGGAGACATCCGTCGGAGA_CCATCCACCTGGTCGCACAA	0.735729	0.286708	0.168622	-0.184788	0.408553	0.584975	0.39416	0.282519	0.223371	-0.00684545	0.410531	0.369507	0.259635	0.252969	0.200848
AGGGAGACATCCGTCGGAGA_GGAATAATCCACCCATTTGG	-0.0128494	-0.132229	0.15669	-0.339398	-0.213892	-0.20576	0.200707	-0.205275	-0.145692	-0.353995	-0.106387	0.050073	0.0767278	-0.0923141	-0.242249
AGGGAGACATCCGTCGGAGA_AGGCCTCTTTAGGCGTGAAG	0.525698	0.0544472	-0.275353	-0.35553	-0.127459	0.326637	0.0360452	-0.193604	-0.297866	-0.338891	0.0125087	0.559185	-0.0327539	-0.132471	-0.127428
AGGGAGACATCCGTCGGAGA_ATGTGTCAGTGACGTCACCT	0.302106	0.601095	0.537337	0.684338	0.251005	0.243044	0.334845	0.550845	0.680148	0.679768	0.784331	0.535631	-0.0149809	0.0141456	-0.100003
AGGGAGACATCCGTCGGAGA_CATCCAGTCCTGCTATCGTG	1.02576	0.450064	0.101547	0.328721	0.918419	0.954173	0.321469	0.405465	0.0877026	0.425507	0.615669	-0.00245092	0.196382	0.256236	0.233295
AGGGAGACATCCGTCGGAGA_GCTGCTGCTCATAGACTATG	0.325739	0.290208	0.262061	0.411573	0.434429	0.541976	0.176067	0.47495	0.257923	0.0649353	0.47897	1.24647	-0.0728627	0.238153	-0.0567991
AGGGAGACATCCGTCGGAGA_TAAATGACCGCATTAAGGAG	-0.167167	-0.197585	0.110145	-0.228367	0.121074	0.177258	0.626145	-0.279497	-0.0156038	-0.147217	0.659242	-0.00828042	0.180882	0.135788	-0.0455142
AGGGAGACATCCGTCGGAGA_CCTGAATGCCGGAAGCAACG	0.651079	0.472418	0.196009	0.329091	0.344589	0.654081	-0.114878	0.273937	0.0662927	0.0280789	0.155984	0.493353	-0.336704	0.155378	0.0782135
AGGGAGACATCCGTCGGAGA_CACCAAGGTCACTATCCGAG	0.621367	0.362061	0.0390214	0.096662	0.563205	1.04156	0.193037	0.258389	0.0943512	0.408569	0.268394	0.37246	-0.125067	0.0348892	0.0760563
AGGGAGACATCCGTCGGAGA_CCAGCACTACTACTCCTATG	0.67464	0.250929	-0.191369	-0.339519	0.595728	1.02232	-0.102699	0.237168	0.35393	0.0780638	0.883604	0.422869	0.169093	0.312761	0.0498481
AGGGAGACATCCGTCGGAGA_CCTGCAGCCACTCAACCCTG	0.639172	0.404002	0.133503	0.326439	0.628863	0.79443	-0.466876	0.586391	0.0734355	-0.0187819	0.0212163	0.334583	0.441078	-0.0111317	0.0882148
AGGGAGACATCCGTCGGAGA_CATTCCACCCATCACAACCC	0.228268	-0.114069	-0.191374	-0.697804	0.142271	0.480843	0.112689	-0.0192146	-0.103564	-0.184401	0.293044	0.400761	0.312859	0.122318	0.0692637
AGGGAGACATCCGTCGGAGA_TTCTCTAAAGACTTGCCAAG	0.340517	-0.679533	0.00821966	-0.245527	0.0438833	-0.173859	0.121653	-2.15065	-0.272592	-0.7224	-1.3274	-1.13186	-1.22551	-0.894377	-0.718212
AGGGAGACATCCGTCGGAGA_TCCAGATACAATCTGTCTCA	0.982717	-2.43585	-0.516906	-1.87405	0.552411	0.85412	0.179855	-4.24462	-0.352567	-2.17777	-3.0688	-2.7553	-1.50145	-1.45746	-0.718982
AGGGAGACATCCGTCGGAGA_GAACTTGAGATTGAAAATAT	0.428149	-2.4554	-0.206916	-0.824092	0.196239	0.123124	0.314831	-3.14609	-0.194742	-0.958869	-3.25158	-1.03656	-2.30721	-1.52829	-1.05847
AGGGAGACATCCGTCGGAGA_GTGGATGTAATTCACACGGA	0.52457	0.472461	0.398401	0.455295	0.564746	0.969332	0.521569	0.377838	0.105503	0.431282	0.686589	0.894388	0.151379	0.112223	-0.105796
AGGGAGACATCCGTCGGAGA_CACACCTGAATTAGTCCGAT	0.915431	0.672658	0.497569	0.301043	1.15965	1.03334	0.273804	0.798234	0.475026	0.511806	0.983315	1.35561	0.0350409	0.236514	0.175002
AGGGAGACATCCGTCGGAGA_TTCCGTAATTCCTGACCATG	0.581538	0.0914599	0.432908	0.0881442	0.33522	0.220297	0.162651	0.0990422	0.256387	0.497887	0.706078	0.022119	-0.199162	-0.0373813	-0.143467
AGGGAGACATCCGTCGGAGA_GAAGTTTGCTATGAGGACCT	0.222633	0.557007	0.258204	0.131085	0.0710092	0.18874	0.137232	0.158325	0.11168	-0.0758403	0.299469	0.579971	-0.122063	0.357684	0.19112
AGGGAGACATCCGTCGGAGA_CTGGGTGACAGACATGTGCA	0.473429	0.634344	0.278887	0.158587	0.471067	-0.0654664	-0.0808231	0.722906	0.458765	0.22206	0.558852	0.587517	0.310888	0.21791	0.121411
AGGGAGACATCCGTCGGAGA_TTTGGAACGAACCAACAGAT	0.318962	0.586383	0.224132	0.196917	0.316573	-0.313442	-0.149654	0.624038	0.233403	0.322598	0.131731	0.228672	0.111083	0.0903177	0.0401975
AGGGAGACATCCGTCGGAGA_TCCACAAACACGGCGTCAGA	0.902613	0.27292	-0.0579235	0.0219752	0.891851	0.458841	-0.0320622	0.344388	-0.0168	-0.200137	-0.109338	0.214021	0.500673	0.527836	0.356593
AGGGAGACATCCGTCGGAGA_TATTCCATCAATATCAGTAA	-0.441652	0.0911659	0.0612607	-0.242118	0.0010446	-0.128757	0.0733591	-0.0682957	0.194542	-0.333008	0.352983	0.230917	0.193277	-0.0137514	-0.253478
AGGGAGACATCCGTCGGAGA_GCAGCTAGGGTACAGCCTTG	-0.00553037	0.366865	0.087959	-0.0144778	0.0450957	0.7392	-0.0658987	0.221379	0.0465198	-0.154915	0.274568	0.481897	0.466224	0.148881	0.174924
AGGGAGACATCCGTCGGAGA_CAATTACCTGCGACTACAGC	0.26732	0.691795	0.0167252	0.542296	0.267233	0.29403	0.400884	0.449128	0.199554	0.496929	0.469464	0.217921	0.302907	0.252263	0.130094
AGGGAGACATCCGTCGGAGA_GGGGCAGGTATTTAGGAACC	0.789424	0.429802	0.449873	0.400925	0.370996	0.486043	-0.0422066	0.79277	0.0752055	0.135898	0.18067	0.287862	0.342368	0.110438	0.173941
AGGGAGACATCCGTCGGAGA_GAGGCCGCTCACGACTTCCA	0.356602	0.141737	0.112493	0.221106	0.299967	0.529204	0.0947009	0.511798	0.218853	0.178846	0.882187	0.0503936	0.316276	0.0120857	-0.129134
AGGGAGACATCCGTCGGAGA_GCGGCCTCTGGTGAAAACTA	0.213095	0.40991	0.0478034	0.151872	0.0520211	0.0488935	-0.159919	0.0244963	0.188823	0.0274267	0.392953	0.173327	-0.257575	0.0809123	0.0730393
AGGGAGACATCCGTCGGAGA_GGTGAAAACTATGGCCTACC	0.153777	0.366847	-0.115896	0.0556805	0.149749	-0.310456	0.0283719	0.707062	0.134887	0.347542	0.265759	0.539208	-0.608538	-0.0342986	-0.0876261
AGGGAGACATCCGTCGGAGA_AGATCCAGACTTCTCTGCGC	0.308465	0.348295	0.307857	0.118697	0.0815003	-0.569442	0.272078	-0.421535	0.0477127	0.0882356	0.704825	0.415367	0.52122	0.0903706	0.21882
AGGGAGACATCCGTCGGAGA_GGCTGGTGCCAAGTTCATTG	0.470127	0.377477	0.368264	0.2192	0.359171	0.639195	0.138265	0.826744	0.426632	-0.0318255	0.19649	0.35381	0.377474	0.273599	-0.0314782
AGGGAGACATCCGTCGGAGA_GTTCATTGAGGTATCTAAAG	-0.00256549	-0.102677	0.565135	0.313195	0.0637722	-0.0225392	0.275767	0.109529	0.291223	0.0779765	0.173874	0.172484	0.190776	0.0208473	-0.145105
AGGGAGACATCCGTCGGAGA_CATTCTCGCCGTCTGACACG	0.408536	0.575994	0.0762872	0.0225185	0.349486	0.0719815	0.26302	0.669853	0.211873	0.498215	0.554439	0.347633	0.0572738	-0.109824	-0.185078
AGGGAGACATCCGTCGGAGA_CCTTCCGCACAAGATCTGAG	0.792125	0.489468	0.270276	0.24263	0.274869	0.220283	-0.154214	0.481716	0.256328	0.328498	0.658475	0.606709	0.233647	0.0125477	-0.0535643
AGGGAGACATCCGTCGGAGA_TGTCGTACTCCCCATAGAAG	0.774206	-0.0384709	0.274517	0.177956	0.667224	0.485082	0.199634	0.156956	0.344998	0.157937	0.287452	0.310875	0.199655	-0.038014	0.0200849
AGGGAGACATCCGTCGGAGA_ATGCATCCAAATATCCTCGA	0.509822	0.723803	0.232428	0.367154	0.334338	0.327032	0.000148825	0.641745	0.457439	0.0123134	0.434099	0.329075	0.268251	-0.0453437	0.015457
AGGGAGACATCCGTCGGAGA_GGAACCAGTGCTATGGACGC	0.296397	0.482781	0.0349194	0.454772	0.504562	0.0725493	0.473141	0.768675	0.159643	0.370806	0.244919	-0.109422	0.0575737	0.127271	0.00967216
AGGGAGACATCCGTCGGAGA_CATCTACGGTTCCTCGTCTG	0.529644	0.0892639	-0.0847002	0.043817	0.479568	0.791593	0.118833	0.218484	0.0646331	0.352388	0.654372	0.21919	0.436022	0.285749	0.26964
AGGGAGACATCCGTCGGAGA_ATCGTCTGCGGCAAGTCGGT	0.5258	0.143077	0.371494	0.21267	0.459675	0.362904	0.389986	0.232829	0.200671	0.115902	0.833492	0.680815	0.439589	0.317278	0.243006
AGGGAGACATCCGTCGGAGA_TGTGTGTGCACGAAACACAG	0.43041	-0.374632	0.192901	-1.13293	0.540944	0.348188	-0.0244946	0.411326	0.246292	-0.792809	0.0601458	-0.13491	-0.312902	-0.514837	-0.43122
AGGGAGACATCCGTCGGAGA_CACTCGTATTGTGAGCATGG	0.412756	0.362462	0.183455	-0.599979	0.75561	0.709537	0.214055	0.0233208	0.0329823	-0.748834	0.107217	0.293017	-0.197254	-0.102518	-0.0501959
AGGGAGACATCCGTCGGAGA_CGACAAGACAGTCAAAGTGT	0.522562	-0.158012	0.140517	-1.08199	0.608429	0.958647	0.401096	-0.0753734	0.0909167	-1.20689	0.361325	-0.545211	0.386622	0.228399	-0.255359
AGGGAGACATCCGTCGGAGA_CTTGTATCGACATACACACT	0.50232	-0.169943	0.200925	-0.444204	0.0637007	0.335138	-0.164785	-0.244878	-0.00333277	0.0619836	-0.257548	-0.0831794	0.0477642	0.197914	0.109642
AGGGAGACATCCGTCGGAGA_GAGACAGAACCGTGAGACTC	0.332426	-0.147312	0.034978	-0.034665	-0.0975894	0.152708	0.19565	0.311338	0.126496	-0.232837	0.280345	0.182526	-0.274713	-0.199226	-0.499315
AGGGAGACATCCGTCGGAGA_GGAGAGCTATTTGCATCAGG	0.170403	0.0326659	-0.0684734	-0.030523	0.187841	0.0231044	-0.0279446	-0.0705638	0.168969	-0.0634486	-0.116445	-0.158413	0.187259	0.185324	-0.249414
AGGGAGACATCCGTCGGAGA_TGTACACCTGAGGATTTGAG	0.336663	-1.03713	-0.636962	-1.30341	0.361955	0.0594058	0.36717	-1.49085	-0.4213	-1.7737	-1.71959	-1.79634	-0.79947	-0.64748	-0.618135
AGGGAGACATCCGTCGGAGA_ACCAAGCGCGTCTTGTACGT	0.673795	-2.72477	-1.44172	-2.70959	0.638602	0.457463	-0.0579605	-4.02861	-1.23365	-2.46252	-4.66074	-3.33573	-0.173568	-0.06333	-0.130199
AGGGAGACATCCGTCGGAGA_TGCAGCAGCTATCGACAACA	0.599184	-2.28981	-0.665787	-1.69539	0.609422	0.467189	-0.00186079	-4.14461	-0.560585	-2.68496	-2.90428	-3.13723	-1.08621	-0.445046	-0.917882
AGGGAGACATCCGTCGGAGA_GAGTCGCCAGTATTTACCGG	0.415612	-0.275379	0.189589	-0.389665	0.522154	0.650608	-0.00321047	-1.20191	-0.0653654	-1.05283	-0.922485	-1.21869	0.0973811	0.0388372	-0.44904
AGGGAGACATCCGTCGGAGA_TGCAGACGTTGTGCCTAAGA	0.604366	-0.992508	-0.0136545	-1.21118	0.718854	1.14088	0.0769004	-0.89996	-0.399976	-1.38724	-1.02133	-1.21534	-0.388932	-0.0492525	-0.203265
AGGGAGACATCCGTCGGAGA_ACGGCCGAGAACTTTAGGTA	0.442601	-1.08456	-0.13706	-1.29052	0.719531	0.163872	0.0819833	-1.42707	-0.100243	-1.32432	-1.63995	-1.86185	-0.897587	-0.426419	-0.435986
AGGGAGACATCCGTCGGAGA_TTTGCTGAGTTGGCTCGTCG	0.14719	0.192785	0.256073	0.313708	0.209307	-1.00222	0.222112	0.705788	0.281617	0.501233	0.574169	0.655373	0.486148	0.170079	0.22434
AGGGAGACATCCGTCGGAGA_TCCAATCGGGCAGGTCGAGG	0.609885	-0.0768624	0.295171	0.031561	0.801091	1.01986	0.327856	-0.72672	0.240975	-0.0187201	0.0958371	0.392436	-0.404826	-0.139551	-0.449217
AGGGAGACATCCGTCGGAGA_CAGCATGGGAATCATTGTGC	0.861692	-0.144555	0.167943	0.040084	0.92445	0.904871	0.309312	-0.237657	0.094256	-0.18595	-0.366214	-0.039868	-0.490987	-0.193642	-0.304773
AGGGAGACATCCGTCGGAGA_TGCAAGAAGCATTATTACGA	0.288656	-3.12307	-0.913282	-1.99133	0.258386	-0.114814	0.306838	-4.48454	-0.621351	-1.88663	-4.21295	-3.78469	-2.96501	-1.50976	-1.16002
AGGGAGACATCCGTCGGAGA_GTGCGGCTGCACACCAACAA	0.409021	-3.35857	-1.65593	-1.86733	-0.0191083	0.338334	0.136175	-4.6658	-1.3155	-2.6187	-3.90142	-2.3398	0.0653352	0.0587	0.0547167
AGGGAGACATCCGTCGGAGA_CACCAACAACACCCACATCG	0.843292	-2.81409	-0.756265	-1.71472	0.0916418	1.13066	0.159236	-3.79946	-0.844659	-1.68485	-3.43294	-3.27103	-0.586889	-0.0389499	0.00623653
AGGGAGACATCCGTCGGAGA_CCGCAGGAGAGGGCCCGGGC	-0.20069	-0.228764	-0.283597	-0.282962	0.133437	0.205235	-0.0390602	0.0086468	0.0111037	-0.00850524	0.194226	0.173468	0.283758	-0.243757	0.0630906
AGGGAGACATCCGTCGGAGA_CGCAGGAGAGGGCCCGGGCG	0.720645	0.161331	-0.00235292	-0.0656773	0.586158	0.212916	0.0152928	0.488174	0.316232	0.250717	0.721321	1.29838	0.0889298	0.44059	-0.00254813
AGGGAGACATCCGTCGGAGA_CAGCCCCCTCACCTTGACCC	0.689067	0.191655	0.182098	0.175153	0.72293	0.537397	0.267985	0.0726784	0.202049	-0.0718402	0.360371	0.579175	0.240387	0.287332	0.184784
AGGGAGACATCCGTCGGAGA_CAGCAGCGGCGACACCAGCA	-0.0861219	0.186468	-0.348943	0.0561869	-0.0787894	-0.109648	-0.12161	-0.0196633	0.0501097	0.468774	0.221438	0.227826	0.0353737	0.336663	0.272064
AGGGAGACATCCGTCGGAGA_ATCGTAAGGAGCTTCGGAAG	0.065235	0.342108	0.00459818	0.071308	0.455866	0.423567	-0.248926	0.48373	0.193739	0.280172	0.289849	0.343188	-0.0132328	0.0238802	-0.184405
AGGGAGACATCCGTCGGAGA_GGGTCAGCTCTACGGCTGCG	0.162468	0.237982	0.0930224	0.181463	-0.115258	0.405062	-0.296421	0.245081	0.205093	0.433619	0.446286	0.912128	0.21401	0.199529	0.340565
AGGGAGACATCCGTCGGAGA_AACGCATCACCATTCTTCGA	0.333387	-0.949281	-0.233473	-0.741188	0.564873	0.222914	-0.00684264	-1.87829	-0.183509	-0.823389	-1.21162	-0.75288	-0.836057	-0.888649	-0.142471
AGGGAGACATCCGTCGGAGA_CTGTCTGTGGAGATGTGCAT	0.69529	-1.17518	-0.248375	0.0541506	0.888987	0.418144	0.513304	-1.70394	0.147555	-1.17695	-0.461858	-1.19001	-1.5954	-2.18364	-1.99067
AGGGAGACATCCGTCGGAGA_CTCGCCATCTATAGATACAC	0.979024	-0.576783	-0.0500128	-0.497477	0.350759	0.931319	0.365247	-1.86914	-0.346207	-1.1959	-0.646969	-1.02837	-0.357982	-0.527693	-0.220742
AGGGAGACATCCGTCGGAGA_AACTTCCTGTAAACGATCCA	0.23908	0.0837212	-0.106162	0.103153	-0.151404	-0.0577938	-0.0712675	0.291972	0.127676	0.152893	0.157856	-0.0696365	0.430904	0.264164	0.274937
AGGGAGACATCCGTCGGAGA_CCATCTACTAAAGCTGTAAG	0.404351	0.464249	0.281387	0.273049	0.647896	0.43041	-0.220931	0.411071	0.0200985	0.311043	0.443071	1.03936	0.528357	-0.0694811	0.0456608
AGGGAGACATCCGTCGGAGA_GTGTGTCTATGGATGGAGAG	0.0836751	0.608716	0.276785	0.490639	0.260912	0.366478	-0.267289	0.634327	-0.011125	0.493365	0.65256	0.872973	0.469928	0.234618	-0.0584528
AGGGAGACATCCGTCGGAGA_ACGAGGAGAAGATCGTCCAG	0.543345	-0.0231745	0.189846	0.154303	0.584349	0.732963	-0.395968	0.211402	0.00884628	-0.435241	-0.0899828	0.234768	0.361667	0.211313	0.176285
AGGGAGACATCCGTCGGAGA_TCTTAAGCAACATGTTCGAG	-0.000889565	0.18836	0.0540076	-0.0465554	0.450765	0.115105	0.257852	0.35922	0.0643193	0.190343	-0.141628	0.119737	0.238213	0.171903	0.187334
AGGGAGACATCCGTCGGAGA_GAGCCGCTACAGATGACATG	0.339436	0.496253	0.215641	0.399443	0.488855	0.543427	0.214293	0.5546	0.228867	0.486263	0.789199	0.127121	0.181527	0.166257	0.301527
AGGGAGACATCCGTCGGAGA_GTCAGCAGCAGCGTACTACA	0.209166	0.04579	-0.0731649	-0.264066	0.289611	0.430988	-0.107581	0.405576	-0.148499	-0.144367	0.558703	0.574568	0.444599	0.119332	0.204433
AGGGAGACATCCGTCGGAGA_CTCTGCGATCCTGTCAAACG	0.440179	0.485253	0.094501	0.0908771	0.0457469	0.200546	0.195329	0.570963	0.258889	0.121234	0.321798	0.617132	-0.330701	-0.0989962	-0.162937
AGGGAGACATCCGTCGGAGA_ACACCTGAGTCCCACTGACG	0.342034	0.221297	-0.141507	-0.0001438	0.201498	0.4314	0.0343054	0.136086	0.0727357	-0.384967	0.0964842	-0.499718	0.2447	-0.0831164	-0.033671
AGGGAGACATCCGTCGGAGA_ACAAGGAGGCAAGAAACCTC	0.557884	0.539329	0.482776	0.542055	0.558214	0.693687	0.0528444	0.32962	0.273055	0.462774	0.646956	0.492325	0.179616	0.256874	0.378334
AGGGAGACATCCGTCGGAGA_CTGGAGGAGATTGGGAACTT	0.61167	0.583789	0.491149	0.484987	0.766834	0.629924	0.475133	0.413512	0.0106885	0.35489	0.141701	-0.181455	0.253704	0.35505	0.0866253
AGGGAGACATCCGTCGGAGA_ACAAGGAGGCAACAAGCCCC	0.28897	0.0702639	0.310226	0.408714	0.343987	0.516533	-0.0667507	-0.388344	0.201014	0.388766	0.696472	0.598463	0.478979	0.120592	0.155498
AGGGAGACATCCGTCGGAGA_GAATCTCTCTTCCTAATATC	-0.396791	-0.129664	-0.0310065	0.21871	-0.172462	-0.657792	0.104641	0.112688	-0.202818	-0.330741	0.21944	-0.0353155	0.282972	0.204302	0.0277968
AGGGAGACATCCGTCGGAGA_GAGGTGGGGGACGGTGGGAC	0.0656161	-0.107089	0.299362	0.301441	0.129737	0.0555465	-0.0851288	0.216577	-0.0104638	0.342669	0.146666	0.323385	0.0512348	0.0572743	0.122609
AGGGAGACATCCGTCGGAGA_TTGAACTCTCAGCTGAGCTC	-0.098397	-0.104471	0.160721	-0.0966006	-0.27163	-0.28014	0.169144	0.0354705	0.0118228	-0.0164158	0.283736	-0.0906164	0.399687	0.179317	0.0253386
AGGGAGACATCCGTCGGAGA_TAGCCAGGAATATCCACTGT	0.472598	-0.258194	0.00730778	-0.267367	0.599159	0.463219	-0.186453	0.00932417	-0.116488	-0.509613	0.158956	-0.30657	-0.202247	-0.172102	-0.12043
AGGGAGACATCCGTCGGAGA_CCTCCTTGGATGGCCTTCAG	0.820973	0.522872	0.40068	0.0396228	0.481808	0.974778	0.712892	0.440997	0.344239	-0.107295	0.830618	0.824024	0.291679	-0.287059	-0.219891
AGGGAGACATCCGTCGGAGA_GAATACAAGTGACTCAGAGC	-0.538788	0.190624	-0.0856924	-0.709008	0.0875402	0.405119	0.366064	0.358339	-0.0560533	-0.0220305	0.459277	0.410236	0.400048	0.193346	0.0708611
AGGGAGACATCCGTCGGAGA_CTGATGAAGAATGGACCCCT	0.543826	0.252431	0.123376	0.47167	0.118237	0.592021	0.0131879	0.445193	0.194147	0.250095	0.268105	0.273143	0.209219	0.226563	0.239434
AGGGAGACATCCGTCGGAGA_CACACCTCCTCATTCACCAG	0.828128	0.301382	0.0772491	0.154311	0.587514	0.64308	0.214414	0.490547	0.0151254	0.467344	0.566319	0.340785	0.205603	0.0872292	0.367228
AGGGAGACATCCGTCGGAGA_AGCCGTAATGACAAAACCAA	0.15674	0.314833	0.0845618	0.334415	0.367631	0.279624	-0.131495	0.304191	0.291895	0.407307	0.438606	0.777715	0.458126	0.318382	0.349587
AGGGAGACATCCGTCGGAGA_CCACGTTGGTCTCACATCGA	1.00243	-0.0894383	-0.072929	0.217716	0.476389	0.844368	0.085422	-0.748399	-0.176038	-0.0358141	0.0570796	-0.248489	-0.330657	0.234292	0.0538884
AGGGAGACATCCGTCGGAGA_GCCTTGTCATTTGACAACCG	0.219031	-0.57543	0.0100582	0.24051	0.146358	0.2412	0.0416362	-0.356238	-0.0243964	-0.319118	-0.200758	-0.122345	0.389093	0.225796	0.148986
AGGGAGACATCCGTCGGAGA_CACTCACCCAGTCCTCGAAG	1.21347	-0.949901	0.106436	0.103	1.29393	1.1296	0.0988003	-0.958281	-0.248595	0.285837	-0.574514	-0.886032	-0.284786	0.231913	0.087615
AGGGAGACATCCGTCGGAGA_TCAGAATCCATCTACCGTAG	-0.121584	0.0142514	-0.140257	-0.70479	0.27371	0.353309	0.329622	0.502651	0.13574	-0.0407538	0.347404	0.492212	0.437531	0.224043	0.243928
AGGGAGACATCCGTCGGAGA_TGTCTCGAACCTCATTGCAA	0.492905	-0.237751	0.122443	0.11956	-0.0889585	-0.304585	-0.247374	0.268848	0.347286	0.155147	0.633636	0.224563	0.188098	0.0803104	0.144387
AGGGAGACATCCGTCGGAGA_AAGGACAGACATCTTACCTG	0.827003	0.336939	0.253475	0.125228	0.451586	0.722353	0.414345	0.609821	0.567287	0.245581	0.270252	0.123473	0.402075	0.139061	0.137553
AGGGAGACATCCGTCGGAGA_TTGCAACACTGGGCGTTGGT	0.0939605	0.179664	0.265256	0.138752	0.536307	0.362995	0.136998	0.42424	0.237986	0.0856393	0.640954	0.556877	0.534487	0.218867	0.600292
AGGGAGACATCCGTCGGAGA_CTTGAGATTATTGCAACACT	0.40571	0.390065	0.209737	0.523272	0.539486	0.178071	0.357622	0.708366	0.371006	0.292292	0.710647	0.529745	0.543724	0.189962	0.0764425
AGGGAGACATCCGTCGGAGA_ATTATTGCAACACTGGGCGT	-0.370243	-0.091633	0.107092	0.287411	-0.230486	-0.26274	-0.254479	0.0982873	0.146582	0.108392	0.245259	0.35502	0.251931	0.0775494	0.0486568
AGGGAGACATCCGTCGGAGA_CCGCACTCACTCACCCACGG	0.683426	0.522683	0.270176	0.517487	0.659659	0.786356	0.135113	0.54015	0.149209	0.621212	0.726279	0.675228	0.458277	0.424045	0.0762998
AGGGAGACATCCGTCGGAGA_CTGCTTTAGGCGGATGACGT	0.139956	0.528146	0.229242	0.783224	0.338812	0.667573	0.261619	0.565259	0.349096	0.745201	0.664932	0.548264	0.228781	0.270206	0.0437659
AGGGAGACATCCGTCGGAGA_GGCGGAGGAGACCCCCGACG	0.555332	-0.164348	0.00506631	-0.202187	0.4066	0.0237524	0.316284	-0.189522	-0.0986095	-0.486341	-0.416154	-0.162366	-0.186387	0.0923062	0.0996053
AGGGAGACATCCGTCGGAGA_CGCCGTGCACACCTATCACG	0.559009	0.340719	-0.0191001	0.230371	0.12185	0.586952	0.305006	0.248652	0.40607	-0.15848	0.321733	0.148088	0.0479391	0.234789	0.0912763
AGGGAGACATCCGTCGGAGA_CACGCTCACCACCATCGCAG	0.338484	0.241933	0.232791	-0.163804	0.294057	0.687061	0.0505133	0.37716	0.0484298	-0.109194	0.527622	-0.282735	0.305516	0.0857194	0.165559
AGGGAGACATCCGTCGGAGA_GGTGCACCAGCACGACGTAG	0.336703	0.345114	0.0128927	-0.101616	0.383356	0.267475	0.216853	0.560039	0.10032	-0.424871	0.34688	0.299406	0.0769502	0.16431	0.151842
AGGGAGACATCCGTCGGAGA_CATGTTTGCTGCCAAGGCCG	0.471581	-0.707419	-0.272857	0.424718	0.211437	0.511159	-0.0600535	-3.17103	-0.158163	-0.34226	-0.913848	-2.19491	-1.40389	-1.02427	-0.606282
AGGGAGACATCCGTCGGAGA_AAAGCCAACAAGTTAGACCA	-0.0203926	-2.5023	-0.987017	-1.15979	-0.529311	-0.769436	-0.558919	-3.2245	-0.742554	-1.4166	-3.4153	-1.59121	-0.322039	-0.37586	-0.0334419
AGGGAGACATCCGTCGGAGA_GGAGCTCCCAGTGGAGAAGG	0.235	-3.4984	-0.893243	-1.67646	0.143736	-0.0713571	0.103038	-3.47792	-1.15149	-2.21461	-3.57873	-3.73524	-1.60972	-1.38166	-0.493257
AGGGAGACATCCGTCGGAGA_AGCTGGAGTCAGCCTTTGGG	0.0807837	0.109384	0.242695	-0.0930767	0.29131	0.527141	0.402635	-0.579875	-0.100283	-0.326628	-0.302676	-0.934888	0.447659	0.331023	0.170134
AGGGAGACATCCGTCGGAGA_CCGGGACACTGGCCTCAGTG	0.677936	0.48537	0.296972	0.64136	0.676116	0.635796	0.102542	0.816571	0.297448	0.470138	0.42339	0.330386	0.338338	0.166167	0.0941607
AGGGAGACATCCGTCGGAGA_GAGAGTCTTGCCCGGGACAC	0.0185517	0.131522	0.0646803	0.0705924	-0.149387	0.124528	-0.0397442	-0.405515	-0.255781	-0.166537	-0.00653438	0.238512	0.185386	-0.0284654	-0.0936729
AGGGAGACATCCGTCGGAGA_GGATGTCATTGTCCAGAGTC	0.490504	0.360446	0.16773	0.369876	-0.103665	0.300104	0.307205	0.510287	-0.00875419	0.168854	0.613343	1.27421	0.408319	0.106263	0.177568
AGGGAGACATCCGTCGGAGA_GAGTCCGGCTGTTGTATTTG	0.373045	0.332536	0.371965	0.537614	0.265538	0.370169	-0.325201	0.386292	0.168472	0.254326	-0.0913448	0.0194662	0.326087	0.256288	0.256385
AGGGAGACATCCGTCGGAGA_GTTGCCCCAGCCGGAGATGA	-0.149568	-0.122137	0.210018	0.285147	0.0593973	-0.32961	0.0562385	0.0487846	-0.0445321	0.356177	0.218515	0.362267	0.0662574	0.22549	0.367154
AGGGAGACATCCGTCGGAGA_ACCTTAGTGATCCCTCCGGG	0.273002	0.216315	0.230631	0.203263	0.338988	0.832413	0.29278	0.0181093	-0.0648676	0.222201	0.208403	-0.328621	0.0894126	0.185344	0.0927334
AGGGAGACATCCGTCGGAGA_TGAGAACCGGACAGACTGCT	0.498429	0.272851	0.253772	0.471553	0.181323	0.589657	0.1364	0.483033	0.192821	0.407249	0.51847	0.387655	0.199948	0.0623274	0.0580108
AGGGAGACATCCGTCGGAGA_GGTGGAGAGGACGCCGAACT	0.440389	0.589366	0.204955	0.388573	1.00472	0.460055	0.212635	0.212182	0.321231	0.485568	0.186604	0.302138	-0.755758	0.316963	-0.644597
AGGGAGACATCCGTCGGAGA_CCTGTGTATTCCTGGAAGGA	1.01496	0.413695	0.319391	0.0868426	0.578974	1.10279	0.292635	0.476546	0.375504	0.214672	0.0776687	0.289726	0.171771	-0.00821912	0.0261146
AGGGAGACATCCGTCGGAGA_GTACATACTCCTTGAAACAG	0.277358	0.0794072	0.35892	-0.0434959	0.472849	0.219678	0.273264	-0.126668	0.20708	0.0912912	0.215234	0.120373	0.44447	0.360608	0.109432
AGGGAGACATCCGTCGGAGA_TGAGCAGAGAACCTGCGCAG	0.508099	-0.140111	0.0487138	0.150387	0.540123	0.813841	0.310835	-0.18851	-0.014243	0.0103711	-0.121012	0.177481	0.187626	0.207493	0.116951
AGGGAGACATCCGTCGGAGA_TAAATACAACAGGGACACTC	-0.0779135	0.0833536	0.0990013	-0.120899	-0.207125	0.079256	0.0104253	0.0259382	-0.057676	-0.0412906	0.508572	0.557236	0.44205	0.204385	0.224548
AGGGAGACATCCGTCGGAGA_TGTCCCTGTTGTATTTAGGG	0.376326	0.166243	0.261393	0.0684684	0.217259	-0.0318598	0.0749988	0.238818	0.196008	-0.476387	-0.029945	-0.0689476	0.407647	0.30111	0.132654
AGGGAGACATCCGTCGGAGA_CGATGATGACAAGATTGTTG	0.569167	0.0799601	0.085199	0.268818	0.54441	0.497799	0.559387	-0.0755078	-0.20266	0.239413	0.380532	0.545431	0.44506	0.176558	0.366268
AGGGAGACATCCGTCGGAGA_CAGGCGAGCATCCAGCATCG	0.658529	0.17803	0.312322	0.266191	0.786728	0.715165	0.141819	-0.174759	0.0258081	-0.00708198	0.255743	0.356028	0.164519	0.310022	0.148297
AGGGAGACATCCGTCGGAGA_GCGACCGCTACAAGGAGTAA	0.212473	0.0607275	0.211497	-0.0778861	0.0261596	0.127162	-0.0861131	-0.0437272	-0.1161	-0.229288	0.124607	0.0656136	0.116269	0.0782774	-0.00462129
AGGGAGACATCCGTCGGAGA_CTGAGTACCGCGTGCGCCTG	0.158681	0.00811132	0.258414	0.21182	0.458303	0.51809	0.116563	0.373314	0.103336	0.274174	-0.346814	0.0804654	-0.167198	0.253045	0.172533
AGGGAGACATCCGTCGGAGA_GCCACCACCAATGTCAGGCC	0.135955	-0.0326083	0.705596	0.271544	0.370277	0.411935	0.207065	0.254522	0.0977776	-0.245	0.0126038	0.577382	-0.113581	0.238803	-0.00778431
AGGGAGACATCCGTCGGAGA_AGTAGCGGACGATCTGAATG	0.738516	0.390521	0.33759	0.0574868	0.931281	0.687819	0.150282	0.248229	0.259314	0.679903	0.567367	0.6442	0.538447	0.238595	0.0609753
AGGGAGACATCCGTCGGAGA_CGGTAAATAGCAGTGAGCTG	0.773699	-0.0481873	0.108777	0.0677488	0.614937	0.642265	0.625799	0.523597	0.182041	0.599823	0.591347	0.12116	0.0490897	0.365806	0.190612
AGGGAGACATCCGTCGGAGA_GCGGCGTCCCTGCGCCCGAG	0.0620661	0.268184	0.276989	0.448638	0.112399	0.140486	0.0428596	0.0206282	0.316429	0.201353	0.284641	0.394965	0.101715	0.302078	0.148232
AGGGAGACATCCGTCGGAGA_TCCCGCTGATCCTGGAGCCC	0.563878	0.608208	0.445908	0.162127	0.902779	1.26932	0.00261964	0.374274	0.289659	0.410476	0.384048	1.33963	-0.0790562	0.0442415	-0.117636
AGGGAGACATCCGTCGGAGA_GAGATGTACCACCCCATCGG	0.0852408	0.156124	0.231362	0.141703	0.192055	0.0782395	0.0219609	0.321523	0.293825	-0.0157313	0.41879	0.392176	-0.129266	0.115786	-0.16133
AGGGAGACATCCGTCGGAGA_GCCAACTCCTTGGAACCTGC	0.328679	0.179231	0.162364	0.157038	0.710673	0.505072	0.398128	0.479488	-0.106106	-0.135165	-0.0519672	0.0658211	0.450575	0.271952	0.245802
AGGGAGACATCCGTCGGAGA_CAGCAGTCGTTACAAAGTGC	0.767264	0.0493016	0.289569	0.375091	0.534334	0.733421	0.148193	-0.0247472	-0.0341562	0.134285	0.0789404	0.143194	0.173115	-0.0588196	0.021739
AGGGAGACATCCGTCGGAGA_GCTTCCCGGAGGTTGTAAGG	-0.0220571	0.24762	0.363559	0.0359265	0.30097	0.233081	0.0571555	0.171211	0.112038	0.303786	0.292592	0.209798	0.210388	0.235208	-0.000796188
AGGGAGACATCCGTCGGAGA_CAGGTGAGCGTGAGGACCAA	0.443765	0.374111	0.0989778	0.380759	0.293481	0.558385	0.361973	0.166621	0.0718911	0.0940955	0.449153	0.473077	-0.413287	0.0682207	0.0287465
AGGGAGACATCCGTCGGAGA_AGGGGTTCGGCCACACACTG	0.450921	-0.391096	-0.0532611	-0.60768	0.123366	0.155242	-0.120853	-0.347123	-0.237821	-0.136057	-0.0762574	-0.224679	0.119638	0.0364744	0.225036
AGGGAGACATCCGTCGGAGA_TAACTGTTGAGAACTTAGGG	0.408273	-0.011314	0.124461	0.0950914	0.274667	-0.318172	-0.0382265	-0.0322965	0.219636	0.0729542	0.427468	0.0652985	0.164326	0.318583	0.115301
AGGGAGACATCCGTCGGAGA_ATTATGCACCCCAAGTACTG	-0.170308	-0.0019059	-0.0895488	-0.252784	0.169372	-0.0954486	-0.268947	0.108362	0.0390285	0.034507	-0.157805	-0.499122	0.347667	0.0766521	0.229159
AGGGAGACATCCGTCGGAGA_GAAAATGAGCACGTGTGTGG	-0.214457	0.114848	0.20344	0.276785	-0.265559	-0.367398	-0.168565	0.200311	-0.0301902	-0.0496115	0.267292	-0.0920507	-0.00687618	0.236406	0.0598648
AGGGAGACATCCGTCGGAGA_GATCTGTGCCACCAATTATG	0.248786	0.362449	0.254937	0.268617	-0.0573047	-0.0743742	0.264651	0.398547	0.177969	0.242677	0.381988	0.434918	0.063743	0.0338643	-0.198116
AGGGAGACATCCGTCGGAGA_GAACAGCTCTACAATCCCAT	-0.0352143	-0.128883	0.0425299	-0.428137	-0.0117158	0.352094	0.277753	0.106593	-0.0890649	0.292771	0.20866	-0.175386	0.0655999	0.168938	0.0785362
AGGGAGACATCCGTCGGAGA_CGATTACAGTAGGTGACTCA	0.249007	0.325134	-0.16323	-0.0840172	0.453217	0.300787	-0.0331154	0.264282	0.374953	0.143737	0.571153	-0.0436046	0.123043	0.269953	0.0714705
AGGGAGACATCCGTCGGAGA_TTTGACCACAACTTTATCTG	8.09697e-05	0.209898	-0.0704236	0.530206	-0.200628	-0.382848	0.0659988	0.508128	0.198472	0.838326	-0.412474	0.967883	0.0841896	0.189538	-0.250617
AGGGAGACATCCGTCGGAGA_AAAGCTTCGGGTGATATTGG	-0.507332	-0.246919	-0.126697	-0.445848	-0.49624	-0.327258	-0.00113794	0.175175	0.094156	0.051801	0.27367	-0.144073	0.565556	0.151517	0.170921
AGGGAGACATCCGTCGGAGA_GCTAATCAAGCTGAAAACAG	-0.0506238	0.187736	0.00966348	0.0850866	0.264749	0.254701	0.076805	-0.00696298	0.166744	0.278299	0.236306	0.303055	0.298203	-0.000828265	-0.0273655
AGGGAGACATCCGTCGGAGA_GAAAAGCATCTGCAAGTGAT	-0.589134	0.11004	0.192256	0.342133	-0.431296	-0.745341	-0.218475	0.284274	0.0228519	0.70361	0.722929	0.157843	0.355671	0.324484	0.278038
AGGGAGACATCCGTCGGAGA_CTCCATACTTCTTAAGTTCC	0.809419	0.511214	0.374177	0.395601	0.745557	0.66429	0.0474523	0.0229502	0.153129	0.201608	0.537985	0.422457	0.217447	0.152182	0.334224
AGGGAGACATCCGTCGGAGA_GGCAACAAGTACTGGAGCTC	0.224702	-1.27237	-0.172285	-0.579404	0.554568	0.176094	0.167266	-1.03904	-0.413334	-0.209844	-1.22527	-0.792834	-0.615417	-0.225581	-0.254877
AGGGAGACATCCGTCGGAGA_ATAAATTCATTTACCTCCCA	-0.114493	0.0205996	0.0517855	0.119157	-0.222883	-0.658338	-0.146437	-0.725549	0.136015	-0.0921808	-0.104504	0.00686838	-1.0564	-0.360623	0.0968284
AGGGAGACATCCGTCGGAGA_ACTACACACTCACTAGAACG	0.423308	-0.259911	-0.0526544	-0.434995	0.183958	0.666782	-0.0191531	0.116373	-0.101726	-0.184452	-0.285003	0.274941	0.463108	0.373737	0.238185
AGGGAGACATCCGTCGGAGA_CAGGATTGGCCATTTGATGA	0.579691	0.245007	0.258301	0.296924	0.554015	0.594941	0.333354	0.300122	0.0915762	0.226396	0.669027	0.135802	-0.452715	-0.316306	-0.522116
AGGGAGACATCCGTCGGAGA_TTTCTGCAGGGCACCTGTGC	-0.784144	0.0706851	-0.0840169	0.184499	-0.0455882	0.0132905	-0.0406537	0.0530213	0.098289	0.241155	0.188884	0.409763	0.0602491	-0.061832	-0.15349
AGGGAGACATCCGTCGGAGA_CCCCGTACAGCCATCTCGGG	0.742509	0.0503293	0.0615068	0.377347	0.807795	0.918728	0.357514	0.804541	-0.0718313	0.213921	0.91479	1.22169	0.033285	0.0896959	0.189157
AGGGAGACATCCGTCGGAGA_CCCCCCGAGATGGCTGTACG	0.905402	0.708295	0.502985	0.460143	0.847594	0.943762	0.241832	0.492674	0.242258	0.519129	0.577789	0.979273	0.203732	0.275663	0.105874
AGGGAGACATCCGTCGGAGA_TCCCCCCGAGATGGCTGTAC	-0.261749	-0.230763	-0.254859	-0.163011	0.132142	0.15885	0.123933	-0.0570852	-0.0610551	-0.0571187	0.291054	0.135108	0.382055	0.201089	0.000356366
AGGGAGACATCCGTCGGAGA_ATGGATTAAGGAGATCGATG	-0.00332815	0.379457	0.161119	0.0714697	0.0948244	0.0109399	-0.0397528	0.014501	0.0446256	0.163302	0.243967	0.494438	-0.0233377	-0.124514	-0.316622
AGGGAGACATCCGTCGGAGA_CAACATCACAGAGTCGTTCA	1.02204	0.326419	0.395893	0.353864	0.57416	0.826927	0.114542	0.402881	0.212681	0.149283	0.324134	-0.0329762	-0.256307	0.0338994	-0.0249529
AGGGAGACATCCGTCGGAGA_GGCGCGGCCGAGTCCCCGTA	0.0192946	-0.347686	-0.280103	-0.303242	-0.151873	0.0887474	-0.397026	-0.166714	-0.131982	-0.544466	0.146926	0.224781	-0.0276992	0.0635078	0.0695743
AGGGAGACATCCGTCGGAGA_AATCCCCACCTACCTTTGCA	0.524614	-1.98	-0.113594	0.541526	0.251682	0.653447	0.462299	-3.63827	0.0702022	0.0530482	-2.6389	-3.14512	-0.081133	0.192684	-0.245642
AGGGAGACATCCGTCGGAGA_GAAAATGTCCGTGCAAAGGT	-0.586871	-3.51512	-1.2083	-0.576445	-0.488297	-0.965367	-0.273023	-3.93469	-1.03153	-0.862758	-4.85542	-1.57171	-0.0243262	0.235172	0.122967
AGGGAGACATCCGTCGGAGA_AATCCTTACTGTTTGCGGAT	0.261282	-1.07459	-0.318228	0.117548	-0.0451461	-0.29215	0.143504	-2.16896	-0.397565	-0.241292	-0.839815	-1.15669	-1.8454	-0.651437	-0.367913
AGGGAGACATCCGTCGGAGA_CGGTAAGGATATAACCTCCC	0.74081	0.134006	0.147055	0.153426	0.650014	0.690572	0.243225	0.185125	0.0398522	0.111254	0.0913018	-0.143277	-2.53089	-1.78597	-0.570978
AGGGAGACATCCGTCGGAGA_TCACATCTAGTGGTATCCTG	1.01113	-2.1163	-0.237987	-0.268784	1.01105	1.01256	0.327781	-4.15406	-0.208117	-0.783634	-2.47322	-2.43915	0.113206	0.327011	-0.00899872
AGGGAGACATCCGTCGGAGA_ATTTAAGATACTTACACAGT	0.104401	-3.13283	-0.219102	-0.133128	0.0952251	-0.316204	0.311058	-3.35969	0.0942591	-0.381051	-2.01263	-2.24357	-3.19414	-2.0802	-0.915478
AGGGAGACATCCGTCGGAGA_GACTTCTCCACGAACACAAA	0.0240736	-1.18271	-0.206902	0.00940171	-0.499504	-0.280212	-0.0668015	-2.31225	-0.417008	-0.191371	-1.70804	-1.5747	-4.02287	-2.69048	-0.257232
AGGGAGACATCCGTCGGAGA_AGACTTCTCCACGAACACAA	-0.451134	-0.544848	-0.395123	0.00766113	-0.288431	-0.776558	-0.0944136	-2.14315	-0.220564	0.235997	-1.46081	-1.21238	-1.08313	-0.513923	-0.239964
AGGGAGACATCCGTCGGAGA_TGTTGCAGTAAAGATCCTAA	-0.31434	-0.920066	-0.229931	0.0261844	0.419229	-0.323694	0.00577612	-1.57119	-0.1196	-0.141213	-0.752725	-0.460662	-2.52219	-1.18493	0.0406339
AGGGAGACATCCGTCGGAGA_AGTTCCCACATGCACAACAC	-0.30251	-0.168694	-0.0391872	-0.256582	0.150092	-0.469907	0.0030014	-0.293685	0.112569	-0.368947	-0.280777	0.414128	-0.548959	-0.24567	-0.3437
AGGGAGACATCCGTCGGAGA_GGTGAATGGGACGGACAGTG	0.595726	0.668369	0.327086	0.0345705	0.380057	0.447248	0.209095	0.395882	0.307996	0.0793486	0.202697	0.40384	-0.278018	-0.12245	-0.235844
AGGGAGACATCCGTCGGAGA_TTGACATTGAGGACTACATG	0.45074	-0.0740739	0.292269	0.419877	0.453067	0.707082	0.642431	-0.122462	0.3822	-0.104761	0.211703	0.0914853	0.0997565	0.0262197	-0.141961
AGGGAGACATCCGTCGGAGA_CATGTTTGGTACAAAATGAG	0.072478	-0.842858	-0.25153	-0.704456	0.198859	0.952738	0.205272	-1.1189	-0.123879	-0.488718	-1.19774	-0.892656	-0.351984	-0.364852	-0.548466
AGGGAGACATCCGTCGGAGA_ACGGGAATTCTATCGCCCAG	0.454397	-1.10619	-0.803424	-0.940324	-0.178553	0.723247	0.167525	-1.12518	-0.527732	-1.11722	-0.991527	-1.60094	-0.884891	-0.739819	-0.388074
AGGGAGACATCCGTCGGAGA_CGAAACGAAACAATTTCGCG	-0.585462	0.252148	-0.0190179	0.0709348	-0.558074	-0.676296	-0.43463	0.284332	0.00430214	0.10674	0.372439	-0.469386	-0.586238	-0.762057	-0.647314
AGGGAGACATCCGTCGGAGA_AGTGAAGTACGATGTTTGGG	0.148466	-0.0678328	0.072831	-0.227004	-0.345067	0.0138823	0.0926289	-0.108901	-0.18713	-0.494685	0.0891385	0.159275	-0.0522814	-0.0160091	0.0331857
AGGGAGACATCCGTCGGAGA_GTGAACATGAATAGACTACC	-0.222592	0.240556	-0.0183046	-0.240513	-0.109033	-0.299632	-0.14365	0.0750725	-0.0865274	-0.560433	0.218484	0.242044	0.208167	0.322011	0.104879
AGGGAGACATCCGTCGGAGA_CATCTTATTTAGTCCACCAT	0.368046	0.169265	-0.209035	-0.405327	-0.175836	0.35419	0.238911	-0.157249	-0.081479	-0.0804962	0.148361	0.653967	-0.0427127	0.166076	-0.0880561
AGGGAGACATCCGTCGGAGA_GTCCTTGGTAAACCCCAGGA	0.175861	0.588974	0.17422	0.868841	0.144759	0.274754	0.239436	0.680655	0.250317	0.194091	0.891045	-0.230314	0.370652	0.000444331	-0.0167899
AGGGAGACATCCGTCGGAGA_GCGCCCGCCCCCGAGTACGA	-0.0456923	-0.198225	-0.0012567	0.0160203	-0.190248	-0.266304	-0.127151	0.745045	0.0833251	-0.0724263	0.450496	-0.212033	0.114922	0.241644	0.178814
AGGGAGACATCCGTCGGAGA_AAGGAGCGGGATAGGAGGCT	0.036489	0.00767134	0.100443	0.296591	0.157585	0.276652	-0.100665	-0.152874	-0.0074241	0.132619	-0.386715	0.282627	0.16658	0.0411284	-0.153294
AGGGAGACATCCGTCGGAGA_CCTACCTGAGGTGCGCGTGC	1.24557	0.804792	0.566963	0.617422	0.895543	1.01964	0.704773	0.627879	0.588149	0.798397	0.727834	0.933383	0.495622	0.216428	0.575776
AGGGAGACATCCGTCGGAGA_GTTCGAGGCCTCTCACTACC	0.201505	0.124644	-0.158544	-0.375705	0.164619	0.685602	-0.0928498	0.103516	-0.239675	-0.433795	0.0736463	0.439499	0.331445	0.0482805	-0.0339712
AGGGAGACATCCGTCGGAGA_CCTGCACGCGCACCTCAGGT	0.409469	0.131913	0.0932222	-0.0049405	0.241155	0.234045	0.253122	-0.170208	-0.0269332	-0.435606	0.460847	0.353752	0.241909	0.0808141	0.00611252
AGGGAGACATCCGTCGGAGA_AGAAGTGAGCAAACAGACAG	-0.232045	0.109989	0.0552578	0.197728	-0.130235	0.369819	-0.202672	0.248401	0.133094	0.0173485	0.582499	0.347581	-0.16253	-0.0345466	0.166665
AGGGAGACATCCGTCGGAGA_GTGGTCCTGTTTCGGCACAA	-0.112249	0.233882	0.361795	0.184914	-0.0888475	-0.018009	-0.0277725	0.559415	0.0748003	0.143129	0.0359738	0.517448	0.335411	0.37912	0.152725
AGGGAGACATCCGTCGGAGA_CAAGCAAACCCTTTACACCA	0.542755	0.161239	-0.0329514	0.111922	0.498452	0.326382	0.168267	0.435976	0.135123	0.556365	0.267295	0.845604	0.0256614	0.434305	0.176947
AGGGAGACATCCGTCGGAGA_ATACAAGGTGTTGAGCGCTG	0.355856	0.696992	0.22782	0.680161	0.502706	0.127412	0.184902	0.598954	0.141776	0.0349776	0.267395	-0.124182	0.366024	0.120684	-0.0956576
AGGGAGACATCCGTCGGAGA_TTCAATAAAAGCCTCCACAG	0.156758	-0.135026	0.243006	-0.0607067	0.293523	-0.0576475	-0.0500492	0.281184	0.356941	0.145535	0.725769	0.713156	0.111491	0.0885069	-0.050305
AGGGAGACATCCGTCGGAGA_CAGTGTACCTGGCGGCCGAA	0.50439	0.362434	0.223227	0.193086	0.309837	0.742626	0.159669	0.339335	0.542046	0.336672	0.93431	0.162304	-0.0861313	0.14082	0.116046
AGGGAGACATCCGTCGGAGA_TTGCAGTCAGCGTCACCGTG	0.6659	-0.15371	0.315741	-0.0774912	-0.0831633	0.153086	0.358677	-0.0498728	-0.153254	-0.56731	0.513624	0.528519	-0.13884	-0.0959329	-0.241049
AGGGAGACATCCGTCGGAGA_CTTGCAGTCAGCGTCACCGT	-0.203991	-0.318888	-0.353055	-0.368869	0.0617026	0.0672983	0.0504787	0.0478703	0.106339	0.0566028	0.47755	0.214094	0.29513	0.190637	0.0214715
AGGGAGACATCCGTCGGAGA_GGCCAAGACACTCACCTGTC	0.996815	0.79774	0.640656	0.396883	0.993234	1.06503	0.428739	1.14266	0.536858	0.561208	0.639389	0.332867	-0.308939	0.0817392	0.0149417
AGGGAGACATCCGTCGGAGA_CTCGATGCACCATTGCAATG	0.748302	0.572494	0.106402	0.642759	0.637713	1.40806	-0.0609558	0.467755	0.198085	0.522201	0.383249	0.348546	0.328278	-0.080246	-0.180074
AGGGAGACATCCGTCGGAGA_GAACTCTCAACAATTGTCAT	-0.061511	0.339956	0.423265	0.180301	0.033115	-0.0609661	0.0321148	0.385195	0.222652	0.162307	0.104938	0.205986	0.0223543	0.0908593	0.0764951
AGGGAGACATCCGTCGGAGA_GGGCAATTAACAATTATCGA	-0.0336767	-0.153628	0.0643344	0.219729	0.440665	0.850364	-0.0491754	0.137048	-0.0374876	-0.00423858	0.44379	0.165373	0.20946	0.141804	-0.046869
AGGGAGACATCCGTCGGAGA_GCTGCTGCTTCTGGGGCTGT	0.253214	0.0810229	0.309812	-0.461706	0.0955412	0.0102696	-0.0622879	0.20591	0.2665	-0.423117	0.286544	0.324471	0.103599	0.232592	0.081416
AGGGAGACATCCGTCGGAGA_GCTGCTTCTGGGGCTGTGGG	0.195879	0.275763	0.267154	0.211733	0.380412	-0.0139847	0.114994	0.456436	0.00769736	0.103462	0.526121	0.411092	0.329842	0.350644	0.134966
AGGGAGACATCCGTCGGAGA_GCAGTTTGGGTACTTCCCTG	0.229895	0.22866	0.192539	0.29386	0.503763	0.0868525	0.141596	0.276844	0.0767553	0.189087	0.827181	0.336949	0.278385	0.306116	0.251256
AGGGAGACATCCGTCGGAGA_CTGAGATGATGTCATGTCCT	0.96979	0.906696	0.392877	0.180249	0.92245	0.276134	0.442539	0.707575	0.36609	0.575374	0.638981	0.0552312	0.0635421	0.115049	0.122638
AGGGAGACATCCGTCGGAGA_GTGATGGCCACACTGGAGAA	-0.216062	0.128914	-0.131027	0.101176	0.256129	0.00160033	-0.551607	-0.215215	-0.419422	-0.51409	0.279727	0.225918	0.284799	0.122297	0.0713992
AGGGAGACATCCGTCGGAGA_TATTCTTGCAGGCTATGTTG	0.085431	0.216863	0.271465	-0.175487	0.316992	0.715853	0.368271	0.116951	0.326229	-0.167034	0.36746	0.323348	0.321314	0.166587	0.0451606
AGGGAGACATCCGTCGGAGA_AATTGTGTTAAAGAAAACCA	-0.296761	-0.297665	0.221512	0.116494	-0.32426	-0.134329	0.265579	-0.443371	0.0808076	0.282494	-0.319136	0.134695	0.131996	0.21704	0.415592
AGGGAGACATCCGTCGGAGA_AGATGATTAATAGTAAAGTG	0.618215	-0.0969315	0.108686	0.310141	0.35106	0.410748	0.196911	0.763977	0.242685	0.79014	0.221914	0.476169	0.107437	0.278057	0.0756713
AGGGAGACATCCGTCGGAGA_AAGAAAAAAGTCTCGTTGTG	-0.0118076	0.173743	0.375704	0.138553	0.115679	0.156651	-0.106821	0.260078	0.366117	0.69714	0.375999	0.519883	0.247398	0.236612	0.712765
AGGGAGACATCCGTCGGAGA_GTAATAAGTCACAGTCACAT	0.191839	0.0888048	-0.104437	-0.141295	0.136708	-0.599631	-0.0775492	-0.0312983	0.102204	0.0456376	0.0667917	0.106861	0.424702	0.194282	0.0639062
AGGGAGACATCCGTCGGAGA_TGGTTGGCCCTCATCCAACG	0.120082	0.244605	0.339927	0.301332	0.212642	0.447345	-0.114601	0.447457	0.288691	0.65327	0.693621	0.240919	0.0309354	0.0109776	-0.168025
AGGGAGACATCCGTCGGAGA_ATTCTGCAATCTATTCAAAG	0.0585232	-0.0988864	0.0864502	-0.113044	0.194264	-0.229503	0.0829732	0.432443	0.209726	0.237296	0.308759	0.13614	0.4122	0.284728	0.183662
AGGGAGACATCCGTCGGAGA_GATGTCGTTGTGGTTATGAT	0.431368	0.109044	0.00785511	0.523415	0.320914	0.381659	0.173664	0.612062	0.196593	0.249438	0.452513	0.603133	0.0474282	0.2486	0.305879
AGGGAGACATCCGTCGGAGA_GGCATTTGAAGATGTCGTTG	0.243149	0.545546	0.384425	0.766353	0.290666	0.0468141	-0.104483	0.816693	0.34403	0.477452	0.780975	0.585968	0.443905	0.126693	0.323916
AGGGAGACATCCGTCGGAGA_CCTGGCTTGCACTTATTGAA	0.638434	0.278833	0.251365	0.05114	0.932522	0.503991	0.0374389	-0.0148574	0.221702	0.241823	1.01901	0.76936	0.22732	0.238529	0.329993
AGGGAGACATCCGTCGGAGA_CAAGGGCAACTGCACGTACA	0.414672	-0.162717	-0.0723999	0.0277359	0.150162	0.628461	-0.256644	0.590647	-0.224041	0.248967	0.22829	-0.524946	-0.292194	0.234656	-0.0306662
AGGGAGACATCCGTCGGAGA_GTTTCGATATGCAAATGCCA	-0.485221	0.412558	-0.141518	0.266085	-0.26722	-0.706907	0.0922163	0.36822	-0.0394255	-0.0388739	0.216086	-0.0357443	0.131124	0.22908	0.185726
AGGGAGACATCCGTCGGAGA_ACCATCACCATGCCCCACGC	0.319329	0.0110033	0.108792	-0.220655	0.0913958	0.323267	-0.166876	0.0773414	-0.168628	-0.559892	0.426395	0.606922	0.0698922	0.176514	0.0699752
AGGGAGACATCCGTCGGAGA_GTGCCCTCAGCCAAATACCT	-0.23646	-0.605519	0.00619187	-0.261488	-0.203705	0.2785	-0.402959	-0.514507	-0.0373616	-0.365613	-0.558837	-1.24383	0.275701	0.0658281	0.183542
AGGGAGACATCCGTCGGAGA_AGGAGGGACCTGTGACGTCC	0.329766	-0.138607	-0.19348	0.146955	0.445839	0.323899	0.144131	-0.0803277	0.263072	-0.136156	0.291887	-0.519512	0.103926	0.172807	0.211402
AGGGAGACATCCGTCGGAGA_AAGTCGGGAGCGAGCTGCTG	-0.0143875	-0.0733885	0.0429169	0.266174	0.176441	0.0512235	-0.0223297	-0.572714	0.0871273	0.0760303	-0.176055	0.0115346	0.427942	0.312336	-0.0398937
AGGGAGACATCCGTCGGAGA_GCATCGCACCATGTCTCAGG	0.249363	-0.657271	-0.501046	-0.428339	0.229306	0.0231029	0.323803	-1.32385	-0.526316	-0.973693	-0.881125	-1.34285	-0.945515	-0.695855	-0.836358
AGGGAGACATCCGTCGGAGA_GGAGGGCACTACCACTACGC	0.231284	-0.751798	-0.0639615	-0.313555	0.448901	0.372674	-0.125998	-1.07154	-0.0692764	-0.49934	-0.269737	-0.340949	-0.471318	-0.762634	-0.473473
AGGGAGACATCCGTCGGAGA_TGGCAGAAATGTTGGATCAG	0.935684	-1.85237	-0.217378	-0.946061	0.26688	1.34151	0.410703	-3.53146	-0.458638	-1.2722	-3.9087	-1.5057	0.160917	-0.0985131	0.0127827
AGGGAGACATCCGTCGGAGA_GAGAGAGCGGAGGCTACAGG	0.180993	-0.986811	-0.4392	-0.938142	0.200565	0.350334	0.452888	-2.26776	-0.504775	-1.2948	-1.26908	-1.19558	-0.0841403	-0.301009	-0.147672
AGGGAGACATCCGTCGGAGA_CTGGCCCCCCTGGAAGCCTG	0.973227	-0.572152	-0.124792	-0.011303	0.398388	0.567442	-0.109542	-1.22145	-0.271259	-1.54803	-0.152012	-0.817442	0.126978	-0.0414397	-0.219703
AGGGAGACATCCGTCGGAGA_AGTACAAGCTGAGATTGGCA	0.220493	-0.641064	-0.103408	-0.375356	0.0369279	0.446257	0.225386	-0.833716	-0.0799418	-0.330197	-0.986595	-0.250726	0.00674589	0.175853	-0.122846
AGGGAGACATCCGTCGGAGA_GCAGAAGAAGCTACGCACAG	0.730826	-2.22269	-0.38792	-1.18359	0.410105	0.370205	0.384124	-3.71421	-0.503474	-1.78853	-3.00147	-1.64271	-0.298352	-0.303402	-0.0407127
AGGGAGACATCCGTCGGAGA_GGGACGCCCAGCGATACAAG	0.625575	-0.817977	-0.157083	-1.2447	0.70924	0.419258	-0.0506687	-0.812881	-0.145637	-1.69589	-1.11459	-0.639722	-0.860328	-0.289596	-0.236934
AGGGAGACATCCGTCGGAGA_CAGTACCCCCGACAACAGAA	0.771729	-1.49872	-0.678817	-0.905237	0.483997	0.652909	0.516316	-1.31023	-0.605457	-1.40878	-2.23033	-0.552599	0.269652	-0.0656587	0.200395
AGGGAGACATCCGTCGGAGA_CGCGGAGCCATACTAACCAC	0.506904	-0.328956	0.18537	-0.218198	0.357216	0.544463	0.05592	-0.56954	0.0919846	0.18528	-0.273354	-1.09555	0.448021	0.106022	-0.08358
AGGGAGACATCCGTCGGAGA_ACTAACCACAGGAGCCATGG	0.292138	-0.0239473	0.213172	-0.415322	0.216588	0.193559	0.00535867	0.216855	0.0742281	-0.450128	-0.355829	0.493271	0.0662264	-0.051946	0.0373487
AGGGAGACATCCGTCGGAGA_CATACTAACCACAGGAGCCA	0.652456	-0.0502325	0.09065	-0.278533	0.292965	0.59465	0.246938	0.432003	0.327671	0.167564	0.0624523	0.882677	-0.103706	0.103527	0.27391
AGGGAGACATCCGTCGGAGA_GTTAAAGTCAATGGCAAAAC	-0.221355	-0.448445	-0.0415529	0.407527	-0.538426	-0.581237	-0.195345	0.36963	-0.0775878	0.0384691	-0.0310561	0.108303	0.497284	0.402422	0.140419
AGGGAGACATCCGTCGGAGA_AAAATAGGAGCAATTTCTAC	-0.177049	-0.307577	-0.413912	-0.601282	-0.68144	-0.572923	0.0228098	0.162275	-0.264517	-0.890488	0.0321735	0.0890422	0.531507	0.397836	0.187112
AGGGAGACATCCGTCGGAGA_GAAACAGTTCTCTAAAAGGT	-0.271492	0.173699	-0.128045	0.0844039	-0.407602	-0.665283	0.27921	0.497589	0.110383	0.148556	0.0860213	0.364324	-0.0146296	0.0756441	-0.129312
AGGGAGACATCCGTCGGAGA_TGATGTAAATCACCCATTCG	0.417181	0.255935	0.430498	0.335024	0.262241	0.483608	0.0897047	-0.145299	0.291548	0.281148	0.524736	0.0750496	-0.0425664	-0.0258067	0.105258
AGGGAGACATCCGTCGGAGA_TGACCGCGTCCGGACCAAGA	0.791085	-0.251435	-0.244168	-0.159136	0.50222	0.064981	0.00566146	-0.592572	0.118481	-0.50846	-0.244834	0.0911961	0.608985	0.287923	0.216334
AGGGAGACATCCGTCGGAGA_GTAAAGGAGACAATTGGTGT	0.108049	-0.351118	-0.010054	0.281641	0.319103	0.189209	0.277906	-0.700072	0.087804	-0.100393	0.0850203	0.460403	-0.295146	0.010884	-0.112073
AGGGAGACATCCGTCGGAGA_TTATAGTTCGAGACCGAGTT	-0.067569	-0.00529618	0.113441	0.173031	0.0422196	-0.196394	-0.0708015	0.426835	0.117819	0.939218	0.385856	0.0414247	0.139429	-0.0349381	0.286604
AGGGAGACATCCGTCGGAGA_TTAGACCATCTACATAGCCT	0.0709531	0.322288	0.192231	0.361524	0.283491	0.508716	0.221136	0.770161	0.0558197	0.361031	0.651314	0.320727	-0.779228	-0.102274	0.144518
AGGGAGACATCCGTCGGAGA_GGAACGTGATATCTTGGTAG	0.403804	-0.407389	0.0081791	0.021316	0.418613	0.459819	-0.103194	-0.589197	0.0422324	0.321493	-0.269766	0.323396	-0.556706	-0.18567	0.0156349
AGGGAGACATCCGTCGGAGA_CTCTTAGCCCCCATTCACTG	0.301533	-0.0820611	-0.1171	0.221597	0.293775	0.378403	-0.0544041	-0.365556	0.0503543	-0.0106119	0.208806	0.64464	0.917436	0.308524	0.218299
AGGGAGACATCCGTCGGAGA_TCAGAAACTAGTGTGAACAG	0.750078	-0.80025	-0.539345	-0.188987	0.495982	0.811822	0.292418	-0.185575	-0.340141	-0.373881	-0.648787	0.0267207	0.131115	-0.087803	-0.0890089
AGGGAGACATCCGTCGGAGA_CATAGACCTGGACCAGCCAG	0.588194	-0.524287	-0.520697	0.226466	0.475899	0.684956	0.0440132	-0.823536	-0.201276	-0.328152	-0.829194	-0.116932	-0.503527	-0.3714	-0.238823
AGGGAGACATCCGTCGGAGA_TATGGAGTGTACAGCTGCGA	0.028313	-0.183195	-0.0697337	-0.158209	-0.00638594	0.13937	0.0014113	-0.00207845	0.0122632	-0.00242599	-0.127109	0.166779	0.264408	0.183252	-0.129221
AGGGAGACATCCGTCGGAGA_CTACACCTGCCGCGACAACA	0.228754	0.137357	0.0029437	-0.0650702	0.727861	0.557572	0.023212	0.485733	-0.0331501	-0.0373552	0.611942	0.535929	0.463562	0.33221	0.328488
AGGGAGACATCCGTCGGAGA_ATGGAGTGTACAGCTGCGAG	-0.251871	0.0427322	0.00678099	-0.521691	0.141436	0.432718	-0.376935	0.329626	0.0397419	-0.929817	0.347018	0.302877	0.0222526	0.0182141	-0.0245622
AGGGAGACATCCGTCGGAGA_TGACACTGTTGAGTTAATCT	0.446086	-0.10684	-0.0775258	-0.0270631	0.41223	0.284194	0.402985	0.241532	0.0563678	0.177674	-0.274686	0.364616	0.325328	-0.240189	-0.188236
AGGGAGACATCCGTCGGAGA_CCTGACAGATGTTAGTCACA	0.815071	0.163152	0.1966	0.239288	0.307838	1.52322	0.731099	0.438694	0.430107	0.45383	-0.147929	0.0421545	0.494594	0.20785	0.158949
AGGGAGACATCCGTCGGAGA_AGGCGGAGAACAACAAACCC	-0.0684319	0.0929962	-0.0479125	0.0539581	0.377373	0.043468	0.172902	0.369564	0.0164278	-0.286039	-0.206957	0.0250494	0.109728	0.127852	0.0619109
AGGGAGACATCCGTCGGAGA_TAACAAATTAGGTATAGACT	-0.198414	-0.230075	0.338691	0.0483004	0.164891	0.0666146	0.109177	-0.0135454	0.132106	0.460627	-0.439872	-0.456739	0.251225	-0.192468	-0.252241
AGGGAGACATCCGTCGGAGA_AAGAGGAAGGTTCTGGCATG	0.139962	0.0573689	-0.00778119	0.120213	-0.0710472	0.231747	0.257513	-0.0875269	0.298107	0.165995	0.0556344	0.207597	0.25148	0.126366	0.0653506
AGGGAGACATCCGTCGGAGA_TGCATGGCTTGTGTGACTCG	0.324488	0.182923	0.39678	0.505813	0.245855	0.624856	0.154994	0.505181	0.19142	-0.0932321	0.823466	-0.438121	0.191402	0.252092	-0.000220306
AGGGAGACATCCGTCGGAGA_AGTATCCATTCCAATGCCTG	0.0102055	-0.282532	0.035444	-0.167592	-0.00388175	0.0183117	0.394217	-0.446927	0.0717211	-0.527708	-0.515	0.156178	-0.469148	-0.729501	-1.09204
AGGGAGACATCCGTCGGAGA_ACATGATAAATTCATTGGGT	0.566957	-0.427661	0.240317	-0.19622	0.708063	0.64024	-0.0747479	-0.113113	-0.0590923	-0.475013	-0.000137909	0.19992	-0.157497	-0.286575	0.0628724
AGGGAGACATCCGTCGGAGA_TGTGCATGAGTCCTGCAGCT	0.7226	0.0422983	0.0810147	-0.791038	0.633693	0.455083	0.416028	-0.0982619	-0.0264021	-0.133979	0.106192	0.614693	-0.623801	-0.306003	-0.606685
AGGGAGACATCCGTCGGAGA_GAGTGAGGAGGAACGCGAAA	0.154614	-0.538012	-0.488129	-0.503886	-0.206219	-0.0783984	-0.51294	-0.979392	-0.435338	-0.950374	-1.07519	-0.711643	-1.21665	-1.11131	-0.523344
AGGGAGACATCCGTCGGAGA_CGAAAAGGTAACGCCACTCA	0.406828	-0.545642	-0.33458	-1.04446	0.233053	0.533392	0.0433725	-1.01723	-0.971208	-1.1187	-1.72759	-0.833537	0.426862	0.402633	-0.0152854
AGGGAGACATCCGTCGGAGA_AACCCTTGGATTATAATCGG	0.275542	-1.09068	-0.66586	-1.17947	0.0513966	0.319518	0.303122	-1.16751	-0.467873	-1.30619	-0.825381	-1.2373	-1.81507	-1.32971	-0.811208
AGGGAGACATCCGTCGGAGA_GTGTGCTTCTGAAGAACGTG	-0.0502286	0.238108	0.342294	-0.204045	-0.0916056	-0.218128	0.270125	-0.137371	-0.0153067	-0.434779	0.286741	0.52379	0.211828	0.108981	-0.0391162
AGGGAGACATCCGTCGGAGA_GTGCTCGACTATGTCAACGG	0.139578	-0.229213	-0.165197	-0.617195	0.0660699	0.277204	0.136256	-0.0661412	0.0348769	-0.772069	0.088769	-0.186378	0.340106	-0.141495	0.0657819
AGGGAGACATCCGTCGGAGA_TTCGTGCTCGACTATGTCAA	0.232866	-0.0718057	0.0246858	0.0583586	0.0456519	-0.162416	-0.0200116	0.614442	0.178035	0.20919	0.0131107	0.118303	0.200033	0.0453306	-0.44613
AGGGAGACATCCGTCGGAGA_GAATTAACCAGAGTCCTACA	-0.460115	-0.437555	0.048454	-0.107694	-0.509411	-0.488407	-0.108939	-0.248408	-0.0251913	0.0536851	-0.0224176	0.0209093	0.0540384	-0.264223	-0.504428
AGGGAGACATCCGTCGGAGA_GAGGAGACTCGGCACAAGGG	0.25437	-0.417295	-0.0119565	-0.147839	0.169938	0.253921	0.0283221	-0.298982	-0.0157727	-0.456349	-0.0330202	-0.266482	0.112088	0.198279	0.0756925
AGGGAGACATCCGTCGGAGA_GACGACCGAGATCATCACTG	0.73588	-0.508587	-0.00782867	-0.437652	0.643775	0.720508	0.308998	-0.234163	0.0146111	-0.106559	0.208578	-0.0454373	0.460765	0.179233	0.134973
AGGGAGACATCCGTCGGAGA_CTTCCTCTTCAGCGGTCACA	0.270604	0.180662	0.046483	0.209498	0.329039	0.00891185	-0.36775	0.0254298	0.0128196	0.243879	0.599069	0.589383	0.610326	0.122888	-0.0142163
AGGGAGACATCCGTCGGAGA_TCATGACGGTTGTCAAGACG	-0.483875	0.0447527	-0.0852027	0.110796	-0.723961	0.0714112	-0.400199	-0.289044	0.048914	0.0149127	-0.0996955	0.568031	0.00476903	0.19043	-0.161275
AGGGAGACATCCGTCGGAGA_TTGGATTATGGATCACCCAG	0.420407	0.0094938	0.00551018	0.221764	0.176621	0.165544	0.172821	-0.0733929	0.144029	0.458437	0.410925	-0.0897052	0.413021	0.0568861	0.195805
AGGGAGACATCCGTCGGAGA_GCTCTTGCAGAATTTCCACG	0.350002	0.614541	0.47473	0.601437	0.606625	0.0825209	0.356673	0.137454	0.347587	0.300722	0.497972	0.645969	0.753149	0.573374	-0.104625
AGGGAGACATCCGTCGGAGA_AAATACATGATAGTGGACGA	-0.339184	0.002674	0.0664434	-0.104666	-0.272641	-0.4374	-0.187317	0.161164	0.315223	0.0467079	0.193922	0.38515	-0.331265	-0.175569	-0.307807
AGGGAGACATCCGTCGGAGA_GATCATCAGGCGTCTACATA	0.124919	0.30986	0.360431	-0.137078	0.0312553	-0.225895	0.0565679	0.43629	0.15687	0.262131	0.371104	0.31795	-0.284749	-0.283814	-0.540302
AGGGAGACATCCGTCGGAGA_CCTTTCATCTGGTTGTAGCG	0.369172	0.296404	0.335891	0.250579	0.511627	0.478653	0.403281	0.425553	0.346422	0.47994	0.531264	0.687028	0.949318	-0.190829	0.062272
AGGGAGACATCCGTCGGAGA_GGGCGTACGAGTTTGACAAG	0.543417	-0.00579487	0.0501635	0.339459	0.617718	0.564572	0.077254	0.0486929	0.0410492	0.110887	0.372139	0.41868	0.225879	0.0940383	-0.112919
AGGGAGACATCCGTCGGAGA_CGCACCCTTTGCCATGACCG	-0.244568	-0.147663	0.260869	0.065234	0.433115	0.70913	0.228906	-0.282314	-0.208697	-0.0259184	0.749439	-0.396219	-0.662011	-0.416086	-0.370912
AGGGAGACATCCGTCGGAGA_TGAAGAGATTAGTCGTTCTG	0.80653	-1.20013	-0.160785	-0.801135	0.716584	0.511812	0.277771	-2.80758	-0.140626	-0.799318	-1.81214	-1.19885	-0.223336	-0.741472	-0.784591
AGGGAGACATCCGTCGGAGA_TCAGGGCAGAGATTTGACGT	0.4542	-0.903749	-0.614284	-1.49827	0.280218	1.94065	-0.248683	-1.6456	-0.329499	-1.7943	-1.07949	-1.20403	-1.2118	-0.709429	-0.814915
AGGGAGACATCCGTCGGAGA_GCCTCAGTACATCAAAGCCA	0.718625	-0.395234	-0.268598	-0.740921	0.256681	0.755499	0.0527136	-1.03726	-0.324928	-1.44004	0.346807	0.588915	-0.486192	-0.697201	-0.719294
AGGGAGACATCCGTCGGAGA_AGCTACAATGACTCAACAAC	-0.236059	0.265149	0.288034	0.642159	-0.00580496	-0.44256	0.36116	0.0546605	0.183092	0.194148	0.802143	0.464043	0.126243	0.411298	0.426767
AGGGAGACATCCGTCGGAGA_CAAGTTAGAGCATGTGAATA	0.220935	-0.201279	0.115851	0.130836	0.131072	-0.0308862	0.373379	0.217908	0.136117	0.050525	0.709372	0.498934	0.420097	0.0280028	-0.111083
AGGGAGACATCCGTCGGAGA_AGCACTTCAGGAGAGCTTAT	0.389926	-0.139934	0.0486797	0.31165	0.580645	0.134157	-0.167137	0.759679	0.339321	0.295953	0.387101	0.540487	0.134042	-0.200953	-0.22594
AGGGAGACATCCGTCGGAGA_CACTCGGATGAAGTACTGAG	0.456334	-2.98059	-0.684377	-2.0589	0.415122	0.895121	-0.0991357	-3.8531	-0.914424	-2.59038	-3.32308	-2.94504	-1.35315	-0.78821	-1.01921
AGGGAGACATCCGTCGGAGA_GGTCGTACAGACGCTCAAAG	0.336804	-2.56539	-0.283491	-2.45327	0.0444235	0.420389	0.238474	-3.50527	-0.534736	-2.36411	-3.26695	-3.13886	-0.940256	-0.544293	-0.61168
AGGGAGACATCCGTCGGAGA_CAGCATTCGGATATAGAGGT	0.494369	-3.35988	-1.0792	-2.11675	0.176073	0.220513	0.11643	-4.67868	-0.79522	-2.39614	-4.56679	-5.00301	-2.35286	-0.863074	-1.24719
AGGGAGACATCCGTCGGAGA_GGTTATACTCTGCTGTCGGA	-0.0854651	-1.51015	-0.475445	-0.892058	-0.00964139	-0.722532	0.149845	-2.40057	-0.637218	-1.96274	-2.3001	-2.23179	0.148507	-0.0550917	-0.218655
AGGGAGACATCCGTCGGAGA_GGTTGACCGAACACTCGTGG	0.237589	-2.70294	-0.790987	-1.05914	0.477181	0.414008	0.393573	-4.78553	-0.956393	-1.38261	-3.60583	-2.37912	0.827568	0.347561	0.0324099
AGGGAGACATCCGTCGGAGA_TGTGTACATCACCCCCATGG	0.58487	-1.97034	-0.470284	-0.750825	0.589386	0.198797	-0.321579	-2.69872	-0.404099	-1.30958	-2.86531	-1.92815	-1.04314	-0.437688	-0.541529
AGGGAGACATCCGTCGGAGA_GCTACGCGCCCAGCACATGA	0.35722	0.300546	0.0803586	0.286882	-0.0605062	0.069572	0.120093	0.192643	0.135216	0.0597669	0.676909	0.316449	0.326292	0.0958714	0.118876
AGGGAGACATCCGTCGGAGA_TCGAGCGCCATCCAGAAGAT	0.919223	0.399712	0.163586	0.283788	0.821673	0.842098	0.394104	0.283151	0.215416	0.345843	0.201994	0.725947	0.123074	0.0643318	0.219338
AGGGAGACATCCGTCGGAGA_CATACATCGATGAAGCCAAG	1.10131	0.817012	0.347314	0.305322	0.793033	1.08476	0.32722	0.402531	0.281676	0.166524	0.374401	0.68222	0.43403	0.151024	0.0881554
AGGGAGACATCCGTCGGAGA_GACACGTACACGCACGTGAA	0.454536	0.230769	0.0622554	0.0306556	-0.102827	-0.0413264	-0.0387183	0.365851	0.0316877	0.0469861	0.494816	0.412693	0.208517	0.238251	0.216077
AGGGAGACATCCGTCGGAGA_ACTTCGCGCCGTGCACATGA	-0.114754	0.34662	0.135111	0.337217	-0.289982	-0.303799	-0.172848	0.411856	0.0349506	-0.0381964	0.211677	1.01198	0.478458	0.242313	0.296918
AGGGAGACATCCGTCGGAGA_CAGAAGGCTGTACATTGCCG	0.357024	0.490449	0.211958	0.398283	0.205531	0.262063	0.365299	0.417682	0.145027	0.626216	0.139566	0.229845	0.41866	0.133318	0.0207016
AGGGAGACATCCGTCGGAGA_TCGCGATCAGAGGCGCAAGA	0.426926	0.16899	0.244163	0.224868	0.669856	-0.223089	-0.568826	0.473252	0.285638	0.503884	0.584601	-0.428077	0.170372	0.0899601	0.148487
AGGGAGACATCCGTCGGAGA_GCAAGCAGCTGGGATACCAG	0.187606	0.446011	0.203582	0.130859	0.561001	0.0555551	-0.138813	0.144973	0.256663	0.126106	0.125428	0.427632	0.0527674	0.0867998	-0.147177
AGGGAGACATCCGTCGGAGA_CGAAAAATGGCCATTCTTCC	0.208934	0.684517	0.0788444	0.232093	0.117925	0.267573	0.766257	0.819489	0.105948	0.552549	0.590158	0.950349	0.4964	0.23651	0.149519
AGGGAGACATCCGTCGGAGA_CATCTTCGCAGACACCAGAC	0.402885	0.361024	0.0883441	-0.112623	0.378742	-0.145844	0.317261	0.187835	0.204084	-0.0780367	0.415542	0.514127	0.234126	0.344278	0.290738
AGGGAGACATCCGTCGGAGA_TGCGCGCGGCGACCTACCGG	-0.0712971	-0.0661801	-0.00149867	0.126447	-0.237736	-0.0701844	-0.0733271	-0.136075	-0.0742301	0.0819377	0.184278	0.373175	0.188362	0.0854966	0.138351
AGGGAGACATCCGTCGGAGA_GCGGCCGACGAGGCCACGAA	0.102961	-0.108656	-0.0700919	0.284437	-0.0874614	0.284947	-0.0768552	0.279894	-0.181863	0.34788	0.471413	0.416313	0.35827	0.261624	0.294879
AGGGAGACATCCGTCGGAGA_TATCTGAGTGGTATACAGAT	0.373056	0.465787	0.100448	0.00684968	0.0577287	0.551277	0.219511	0.688939	0.0100963	0.235681	0.675233	0.082811	0.17266	0.247494	0.280822
AGGGAGACATCCGTCGGAGA_AGAGCATTAGGACCAAGGCT	0.642148	0.360472	0.347315	0.0992819	0.498473	0.483208	0.259057	0.191283	0.262036	0.54766	0.183187	-0.141356	0.379905	0.111656	-0.108538
AGGGAGACATCCGTCGGAGA_ATGATCATGACGCAGTCCTG	0.509075	0.372285	0.374265	0.004871	0.283388	0.416403	0.252008	0.482498	0.202193	0.207404	0.807082	-0.00220591	0.493389	0.224208	0.20642
AGGGAGACATCCGTCGGAGA_TCTTTCTCATAACCACGTGT	-0.231738	-0.246513	-0.0198634	-0.371379	-0.839208	-0.605592	-0.501751	-0.159956	0.0103398	-0.901534	-0.711513	-1.28623	-0.0630609	0.161459	0.0380012
AGGGAGACATCCGTCGGAGA_CCTGACCGCCAACAAGCACG	0.539408	-0.341229	-0.149669	-0.375982	0.10294	0.686547	-0.267876	-0.0081879	0.00295195	-0.32741	-0.086008	0.157015	-0.709972	-0.390809	-0.341127
AGGGAGACATCCGTCGGAGA_TCAAAGTGCTTTCTACCCGG	-0.0288706	-0.500315	-0.246178	-0.573579	0.331101	0.111109	0.0239574	-0.407651	-0.0648328	-0.445588	-0.124662	0.104168	0.314736	-0.0157041	0.0429649
AGGGAGACATCCGTCGGAGA_GAAGAGAGCCAATGAAAGGT	0.0821388	0.541571	0.158665	-0.235258	0.331763	0.300358	0.216426	0.394933	0.367337	-0.0114267	0.468368	0.448971	-0.543691	0.085808	-0.221576
AGGGAGACATCCGTCGGAGA_TGGACACCCTCAACAGAATG	0.618037	-0.110096	-0.042142	-0.164933	0.697144	0.781539	0.160795	0.702467	0.115371	-0.0517625	0.559937	0.639163	-0.22317	-0.343873	-0.0163049
AGGGAGACATCCGTCGGAGA_AGATCGATTCAATCATTCTG	0.0191583	0.257676	0.131576	-0.097016	0.0354621	-0.562753	0.215557	-0.192768	0.373744	0.0891509	0.176796	0.303119	0.0841845	-0.00255042	0.190109
AGGGAGACATCCGTCGGAGA_GCTTTGTACCATTAGACAAG	-0.355725	0.367287	-0.290719	-0.633847	-0.177889	-0.44848	0.310917	0.647947	-0.268502	-0.138858	0.279399	0.117645	0.348343	-0.228818	-0.0821325
AGGGAGACATCCGTCGGAGA_TTGGAAAACGAGCCAATGAG	-0.0591857	0.693315	0.083846	-0.299534	0.129733	-0.319673	0.132256	0.662399	0.101928	0.421296	0.504677	1.08086	0.4223	-0.240114	-0.203053
AGGGAGACATCCGTCGGAGA_ATTTCGACATACAAGCACCC	-0.214757	0.606079	-0.297267	-0.485718	-0.0448176	-0.710962	-0.345374	0.53725	-0.148202	-0.656325	0.494224	-1.31521	0.311677	-0.425301	-0.185096
AGGGAGACATCCGTCGGAGA_AGGCGGCCCAGTTCATACAG	0.347654	-0.309044	-0.267871	-0.282556	0.234352	-0.00189683	-0.158671	0.0887594	-0.0341254	-0.0363832	0.606126	0.390886	0.401959	0.243986	0.112783
AGGGAGACATCCGTCGGAGA_AAAGCAAACAACTGGGAAGG	0.148172	0.25017	-0.0666938	0.137961	-0.106568	-0.426646	-0.109046	0.294152	0.219791	0.262804	0.351126	-0.481145	0.430662	0.333746	0.242292
AGGGAGACATCCGTCGGAGA_TATCGACCGGTTGGCCAGTG	0.866648	0.715679	0.133097	-0.0127716	0.362939	0.112563	-0.0503989	0.728623	0.160814	0.548019	0.0137471	1.00749	0.113568	0.0855523	0.0523258
AGGGAGACATCCGTCGGAGA_GCAGAGACCAAAGACCCCAA	0.353124	-0.435965	-0.122724	-0.157285	0.0275872	0.212688	-0.0578385	-0.606317	-0.221634	-0.174488	-1.16499	-0.911395	-1.30335	-0.666118	-0.426634
AGGGAGACATCCGTCGGAGA_ACTTTAATTATCGGACTACC	0.0183931	0.587509	0.690053	0.652659	0.395425	-0.0680004	-0.124254	0.828642	0.353653	0.643415	0.0763438	0.78223	-1.09818	-0.872784	-0.45779
AGGGAGACATCCGTCGGAGA_GCTGGCTCCTATGATAATGA	0.426375	-0.99389	-0.249591	-0.0805922	-0.127576	0.0274948	0.334044	-0.482721	-0.159202	-0.233994	-0.517927	-0.952928	-0.5301	-0.478081	-0.349383
AGGGAGACATCCGTCGGAGA_TCATCCACGAGTTCGACCCG	0.466727	-0.335031	-0.660203	-0.409684	-0.199113	-0.338004	-0.0516023	-0.447901	-0.431747	-0.661774	-0.396907	0.249924	0.18808	0.0659693	0.177517
AGGGAGACATCCGTCGGAGA_TACAGCAAAAGAGTCTACAT	0.787409	-0.363756	-0.156278	-0.347723	0.709794	0.926934	0.174817	0.316603	-0.172598	-0.525703	0.356204	0.679669	0.0495083	0.118407	-0.0519773
AGGGAGACATCCGTCGGAGA_GAAAGAGCATGGTATCCACT	-0.226884	-0.439345	-0.531917	-0.477559	-0.318515	-0.0874124	-0.0119548	0.16255	-0.269579	-0.298139	-0.358438	-0.377263	-0.0494627	-0.255392	-0.189766
AGGGAGACATCCGTCGGAGA_GGGCTGCAAAAGACATGCAC	0.477018	0.45983	0.104883	0.530577	0.463682	0.279928	0.49902	0.615553	0.192894	0.38847	0.409646	0.318526	0.0505098	0.087897	-0.0720877
AGGGAGACATCCGTCGGAGA_TTTCCCCATAAAGAAAAACC	-0.000442676	0.115106	0.229479	0.431106	-0.203766	0.0691681	0.0139304	0.452161	0.208066	0.216843	0.657296	-0.00876472	0.0668825	0.222997	0.03682
AGGGAGACATCCGTCGGAGA_TGATATTATCAAAAGAATGG	0.462142	0.39523	0.489869	0.421847	0.074329	0.176959	0.0190578	0.770099	-0.115845	0.295736	0.239498	0.18752	-0.197427	0.196995	-0.0350177
AGGGAGACATCCGTCGGAGA_CCATCTGGGAGCGATCACCC	0.720771	0.121492	-0.0872952	-0.122876	0.586785	0.862678	0.400632	0.0705286	-0.0616869	0.0782803	0.307246	-1.12285	0.0583444	0.0344692	-0.259347
AGGGAGACATCCGTCGGAGA_TATTAAGAAACCAAAGTCAT	-0.0631084	-0.747671	0.0894083	-0.311709	-0.111438	0.094389	0.18363	-0.565447	-0.0804834	-0.904168	-0.906881	-0.00815932	2.10528	1.80874	2.0016
AGGGAGACATCCGTCGGAGA_CTTCCTGTTACTGAGTTATG	0.233794	0.547439	0.152375	0.193707	0.512894	0.5558	-0.0669761	0.45506	0.1947	0.397079	0.194307	0.471546	-0.0407452	0.223006	-0.0855915
AGGGAGACATCCGTCGGAGA_AGAGTGGGAGAAGTTCCAAG	-0.236538	-3.76044	-1.52092	-2.33469	-0.256289	-0.359004	-0.0211695	-4.7821	-1.82351	-3.00316	-5.90344	-5.00032	-2.1179	-1.30633	-0.798273
AGGGAGACATCCGTCGGAGA_TAAAGTAAATAATGTTGTGT	0.0378974	-0.410957	-0.154224	-0.0315883	0.28333	0.228301	-0.161841	-2.02447	-0.116493	-0.243276	-0.75611	-1.38924	-1.19764	-1.01436	-0.62078
AGGGAGACATCCGTCGGAGA_GGGTCCTCATGTTAGACACA	0.0427963	-2.46307	-0.381031	-0.742193	0.423855	0.0788644	0.109204	-4.05563	-0.604573	-1.88128	-3.46391	-3.58403	-2.5832	-2.38145	-1.10566
AGGGAGACATCCGTCGGAGA_TGGAGGACTGAAGCTGCTAT	0.606313	-1.73748	-0.336939	-0.342213	0.589088	0.190158	0.286071	-1.77596	-0.458969	-1.19657	-1.49405	-0.803588	-0.669977	-0.700307	-0.443932
AGGGAGACATCCGTCGGAGA_CAACCCCCTACCAACTAGCC	0.59413	0.141917	0.156469	0.354621	0.251207	0.327518	-0.2016	0.526338	0.137602	0.485231	0.275083	0.880451	-1.36672	-1.30771	-0.962676
AGGGAGACATCCGTCGGAGA_TGGGGGGACTGACCCGACTG	0.613155	-0.568014	-0.367837	0.110488	0.579972	0.521388	-0.0494633	-1.51123	-0.0516409	0.0971919	-1.0878	-1.222	-0.71123	-0.198607	-0.0473099
AGGGAGACATCCGTCGGAGA_AGGAAACCACATACCAATGG	0.192765	0.0539574	-0.15134	-0.140168	0.0270593	0.109267	-0.468745	-0.0668677	0.123417	-0.0691644	-0.0580827	0.198565	0.0383875	0.0621817	0.133522
AGGGAGACATCCGTCGGAGA_AAAAGGAAACCACATACCAA	-0.375519	-0.247488	-0.0818878	-0.122708	-0.214445	-0.651333	0.000819535	0.124366	0.0508488	-0.284045	-0.103811	-0.761821	0.305916	0.0858416	0.113541
AGGGAGACATCCGTCGGAGA_ATGAAGGCCAAGATAATCCA	0.110221	-0.0141999	0.0528393	0.0637009	0.421194	0.130251	0.298392	0.0511462	-0.0780929	0.346323	0.44619	0.454171	0.134492	0.169906	-0.122874
AGGGAGACATCCGTCGGAGA_CAGGACCAACAAGTTCTACG	0.364974	0.194844	0.140231	-0.038548	0.451128	0.605211	0.221612	0.886849	0.0537335	0.33621	0.0977727	0.319233	0.0707909	0.0476337	0.0574719
AGGGAGACATCCGTCGGAGA_TGCCACTCAGAGCCCACGAG	0.409543	0.224124	0.183499	-0.0166734	0.395761	0.272923	-0.605701	-0.127778	-0.1232	0.0352808	0.280524	-0.0065755	-0.0127019	0.41365	0.188845
AGGGAGACATCCGTCGGAGA_AGGACCAACAAGTTCTACGA	0.28576	-0.30675	0.0281313	-0.673793	0.453526	0.657275	0.00222321	-0.246291	-0.105991	-0.0820849	-0.459953	0.0838633	0.019845	0.175934	0.00377929
AGGGAGACATCCGTCGGAGA_GCTCAAGCTGGGTCTACTCA	0.548716	0.417291	0.185245	0.056456	0.637633	0.404993	0.229979	-0.0149465	0.307414	0.183089	0.413712	0.991002	0.115088	0.174687	-0.134333
AGGGAGACATCCGTCGGAGA_TGGTAAACCCATAATCACTG	0.461537	0.327272	0.252362	-0.00674002	0.384869	0.721009	0.29934	0.834201	0.170175	0.351091	0.836759	0.402417	0.61998	0.179136	0.262843
AGGGAGACATCCGTCGGAGA_TACGAATTCGAACATTTCCG	0.934636	0.414086	0.0981055	0.12783	0.701845	0.546711	0.480286	0.37968	-0.0861698	0.173937	0.618142	0.470249	0.644997	0.325467	0.322084
AGGGAGACATCCGTCGGAGA_TCTGTAATAATGGTACCCTG	0.295068	0.1778	0.14424	0.204301	0.386202	0.192003	0.28168	0.147238	0.219485	0.0689967	0.507025	0.366655	0.188055	0.220203	0.116075
AGGGAGACATCCGTCGGAGA_CAAAGAGAGCGTCCTTCCCG	0.557133	0.194245	-0.382214	-0.0653087	0.44356	-0.309907	-0.0642705	0.234497	-0.111501	-0.226987	-0.0189861	0.472614	0.391193	0.0866299	0.230624
AGGGAGACATCCGTCGGAGA_AGGAGACTAGGCGAGGATGT	0.641937	0.171599	-0.0648882	0.029805	0.67729	0.711724	0.104407	0.378368	-0.02953	0.289514	0.179121	-0.167521	0.232006	0.185116	0.13054
AGGGAGACATCCGTCGGAGA_TGCAACCCCAGGATACACAA	0.359054	0.142281	0.273204	0.280932	0.34922	0.791093	-0.0467447	0.595049	0.0849586	-0.153014	0.367751	0.59313	0.111362	0.0655766	-0.0639818
AGGGAGACATCCGTCGGAGA_CATGAGACTTTGGGGCAGGG	0.830371	0.751717	0.258432	0.774931	0.479372	1.00143	0.461424	0.475375	0.398318	0.40497	0.476617	0.21209	0.0920038	-0.19177	-0.119502
AGGGAGACATCCGTCGGAGA_TAGGCGATTTCAACTATGTG	0.369591	0.657022	0.284649	0.525877	0.496408	0.841048	0.066114	0.776056	0.466059	0.61818	0.596564	0.353818	0.0701272	0.241458	0.0349873
AGGGAGACATCCGTCGGAGA_TCCATTAACTCCCTGAACCG	0.3603	0.441059	0.360367	-0.330851	0.47596	0.87172	-0.00449133	0.373941	0.165277	0.0679944	0.00353075	0.553887	0.271741	0.337082	0.181851
AGGGAGACATCCGTCGGAGA_CACCAACCAGTGTATCGATG	0.733333	0.130794	0.167805	0.25081	0.781629	0.59971	0.352084	-0.0341647	0.02841	0.528827	0.376793	0.539192	0.107131	-0.0476816	-0.0345015
AGGGAGACATCCGTCGGAGA_AGGTGCGCATTGTCGCCGGG	0.107905	0.356642	-0.0193319	0.395859	0.166864	0.0131993	0.0464989	0.44077	0.229061	0.334141	-0.1478	0.0970146	0.0795478	0.17032	0.149185
AGGGAGACATCCGTCGGAGA_CGACGAAGAGTACTACGCCA	0.842428	0.116238	0.104049	-0.296549	0.640641	0.776513	0.145786	0.0973572	0.185689	-0.312577	-0.0923533	0.0532256	0.216866	-0.11258	-0.258171
AGGGAGACATCCGTCGGAGA_TGGACCAGTTCATGCGCAAG	0.664619	0.306493	0.296219	0.338953	0.689365	0.982131	0.253087	0.452195	0.139169	0.288739	0.508631	0.49314	-0.00322786	0.0606063	0.256812
AGGGAGACATCCGTCGGAGA_AAGCCAGAGTGCCTGAACAA	-0.0720063	0.0992705	0.0260074	-0.0232816	0.0222325	0.259476	0.174975	0.301626	0.0739655	-0.0336986	0.366948	0.707305	0.0428577	0.221357	0.2738
AGGGAGACATCCGTCGGAGA_AAGAGGGTGGAAGCCATTAG	-0.432243	0.0872422	-0.285318	0.0153714	0.213009	0.191678	0.356434	0.0753236	-0.169013	0.18066	0.322844	0.132743	0.231445	0.198816	0.00682621
AGGGAGACATCCGTCGGAGA_GCTCTAAGCGGAATGAGCAG	0.314585	-0.184536	0.193471	0.197346	0.101894	0.501263	0.194065	0.113838	0.316825	0.26416	0.281903	0.516167	0.182554	0.167928	0.151351
AGGGAGACATCCGTCGGAGA_CCGCTTCAATGTGTCCTCAG	0.136791	0.473567	0.427623	0.311916	0.288006	1.09051	0.405276	0.646407	0.0275407	0.10583	1.09367	0.510656	-0.139504	-0.0438474	-0.159238
AGGGAGACATCCGTCGGAGA_GTTGACCTCCGCAAACACGA	-0.0409105	0.340357	0.106962	-0.103382	-0.0037525	0.322249	-0.279961	0.104867	-0.0260089	-0.150675	-0.199387	0.861719	0.573452	0.370974	0.205178
AGGGAGACATCCGTCGGAGA_GAGAAGCACATACGAGCCCA	0.0348668	-0.183269	0.0966282	-0.388184	0.057105	0.231284	-0.203796	0.181773	-0.107095	-0.464593	0.0865396	0.148539	0.376782	0.125538	0.0697235
AGGGAGACATCCGTCGGAGA_GACCTCTACAAGTATCCGGA	0.286374	0.261819	0.115292	0.123979	0.133936	0.193309	0.0409208	0.390103	0.0241294	0.0103807	0.464385	0.0992681	0.214149	0.280414	0.411764
AGGGAGACATCCGTCGGAGA_CTCACCGGTGCACATAACAG	0.937171	0.112052	0.231958	-0.388111	0.592064	0.869379	0.213753	0.347206	0.149026	-0.154978	0.0125572	-0.104929	-0.416857	-0.0353065	-0.519595
AGGGAGACATCCGTCGGAGA_ATACACCACGTCGTTCCGCT	0.354695	-0.128646	-0.0714773	-0.164431	0.342635	0.678706	-0.0656628	0.132419	0.16368	-0.221785	0.31822	0.153405	0.140053	-0.0991807	-0.188082
AGGGAGACATCCGTCGGAGA_CAACACCAGTTCCATCGGGA	0.653965	-0.0556908	0.314495	-0.0185537	0.628494	0.947999	-0.0717327	0.0830699	0.312823	-0.388527	-0.280183	-0.413696	-0.510908	0.107024	-0.0200652
AGGGAGACATCCGTCGGAGA_GGAGCATATCTCACCGTGCG	0.449116	-0.277105	0.18025	0.122385	0.487472	0.426219	0.0755095	-0.184295	0.0565408	0.33645	0.43372	0.218161	-0.51763	-0.245758	-0.0626137
AGGGAGACATCCGTCGGAGA_TATCAGAATCGGGATTTCCG	-0.140402	-0.231644	-0.0539233	-0.00150678	0.469271	0.420929	0.199273	-0.855212	-0.236322	-0.251927	-0.671524	-0.479653	0.239273	-0.0932607	-0.0238516
AGGGAGACATCCGTCGGAGA_CAAGCATACAGTCCTCGTCG	0.448423	0.0975153	-0.042399	0.0122854	0.291614	0.868481	0.357149	-0.830393	0.0708852	-0.159338	-0.465373	0.257048	-0.0661124	0.082956	-0.0517638
AGGGAGACATCCGTCGGAGA_CCCTGGAACTCCATCACAAG	0.943107	0.122096	-0.331992	-0.601356	0.633032	0.866192	0.760047	-0.445264	-0.133524	-0.125577	-0.28015	-0.115245	-0.388056	-0.359557	-0.235962
AGGGAGACATCCGTCGGAGA_TGTGGTGGGGCCTTTACGAT	0.0120498	-0.615333	-0.0242018	-0.0941581	0.878589	0.258889	0.113024	-0.548532	-0.32207	-0.486387	-0.386912	-0.357926	-0.226708	-0.331643	0.0114313
AGGGAGACATCCGTCGGAGA_GGTATCTTTCAAGCAATCAA	0.131266	-0.453076	-0.41329	0.00972114	-0.0259063	-0.181096	0.084048	-0.777845	-0.312174	-0.332872	-0.703641	-0.283065	-0.0346012	-0.0231154	0.00468819
AGGGAGACATCCGTCGGAGA_CCCTGGAACTCTATCACCAG	0.696551	0.0220171	-0.00237782	0.204981	0.690862	0.754209	0.0713337	0.283836	0.142231	0.0420723	0.885031	0.918085	0.236774	0.11623	0.0659133
AGGGAGACATCCGTCGGAGA_TGCGGTGGAGCCTTCACTAT	-0.0106058	0.542164	0.231015	0.2602	0.322268	0.260335	0.0143638	0.0145717	0.333523	0.421379	0.0654746	-0.0750304	0.266639	0.223897	0.210963
AGGGAGACATCCGTCGGAGA_TTGCGGTGGAGCCTTCACTA	0.481948	0.0671263	0.176245	0.245037	0.630956	0.482102	0.403262	0.127749	0.271521	0.535999	0.269845	0.704979	0.163975	0.104216	0.207027
AGGGAGACATCCGTCGGAGA_TGGTGGTACCTGAGAAAACG	0.639075	0.608923	0.505727	0.486854	0.32419	0.585864	0.010912	0.435632	0.385279	0.406667	0.58294	0.836601	-0.246056	0.140827	0.151641
AGGGAGACATCCGTCGGAGA_GGTGGTACCTGAGAAAACGT	0.265396	0.0638021	-0.0492185	0.449075	0.246977	0.0910778	-0.286674	-0.007555	0.265865	0.726801	0.194549	0.911873	-0.371432	0.238155	0.088164
AGGGAGACATCCGTCGGAGA_GCAATAGTGGAAGCATCGAT	0.12097	0.3607	0.395661	0.453101	0.490713	0.352847	0.50501	0.233527	0.43516	0.559266	0.342126	0.088833	0.0990818	0.220891	0.11038
AGGGAGACATCCGTCGGAGA_TTCATGCATGTTCATGACCG	-0.284285	0.110552	0.155569	-0.0479802	-0.0984244	0.186957	-0.0348328	0.0158395	-0.00644925	-0.448537	0.311254	-0.0688315	0.454444	-0.0939039	0.391476
AGGGAGACATCCGTCGGAGA_TCGGCGACGCAGGAACCACC	0.437107	-0.257926	-0.220252	-0.111111	-0.122674	-0.426007	-0.175964	-0.322005	-0.127721	-0.485502	-0.125849	-0.53707	0.304959	0.0761181	0.269148
AGGGAGACATCCGTCGGAGA_AGAGGCTCATGAATCAGGTT	0.0736938	-0.418045	-0.0831745	-0.498455	0.134816	0.367482	0.405979	-0.173879	0.209855	-0.258493	-0.451057	0.546177	0.090245	0.118271	-0.0459549
AGGGAGACATCCGTCGGAGA_TGAAAGATGACTTACAGATG	-0.231099	0.00611074	0.272924	-0.00429705	0.15048	-0.162733	0.434111	-0.256371	0.188594	0.341153	-0.125543	-0.085356	0.137478	0.282791	-0.278267
AGGGAGACATCCGTCGGAGA_TAAATGGAGGCTTACAGTTG	0.400622	0.143442	0.196005	0.239026	0.177929	-0.0952677	0.245552	0.232914	0.293081	-0.182179	0.358564	-0.391105	0.230824	0.154587	-0.042919
AGGGAGACATCCGTCGGAGA_CAGCATATCTTTGTTCATAA	0.562858	0.426246	-0.0566885	-0.174571	0.480628	0.65906	-0.110457	0.598367	0.225651	0.741583	0.634094	1.45531	0.628468	0.156508	0.242202
AGGGAGACATCCGTCGGAGA_TTGGATGATCTTTAAATCTG	0.221964	-0.194793	-0.158247	0.16865	-0.0418712	-0.00741967	0.167992	0.0803008	0.0841709	0.43989	-0.332759	0.0875386	-0.938394	-0.276869	0.0578767
AGGGAGACATCCGTCGGAGA_ATATCTCTAGGCAACAGGAA	-0.427842	-0.765145	-0.245666	0.169319	-0.144637	-0.0749111	0.271148	-1.27228	-0.073581	-0.221008	-1.72973	-1.46789	-0.705566	-0.420055	-0.335853
AGGGAGACATCCGTCGGAGA_GGGGCTGTTCTACTCGTCGC	0.211896	0.272985	0.08852	0.233223	0.0827575	0.648694	0.286228	0.0631562	-0.1119	0.265857	0.0994279	0.346308	-1.10276	-0.61528	-0.227397
AGGGAGACATCCGTCGGAGA_CCTGGAGAAGTAAACTCACT	0.974849	0.52943	0.289597	0.0678958	0.310183	0.556784	0.494058	1.04748	0.179487	0.174301	0.20196	1.03016	0.0325863	0.194757	0.203864
AGGGAGACATCCGTCGGAGA_GCCCGATGAAAGAATGTGTG	0.854402	0.255258	0.34071	0.398054	0.438689	0.863493	-0.0347725	0.870976	0.223585	0.428228	0.524755	-0.0941516	-0.147417	0.00237566	-0.283212
AGGGAGACATCCGTCGGAGA_GTGTCTGAGAGCTACCACGT	0.379605	0.0591896	-0.0666383	-0.249497	-0.173507	-0.170213	-0.125905	-0.0870949	-0.0589935	-0.327219	-0.0613721	0.65652	0.108757	-0.145167	-0.046296
AGGGAGACATCCGTCGGAGA_CTTCCCCGTCAAGATGACAA	0.322071	0.067228	-0.216367	-0.0483188	0.152027	0.0664145	-0.362155	0.375351	0.266161	0.274925	0.826921	0.241526	0.321909	0.0426781	-0.178786
AGGGAGACATCCGTCGGAGA_GATGGCTCTATCAATAAAGC	0.229172	-0.0976034	-0.143989	-0.271741	-0.00268982	0.140967	-0.000632331	-0.0812554	-0.00559027	-0.46947	-0.153389	-0.475841	0.201846	0.180394	-0.0292716
AGGGAGACATCCGTCGGAGA_GTTTCAGAGGGGTTTCACGT	-0.239687	0.0287891	-0.140982	-0.330632	-0.385032	0.0469962	-0.270215	-0.209539	0.0260892	-0.483246	0.0402985	-0.773568	0.529104	-0.129451	-0.0583539
AGGGAGACATCCGTCGGAGA_TATGATAACATCCATCAGTG	0.556613	0.304255	0.555778	0.255567	0.619251	0.534776	0.390167	0.649845	0.102586	0.312111	0.537662	0.440809	0.150668	0.226278	0.256308
AGGGAGACATCCGTCGGAGA_TGATAACATCCATCAGTGTG	0.753485	0.485493	0.153091	0.00455334	0.718575	-0.313079	0.0984722	0.388743	0.145676	0.606053	0.45806	0.721403	0.0640437	0.082494	0.243624
AGGGAGACATCCGTCGGAGA_ATGATAACATCCATCAGTGT	-0.350322	-0.254207	-0.202109	-0.202642	-0.0251775	-0.0326174	0.0755974	-0.0467365	-0.066686	0.0144291	0.0206245	0.166779	0.0331441	0.163488	-0.0205049
AGGGAGACATCCGTCGGAGA_ATGAAAATTATAGCAGTCCT	-0.069408	0.222961	0.0238679	0.229365	0.0815538	-0.0399405	0.563083	-0.125441	-0.11325	-0.00489764	0.38902	-0.0855027	-0.0878301	0.202909	0.00985668
AGGGAGACATCCGTCGGAGA_CAGCAGAAGGAGTTAGCATG	0.948947	0.380208	0.093984	0.0793646	0.730725	1.06533	0.409802	0.618853	0.280299	0.386976	0.217041	0.60052	0.137267	0.220962	-0.0851356
AGGGAGACATCCGTCGGAGA_TGAAAAACAACATGGCATCC	-0.141043	0.413119	0.188419	0.0832542	0.139163	0.0953119	-0.0538281	0.472812	0.271247	0.0881144	0.526453	0.136613	0.325546	0.0287452	0.127738
AGGGAGACATCCGTCGGAGA_CCAGCCTCATCAGTAACACA	0.599175	0.132606	-0.365149	0.113327	0.595105	0.978554	-0.127248	0.243378	0.00757607	-0.091231	0.2016	0.726272	0.0349351	0.14122	0.141718
AGGGAGACATCCGTCGGAGA_ATATTTCGACATTCTTCTGT	-0.263389	0.0592195	-0.161518	0.177549	0.142045	-0.508695	-0.0943491	0.22149	0.155791	0.209118	-0.351825	-0.609445	0.11292	0.0729871	0.324106
AGGGAGACATCCGTCGGAGA_CCGCAGTGAAACGAAATGTG	0.803021	0.243505	0.331711	0.168617	0.609891	0.804636	-0.222953	0.627468	0.0246454	-0.183788	0.677507	0.966996	0.0396272	0.149157	0.3798
AGGGAGACATCCGTCGGAGA_GCACGCTCATTGACGCCCAG	0.660001	0.337363	0.252553	0.170551	0.542439	0.554958	0.151019	0.323452	-0.13356	0.321237	0.243935	0.846578	0.0396685	0.131472	0.284352
AGGGAGACATCCGTCGGAGA_TAGTGCTCACCGGACAACCG	0.578991	0.24346	0.21282	0.230781	0.400266	0.526552	0.0387396	0.418445	0.309063	0.381275	0.374177	0.112992	0.183217	0.157736	0.0663283
AGGGAGACATCCGTCGGAGA_AGTTCTGGCAGGGCCACACA	-0.289296	-0.129025	-0.00902883	0.285109	0.0968947	-0.243913	0.134711	0.356607	0.173036	0.311265	0.448529	0.618046	0.189615	0.100638	-0.16135
AGGGAGACATCCGTCGGAGA_GAGCTGATAGCTCGATGTGA	-0.423295	-0.020178	0.0102278	-0.16551	0.240552	0.291288	0.204045	-0.0280087	-0.0769298	-0.540354	0.232534	-0.32054	0.0175435	0.190334	0.114507
AGGGAGACATCCGTCGGAGA_AAGTCATGGACCATCCAGGT	-0.058996	0.264517	0.143753	0.247298	0.284538	0.0257589	0.386747	0.253314	0.172822	0.246599	0.150787	1.57552	0.136596	0.170557	-0.0693209
AGGGAGACATCCGTCGGAGA_TACACCACTCAGTATATGTG	0.645635	0.258837	0.0190016	0.211136	0.626462	0.75681	-0.240412	-0.0454736	0.207455	0.112993	0.393199	0.0705879	-0.0516688	0.224715	0.0922349
AGGGAGACATCCGTCGGAGA_CTTGCTGGAAGCGCAAGTGA	0.120172	0.0959334	0.0138525	0.155806	0.323415	-0.0500352	-0.0107955	0.202224	0.284974	0.102116	0.290094	0.638364	0.359831	0.0803626	0.279743
AGGGAGACATCCGTCGGAGA_CTGCTGCACATTGTATGCAC	0.618019	0.370243	0.194665	0.26398	0.52039	0.820769	0.40596	0.44769	0.236819	0.109794	0.645309	0.523093	0.303145	0.00400143	0.215026
AGGGAGACATCCGTCGGAGA_TGCCGTCAGGCCCCACCAAG	0.31968	0.223861	-0.0673852	-0.167031	0.304941	0.312067	-0.353291	-0.313484	-0.174085	-0.0785227	0.419186	0.0723169	0.0724025	0.237269	0.156932
AGGGAGACATCCGTCGGAGA_GGAGGTGAAAGTCTCCGTGG	0.673382	0.030947	-0.0532748	-0.186994	0.340801	0.255638	-0.117622	-0.0885483	-0.0288953	-0.271428	-0.59392	-0.0578918	0.221988	0.226717	0.137762
AGGGAGACATCCGTCGGAGA_CGGCTGGGGCTATACGCGGG	0.254426	-0.150292	-0.0138854	0.258635	-0.00380773	0.25636	0.0737005	0.102079	-0.167627	0.13464	-0.0121204	0.109974	0.0456679	0.152367	0.0282984
AGGGAGACATCCGTCGGAGA_CCTGAACTCATCCGACTACC	0.833431	0.152205	-0.121523	-0.315078	0.677384	0.345972	-0.0083104	0.22526	-0.124766	-0.298869	0.590258	0.670572	-0.1293	0.353206	0.124058
AGGGAGACATCCGTCGGAGA_TCAGTTTGTACACAACAGAG	-0.0360272	0.400783	0.155604	0.22739	0.339528	0.28935	-0.120232	0.489982	0.288373	0.0383125	0.257908	-0.0382318	-0.0676152	-0.187751	-0.407277
AGGGAGACATCCGTCGGAGA_TGGTTTATGATCAGCGAACT	0.372327	-0.0513674	0.168877	-0.0321694	0.130188	0.238171	0.329568	0.320171	0.051301	-0.0993898	0.544012	0.651986	0.488336	-0.0444782	-0.0707472
AGGGAGACATCCGTCGGAGA_CAGCGAACTGGGCGATCTCG	0.791417	0.0628213	0.260882	-0.0966453	0.664517	0.887782	-0.24986	0.540886	0.128658	-0.337213	-0.248717	-0.015297	0.0341455	0.224834	-0.0729787
AGGGAGACATCCGTCGGAGA_CAGCAGTCTAGGCGTTCAAG	0.852195	-0.58932	-0.0759805	-0.762786	0.600016	1.19645	0.0305829	0.123997	-0.0666008	-0.628997	-0.056744	-0.389534	0.304579	0.171706	0.0798999
AGGGAGACATCCGTCGGAGA_CCAATGGAATGGAGCTTGAT	0.879554	0.521946	0.139852	-0.42228	0.454517	0.869627	0.307308	0.230104	0.00919575	-0.622676	0.961896	0.563891	0.105167	-0.0780613	-0.175947
AGGGAGACATCCGTCGGAGA_AGAGAAGTGTTCTCTAAATA	0.0010197	-0.487493	-0.174446	-0.71296	0.00452077	-0.43858	-0.258336	0.0207944	-0.0443104	-1.1112	0.129543	-0.182493	-0.1071	-0.192695	-0.455241
AGGGAGACATCCGTCGGAGA_TGGAATGAGATAGAAGTGTG	0.655827	0.619805	0.578823	0.389378	0.240554	0.364323	0.201106	0.684614	0.226526	0.349467	0.386072	0.570572	0.209189	0.199018	0.0822836
AGGGAGACATCCGTCGGAGA_ATCAAAGCAGTCCTCGACTT	0.519972	-0.0164824	0.158801	0.441743	0.700696	0.152023	0.27979	0.40484	0.371727	0.152198	-0.0570232	0.752441	0.28213	0.305674	0.109999
AGGGAGACATCCGTCGGAGA_GATGATTCATTCAACGATGT	0.236644	-0.0753843	0.0393866	-0.0526296	0.0176603	-0.453656	0.131689	0.222684	-0.0443508	0.0300297	0.365	-0.168885	-0.208023	0.227024	0.246971
AGGGAGACATCCGTCGGAGA_AGGGCTACATAGGACATGGT	0.532249	-0.2147	0.0815801	-0.25306	0.350889	0.341382	-0.501372	-0.108978	0.195583	-0.290604	0.100007	-0.340642	-0.0277184	0.0529468	-0.1369
AGGGAGACATCCGTCGGAGA_TCTGGGCACATAAGGCCCTA	0.184395	-0.455272	-0.165956	-0.219097	0.146349	0.0381713	-0.221003	-0.305977	0.141776	0.0334119	-0.567937	0.38168	0.0218417	0.138041	0.00348315
AGGGAGACATCCGTCGGAGA_ACGGGAACATGATCACTTGG	0.348309	-0.0334723	0.0736565	-0.742316	-0.0106601	0.0162673	-0.177536	-0.000404681	-0.169384	-0.398123	0.350839	0.451269	-0.118941	0.149276	-0.0354703
AGGGAGACATCCGTCGGAGA_CTCTTAATATCTGTGCATGG	0.27253	0.273586	0.519417	0.601581	0.628298	0.604082	0.287894	0.864963	0.278807	0.51293	0.898737	2.06866	-0.513718	0.0335742	0.0119272
AGGGAGACATCCGTCGGAGA_ATCCACCAGATCACTCTCGG	1.01492	0.142696	0.538838	0.475747	0.794572	1.23909	0.61507	0.544948	0.447878	0.189939	0.27867	0.22684	0.231555	0.0268654	-0.21118
AGGGAGACATCCGTCGGAGA_AGGTGTTATCAGCCACGTAG	0.722673	0.0727234	0.190021	-0.037135	0.48172	0.653917	0.292406	0.163079	0.0783973	0.142804	0.0809582	-0.524805	0.377243	0.16873	0.153775
AGGGAGACATCCGTCGGAGA_AATGTTGGGACGAAACAACG	-0.210448	-0.0355666	-0.0984424	-0.197583	-0.29471	-0.352067	-0.403635	0.0568634	-0.0750157	-0.317906	-0.0764165	0.142952	-0.0979709	-0.115463	-0.290968
AGGGAGACATCCGTCGGAGA_GTCAACCATGTCGTTCTCAG	0.367078	-0.140922	-0.0660248	0.226653	0.210504	0.361848	0.0560935	-0.113689	0.153671	0.204894	0.123351	0.202302	0.753383	0.219808	0.128836
AGGGAGACATCCGTCGGAGA_TCTTTATTTACGGGCAACAG	-0.625503	-0.164951	-0.0347242	0.0145817	-0.334167	-0.109738	0.0612963	-0.0580349	-0.185385	-0.257835	0.23997	0.598766	0.264552	0.0801191	0.0465539
AGGGAGACATCCGTCGGAGA_CAACGTCATCCTGTCAGTGT	0.348688	-0.393286	-0.000497823	0.410629	0.0699467	0.89168	0.0904201	0.177101	0.240952	0.410344	0.0225308	0.540058	0.161697	0.184827	0.172736
AGGGAGACATCCGTCGGAGA_GGATGGTAAGAAAGCGATGG	0.177076	0.0733032	-0.0319103	0.29292	0.294195	-0.154898	-0.0826899	0.201416	0.193646	0.260295	0.0624562	-0.443339	0.372473	-0.00233782	0.0902526
AGGGAGACATCCGTCGGAGA_TCTGGAATAGGCTCAAGACA	0.880341	0.104793	0.259697	0.218594	0.0845423	0.541846	0.0805892	0.0269676	0.164003	0.127318	0.179184	0.382268	0.507329	0.0166819	0.104202
AGGGAGACATCCGTCGGAGA_TAAACCAGAAGATTAAAGTA	0.135064	-3.16624	-0.566704	-1.49375	0.0316149	0.282863	0.0196903	-4.0451	-0.516969	-2.18814	-2.96768	-3.96124	-2.83328	-1.69842	-1.19118
AGGGAGACATCCGTCGGAGA_GCTCTTGTATTACTTAGTTT	0.418644	-0.575494	-0.35275	-0.279748	-0.152683	0.20979	0.345335	-1.64434	-0.101874	-1.14106	-1.41571	-1.18423	-0.778019	-0.562414	-1.05118
AGGGAGACATCCGTCGGAGA_TGCATTCAGATTAAAGAAGT	0.257673	-0.640565	-0.0788988	-0.44094	0.144119	0.691095	-0.114681	-3.18172	-0.058025	-0.608989	-1.29432	-1.32683	-2.86816	-1.54585	-1.28443
AGGGAGACATCCGTCGGAGA_ATCCTGGCAACTGTCAACCA	0.585443	0.391161	0.403223	0.659104	0.582421	1.02057	0.539484	0.260451	0.525543	0.513766	0.0412228	0.849068	0.587983	0.174871	0.132847
AGGGAGACATCCGTCGGAGA_CAGCAAGACCTTCTGCGGGT	0.329514	-0.407618	0.0960388	-0.121822	0.0414121	0.266947	-0.226233	-0.434061	-0.212911	-0.0211661	-0.332104	-0.139611	0.265195	0.090314	-0.0744187
AGGGAGACATCCGTCGGAGA_CGTAGGCATCAATCTTGGCA	1.10162	0.817742	0.751415	0.674732	1.08526	1.23782	0.294544	0.402168	0.355091	0.385656	0.942454	0.860727	0.252104	-0.0880795	-0.00843257
AGGGAGACATCCGTCGGAGA_GGACGATTTGGAGCTCCCGA	0.690145	0.122289	0.121452	-0.0762459	0.470559	0.144775	0.491975	-0.573347	0.179996	-0.264842	0.537137	0.872005	0.0108527	-0.108068	-0.277208
AGGGAGACATCCGTCGGAGA_CCAGCTGGGCAAGACCATTG	0.0962614	-0.168086	-0.0438458	-0.346775	0.495378	0.844282	-0.0649091	-0.0532902	-0.0344318	0.151183	-0.136101	0.202165	0.365578	0.0371204	-0.0956575
AGGGAGACATCCGTCGGAGA_TTGACTGCGTGCTGAATGGG	0.151792	0.391478	0.515654	0.125042	0.184602	-0.00513086	0.0216059	0.663357	0.439032	0.216083	0.330813	-0.207124	0.402897	0.0783075	0.19362
AGGGAGACATCCGTCGGAGA_GCTTGCCCAGAGATCTTACG	-0.00987463	0.168429	-0.0486117	0.0432574	0.035555	0.0444029	-0.148076	-0.233825	0.167104	-0.330801	-0.217917	0.173525	0.0744719	0.258857	0.200462
AGGGAGACATCCGTCGGAGA_TGAATGGATCCAGCGCTACG	-0.0106377	0.112687	0.0809077	0.142169	-0.0835218	-0.246376	-0.00468997	0.0255925	0.0794336	0.455674	0.573947	0.420258	0.205682	0.161354	-0.0140571
AGGGAGACATCCGTCGGAGA_TGCTGGTAGGGACTTAAAGT	0.354084	0.0633651	0.230251	-0.0869883	0.33423	-0.50506	0.0552848	0.0935491	0.213744	-0.201991	0.4514	-0.0875373	0.216426	-0.0695111	0.151788
AGGGAGACATCCGTCGGAGA_GGTCGCGCGCCTGAACTCCG	0.730389	-0.344149	0.0739764	-0.0766154	0.0548201	0.541257	-0.0377774	-0.23834	0.108213	0.25744	-0.0517036	0.0896869	0.487562	0.145394	0.180418
AGGGAGACATCCGTCGGAGA_GCTGGGCCGCACAATTGGAG	-0.0300997	-0.678733	-0.323413	-0.680898	-0.279626	-0.411211	-0.452046	0.0599292	-0.13831	-0.0918855	-0.113974	-0.407884	-0.0257595	0.13151	0.11044
AGGGAGACATCCGTCGGAGA_ACTGTACATCGTGATGGAAG	0.795104	-0.606973	0.0262178	-0.606156	0.382319	0.146468	0.0226907	-0.3622	0.015957	-0.670834	-0.181276	-0.40733	0.159957	0.239222	0.0998728
AGGGAGACATCCGTCGGAGA_GGAAGGAGCTGGAGAAAGAA	0.515599	0.176267	0.0957671	0.153879	0.525991	0.557828	0.476176	-0.0585588	0.285995	0.273888	0.221149	0.435471	0.221676	0.108682	-0.097255
AGGGAGACATCCGTCGGAGA_ACCCGTTACTAATTGGCGGG	1.0392	0.183332	0.259382	0.610636	0.60693	0.786341	0.252327	0.673317	0.257978	0.174842	0.777587	0.74256	0.344578	0.242218	0.125444
AGGGAGACATCCGTCGGAGA_CAAACCACTATGAACTGACC	0.514343	0.228817	-0.00138746	0.0773611	0.368024	0.176597	0.278291	-0.0441883	0.0738442	-0.118765	0.592694	0.472858	0.390832	0.400849	0.141154
AGGGAGACATCCGTCGGAGA_GAGGAGTTTCGCAAAAACCC	0.229728	-0.00240892	0.290149	0.189641	-0.122038	-0.0572994	0.0938377	0.222673	-0.141739	-0.231808	0.292376	-0.123598	0.365075	0.355154	0.134711
AGGGAGACATCCGTCGGAGA_GTAGCCCGGTCTCAAGGGAA	-0.330935	-0.350418	-0.0638901	-0.262106	-0.138932	-0.406486	-0.0823578	-0.301771	-0.169907	0.0691266	-0.086985	0.0827768	0.454788	0.35791	0.0311232
AGGGAGACATCCGTCGGAGA_TCACTTCCGGAACCACTATG	0.0732672	0.083286	0.0246043	-0.00965194	0.115422	0.284212	0.0682554	0.67859	0.146804	0.0224006	0.722246	0.46608	0.26103	0.151179	-0.0630677
AGGGAGACATCCGTCGGAGA_CACTCATGGTGGCTGAGACA	0.84609	-3.57679	-0.336175	-1.29584	0.739784	1.18857	0.277931	-4.09999	-0.688815	-2.23387	-4.75705	-4.72143	-0.841807	0.031355	0.0590757
AGGGAGACATCCGTCGGAGA_CGGGCTCCTGCCCTTACCTG	0.949082	-1.29796	0.435768	-0.860712	0.757348	0.766167	0.367439	-2.86946	0.135228	-2.04101	-1.17982	-3.16513	-0.195297	0.00818731	0.144765
AGGGAGACATCCGTCGGAGA_CTGACCCACTCACTGGGCGG	0.311036	-2.39703	-0.320788	-0.459392	0.651148	0.31218	0.0368777	-3.7926	-0.382147	-0.640535	-2.00603	-2.28481	-2.42243	-0.985069	-1.26937
AGGGAGACATCCGTCGGAGA_GGTGCTGGATGTTGTGAGAA	0.280286	0.390608	0.273494	-0.247209	0.53628	0.192021	0.0322153	0.532376	0.392304	-0.533554	0.132954	0.529941	-0.271029	-0.00385226	-0.693885
AGGGAGACATCCGTCGGAGA_AGCTTCGTTATCAATGCAGT	-0.258258	-0.425988	-0.349216	-2.10472	-0.334764	-0.363086	5.4718e-05	-0.286479	-0.168341	-0.876464	-0.34274	-0.145989	0.359406	0.180251	-1.15513
AGGGAGACATCCGTCGGAGA_CTACAATGAGGCCACCGGTG	0.746159	0.438086	0.156599	-0.380207	0.233983	0.889235	0.66983	0.332069	0.38251	-0.745015	0.569195	-0.383811	0.0471869	-0.027825	0.0241658
AGGGAGACATCCGTCGGAGA_GTGCACCACCACGAGGCCAG	0.336248	-0.310462	-0.279577	-0.568258	0.507961	0.250188	0.0805224	-0.595384	-0.120211	-1.1564	-0.19698	-0.582258	0.346505	0.212587	0.116254
AGGGAGACATCCGTCGGAGA_TCGCACCGCTGGCCTCGTGG	0.519348	-0.155654	-0.0982672	-0.612177	0.558739	0.595369	-0.279242	-0.448513	-0.151614	-1.05384	-0.957699	-0.364077	0.178343	0.180489	-0.0394946
AGGGAGACATCCGTCGGAGA_TCACCGGAAATGAAGTTGTC	0.564599	0.449881	0.192703	0.217499	0.586046	0.584653	-0.21386	0.1474	0.237896	0.0897026	0.445865	0.275248	0.035074	0.172841	-0.0773506
AGGGAGACATCCGTCGGAGA_GGAAGGCAAGAGACCGTTTG	0.00215122	-0.0379487	-0.187662	-0.022838	0.270417	0.167255	0.265761	0.0906676	0.0864457	-0.374602	0.428866	0.194777	0.250437	0.22609	0.324699
AGGGAGACATCCGTCGGAGA_AGAACATCTATTGAGACAAG	0.00439403	0.0604365	-0.246725	-0.0767062	-0.139627	0.331942	-0.154519	0.212999	0.0280066	0.321482	0.36226	0.16159	0.333135	0.142662	-0.218972
AGGGAGACATCCGTCGGAGA_TGGTCCATTTAGGTGAATGG	0.0985907	0.0976758	-0.0399566	0.171612	-0.310175	0.275893	0.12787	0.00148016	-0.121172	0.298876	0.653685	0.617833	0.362634	0.149219	0.0142368
AGGGAGACATCCGTCGGAGA_AGAGCCTACCTGAACTGTAC	0.498478	0.230934	0.128068	-0.00283034	0.365599	-0.0299429	0.113216	-0.0615811	0.0355011	-0.414037	0.321725	-0.218867	0.0203587	0.173364	-0.040122
AGGGAGACATCCGTCGGAGA_CTCACAAGACAGTTGGAAAG	0.598595	0.419296	0.414259	0.0294759	0.841533	0.871773	0.19118	0.367931	0.235203	-0.0267907	0.37457	-0.0802308	0.245342	0.0757309	0.126109
AGGGAGACATCCGTCGGAGA_ACCTACAAGCCTCACCTGCA	0.599072	0.0705444	0.201169	0.287652	0.752914	0.669119	0.203373	0.643318	0.377468	-0.195045	0.485601	0.284373	0.144092	0.131388	0.136329
AGGGAGACATCCGTCGGAGA_CTAAGGAAGTCCTCAACGAG	0.623048	-1.83393	-0.40952	-1.24411	0.855587	0.895642	0.365143	-3.48061	-0.335303	-1.11394	-2.21438	-3.54533	-0.215991	-0.250767	-0.440713
AGGGAGACATCCGTCGGAGA_TTCTCCGACTACATCCGTGG	0.190208	-2.32646	-0.528822	-1.38832	0.403369	0.334229	-0.232813	-3.51544	-0.602614	-2.29889	-3.21518	-3.82217	-4.23113	-2.88537	-2.17852
AGGGAGACATCCGTCGGAGA_AGAAATCATCGTTACAGACA	-0.349998	-3.44665	-0.713072	-1.76196	-0.715795	-0.739002	0.136268	-4.41766	-0.546137	-1.75521	-4.27546	-3.08949	-3.33617	-2.13652	-1.53131
AGGGAGACATCCGTCGGAGA_TCAGACTACAACATCCAGAA	0.0285858	-2.93728	-1.30003	-2.29836	-0.163193	-0.573877	-0.041564	-3.65225	-1.39546	-2.60512	-2.16943	0.352821	0.0506132	-0.406982	-0.354109
AGGGAGACATCCGTCGGAGA_CTGGTCAGGTGGGATACCTG	0.651464	-1.63009	-0.49291	-0.96053	0.506662	0.453311	0.0742936	-2.88486	-0.323555	-1.30757	-3.02378	-2.0528	0.160863	0.169329	0.234288
AGGGAGACATCCGTCGGAGA_TGGGCAAGCTGGCGGAGAGA	0.489724	-2.92531	-1.36423	-2.61821	0.521397	0.822187	0.0912825	-3.94123	-1.11735	-3.02224	-3.96206	-4.31954	-0.510996	-0.0986051	-0.465501
AGGGAGACATCCGTCGGAGA_CTGGAACCATATTTACATGG	0.807979	-0.423217	0.457291	-0.589689	0.535265	0.746392	0.412542	-0.516905	0.0535631	-0.600738	-0.336908	-0.415224	-0.599848	0.117288	-0.465902
AGGGAGACATCCGTCGGAGA_TTTATCAGTGCAGATGTACA	-0.252065	-0.232144	0.039277	-0.0716149	-0.400517	-0.133569	-0.0672856	-0.32011	-0.0716684	-0.204592	0.223303	-0.134741	-0.0887114	-0.05661	-0.114637
AGGGAGACATCCGTCGGAGA_ACAGTCGCAAGCCAAATGTT	0.181821	-0.698136	-0.0763991	-1.22378	0.0589654	0.394476	-0.418421	-0.581663	0.189468	-0.578974	-0.384912	-0.422309	-0.645758	0.054955	-0.472299
AGGGAGACATCCGTCGGAGA_GCACACGGGTGACATCACTG	0.408341	0.135235	0.0624995	-0.155918	0.488199	0.479408	0.235156	0.0487314	0.154815	0.284063	0.0540286	0.224616	0.192398	0.214983	-0.0472461
AGGGAGACATCCGTCGGAGA_AGGTGTCTTGAGCCCTATGG	0.421495	-0.4034	-0.0556013	-0.0726507	0.47383	-0.061998	0.421857	0.283915	-0.021324	0.103945	0.00124172	0.252687	-0.0538513	0.105949	0.00616788
AGGGAGACATCCGTCGGAGA_CACTGTGCAGGACCCCACAG	0.394045	0.0590043	0.0524948	0.119734	0.584691	0.580444	0.47346	0.391653	0.0285644	0.154966	-0.106987	0.161074	0.201461	-0.155063	-0.0346654
AGGGAGACATCCGTCGGAGA_CAACATAATGGTGTGGAACG	0.885534	0.87094	0.258246	-0.0816647	0.686651	0.914921	0.147006	0.663603	0.247508	-0.276975	0.670917	0.784521	-0.204172	-0.389398	-0.111359
AGGGAGACATCCGTCGGAGA_TGGACATACTTCAGAACCGT	0.95268	0.0213227	0.241094	-0.818258	0.61939	0.308594	-0.04227	-0.074621	-0.0879144	-1.02525	0.430895	0.730135	0.0207708	-0.0101733	-0.224405
AGGGAGACATCCGTCGGAGA_GAAGGGACCCCGTTTGAGGA	0.0585303	0.122923	0.208796	-0.59639	0.0666298	0.234213	0.250209	0.247326	0.303591	-0.492943	0.479127	0.641301	-0.125436	0.0489993	-0.156723
AGGGAGACATCCGTCGGAGA_CTGAAAACAACATCATGCAG	0.399982	-0.142132	-0.0677774	-0.173504	0.117176	0.757277	-0.0753994	-0.150325	0.0526313	-0.239725	0.542224	-0.0749853	0.026468	0.153567	-0.13983
AGGGAGACATCCGTCGGAGA_GTTACAAGAGGACCCACCTG	0.381529	0.148097	0.1484	0.171607	0.401407	0.168325	0.36552	0.283626	0.168317	0.418077	0.407735	-0.136427	-0.171836	0.381305	-0.276157
AGGGAGACATCCGTCGGAGA_TAGATATCCTTCAGAATCGA	-0.0347022	-0.290934	0.136998	0.400343	-0.000160315	-0.0156139	0.128856	-0.306305	0.0555166	-0.0772604	0.12742	0.210907	0.494384	0.181575	0.0702296
AGGGAGACATCCGTCGGAGA_ATTACCTTAGGTGGTTTGAA	0.0947115	0.39452	0.454215	0.641326	0.188489	0.424809	0.372037	0.834621	0.249418	0.675846	0.682472	0.811516	0.362258	0.32049	-0.00451681
AGGGAGACATCCGTCGGAGA_TTGATATTCTACGATCACAG	0.18302	0.806988	0.0895366	0.0556824	0.311839	-0.555796	0.176529	0.369443	-0.0379802	0.0920498	0.693475	1.15523	0.199377	0.450192	0.315371
AGGGAGACATCCGTCGGAGA_CATTGGCAAGCTACAATAAT	0.751142	0.803015	0.451562	0.220727	0.47601	0.282885	0.0420267	0.884262	0.327817	0.567618	0.794701	0.667556	-0.149805	0.0513615	0.132841
AGGGAGACATCCGTCGGAGA_TGAGGGAAAATACTTGCCTT	0.770224	0.987846	0.336885	0.223567	0.3117	0.983245	0.35862	0.420238	-0.181819	0.245796	0.164692	0.165641	-0.205285	-0.625651	-0.0375372
AGGGAGACATCCGTCGGAGA_CAGAATGACAGCCCATATCA	0.693025	-0.25698	-0.534623	-0.578921	0.285589	-0.550472	0.14448	-0.149158	-0.637244	-0.614128	-0.0850474	0.0820521	0.382016	-0.613459	0.267798
AGGGAGACATCCGTCGGAGA_GGTGTAGGAACTTAGTGATT	0.1892	-0.409172	-0.233094	-0.293377	0.190785	0.253173	0.0635685	-0.564689	-0.414004	-0.753549	-0.371448	0.31378	0.397472	-0.721331	-0.44886
AGGGAGACATCCGTCGGAGA_GCATCTGCCTTGATATCCTG	0.409911	0.263313	0.250684	0.540352	0.326458	0.212207	0.187773	0.494752	0.144819	0.859775	0.491413	0.309796	-0.105648	0.204722	-0.0468929
AGGGAGACATCCGTCGGAGA_CACCCTAATATCAACAGCAA	0.806163	0.24635	0.0577074	0.203947	0.515615	1.1787	0.247899	-0.10339	-0.00747462	-0.155406	0.248695	0.513071	0.641915	0.326177	0.0936434
AGGGAGACATCCGTCGGAGA_TTGATATCCTGCGGTCTCAG	0.626044	0.312296	0.478613	0.470905	0.398364	0.70601	0.251471	0.453683	0.268123	0.286683	0.697687	0.203966	-0.032975	0.057715	0.094008
AGGGAGACATCCGTCGGAGA_CATTGTAATATTAACAGTCA	0.424687	0.161917	0.102751	0.111829	0.235011	0.38976	0.16024	0.797828	0.0749406	-0.318293	0.738706	0.939337	0.346279	0.252762	0.270252
AGGGAGACATCCGTCGGAGA_AAGGCGATAACATCTATGAA	0.363284	-0.105368	0.162241	0.0509623	0.213228	0.515816	-0.169332	-0.2714	-0.0107805	0.0461982	-0.329987	0.52313	0.357472	0.370255	0.0652382
AGGGAGACATCCGTCGGAGA_ATATCCCTTCAAGCCTCCAA	-0.0435172	-0.0602505	0.178589	-0.0224972	-0.141944	0.286539	-0.283645	-0.00450392	0.088407	0.0405687	0.300647	0.0420482	0.157713	0.0500309	0.175967
AGGGAGACATCCGTCGGAGA_GAGACAACATTTATGAATGG	0.515927	0.106306	-0.0353433	0.0310983	0.366224	0.117817	0.052646	0.336549	0.0717861	0.0850802	0.515294	0.237089	0.283772	0.197415	0.296068
AGGGAGACATCCGTCGGAGA_CTATCCGTTTAAACCCCCTA	0.397944	0.371682	0.174362	-0.0283685	0.487283	-0.281274	0.158963	0.174792	0.14712	0.413097	0.202748	0.259063	0.553041	0.117889	0.174453
AGGGAGACATCCGTCGGAGA_AGGATCTGTCTATGAAGGAG	-0.0491105	-0.255341	0.184994	0.211449	0.124556	-0.0350766	0.0893873	0.146497	0.359153	0.434416	0.128841	0.303186	0.00403735	0.019873	0.151845
AGGGAGACATCCGTCGGAGA_AGTTATCCACTAGTGCTAAA	-0.0236646	0.20206	0.260556	0.322645	-0.616641	-1.13855	-0.0783759	0.299062	0.126443	0.131913	0.0253568	0.241887	0.425707	0.203438	-0.00520735
AGGGAGACATCCGTCGGAGA_TTAAATAGTGCTGGGCCTAA	-0.656097	-0.0393521	0.388736	-0.0605297	-0.0719449	-0.202405	-0.172033	0.4238	0.269779	0.443288	-0.0435468	-0.0228364	0.0755244	0.473675	0.0530221
AGGGAGACATCCGTCGGAGA_TTCATTTCTTACCTGCAATT	0.565402	0.735609	0.61459	0.800243	0.454818	0.331348	0.615958	0.751531	0.818316	0.616995	0.677375	0.118757	0.581171	0.299207	0.365958
AGGGAGACATCCGTCGGAGA_GTTACTGAACTGTACCCACC	-0.207797	-0.389312	-0.0596461	-0.906195	0.0160891	0.101325	0.221412	-1.02741	-0.0425914	-0.942897	-0.928218	-1.31427	0.219697	-0.0197259	0.224604
AGGGAGACATCCGTCGGAGA_ATGATTGGATCAGTGCAGTA	0.116133	-0.367475	-0.0162196	-0.681253	-0.00527833	0.111121	0.333934	-0.239731	0.30007	-0.17869	-0.54366	-0.332416	-0.189893	-0.223739	-0.348811
AGGGAGACATCCGTCGGAGA_AAGTACACAACAGTTTCGCC	-0.176167	0.0931612	-0.0958339	-0.205137	-0.374486	-0.459397	-0.0228818	0.0167116	-0.197711	-0.327834	-0.32729	-0.371935	-0.362712	-0.13101	-0.0337779
AGGGAGACATCCGTCGGAGA_TGCCTCTGCTCATTCCAAGG	0.41898	0.0214141	-0.0414039	-0.0461047	0.228493	0.486097	0.0594799	-0.0343277	0.142869	-0.0934588	0.262284	0.192133	0.268662	0.0253535	0.219042
AGGGAGACATCCGTCGGAGA_AGGGACTAAAGGAGCCACGA	0.325815	-0.326509	0.164282	-0.421675	0.0870698	-0.00776854	0.0929731	0.228152	-0.0940788	-0.165835	0.204197	0.0438542	0.168735	0.0256228	0.185677
AGGGAGACATCCGTCGGAGA_TTCTCTATCATCATCTGATG	-0.34662	0.0420999	0.0193699	0.402527	0.00770235	-0.620516	-0.108894	-0.0358038	0.311476	-0.202026	0.498524	0.220715	0.51121	0.144863	-0.118804
AGGGAGACATCCGTCGGAGA_AGAACACGAAAAAGGGCCCG	0.137616	0.0787523	-0.136541	-0.115754	0.257026	-0.0233137	0.267063	0.0452913	-0.0755641	0.161458	0.191189	-0.374261	0.0547678	0.134873	0.0784713
AGGGAGACATCCGTCGGAGA_TGTGACTGCCCGCAGACTCG	0.139566	-0.0168222	0.001261	-0.207167	0.298481	0.294001	0.214659	0.0195477	0.123203	-0.112734	0.270023	0.342113	0.361161	0.367551	0.221771
AGGGAGACATCCGTCGGAGA_GCATGAACACGTCGGGATAG	0.182451	0.200127	0.230993	0.21147	0.31911	0.547256	0.136922	0.571779	0.0261504	0.42836	0.400605	-0.267562	0.301177	0.109491	-0.127365
AGGGAGACATCCGTCGGAGA_GCAGTCATAGTGGCCGATGA	0.0958113	-1.73132	-0.528542	-0.501546	0.0208765	-0.136715	0.0546924	-1.28124	-0.245094	-0.800946	-1.0643	-2.19351	-0.847469	-0.334615	-0.105321
AGGGAGACATCCGTCGGAGA_CAGGGAACAAAGAATCGGCC	0.546144	-1.72521	-0.492221	-0.771587	0.516939	0.256025	0.262165	-1.20945	-0.213048	-0.891228	-1.32414	-2.20789	-0.0649859	-0.0869585	-0.0438632
AGGGAGACATCCGTCGGAGA_GAAGGTTGCCGTACTCCGCA	0.132636	-0.446993	0.112974	-0.224	-0.0440611	-0.485135	-0.0274191	-0.294081	-0.19513	-0.10393	-0.669308	-0.0928307	-0.346575	-0.420748	-0.336111
AGGGAGACATCCGTCGGAGA_CTGTCCAAGGATCTGCCGAA	0.605523	0.333561	0.247552	0.283245	0.718584	0.977189	0.137909	-0.254924	0.158461	-0.232056	-0.109192	-0.342779	-0.905244	-0.788316	-0.477794
AGGGAGACATCCGTCGGAGA_CATCCCATGGACATATGCAG	0.901663	-0.918546	-0.12514	-0.0712849	0.592435	1.10121	-0.151714	-0.56884	-0.0132953	-0.271712	-0.498093	-0.847631	-0.838738	-0.728315	-0.37101
AGGGAGACATCCGTCGGAGA_TGATGCATCTATGCGAGATG	0.645606	-0.5735	0.205829	-0.0983252	0.385812	0.958918	0.204343	-0.772453	-0.0255399	-0.646675	-0.0958968	-0.509502	-0.849308	-0.43232	-0.340345
AGGGAGACATCCGTCGGAGA_TGATATGCTTCATATGCATG	0.113311	0.472315	0.422122	0.496323	0.0377686	0.23201	0.121649	0.64134	0.153151	0.175486	0.416366	-0.0629048	-0.0895597	0.0747455	0.127788
AGGGAGACATCCGTCGGAGA_TCGCTTATGAACTAACGAGA	0.292402	0.723145	0.25041	0.168197	0.375632	0.34925	0.0449644	0.456593	0.178251	0.219111	0.118862	0.621019	0.398578	0.154598	0.161298
AGGGAGACATCCGTCGGAGA_GCACCTGGTGAATCTAGTAG	0.669133	0.56882	0.162298	0.0734558	0.682473	0.65611	0.254333	0.944303	0.177918	0.162681	0.880043	0.590441	0.280423	0.0885965	-0.0597494
AGGGAGACATCCGTCGGAGA_TGTGAGCACAAGACTTCCGT	0.0942325	0.267848	0.313796	-0.146285	0.527431	0.573208	0.119949	0.312685	0.162368	-0.0610636	0.556789	0.23447	0.473432	-0.0219563	0.0553023
AGGGAGACATCCGTCGGAGA_CTGATGATCCTGACACCAGT	0.585431	0.38563	0.296881	0.48157	0.532092	0.803032	-0.152115	0.466074	0.270144	0.462377	0.224815	0.711022	0.0778385	0.0853395	0.216751
AGGGAGACATCCGTCGGAGA_ACTGAATGAGTGCACTCCAA	0.462369	0.352714	0.182668	0.0498093	0.512895	0.131525	0.0587249	0.0777979	0.152023	0.0477422	0.575098	0.433079	0.265194	1.56128e-05	0.0940242
AGGGAGACATCCGTCGGAGA_GAGCAACAACATTAGAAGTG	0.382189	0.0492455	0.190608	0.219939	0.361194	0.317989	0.111677	0.0235832	-0.0507791	0.207943	0.47818	0.307673	0.515241	0.335802	0.0911205
AGGGAGACATCCGTCGGAGA_AAGATCAAGAGAGAATTACT	-0.0212237	0.146324	-0.0501098	-0.163554	-0.19655	-0.430004	-0.199233	0.00880815	0.00175962	0.0347152	-0.368899	0.22031	0.397227	0.0129192	0.0850847
AGGGAGACATCCGTCGGAGA_TCATCTCCACAAATGCATGT	0.134173	0.32715	0.335735	0.257059	0.298159	0.402782	-0.239977	0.437618	0.177686	0.0644996	0.615097	0.509677	-0.129305	0.104423	-0.0457793
AGGGAGACATCCGTCGGAGA_GAGTCTACTTGCACCTCCGG	-0.0675647	-0.89932	-0.828925	-0.422769	-0.550218	-0.244613	-0.282162	-1.65894	-0.678896	-1.30052	-0.696586	-1.92051	-0.798784	-0.745663	-0.34835
AGGGAGACATCCGTCGGAGA_CCTTCACCTTATCAACATGG	0.52567	-0.506748	-0.497425	-1.03626	0.355554	0.575797	0.182673	-3.53822	-0.31756	-0.853403	-1.20475	-1.24033	-2.7569	-1.86628	-0.983529
AGGGAGACATCCGTCGGAGA_AGTACCGGAGTCGGGCGATG	0.156135	-0.742027	-0.810545	-0.614156	0.356299	0.0688622	0.135688	-1.07087	-0.522891	-1.12421	-1.63871	-0.972612	-1.5923	-0.912157	-0.815397
AGGGAGACATCCGTCGGAGA_GCACCTCTCTCTAGGCCCCG	0.244144	-0.984809	-0.353064	-0.906164	0.533098	0.209189	0.0481983	-1.27759	-0.641504	-1.51279	-1.95496	-1.25869	-1.83976	-0.933716	-0.828806
AGGGAGACATCCGTCGGAGA_ACTCGGATCGAGACAATGCT	0.587334	-1.35923	-0.475465	-0.735651	0.155301	0.721531	0.332249	-3.87621	-0.37333	-1.29418	-1.74502	-1.87928	-2.23073	-2.0078	-0.77227
AGGGAGACATCCGTCGGAGA_GTGGGTCAGTTACGCCGACA	0.701029	-3.88985	-1.20982	-1.97779	0.119815	0.311008	0.0730007	-4.33863	-1.70423	-3.11326	-5.11378	-4.34739	-2.57235	-2.26662	-1.46477
AGGGAGACATCCGTCGGAGA_CTGTGGTGGAGAAACAACTG	0.866735	-2.57953	-0.659527	-1.83665	0.419148	0.353923	0.30819	-1.32737	-0.573753	-2.35292	-2.06447	-4.07699	0.0294742	0.000511097	0.254675
AGGGAGACATCCGTCGGAGA_ATGTCTGTGCTGAGTGAATG	0.460847	0.412964	0.323523	0.278459	0.00411858	0.276245	0.148955	0.629897	-0.128624	0.598667	0.673815	0.976391	-0.635649	-0.678577	-0.385368
AGGGAGACATCCGTCGGAGA_TGGGCCGCATGGTCATGTTG	0.56412	-1.37743	-0.533246	-1.16634	0.383091	0.46973	-0.095471	-1.81756	-0.330635	-1.34354	-1.07415	-0.393804	-0.629837	-0.526863	-0.648857
AGGGAGACATCCGTCGGAGA_GGAATACTATGGTGTCCACG	0.245512	0.449517	0.234047	0.184635	-0.218679	0.196007	0.0503384	0.604988	0.229794	0.226176	0.040132	0.499827	0.51603	0.105718	0.0491044
AGGGAGACATCCGTCGGAGA_AAATCAATTCAATGTACCCA	-0.183265	0.0799126	0.0689299	-0.0997196	-0.424599	-0.159974	0.14387	0.0642112	-0.0738233	0.022104	0.313373	0.544922	0.324788	0.34473	-0.0215768
AGGGAGACATCCGTCGGAGA_CCTAACACCAGTGTCTCGTG	1.12369	0.428797	0.270406	0.353189	0.835281	1.25836	0.204487	0.0407786	0.137394	0.430041	0.780357	1.39693	0.24642	-0.182717	0.120136
AGGGAGACATCCGTCGGAGA_AATGTGGTGTATAATACAGA	-0.0528975	-0.100424	0.0232816	0.154854	-0.11062	-0.10683	0.111143	0.182816	0.105105	-0.199315	0.141998	0.438696	0.595312	0.220781	0.0609516
AGGGAGACATCCGTCGGAGA_CTTTCAATACAATACCAATG	0.498959	0.30633	-0.186055	0.270787	-0.198312	0.295366	-0.219133	0.459428	-0.10728	0.379936	0.112887	0.62173	0.39641	0.154198	0.269226
AGGGAGACATCCGTCGGAGA_CATGTCAGCCTAAATATGAC	0.00863038	0.365011	0.0729531	0.256158	0.186596	0.649813	-0.0128838	0.886015	-0.0242265	-0.313132	0.310611	-0.195894	-0.459005	0.032892	-0.247784
AGGGAGACATCCGTCGGAGA_CCTCAGATCTGATGTCCAAG	0.757622	-0.152231	0.0910352	-1.35935	0.641536	0.925249	0.49872	-0.239421	-0.108823	-1.15617	-0.904475	-0.342035	0.304955	0.290848	0.321776
AGGGAGACATCCGTCGGAGA_TGGAGCCACAAACATCCCAT	0.277973	-0.56422	-0.251307	-2.41721	0.741154	0.482638	0.300642	-1.07789	-0.120161	-2.05379	-0.191163	-0.890609	0.33623	0.0438751	-0.105745
AGGGAGACATCCGTCGGAGA_GTGCGTGCAGTACCTAGACC	0.361543	-0.184625	-0.0783709	-0.953773	0.399287	0.47637	0.281247	-0.482787	0.00486333	-2.04941	-0.182485	-0.134125	0.155667	0.152182	0.0538411
AGGGAGACATCCGTCGGAGA_CCTTTAATAGATGAAGCACA	0.740481	0.119464	0.127811	-0.328308	0.362863	0.57549	-0.0787624	0.342444	0.0412773	-0.267902	0.191133	0.43856	0.12185	0.161017	-0.56598
AGGGAGACATCCGTCGGAGA_GGGAGCTACAAATATACCCT	0.475055	-0.163175	-0.0134339	-0.776778	0.64588	0.367085	0.273699	0.0391732	0.105356	-0.915515	0.659659	0.549375	-0.653697	0.0388207	-0.728528
AGGGAGACATCCGTCGGAGA_TGATAGAGCAGAAAAACTAA	0.28288	0.0292638	0.0597353	-0.113521	0.0653658	-0.182788	-0.294208	-0.380677	0.0713051	-0.115992	0.661238	0.481146	0.00785212	0.152613	-0.75887
AGGGAGACATCCGTCGGAGA_CTTTACCTCCTACCAGCTAG	0.0993563	0.219842	-0.0530975	0.541403	-0.0254586	-0.423391	-0.236797	0.568463	0.0128924	0.578662	0.82312	0.882007	0.418984	0.208367	0.0323427
AGGGAGACATCCGTCGGAGA_ACTACCCAGACGTCTATGCC	0.415302	-0.140942	-0.195847	-0.00475188	0.344751	0.0806524	-0.0361605	-0.0693664	-0.0557297	-0.150992	0.601899	1.01222	0.243703	-0.0413304	-0.0113855
AGGGAGACATCCGTCGGAGA_CAGTGGCCAAGAGTACCTCG	-0.100002	-0.124457	-0.0384274	0.267136	0.401507	0.563891	-0.0549089	0.511294	0.137819	0.148027	0.33061	0.273115	0.356764	0.248028	0.133033
AGGGAGACATCCGTCGGAGA_CCAAGAGAGTTAGCAAGTGC	0.691804	0.734259	0.39732	0.00160406	0.80916	0.739865	0.249401	0.62173	0.211124	0.121142	0.662344	0.981413	0.146643	-0.0543604	-0.258222
AGGGAGACATCCGTCGGAGA_ATGGATATACTCAGTTAACA	0.147259	0.0811055	0.217697	-0.488793	-0.229066	-0.261252	0.0841397	0.108379	-0.0598404	0.0919088	0.271829	-0.267863	0.222924	0.195382	0.0475537
AGGGAGACATCCGTCGGAGA_CATCAACACTGGCACGAGCA	0.742927	0.335863	0.28258	0.232598	0.60521	0.209525	0.161836	0.482738	0.109297	0.327193	0.853369	0.72005	-0.0935208	0.32016	0.228983
AGGGAGACATCCGTCGGAGA_GGCGGGGACAAGAAGGTCAT	0.057628	-2.11334	-0.954324	-0.299959	0.179118	0.366096	-0.110659	-2.31446	-0.86625	-0.584813	-0.901744	-1.95982	-0.603267	-0.388129	-0.0151507
AGGGAGACATCCGTCGGAGA_TTGTTGAAGGAGAAAAGGTG	0.0488716	0.243531	0.113698	0.224673	0.191015	-0.0836565	-0.0784385	-1.23579	0.0250215	0.416481	-0.176378	0.20327	0.0883302	0.194983	0.385788
AGGGAGACATCCGTCGGAGA_GTTCCCAAAACCTTCGTTGC	-0.295972	-0.995746	-0.375006	-0.0336555	-0.338606	0.0941123	-0.026634	-2.0764	-0.62974	-0.297896	-1.66598	-1.74323	-0.930571	-0.620291	-0.0238327
AGGGAGACATCCGTCGGAGA_AGAGTACCGTGAGAAGATAG	0.170223	0.613719	0.299862	0.338376	0.357639	0.608359	0.180653	0.0390918	0.177842	0.167912	0.0908581	0.147562	0.516794	0.35164	0.422252
AGGGAGACATCCGTCGGAGA_TGCTACACAACCAGAAAGTA	0.664627	0.82809	0.346209	0.336041	0.844654	0.866684	0.264832	0.504479	0.51623	0.3078	0.681773	0.629274	0.450784	-0.0117559	0.0532378
AGGGAGACATCCGTCGGAGA_CACTGTGTCGAACTCCCAGC	0.964083	0.752163	0.491078	0.0993709	1.09701	1.25967	0.3755	0.367741	0.327951	0.249484	0.405806	0.204801	0.48239	0.0971968	0.400923
AGGGAGACATCCGTCGGAGA_CCACAACTTACCTGCAGGCA	1.94212	1.49329	1.0395	1.39073	1.77633	2.00923	1.07812	1.3646	0.771061	1.08968	1.15515	0.926288	-0.0591048	-0.0443281	0.0586274
AGGGAGACATCCGTCGGAGA_TTACCTGCAGGCACGGTCAG	0.878764	0.729032	0.63096	0.861767	0.506254	0.936346	0.353315	0.748224	0.130184	0.607037	0.539755	0.549544	0.218546	-0.176689	-0.082435
AGGGAGACATCCGTCGGAGA_CTTCCCCACAACTTACCTGC	1.60552	1.25609	1.02743	1.1584	1.49746	1.6678	0.594126	1.11082	0.77683	1.08774	1.27305	1.13744	0.314534	-0.241769	-0.187768
AGGGAGACATCCGTCGGAGA_GGCCTACAAGAACGTTGTGG	0.726187	0.193952	0.143037	-0.0232495	0.772363	0.932139	0.66572	0.329053	0.19183	-0.00984391	0.159496	0.00229496	0.422724	-0.0131363	-0.220152
AGGGAGACATCCGTCGGAGA_CGGAGAGAAAAGGGCGACGG	1.22193	0.436567	0.368535	0.0510006	0.673147	1.05044	0.174675	0.365294	0.135934	-0.141066	0.521827	0.323376	-0.0833632	-0.0267142	-0.0268886
AGGGAGACATCCGTCGGAGA_GTTCTACCTGAAGATGAAAG	0.158649	0.41024	0.336152	0.173539	-0.0309856	-0.0799906	0.0969274	0.279654	0.290723	0.181043	0.354059	0.483046	-0.394475	0.00827102	0.000903948
AGGGAGACATCCGTCGGAGA_AGATCGAAATCTCCTCTCTG	0.277483	0.294883	0.343604	0.340394	0.377653	0.801527	0.173748	0.469597	0.423282	0.34419	0.444559	0.359877	-0.0230586	0.114728	0.135705
AGGGAGACATCCGTCGGAGA_TGCCAGGCGATCTTCCTGGA	0.697417	0.801673	0.64331	0.654086	0.848748	1.13656	0.333844	0.628917	0.530494	0.426537	0.889401	0.897992	0.263658	0.129729	0.0134645
AGGGAGACATCCGTCGGAGA_GGAGAAAGTTAAAGCTTACC	0.830259	0.246503	0.246158	0.478931	0.972261	0.719493	0.0372009	0.728029	0.474422	0.773738	0.234846	0.96415	0.116704	0.12338	-0.0295393
AGGGAGACATCCGTCGGAGA_TGCAGCTGATTAAGGACTAT	0.735104	0.563769	0.439636	0.418664	0.842994	1.14317	0.506091	0.8679	0.644664	0.991438	1.46118	1.0214	-0.145507	0.10266	0.128291
AGGGAGACATCCGTCGGAGA_TACCTTGCTGAAGTTGCGTG	1.16415	0.963015	0.792323	0.743591	0.906103	0.75918	0.541876	0.937236	0.616367	0.745231	1.20059	0.770618	0.291309	-0.045652	-0.144102
AGGGAGACATCCGTCGGAGA_TAAGGACTATCGGGAGAAAG	0.381627	0.305579	0.207282	0.427535	0.685498	0.954008	0.348327	0.290731	0.273231	0.0765835	0.875915	0.564442	0.401504	0.260296	0.362736
AGGGAGACATCCGTCGGAGA_GGGTATCCGATGTCCACAAC	0.316593	-0.0392739	-0.199593	0.54854	0.23188	0.305942	0.0772546	0.316785	-0.0754368	0.242453	-0.00540788	-1.34202	0.189807	-0.134612	-0.0809109
AGGGAGACATCCGTCGGAGA_CGGCAACCTCAGCCAAGTAA	0.592804	-0.0271486	-0.769051	-1.0612	0.24251	0.47155	0.306888	-0.426705	-0.379525	-1.07782	0.00644435	0.128363	0.294985	0.0914524	0.116322
AGGGAGACATCCGTCGGAGA_TACTGTCTTTGCAAGAGAGC	0.262128	0.143104	0.0858688	0.0905847	0.0871902	0.844689	0.134784	0.662001	0.130747	0.276463	0.225155	0.185839	0.195582	-0.156827	0.181396
AGGGAGACATCCGTCGGAGA_TGGGGTCTGTGCTCCAAATG	0.750336	0.294177	0.206844	0.521586	0.655404	0.809386	0.49396	0.860928	0.324296	0.0834046	0.469802	0.858544	0.271813	0.0639566	0.038413
AGGGAGACATCCGTCGGAGA_GCTCCAAATGTGGCACATTG	0.589447	0.30525	0.326289	0.185265	0.618927	0.646203	0.473652	0.297505	0.44439	0.249405	0.715331	0.433162	-0.178358	0.194446	0.110021
AGGGAGACATCCGTCGGAGA_TGGGTATACGTGAAGCGAGG	0.704604	0.23386	0.116434	0.132861	0.527273	1.30204	-0.0125142	0.32578	0.128359	0.339878	-0.0856914	0.556948	0.105247	0.0841519	0.0225952
AGGGAGACATCCGTCGGAGA_TGGCCAGTGGCCTTCAAATG	0.100417	-0.203225	0.0345069	0.251032	0.0773342	0.288034	0.000965414	0.102745	0.214062	0.238266	-0.121079	0.333062	0.0495858	-0.27218	-0.128439
AGGGAGACATCCGTCGGAGA_TTGAAGCCGATGCCTTCGAG	0.408414	0.0890961	0.133489	0.210806	-0.0312709	0.338076	-0.117676	0.0183159	0.0291995	-0.120414	0.093128	0.315008	0.345036	0.252693	0.0401116
AGGGAGACATCCGTCGGAGA_GGTGGAATTTCAGCCCGTGG	0.362787	0.330681	0.171149	-0.195637	0.311015	0.427072	0.367741	-0.327891	0.215492	-0.370741	-0.0717219	-0.459734	0.0654889	0.113812	-0.0891589
AGGGAGACATCCGTCGGAGA_TCTACCTAAAGTGGGCTCAC	0.406445	0.0885901	0.247047	-0.00338461	0.345635	0.628537	0.0941733	0.0866876	0.0536474	-0.169838	0.240066	0.495848	0.189131	0.0347957	-0.175363
AGGGAGACATCCGTCGGAGA_AATTAAGTGTTGTCGACAGA	-0.380714	0.39694	-0.0552466	0.311063	-0.284551	-0.375561	-0.112344	0.636991	0.104802	0.408953	0.185391	0.576266	0.162282	0.373947	0.155581
AGGGAGACATCCGTCGGAGA_TGTTGCAGGAGTGCTGAATG	0.260167	0.45532	0.116432	0.465284	0.328674	0.265771	0.0633588	0.175741	0.23764	0.283873	0.657884	1.33693	0.34704	-0.407194	-0.174329
AGGGAGACATCCGTCGGAGA_AAGCATTATTACCGTCAGAG	0.129596	0.246126	0.201034	0.144687	-0.152829	0.0636662	0.197904	0.142709	0.183837	-0.0690377	-0.106703	0.377793	0.0614718	0.0498538	-0.0282147
AGGGAGACATCCGTCGGAGA_GCTGCCCCTATTGTTCCAAG	0.546946	0.409653	0.165384	0.442791	0.415823	0.447379	0.0171845	0.472145	0.226704	0.45231	0.994424	0.854807	0.188893	0.255912	0.19347
AGGGAGACATCCGTCGGAGA_GCAGCTCTCGCACACATAGT	0.242991	-0.13409	-0.0197299	-0.294031	-0.24381	0.180049	0.115494	-0.442372	0.0350119	-0.129861	-0.412906	-0.215102	0.406694	0.239535	0.0712602
AGGGAGACATCCGTCGGAGA_ACTTGTCACAGAATTGACAC	0.237161	0.0839108	-0.179778	0.178973	-0.0796265	0.0364146	0.0530462	0.310847	0.0879705	0.226677	-0.0254626	0.0650927	0.465006	0.295327	0.11107
AGGGAGACATCCGTCGGAGA_AGAAACCCCATATAGCAATG	-0.264974	-0.272931	-0.203311	-0.030635	-0.251934	-0.599664	-0.0822504	0.459923	-0.014967	0.427092	-0.0961519	0.121327	0.111412	0.074271	0.123436
AGGGAGACATCCGTCGGAGA_GAAACCAAGACACCCAACTG	-0.113448	-0.203017	-0.142682	0.112466	-0.433096	-0.299891	-0.375811	0.0764052	-0.00203975	-0.0112108	0.220493	-1.02415	0.346818	-0.189684	-0.0789874
CAGTTGAAGCGGCTCCAATT_TCGATCCGCCCCGTCGTTCC	0.262192	0.73179	0.388053	0.700682	0.189543	0.383227	0.267772	0.533272	0.361227	0.671586	0.440787	2.11569	0.388947	0.333934	0.357842
CAGTTGAAGCGGCTCCAATT_GGCGGATCGAGACTGGCAAC	-0.0242998	0.300733	-0.147788	0.185785	-0.415211	-0.504222	-0.507383	-0.0247974	0.315395	0.462369	0.146193	0.729943	0.0594288	0.24141	0.104639
CAGTTGAAGCGGCTCCAATT_GAGGGGCTCAACATCGGAAG	-0.182704	-0.617078	-0.0265084	0.119128	-0.109972	-0.535593	-0.0435721	0.455164	0.121206	0.262342	0.0867915	-0.0719	-0.0828029	0.0676875	0.0662715
CAGTTGAAGCGGCTCCAATT_AGAGCCACATTAACCGGCCC	-0.0388986	0.143398	-0.057773	0.00257236	-0.395305	-1.52812	0.0252985	0.062777	0.189534	0.30011	0.665829	1.48436	0.49751	0.121572	0.0155677
CAGTTGAAGCGGCTCCAATT_TTGGGGGGTAATTTATCCCG	0.185674	-0.00538468	0.0568412	0.00831384	-0.0664518	-0.900989	0.172719	-0.5254	0.11902	0.431984	0.815255	-1.3764	0.0298796	0.294434	0.300486
CAGTTGAAGCGGCTCCAATT_ACCCAGTTGTCATGGCGATA	0.299304	-0.0376462	-0.157216	0.0179656	-0.0901147	-0.646352	-0.605025	-0.411599	-0.0677871	-0.0867339	0.446569	1.52787	0.468227	0.233428	0.377452
CAGTTGAAGCGGCTCCAATT_CAGTTAAAGCGACTCCAATG	-1.27387	-0.181054	-0.142342	-0.218121	-0.31697	-0.793906	-1.04437	-0.238454	-0.324499	-0.289705	-0.318017	0.0684481	0.509318	0.352436	0.197951
CAGTTGAAGCGGCTCCAATT_CCTTCCTAGTCTCCTGATAT	0.444349	-0.000563537	0.138647	-0.224811	0.153177	0.432078	-0.0525873	-0.0555391	0.0898808	0.414602	0.513383	-0.136015	0.217711	0.381727	0.195751
CAGTTGAAGCGGCTCCAATT_TCACACCTCGCTAACGCTAC	-0.0230523	0.231677	-0.0480845	-0.0697592	-0.0500878	-0.0348229	-0.398787	-0.131164	-0.0325936	0.280761	-0.0871993	-0.620133	-0.532974	0.376328	0.249936
CAGTTGAAGCGGCTCCAATT_GGCATGATGCAGATCGCCAT	-0.0452091	0.0184078	-0.27285	0.0716095	0.0226696	-0.82198	-0.0887177	0.348837	0.324619	0.0465291	0.590268	1.07295	0.0213099	-0.00236356	0.164798
CAGTTGAAGCGGCTCCAATT_TGAGAACCTGCTTGCGATTA	-0.0533496	0.342478	0.292729	-0.131487	-0.43489	0.13734	-0.32839	0.37258	0.141111	0.53138	-0.0864308	0.319271	-0.0149078	0.468776	0.0888711
CAGTTGAAGCGGCTCCAATT_TTTGCCTGAAATACGTCCGT	-0.0357039	0.27628	0.187923	0.373106	-0.271131	-0.595246	-0.223111	0.283762	0.0675143	0.219162	0.599717	-0.158321	0.570731	0.111478	0.319028
CAGTTGAAGCGGCTCCAATT_TGCTGGCCCTAATCGCAAGC	-0.134749	0.211139	0.320244	0.184721	-0.0289785	0.214305	0.0294156	0.180921	0.225873	0.292634	0.556748	0.151806	0.382328	0.382115	0.0555165
CAGTTGAAGCGGCTCCAATT_CTGGCTCAGGCATACCGACT	0.209992	0.198555	0.112538	0.174555	-0.26417	0.246728	0.3503	-0.16846	0.142539	-0.101382	-0.0601741	0.232206	0.366828	-0.2892	0.102646
CAGTTGAAGCGGCTCCAATT_CCACCATTGGCAAACGATCT	0.868247	0.151601	0.153426	-0.264322	0.360268	0.115945	-0.160054	0.638998	0.0301084	0.379367	0.282299	0.7006	-0.0845568	0.321119	0.146884
CAGTTGAAGCGGCTCCAATT_GAGCTGCCTTTATGCGACCC	-0.551155	0.137211	0.219545	0.0400779	-0.482315	-0.17935	-0.0272029	0.183262	-0.00682421	0.379059	0.462625	0.125788	0.121137	0.469818	-0.206301
CAGTTGAAGCGGCTCCAATT_TTCAGTTCTCGAGCCTATTA	-0.513333	0.00614789	0.110322	-0.182516	-0.273258	-0.803676	0.0191718	0.230272	-0.0172194	0.157909	1.41033	0.0972446	0.652529	0.514877	0.190096
GAGGGGCTCAACATCGGAAG_TCGATCCGCCCCGTCGTTCC	0.908393	0.770804	0.652788	0.820594	0.963824	0.70669	0.52807	0.939727	0.604887	1.03274	0.396512	0.545456	0.0395557	0.0428843	0.192737
GAGGGGCTCAACATCGGAAG_GGCGGATCGAGACTGGCAAC	0.33239	-0.047463	0.115197	0.438536	0.252222	0.801491	0.108207	0.37601	0.100355	0.446305	0.0879326	0.546225	-0.00753399	0.297463	0.0921088
GAGGGGCTCAACATCGGAAG_CAGTTGAAGCGGCTCCAATT	0.142748	0.196585	0.0970521	0.585173	0.246983	-0.0119046	0.0876116	0.327941	0.209734	0.28713	0.569184	0.667409	-0.447556	0.0668691	-0.0249407
GAGGGGCTCAACATCGGAAG_AGAGCCACATTAACCGGCCC	-0.291432	0.222738	0.168615	0.28655	-0.0222142	0.361846	-0.188911	0.431724	0.257004	-0.0627412	0.197095	0.262666	0.197098	0.130045	0.111984
GAGGGGCTCAACATCGGAAG_TTGGGGGGTAATTTATCCCG	0.183113	-0.57761	-0.0743427	0.185032	-0.310453	-0.66359	0.378385	0.114587	0.26665	0.679502	0.441346	0.317658	-0.0856437	0.0827171	0.0311667
GAGGGGCTCAACATCGGAAG_ACCCAGTTGTCATGGCGATA	0.414927	-0.0939295	0.161344	0.144248	0.275633	0.605857	0.00962766	-0.252284	0.0465783	0.303937	0.238591	0.4916	-0.0490527	0.20702	0.095674
GAGGGGCTCAACATCGGAAG_CAGTTAAAGCGACTCCAATG	-0.032114	0.199711	-0.0245957	0.0365338	0.117488	-0.308798	-0.0485107	0.47503	0.268679	0.379794	0.682575	0.389225	0.141779	0.12664	0.010132
GAGGGGCTCAACATCGGAAG_CCTTCCTAGTCTCCTGATAT	0.248741	0.15967	0.0970557	-0.238625	0.171813	0.213557	-0.101211	0.324976	0.373025	0.201857	0.520591	0.24923	-0.0225008	0.060207	-0.106868
GAGGGGCTCAACATCGGAAG_TCACACCTCGCTAACGCTAC	-0.0278313	-0.000976054	0.15667	0.0242791	0.335657	0.304699	-0.071208	0.0777672	0.353517	0.341759	-0.00659765	0.291603	-0.277842	-0.151136	-0.313854
GAGGGGCTCAACATCGGAAG_GGCATGATGCAGATCGCCAT	0.402681	0.555714	0.151713	-0.0158528	0.0382286	0.397881	0.000686363	0.629838	0.289288	0.0772375	0.495312	0.476	-0.460715	0.0591038	-0.188346
GAGGGGCTCAACATCGGAAG_TGAGAACCTGCTTGCGATTA	0.183515	0.193935	0.304286	0.230112	0.0108562	0.152332	-0.234556	0.0581688	0.220019	0.541938	0.662417	0.514384	0.306639	0.349768	0.162283
GAGGGGCTCAACATCGGAAG_TTTGCCTGAAATACGTCCGT	-0.0445902	0.488241	0.191563	-0.108526	-0.251435	-0.00725716	0.0707988	0.334468	0.130869	0.586311	0.641316	0.693076	-0.309916	0.205043	0.082342
GAGGGGCTCAACATCGGAAG_TGCTGGCCCTAATCGCAAGC	0.0604389	0.394123	0.429038	0.158948	-0.0543128	0.375591	0.0323148	0.611865	0.082652	0.299258	0.751634	1.08798	-0.179262	-0.12594	0.0515691
GAGGGGCTCAACATCGGAAG_CTGGCTCAGGCATACCGACT	0.504297	-0.0437521	0.297474	-0.193379	0.305315	0.625881	0.183096	-0.111052	-0.0113147	0.266242	0.24434	0.656081	-0.146958	0.279689	0.211243
GAGGGGCTCAACATCGGAAG_CCACCATTGGCAAACGATCT	0.27641	0.57758	0.0815319	0.149765	0.27153	0.651766	-0.0745431	0.49412	0.225021	-0.00226532	0.0680162	0.433235	-0.249421	-0.258911	-0.212114
GAGGGGCTCAACATCGGAAG_GAGCTGCCTTTATGCGACCC	0.059524	0.164585	0.129624	0.392942	-0.232775	0.0631836	0.380961	0.160902	0.275443	0.317101	0.459159	0.637708	-0.127236	-0.00922846	-0.0602251
GAGGGGCTCAACATCGGAAG_TTCAGTTCTCGAGCCTATTA	0.0505271	0.385851	0.517922	0.320009	-0.529247	0.0374088	-0.0259866	0.619215	0.441427	0.140872	0.273603	0.253995	0.478919	0.489361	0.719651
AGAGCCACATTAACCGGCCC_TCGATCCGCCCCGTCGTTCC	0.947009	0.792814	0.826035	0.830979	1.1449	1.53194	0.341161	0.763169	0.477347	1.00462	2.15491	0.977655	-0.0230008	0.275905	0.316472
AGAGCCACATTAACCGGCCC_GGCGGATCGAGACTGGCAAC	0.487652	0.471005	0.131821	0.453627	0.141285	-0.0201486	0.385025	0.266335	0.335987	0.846949	0.664721	0.767668	0.418787	0.211592	0.00261238
AGAGCCACATTAACCGGCCC_CAGTTGAAGCGGCTCCAATT	0.532591	0.307421	0.0393545	0.488475	0.21867	0.226525	0.472804	0.359994	0.465549	0.733095	0.623698	1.39596	0.150892	-0.0945698	-0.0755954
AGAGCCACATTAACCGGCCC_GAGGGGCTCAACATCGGAAG	0.141575	0.235074	0.277462	0.287391	0.152353	0.36268	0.154852	0.338139	0.29896	0.749313	0.860137	0.613315	0.373477	0.112452	-0.103774
AGAGCCACATTAACCGGCCC_TTGGGGGGTAATTTATCCCG	-0.133848	-0.200253	-0.0864416	0.239513	0.12606	0.486457	-0.158721	0.129139	0.203796	0.0614737	0.712052	1.11584	0.143693	0.0609749	-0.0694875
AGAGCCACATTAACCGGCCC_ACCCAGTTGTCATGGCGATA	0.561382	0.365517	0.258258	0.755418	0.676335	0.508279	0.315768	0.376827	0.0646483	0.42117	-0.0649278	-0.0150124	0.158911	0.234082	-0.0550373
AGAGCCACATTAACCGGCCC_CAGTTAAAGCGACTCCAATG	0.667156	0.281242	0.218228	0.341932	0.626999	0.801079	0.172988	0.693497	0.366467	0.675354	0.270524	0.818717	0.188873	0.244691	0.299401
AGAGCCACATTAACCGGCCC_CCTTCCTAGTCTCCTGATAT	0.304321	0.423187	0.48764	0.416648	0.541776	0.101601	0.374069	0.547147	0.57475	0.651699	0.356385	0.668168	-0.180218	0.221748	0.011763
AGAGCCACATTAACCGGCCC_TCACACCTCGCTAACGCTAC	0.712067	0.159048	0.133051	0.288634	0.246649	0.0794462	0.120343	0.381462	0.116701	0.224416	0.278763	0.0890118	0.175445	0.00520179	-0.355797
AGAGCCACATTAACCGGCCC_GGCATGATGCAGATCGCCAT	0.738914	0.397605	0.383906	0.0940959	0.371059	0.561539	0.582196	0.524087	0.320305	0.570633	1.21935	0.856081	-0.0677571	0.231961	-0.126647
AGAGCCACATTAACCGGCCC_TGAGAACCTGCTTGCGATTA	0.401691	0.381558	0.554174	0.523234	0.2898	0.596531	-0.0870479	0.415795	0.384992	0.599289	0.973691	0.89552	-0.127933	0.139797	-0.122429
AGAGCCACATTAACCGGCCC_TTTGCCTGAAATACGTCCGT	0.0598932	0.234263	0.49581	0.411004	-0.0449045	0.286125	0.212111	0.677521	0.514339	0.57203	0.673249	0.501509	0.155404	0.181854	0.106389
AGAGCCACATTAACCGGCCC_TGCTGGCCCTAATCGCAAGC	0.14941	0.159099	0.196312	0.529819	0.376718	0.929066	0.158046	0.373449	0.461755	0.393233	0.395105	0.311111	0.356675	0.0575325	0.0632216
AGAGCCACATTAACCGGCCC_CTGGCTCAGGCATACCGACT	0.933024	0.514586	0.288177	0.176899	0.414487	-0.38944	0.391824	0.366144	0.54174	0.155024	0.721051	0.427767	0.069755	-0.0119536	-0.0215998
AGAGCCACATTAACCGGCCC_CCACCATTGGCAAACGATCT	0.808559	0.423442	0.369454	0.50127	0.668891	0.891084	0.218813	0.440714	0.333228	0.404354	0.761493	0.652813	-0.176763	0.0839795	0.016611
AGAGCCACATTAACCGGCCC_GAGCTGCCTTTATGCGACCC	0.240282	0.533673	0.345588	0.497679	0.232548	0.182856	-0.152426	0.38243	0.364669	0.663551	0.366705	0.531687	-0.186744	-0.208954	-0.107486
AGAGCCACATTAACCGGCCC_TTCAGTTCTCGAGCCTATTA	-0.0313553	0.556479	0.485955	0.778613	0.586597	0.478827	0.206253	0.947222	0.512009	1.01	0.195636	0.960889	0.133594	0.15626	0.344801
TTGGGGGGTAATTTATCCCG_TCGATCCGCCCCGTCGTTCC	0.922237	0.42551	0.494058	0.59932	0.841696	0.977152	0.592421	0.506361	0.462432	0.610095	0.655995	1.04223	0.228609	0.292782	0.158162
TTGGGGGGTAATTTATCCCG_GGCGGATCGAGACTGGCAAC	0.641231	0.0862369	0.0950495	0.149483	0.145514	0.508334	0.124294	0.426092	0.090908	0.233476	0.50552	-0.244896	0.0734792	0.0854549	0.13112
TTGGGGGGTAATTTATCCCG_CAGTTGAAGCGGCTCCAATT	0.638185	0.0739005	-0.0694893	0.343748	0.0278943	0.532447	0.137634	0.26363	-0.0385541	0.344972	0.536219	0.292737	0.570917	0.340885	0.0333853
TTGGGGGGTAATTTATCCCG_GAGGGGCTCAACATCGGAAG	-0.143331	-0.511666	-0.258413	-0.26546	-0.0546259	0.0719618	-0.0553053	0.436472	0.0603677	0.153383	0.0771704	0.531398	0.193957	0.201176	-0.102081
TTGGGGGGTAATTTATCCCG_AGAGCCACATTAACCGGCCC	0.104182	0.31218	-0.111193	-0.0898694	-0.267525	-0.0644171	-0.17007	0.335508	-0.109626	0.275087	0.741903	0.652749	-0.106722	0.0862957	-0.0297984
TTGGGGGGTAATTTATCCCG_ACCCAGTTGTCATGGCGATA	0.366589	0.122229	0.156212	0.1704	0.269211	0.392982	-0.0770899	0.545333	0.257441	0.325724	0.258214	0.247036	0.169767	-0.0404906	0.0749667
TTGGGGGGTAATTTATCCCG_CAGTTAAAGCGACTCCAATG	0.177291	0.187178	-0.0174838	-0.102194	0.325568	-0.151942	-0.204153	0.845585	0.111168	0.293624	0.405604	-0.147885	0.177088	0.0546231	0.236697
TTGGGGGGTAATTTATCCCG_CCTTCCTAGTCTCCTGATAT	0.0867389	0.21483	0.241029	-0.0435227	0.0562867	0.561401	0.058934	0.475719	0.0103835	0.71731	0.317261	0.520063	0.170944	0.0747182	0.121434
TTGGGGGGTAATTTATCCCG_TCACACCTCGCTAACGCTAC	0.207705	-0.092276	0.352817	0.068711	0.330459	0.383544	-0.439868	0.143205	-0.222413	-0.145484	0.606527	0.0528725	-0.0348273	0.00638807	-0.287999
TTGGGGGGTAATTTATCCCG_GGCATGATGCAGATCGCCAT	0.304147	0.372721	0.115471	0.0241048	0.124466	0.223571	0.293588	0.815322	0.0935306	0.363991	1.07317	0.288325	-0.146932	0.0958647	-0.0718502
TTGGGGGGTAATTTATCCCG_TGAGAACCTGCTTGCGATTA	0.0368214	0.269567	-0.0157902	-0.089965	-0.338522	0.238009	0.00463914	0.241427	0.119241	-0.0185179	0.513248	0.619711	0.420444	0.28621	0.292381
TTGGGGGGTAATTTATCCCG_TTTGCCTGAAATACGTCCGT	-0.245126	0.200395	0.192896	0.11194	-0.299361	0.0510956	-0.0566101	-0.0850805	0.032337	0.279623	0.238171	0.342749	-0.00314621	0.0108444	-0.0334686
TTGGGGGGTAATTTATCCCG_TGCTGGCCCTAATCGCAAGC	0.349919	0.20909	0.271785	0.506229	0.0529945	0.143608	-0.421121	-0.111367	0.13988	0.128581	0.55204	0.308948	-0.0342444	0.130383	0.0198533
TTGGGGGGTAATTTATCCCG_CTGGCTCAGGCATACCGACT	0.317846	0.30521	0.0630603	-0.194899	0.34862	0.466537	-0.0484055	-0.127496	0.118985	0.14599	0.326254	0.593361	0.139355	0.271196	0.207068
TTGGGGGGTAATTTATCCCG_CCACCATTGGCAAACGATCT	0.755867	0.372936	0.24953	0.0329613	0.48669	0.802877	-0.111672	0.214948	0.0943553	0.100005	0.355236	0.125721	0.0334496	0.318006	0.00235289
TTGGGGGGTAATTTATCCCG_GAGCTGCCTTTATGCGACCC	-0.141386	0.230681	0.137136	0.292772	-0.109267	-0.14326	0.232896	0.0708903	0.126463	0.152401	0.511256	-0.431179	-0.295523	0.0707203	0.00294258
TTGGGGGGTAATTTATCCCG_TTCAGTTCTCGAGCCTATTA	-0.284066	0.414023	0.306159	0.246733	-0.368223	0.260012	-0.300221	0.306923	0.211282	0.432414	0.951413	-0.0227498	0.619667	0.513896	0.444526
ACCCAGTTGTCATGGCGATA_TCGATCCGCCCCGTCGTTCC	0.708171	0.732683	0.576139	0.788021	0.755149	0.938135	0.379383	0.93739	0.334675	0.499575	0.776455	0.865388	-0.00539451	0.183591	0.342223
ACCCAGTTGTCATGGCGATA_GGCGGATCGAGACTGGCAAC	0.270058	0.125844	0.273242	0.0282844	0.566476	0.514475	-0.0232153	0.403663	0.0232654	0.296008	0.80174	0.128383	-0.269967	0.27497	0.116817
ACCCAGTTGTCATGGCGATA_CAGTTGAAGCGGCTCCAATT	0.129237	0.483306	0.192842	0.14988	0.361831	0.468835	0.183833	0.189555	0.136235	0.383019	0.598087	0.503672	-0.0263908	0.0318282	-0.182752
ACCCAGTTGTCATGGCGATA_GAGGGGCTCAACATCGGAAG	-0.205674	-0.106899	-0.101974	-0.064334	-0.314199	-0.235405	-0.109948	0.316055	-0.0474722	0.0127209	-0.0389797	-0.285981	-0.637933	-0.14188	-0.103373
ACCCAGTTGTCATGGCGATA_AGAGCCACATTAACCGGCCC	-0.0601999	0.174255	0.251428	0.313796	0.113604	0.329344	-0.23968	0.486513	0.117708	0.316595	0.298585	0.255772	-0.0763399	-0.133194	-0.00397725
ACCCAGTTGTCATGGCGATA_TTGGGGGGTAATTTATCCCG	-0.0142857	0.368479	0.0869702	0.249471	-0.127619	0.271561	0.29141	0.682234	-0.0310023	0.300566	0.522607	0.418456	-0.344234	0.0900617	0.144046
ACCCAGTTGTCATGGCGATA_CAGTTAAAGCGACTCCAATG	0.191477	0.09171	-0.00597136	0.331616	0.303241	0.3834	-0.0500286	0.501147	0.224923	0.17216	0.812901	0.173402	0.215362	-0.0245076	0.13989
ACCCAGTTGTCATGGCGATA_CCTTCCTAGTCTCCTGATAT	0.582212	0.283987	0.373334	0.336022	0.383236	0.757573	0.249786	0.419024	0.289841	0.676549	0.682371	0.221178	-0.152158	-0.0349212	0.0577084
ACCCAGTTGTCATGGCGATA_TCACACCTCGCTAACGCTAC	-0.0690395	0.262199	-0.080805	0.103542	0.0184208	0.206885	-0.108655	0.0832106	-0.176602	-0.0825239	-0.297511	0.506695	-0.489303	-0.326585	-0.390952
[truncated: 9,894 more rows]
