# Supplementary material for: Comparative optimization of combinatorial CRISPR screens
Source: Nat Commun. 2022 May 5;13:2469. doi: 10.1038/s41467-022-30196-9 (PMC9072436; doi:10.1038/s41467-022-30196-9)
Supplement: Supplementary file 14 — Supplementary Data 11 [file 41467_2022_30196_MOESM14_ESM.xlsx]

## Sheet: Supplementary data 11
Supplementary data 11: GEMINI sensitive synergy score from CRISPR screens
gene_Pair	IPC298_VCR1-SCR27	IPC298_WCR2-WCR3	MELJUSO_WCR2-WCR3	PK1_WCR2-WCR3	IPC298_VCR1-SCR43	IPC298_SPCR1-SCR43	IPC298_SPCR1-SCR27	IPC298_VCR1-WCR3	MELJUSO_VCR1-WCR3	PK1_VCR1-WCR3	IPC298_WCR3-VCR1	IPC298_SPCR1-WCR3	IPC298_enCas12a	MELJUSO_enCas12a	PK1_enCas12a
A3GALT2;GLT6D1	-0.602716	-0.332711	-0.270826	-0.206251	-0.687998	-0.493608	-0.169278	-0.418211	-0.0881562	-0.316199	-0.336821	-0.246015	0.150561	0.136659	0.0917856
AADACL3;AADACL4	-0.301237	-0.106182	-0.0640254	0.0465427	-0.175708	-0.226593	-0.136472	-0.160961	-0.00854474	0.129859	-0.252878	-0.135762	-0.162071	0.110236	0.223101
ABTB2;BTBD11	-0.2088	0.0900832	-0.167853	-0.0426426	-0.107377	-0.131793	0.0431505	0.0559418	-0.0363346	-0.197013	0.182753	-0.0397877	0.0489246	0.116827	0.0818843
ACSL1;ACSL5	-0.156298	0.0528382	-0.0529491	0.147837	-0.264335	-0.318832	0.00197971	0.0310162	-0.0450903	0.0291712	0.170109	0.0325248	0.0874322	0.152393	0.151615
ACSM2A;ACSM2B	-0.275075	-0.287413	-0.200251	-0.0755897	-0.127414	-0.379503	-0.0572416	-0.41706	-0.258047	-0.180243	-0.399999	-0.250237	-0.016325	0.025633	0.0907287
ACSM2A;ACSM4	-0.236347	0.188862	-0.0363959	0.198945	-0.152755	-0.0816586	-0.00992512	0.154983	0.0153942	0.020714	0.0800384	0.00676571	-0.0390639	0.111006	0.219022
ACSM2A;ACSM6	-0.381428	0.0528388	-0.0991625	-0.000299703	-0.25033	0.00355056	-0.0702652	0.236891	-0.0673876	-0.0869169	0.0944724	0.439259	-0.0779399	0.115413	0.132733
ACSM2B;ACSM4	-0.414269	-0.0469243	-0.229927	0.0437904	-0.226338	-0.388954	-0.0118662	-0.0622954	-0.0142434	0.0316954	-0.0538962	-0.173337	-0.0214202	0.055144	0.205242
ACSM2B;ACSM6	-0.390809	-0.129113	-0.118909	-0.100514	-0.253152	-0.0888344	-0.0189934	0.0794619	-0.1648	-0.180595	-0.0764322	0.0804047	-0.0132691	0.118492	0.134471
ACSM4;ACSM6	-0.25412	0.0687483	-0.0678239	-0.0831705	-0.212901	0.0142842	-0.0218912	0.0246286	-0.0791595	-0.297056	0.0851428	0.174279	-0.00963093	0.0754993	0.140003
ACTL7A;ACTL7B	-0.475656	-0.265066	-0.413633	-0.193354	-0.555059	-0.52449	-0.208133	-0.0980523	-0.169105	-0.0504184	-0.0833833	-0.249039	0.159218	0.116013	0.0670723
ACTL7A;ACTL9	-0.217819	-0.34162	-0.138341	-0.266177	-0.380038	-0.410239	-0.2318	0.0104297	-0.173393	-0.152443	-0.0668079	-0.213589	-0.0198209	0.152705	0.16547
ACTL7A;ACTRT1	-0.51156	-0.155737	-0.260668	-0.238166	-0.583993	-0.449827	-0.277176	-0.0125317	-0.168931	-0.0817844	-0.207682	-0.109327	0.0200648	0.0263572	0.0925411
ACTL7A;ACTRT2	-0.167005	-0.00406572	-0.134301	0.0737518	-0.125453	-0.326909	0.00519826	-0.168624	-0.0769129	-0.189198	0.134347	-0.106859	-0.104589	0.141035	0.0502212
ACTL7B;ACTL9	-0.212967	-0.343345	-0.184865	-0.158629	-0.314303	-0.345886	-0.229558	0.0310931	-0.185494	0.0519668	-0.118514	-0.213166	0.229593	0.261376	0.292299
ACTL7B;ACTRT1	-0.470141	-0.219442	-0.279041	-0.359469	-0.508191	-0.327283	-0.181141	-0.0367963	-0.181377	-0.146532	-0.111489	-0.0321871	-0.111899	0.018443	0.162852
ACTL7B;ACTRT2	-0.118909	0.279241	-0.00550438	0.232573	-0.0363506	-0.119198	-0.00961108	-0.151417	-0.0231931	-0.0669454	0.272592	-0.0598009	-0.000330934	0.125507	0.0400817
ACTL9;ACTRT1	-0.555554	-0.254073	-0.175624	-0.151252	-0.578807	-0.482139	-0.250992	0.0420569	-0.211621	-0.0132128	0.0328837	-0.111282	-0.0969846	0.0525263	0.104705
ACTL9;ACTRT2	-0.343368	-0.018289	-0.0601538	0.0633979	-0.184942	-0.411877	-0.0659039	-0.17558	-0.0802503	-0.125651	0.0106638	-0.356288	0.10573	0.306426	0.258821
ACTRT1;ACTRT2	0.00568675	0.208933	-0.0342257	0.15622	0.000198674	-0.17523	0.064581	-0.0347885	-0.0278322	3.90495e-05	0.289215	-0.135868	-0.148823	0.0410275	0.107608
ACVR1B;BMPR1A	-0.325329	-0.267329	-0.0726056	-0.253287	-0.248234	-0.266734	-0.110366	-0.169476	-0.0497531	-0.116008	-0.0484817	0.0280792	-0.0985322	0.0174343	0.0479206
ACVR2A;ACVR2B	-0.113109	-0.0132954	-0.240379	-0.16052	-0.250732	-0.435216	-0.247954	-0.0976379	-0.0827179	-0.280565	-0.180732	-0.0570533	0.0323165	-0.073072	0.0504496
ADAM18;ADAM32	-0.122791	0.0357471	-0.103229	0.12338	-0.000704142	-0.0701273	0.0718818	0.0839297	-0.0593239	11	-0.0172187	-0.000513568	0.178325	0.15433	0.112622
ADAM18;ADAM9	-0.0609455	0.0468943	-0.137866	0.0658304	-0.0654496	-0.392543	0.0885599	0.0837663	-0.0667937	0.0664202	0.0737199	0.0938991	0.137667	0.105282	0.154322
ADAM20;ADAM21	-0.198879	-0.165424	-0.0604797	0.0160041	-0.191545	-0.299229	0.172766	-0.0294924	0.0398591	0.0393457	-0.0189077	0.18127	-0.244702	0.0521288	-0.0060129
ADAM20;ADAM9	-0.0631908	-0.056328	-0.08947	0.0755397	-0.125111	-0.574203	-0.00340039	-0.107169	0.00640887	-0.0644699	-0.00351875	0.314913	-0.00626841	0.0759183	0.0449567
ADAM29;ADAM30	-0.0139934	0.0890264	-0.00404887	0.0595491	0.0293002	0.122563	0.0653374	0.178071	-0.0593125	-0.069477	0.103431	-0.513538	-0.110769	0.00119909	-0.106835
ADAMTS1;ADAMTS9	-0.0754836	0.0122164	-0.228037	0.0130684	-0.106371	-0.0513884	-0.0618977	-0.108495	-0.108887	-0.135781	0.210555	0.0792356	0.254107	-0.00227996	0.147247
ADRA1A;HTR5A	-0.111688	-0.0805784	-0.136742	-0.222566	-0.00473146	0.0171348	0.0436089	0.0144742	-0.130152	-0.0669681	-0.175826	0.0609064	0.588272	0.285004	0.449213
AEBP1;CPE	0.0041189	-0.134315	-0.255901	-0.186021	0.0659976	0.0947498	-0.0271795	0.101739	-0.0544189	-0.0828587	0.0783322	-0.16506	-0.0788263	-0.167857	-0.124985
AHCY;AHCYL1	-1.59578	-1.14523	-0.411308	-0.661776	-1.54702	-1.44436	-1.12866	-1.23509	-0.415394	-0.517598	-1.71965	-1.42437	0.198136	0.274216	0.21697
ALK;INSRR	-0.26227	-0.0773707	-0.0184225	-0.139649	-0.133535	-0.286321	-0.211445	-0.135551	-0.090245	-0.112798	0.0165945	0.0826647	0.091717	0.162986	0.115602
ANPEP;LVRN	-0.559268	-0.410095	-0.197638	-0.165046	-0.378083	-0.15454	-0.103119	-0.174448	-0.141676	-0.279475	-0.229595	0.00348384	0.124791	0.0553037	-0.0883319
ARAF;BRAF	-0.0111154	-0.094689	-0.0737948	-0.0107787	0.00616227	0.140951	0.253644	0.117988	0.0408698	0.150289	0.0563439	-0.205939	0.0193119	-0.0686368	0.0221549
ARAF;RAF1	1.33125	-0.394815	0.0508852	-0.0148867	1.1033	1.7261	0.976987	-0.315626	0.118977	0.146614	-0.0253839	-0.768209	0.2368	0.170766	0.0432986
ARF4;ARF5	-0.503809	-0.416759	-0.23929	-0.255215	-0.136591	-0.276425	-0.137998	-0.660045	-0.144858	-0.33909	-0.571663	-0.300867	0.286052	0.159358	0.0783128
ARID1A;ARID1B	0.0246166	-0.612971	-0.148229	-0.567058	0.0306769	-0.426622	0.208257	-0.699301	-0.209969	-0.664379	-0.628274	-0.226078	-0.171243	-0.00209314	0.0140876
ARIH1;ARIH2	-0.217106	0.0751036	-0.306861	-0.138325	-0.379061	-0.498422	0.0708358	-0.255867	-0.123627	-0.403945	0.169335	0.206965	0.199313	0.134322	0.11597
ARSA;ARSG	-0.344453	-0.245768	-0.258182	-0.155608	-0.336766	-0.236365	0.00900194	-0.0821307	-0.31605	-0.0581081	-0.121553	-0.283141	0.140829	0.00415929	0.103682
ARSD;ARSG	-0.141429	0.166629	-0.185441	0.0767315	-0.171871	-0.173981	0.169911	0.0677073	-0.0340798	0.0461165	0.261813	0.186859	0.0876086	0.073202	0.159018
ARSD;STS	-0.31534	-0.0053806	0.0701125	0.187042	-0.209037	0.0340184	0.189083	0.0256101	-0.169578	-0.145988	0.0800304	0.306143	0.0667544	0.0587951	0.218041
ASB13;ASB9	-0.0496884	0.108033	-0.00137084	-0.0358881	-0.118767	-0.155559	0.0539782	0.205503	-0.0987344	-0.182358	0.274825	0.168948	0.200276	0.182769	0.0859313
ASB14;ASB2	-0.335064	-0.118741	-0.00615631	-0.0342237	-0.273303	-0.228375	-0.00224565	-0.0418164	-0.0228028	-0.165317	-0.206829	-0.0891333	-0.0512561	0.0592521	-0.0127797
ASCC3;SNRNP200	-1.10102	-0.902672	-0.253283	-0.853218	-1.29542	-0.960252	-0.565096	-0.628292	-0.156972	-0.429224	-0.679277	-0.394253	-0.0812214	-0.197622	-0.101425
ASF1A;ASF1B	-0.263549	-1.62818	-0.678215	-1.20508	-0.351285	-0.412993	-0.0126748	-3.47553	-0.879264	-1.80315	-2.97213	-2.10118	-0.918327	-0.422548	-0.447073
ATP10B;ATP10D	-0.132787	-0.111158	0.0259572	-0.0973354	-0.156474	-0.207287	-0.0444926	-0.156894	0.0879023	-0.187822	0.361432	0.0490591	0.0595862	0.167685	0.161518
ATP11A;ATP11C	-0.337763	0.0437724	0.0289972	0.221519	-0.0993923	-0.34487	-0.0815462	0.20117	0.184855	-0.0227839	0.0943204	0.343329	-0.127234	-0.14878	-0.16671
ATP1B4;ATP4B	-0.362873	-0.184041	-0.0324896	-0.137019	-0.245951	-0.270846	-0.00559627	-0.0644502	-0.161596	-0.0869786	-0.0649232	-0.0498636	-0.0955366	-0.0198021	-0.0280283
ATP2A2;ATP2C1	-0.97071	-0.311349	-0.206545	-0.23206	-0.617416	-1.0853	-0.274368	0.103295	-0.170201	-0.0625592	-0.15889	-0.314393	-0.317494	-0.0741812	0.0670423
ATP6V1G2;ATP6V1G3	-0.477121	-0.42265	-0.214421	-0.00104938	-0.384412	-0.412122	-0.0282842	-0.195082	-0.165547	-0.152298	-0.320296	-0.0488037	0.0529525	0.0196074	0.225123
AURKA;AURKB	-1.48577	-1.04186	-0.392931	-0.578608	-1.22882	-1.09277	-0.811978	-0.840547	-0.366466	-0.493384	-1.32198	-1.06897	-0.514353	-0.140806	-0.0944351
AWAT1;AWAT2	-0.267976	-0.24698	-0.347375	-0.0938026	-0.614042	-0.394229	-0.0364058	-0.0645531	-0.166746	-0.260611	-0.145874	-0.017658	-0.143758	-0.115226	0.0459559
AWAT1;DGAT2L6	0.124934	-0.0773843	-0.103029	-0.0660291	-0.0702509	0.206153	0.0978822	-0.0641909	-0.118854	0.0620991	0.12729	-0.197042	0.329003	0.0701714	0.156884
AWAT1;MOGAT1	0.262005	0.146061	-0.00270026	0.056276	0.120461	0.0263509	0.346106	0.295292	0.109582	-0.100706	0.304307	0.185099	0.199141	0.0840507	0.111096
AWAT2;DGAT2L6	0.0387409	-0.0993005	-0.249625	-0.164418	-0.113535	0.0966351	-0.157443	0.00560563	-0.130495	-0.0279168	-0.0610521	0.0442172	0.129161	-0.00611918	0.0630796
AXL;TYRO3	-0.26378	0.0097732	-0.113162	-0.164504	-0.189822	-0.228417	-0.160526	-0.154276	-0.0305301	0.129973	-0.14797	0.277601	0.036047	0.160913	0.170866
AZU1;ELANE	-0.119001	0.16306	-0.0252576	-0.0515235	-0.154924	-0.250453	0.00926569	-0.0777125	-0.0768521	0.0870734	0.0916416	-0.0661373	0.126333	0.0576443	0.0608348
B3GALNT1;B3GALT5	-0.130248	0.0661579	0.0423772	0.117023	-0.100181	-0.00871939	-0.117612	0.0697995	0.00329453	0.00531534	0.158668	0.0213221	0.240149	0.154018	0.202108
BAP1;UCHL5	-0.643721	-0.401494	-0.351953	-0.465255	-0.450202	-0.962405	0.0199341	-0.756593	-0.3021	-0.358514	-0.469271	-0.131201	-0.240914	-0.332623	-0.128927
BCL2L1;BCL2L2	0.0715639	-0.37238	-0.678441	-0.773006	0.0763318	0.133799	0.0382757	-0.31395	-0.655503	-1.1472	-0.409894	-0.0302085	0.222251	-0.175602	0.0526375
BCL2L1;MCL1	-0.513705	-0.899509	-0.587034	-1.22128	-0.401379	-0.426191	-0.0569181	-1.49114	-0.55666	-2.05505	-1.2918	-1.06933	-0.222962	-0.223724	-0.259788
BCLAF1;THRAP3	-0.394457	-0.822009	-0.308524	-0.499155	-0.484445	-0.312331	-0.167657	-1.48382	-0.36391	-0.940275	-1.58559	-1.07041	-0.536548	-0.389458	-0.247627
BIRC3;XIAP	-0.158277	-0.0257842	-0.0702875	0.227357	-0.0275873	-0.0376698	0.0141437	0.00465555	0.0843149	0.0472481	0.118022	0.0301112	-0.101099	-0.137698	0.0256946
BMP1;TLL1	-0.316217	-0.0431587	-0.134166	-0.044274	-0.283449	-0.338323	-0.137045	-0.0228071	-0.0124664	0.0268413	0.181315	-0.00860151	0.0801049	0.0590941	0.0296667
BMP1;TLL2	-0.435919	-0.114966	0.0216133	-0.12654	-0.249854	-0.29263	-0.0411503	0.0246616	-0.0953047	-0.091399	-0.122344	0.390307	0.167495	0.277634	0.185126
BMX;BTK	-0.277098	0.102511	-0.00469345	-0.0267842	-0.25775	-0.163215	0.00527202	0.0553924	0.033389	0.0860899	0.00780873	0.118435	-0.201988	-0.0318236	0.0397282
BRAF;RAF1	0.247555	-1.36718	-0.206309	-0.200137	0.200558	0.693231	0.33008	-1.16941	-0.164438	-0.155753	-1.11868	-1.58229	-0.13946	0.181154	0.000534069
BRD2;BRD4	-1.04758	-1.46034	-0.0843267	-0.292899	-1.19639	-0.537921	-0.601356	-0.8817	-0.194501	-0.242984	-1.71528	-1.05622	-0.15445	-0.0739795	0.133768
BTBD2;BTBD6	-0.41655	-0.00293289	0.0124672	-0.116452	-0.320952	-0.0485764	0.125443	-0.154829	-0.0169622	-0.0485193	-0.0994802	0.00662593	0.109855	0.214444	0.120764
BTD;VNN2	-0.166677	0.126861	0.121398	0.132414	-0.0249004	-0.187388	0.183399	0.0931775	-0.0111738	0.146464	0.0563306	0.117299	-0.107846	-0.0576682	-0.0789338
BTK;TXK	-0.0487744	0.200853	0.185296	0.0273925	-0.100362	-0.217313	0.144289	0.229072	0.128653	0.307217	0.0812219	0.188723	0.0690961	-0.0360895	-0.0323128
C1R;C1S	-0.0958925	-0.0689175	-0.0761138	-0.161633	-0.134131	-0.139844	0.0879736	-0.0998525	-0.0188004	-0.111564	-0.183925	0.0778574	-0.0420326	0.0233094	0.0198821
CABP2;CABP5	-0.09132	0.0178652	-0.0930011	-0.0685113	-0.2031	0.084021	-0.0469263	-0.0327079	-0.0846817	0.0307173	0.13663	-0.047964	-0.0551204	0.0217983	0.0431129
CALM1;CALM2	-0.462279	-0.990694	-0.221007	-0.317227	-0.55444	-0.728726	-0.210939	-2.21968	-0.252261	-0.711168	-2.182	-1.66262	-0.997166	-0.231463	-0.324565
CALM2;CALM3	-0.217202	-0.395989	-0.204573	-0.323611	-0.249981	-0.398996	-0.0621161	-0.423737	-0.147175	-0.280028	-0.521318	-0.417707	-0.203394	-0.180553	0.0656423
CAPNS1;CAPNS2	-0.206458	-0.103138	-0.0509779	-0.194292	-0.0593405	-0.181052	-0.147934	-0.0579224	-0.0622055	0.0766431	0.0597391	-0.141735	-0.252377	-0.0606162	0.0127693
CARM1;PRMT1	-0.234639	-0.709272	0.0379899	0.0286937	-0.37033	0.123035	-0.45145	-0.525598	0.0373941	0.163578	-0.526229	-0.797223	-0.293884	-0.0449605	-0.00171573
CASP3;CASP6	-0.303861	0.0911909	-0.0527968	0.116435	-0.140456	-0.11138	-0.0636395	-0.051161	-0.0638583	-0.00268492	-0.0687003	0.0757508	0.160328	-0.00678988	0.122125
CASP4;CASP5	-0.166745	0.0994759	0.026361	0.162162	-0.0476619	-0.223263	0.0368797	0.0804779	-0.0694881	0.0644763	-0.0873779	0.188861	-0.153716	0.0132677	-0.0815689
CCKAR;CCKBR	-0.309669	0.181253	-0.00634951	0.00126995	-0.132948	-0.159988	0.0874404	0.170689	-0.0168458	0.0873707	-0.0244179	0.397711	0.245279	0.220263	0.218747
CCL11;CCL13	-0.305916	-0.0353345	-0.153348	-0.0430595	-0.192983	-0.117702	0.00682361	-0.178777	-0.136975	-0.0309714	-0.16276	-0.263004	-0.162838	0.0104925	0.0666979
CCL11;CCL8	-0.176291	-0.207888	0.00326031	0.0731712	0.00227115	0.0814898	-0.0106177	-0.141385	-0.0887899	0.109347	-0.0217685	-0.0584964	0.0541605	0.0656323	0.000322142
CCL13;CCL8	-0.378096	-0.179866	-0.266084	-0.129588	-0.18835	-0.104889	-0.074586	-0.256985	-0.276744	-0.0660516	-0.400272	-0.236041	0.0857787	0.0843031	0.121726
CCL16;CCL18	-0.432384	-0.12908	-0.131386	-0.201825	-0.55195	-0.336361	-0.286718	-0.110719	-0.203814	-0.0398422	-0.123878	0.17184	-0.0442335	0.101811	0.0155289
CD163;SCART1	-0.233456	0.00238638	-0.121539	-0.120608	-0.0645982	-0.368969	-0.0745559	0.259067	-0.10534	-0.122069	-0.17291	0.433128	0.0593983	0.085962	0.0444608
CDK1;CDK2	-1.32006	-1.02849	-0.838387	-0.904504	-1.42348	-1.46545	-0.784197	-1.27131	-0.73567	-0.44769	-1.43483	-1.57388	-0.484994	-0.388872	-0.229341
CDK1;CDK6	-0.618218	-0.552659	-0.471946	-1.05659	-0.797006	-0.643659	-0.408138	-0.635594	-0.525576	-0.769583	-1.06848	-1.21661	-0.0650386	-0.159159	-0.176507
CDK2;CDK4	-0.890359	-1.51547	-0.577281	-0.486673	-1.11632	-1.00247	-0.576463	-1.61222	-0.480384	-0.380619	-1.23693	-1.69733	-0.669988	-0.325673	0.169485
CDK2;CDK6	-0.503134	-0.729934	-0.483023	-0.805438	-0.387608	-0.456851	-0.111158	-1.1577	-0.492654	-0.926701	-1.08098	-1.05948	-0.424427	-0.119785	0.0880505
CDK4;CDK6	-0.320818	-1.9507	-0.985917	-1.11499	-0.622876	-0.514899	-0.464132	-2.65212	-1.12643	-1.75155	-3.49937	-2.89959	-0.534641	-0.381665	0.0659455
CDKL4;CDKL5	-0.197828	-0.0955333	-0.100025	0.11795	-0.209227	-0.168577	-0.0660893	-0.0402696	-0.0535256	-0.00873023	-0.0114107	-0.0245761	0.133383	0.0364915	0.16577
CEACAM4;CEACAM8	-0.385047	-0.270555	0.00449647	-0.11541	-0.380467	-0.478436	-0.0036059	-0.15883	-0.0344522	-0.220998	-0.160658	-0.116634	-0.0721675	-0.0663308	0.187366
CEL;CES1	-0.659399	-0.254862	-0.0383813	0.0477437	-0.523577	-0.613708	-0.25301	-0.217564	-0.00330335	-0.0931361	-0.206734	0.199997	-0.0681575	0.00126515	0.0826271
CELA1;CELA3A	-0.276944	-0.348521	-0.178259	-0.123661	-0.317969	-0.410246	-0.132532	-0.453759	-0.113248	-0.196075	-0.403962	-0.313041	0.395405	0.31985	0.385297
CELA1;CELA3B	-0.21808	-0.200358	0.02482	0.0495526	0.0868613	0.276614	-0.0900264	-0.126231	0.067706	0.0545132	0.0989578	-0.0295705	0.107683	0.0570617	0.0334669
CELA2A;CELA3A	-0.266646	-0.209446	-0.167514	-0.0796442	-0.256309	-0.341172	-0.0650886	-0.301872	-0.119685	-0.0470457	-0.339962	-0.0571668	0.192152	0.294245	0.335824
CELA2A;CELA3B	-0.139408	-0.0237532	0.0387584	0.262103	0.134015	0.317937	-0.0824919	-0.120561	0.0595206	0.148172	0.0748162	0.112066	0.163409	0.133679	0.0899645
CELA2B;CELA3A	-0.360379	-0.320281	-0.178402	-0.027996	-0.299501	-0.302421	-0.112323	-0.268882	-0.0464658	0.0270306	-0.300247	-0.109173	0.392526	0.426447	0.523941
CELA2B;CELA3B	-0.127001	-0.126014	0.0355999	0.257162	-0.0139039	0.328853	-0.0467881	-0.113183	0.0591443	0.190161	0.152904	0.0808061	0.301998	0.377522	0.383141
CELA3A;CELA3B	-0.418393	-0.352321	-0.132076	0.124839	-0.13778	0.0192766	-0.145775	-0.324797	-0.019238	0.104107	-0.326248	-0.009504	0.324247	0.337075	0.442219
CHAT;CPT1A	-0.363504	-0.13006	-0.0884749	-0.165294	-0.286084	-0.184128	-0.119849	-0.356838	-0.124988	-0.216849	-0.345909	-0.220815	0.222989	0.111154	0.176142
CHAT;CRAT	-0.476801	-0.303927	-0.256941	-0.462245	-0.576299	-0.455871	-0.210661	-0.301633	-0.166672	-0.286215	-0.293149	-0.406027	0.172893	0.211106	0.235119
CIB2;CIB3	0.10374	-0.0458453	-0.0708013	0.0817523	-0.0691885	-0.157972	-0.158215	-0.0862806	0.0551779	-0.0592885	-0.0565911	0.292021	-0.232218	-0.120979	-0.0984599
CLCA1;CLCA4	0.176027	-0.0247163	0.00724497	0.201025	0.0497136	-0.223011	0.177677	-0.0283457	0.0718781	0.0580713	-0.176709	0.10161	-0.129367	0.0185375	-0.0180984
CMA1;GZMK	-0.0137525	0.0476544	0.165199	-0.257601	-0.0740419	-0.262418	0.0956328	-0.0278878	-0.0176958	0.0602152	0.136754	0.206001	-0.24161	-0.0751179	-0.0489211
COPZ1;COPZ2	-0.370659	-0.379441	-0.327446	-0.231922	-0.630551	-0.370231	-0.389588	-0.866399	-0.269864	-0.410126	-0.500409	-0.614805	-0.360197	-0.131895	-0.0190946
CREBBP;EP300	-0.34355	-1.12487	-0.421695	-0.778417	-0.0997569	-0.260273	-0.264336	-2.07744	-0.480862	-1.48761	-2.72639	-1.87416	-1.16153	-0.261857	-0.00173158
CSHL1;GH1	-0.182476	-0.045996	-0.0495544	-0.0441594	-0.181792	-0.0418292	0.0382543	-0.191444	-0.144365	0.0162291	-0.220316	-0.221589	-0.136064	-0.0271966	0.0678412
CSHL1;GH2	-0.349555	-0.1118	-0.0261465	-0.0449768	-0.314777	-0.0121782	0.00897857	-0.23617	-0.03646	-0.0714768	-0.356298	0.0611478	-0.104963	-0.0121663	0.0853686
CTDSP2;CTDSPL	-0.208535	-0.176409	-0.0952885	-0.0809805	-0.127311	0.0642784	-0.255871	-0.554584	-0.0683307	-0.251143	-0.289437	-0.479861	-0.270716	-0.172992	-0.165575
DAPK2;MYLK4	-0.15121	-0.0327814	0.0651292	-0.160541	-0.00515449	-0.0295485	0.0960596	0.0749874	-0.0666982	0.205572	-0.0848019	0.120985	0.178234	0.0894451	0.307287
DGAT2L6;MOGAT1	0.243484	0.0193274	0.0815081	-0.0163831	0.189407	0.0412553	0.414078	0.181795	0.0841434	0.0164052	0.159786	0.0475834	0.127572	-0.0222164	0.0571375
DMXL1;DMXL2	-0.17423	-0.95349	-0.360624	-0.467547	-0.137094	-0.109895	-0.0717562	-1.2809	-0.366104	-0.759445	-1.13747	-1.00011	-0.797863	-0.334337	-0.18686
DNAH3;DNAH6	0.0556065	0.0199107	-0.00124869	0.0584193	0.0176646	0.168246	0.102544	-0.255765	-0.0132744	0.0441646	-0.0674968	0.251468	-0.231542	-0.0116973	-0.0357564
DNM1L;DNM2	-1.26437	-1.11567	-0.0544132	-0.454505	-1.21469	-1.29816	-0.753223	-0.62881	-0.0732828	-0.294311	-1.73968	-1.11341	-0.125213	0.013572	0.0437534
DUSP1;DUSP2	-0.895992	-0.446337	-0.356159	-0.417528	-0.78014	-0.77312	-0.314358	-0.23028	-0.263382	-0.375708	-0.181594	-0.536581	0.0470893	-0.0932665	0.00590496
DUSP1;DUSP4	-0.721905	-0.300316	-0.363399	-0.511767	-0.788201	-0.714413	-0.200594	-0.352359	-0.346071	-0.44532	-0.372462	-0.323895	0.0320968	0.131889	0.0199743
DUSP1;DUSP5	-0.701011	-0.273393	-0.36383	-0.485387	-0.577296	-0.63806	-0.0703908	-0.398358	-0.241621	-0.415025	-0.387708	-0.382525	0.187684	0.125547	0.148147
DUSP1;DUSP6	-0.441308	-0.0373862	-0.326325	-0.230142	-0.521471	-0.474845	-0.112996	0.102435	-0.225509	-0.187304	-0.159455	-0.107	0.0783041	-0.0790819	0.00109055
DUSP1;DUSP7	-0.468099	-0.229219	-0.272846	-0.0878722	-0.284069	-0.414964	-0.185807	-0.0414859	-0.212684	-0.303352	-0.226907	-0.180593	0.291159	0.0883512	0.167634
DUSP1;DUSP9	-0.365985	-0.16857	-0.123312	-0.108948	-0.0593318	-0.439689	-0.0166485	-0.0409158	-0.154832	-0.238188	-0.0314518	-0.0487611	0.201023	0.106372	0.170564
DUSP13;DUSP27	-0.166273	-0.115064	-0.0555246	-0.0471087	-0.244166	-0.0917954	0.0139213	-0.126778	-0.0687944	0.0033196	-0.15092	0.141249	-0.136221	0.0238353	-0.023595
DUSP14;DUSP18	-0.323879	-0.153629	-0.0910808	0.0471027	-0.222474	-0.282547	-0.142096	-0.0645607	-0.0874861	-0.00702396	-0.191067	0.17939	0.0172103	0.140063	-0.0539892
DUSP2;DUSP4	-0.583425	-0.312147	-0.340299	-0.473095	-0.739579	-0.650675	-0.151329	-0.320158	-0.340638	-0.425448	-0.385699	-0.321837	0.00298074	0.111543	-0.0497418
DUSP2;DUSP5	-0.633781	-0.443633	-0.454235	-0.574792	-0.524585	-0.609262	-0.101122	-0.407551	-0.392746	-0.532623	-0.397531	-0.685183	0.373846	0.363713	0.397114
DUSP2;DUSP6	-0.366677	-0.0972319	-0.342932	-0.22274	-0.428318	-0.36536	-0.128623	-0.0011902	-0.157289	-0.248122	-0.146014	-0.0586963	0.0106467	0.0644754	-0.00153653
DUSP2;DUSP7	-0.414861	-0.283564	-0.24673	-0.218361	-0.276339	-0.268864	-0.205809	-0.0375137	-0.179729	-0.315155	-0.425076	-0.38685	0.248075	0.221146	0.149698
DUSP2;DUSP9	-0.191948	-0.174983	-0.112002	-0.156604	-0.0331472	-0.285247	0.0717107	-0.139675	-0.157037	-0.221936	-0.0849041	-0.0630473	0.225519	0.133275	0.281609
DUSP4;DUSP5	-0.822686	-0.483069	-0.329388	-0.67901	-0.677166	-0.800651	-0.159167	-0.460452	-0.372855	-0.683776	-0.659329	-0.424766	0.264389	0.337995	0.246559
DUSP4;DUSP6	-0.473592	-0.846753	-0.654134	-0.280504	-0.549333	-0.444055	0.0465867	-1.0353	-0.762686	-0.228377	-1.29568	-0.980614	-0.442155	-0.0427972	0.0996973
DUSP4;DUSP7	-0.505792	-0.305094	-0.31696	-0.229513	-0.44524	-0.469296	-0.102173	-0.294057	-0.367894	-0.259039	-0.616252	-0.377932	0.216123	0.305712	0.236622
DUSP4;DUSP9	-0.413669	-0.445002	-0.431174	-0.199464	-0.309806	-0.611481	-0.236617	-0.409483	-0.453294	-0.144139	-0.624699	-0.346585	0.212852	0.313246	0.244377
DUSP5;DUSP6	-0.403483	0.0133871	-0.278981	-0.315283	-0.23321	-0.443723	0.0723746	-0.174991	-0.247259	-0.276711	-0.110944	-0.0127132	0.118974	0.16876	0.229483
DUSP5;DUSP7	-0.452047	-0.126722	-0.277244	-0.133532	-0.281089	-0.359875	-0.081995	-0.0442301	-0.197997	-0.253664	-0.214014	0.219871	0.323479	0.402039	0.417308
DUSP5;DUSP9	-0.237738	-0.153044	-0.0605524	-0.0419419	-0.0611004	-0.356773	0.0500665	0.00085228	-0.0939175	-0.193258	0.0372114	-0.0259738	0.0275973	0.159329	0.191746
DUSP6;DUSP7	-0.310936	0.0460113	-0.236073	-0.00465364	-0.246997	-0.255848	0.0279866	0.180302	-0.135731	-0.0307297	-0.114713	0.0280222	0.0898596	0.205707	0.20848
DUSP6;DUSP9	-0.108954	-0.00451565	-0.115948	0.0598849	-0.079821	-0.240062	0.0831957	0.208832	-0.159518	-0.0403358	0.142892	0.22969	0.0174018	0.0947955	0.0831844
DUSP7;DUSP9	-0.127825	-0.142129	-0.0949147	-0.142804	0.00717694	-0.461443	0.0042422	-0.098121	-0.0986839	-0.122581	0.0242842	0.147649	0.291873	0.334857	0.4452
EEF2;EFTUD2	-2.3511	-1.17644	-0.451169	-1.20062	-2.05308	-2.08877	-1.06565	-0.432492	-0.470058	-0.461937	-0.800746	-0.927589	-0.777216	-0.744037	-0.426343
EFEMP1;FBLN5	-0.180325	0.0736025	0.0015868	-0.0408082	-0.300489	-0.28005	0.00807279	-0.0631728	0.086489	0.0477465	0.382263	0.0583924	0.120935	0.013934	-0.0090481
EFNB2;EFNB3	-0.0703	0.00434596	0.0957077	0.12985	-0.0535597	-0.26452	-0.0556699	0.244077	-0.0550178	0.154401	0.277775	-0.0964754	-0.0904613	-0.0994354	-0.0254231
EGR2;EGR4	-0.225972	-0.0244442	-0.121597	-0.271306	-0.0235144	0.180359	-0.145216	-0.305158	-0.0463716	0.0903017	0.133164	-0.124921	0.00649879	0.00621671	0.0887605
EIF2S3;EIF2S3B	-0.00844337	0.228932	-0.0193243	0.15413	-0.159038	-0.112483	0.211912	0.168752	-0.0168747	0.267982	0.176939	0.0558196	0.0252857	0.190715	0.0376851
EIF4A1;EIF4A3	-1.53339	-1.07169	-0.503019	-0.905183	-1.31448	-1.04366	-1.06166	-0.553864	-0.315543	-0.669626	-1.52246	-0.889348	-0.312738	-0.386721	-0.154386
ELOVL2;ELOVL5	-0.0933151	0.0528097	-0.110175	0.137084	0.0658706	-0.117966	0.109256	0.254641	0.0393215	-0.0514996	0.0325592	0.047027	0.139977	-0.0736811	-0.04851
ENPP2;ENPP3	-0.455187	-0.191387	-0.190962	-0.262056	-0.20025	-0.19997	0.0013574	-0.246477	-0.144252	-0.138859	-0.275409	-0.127543	-0.0667504	-0.0194159	-0.0178647
ENPP3;ENPP5	-0.331869	-0.0789707	-0.0596824	-0.119574	-0.266179	-0.317393	0.0641016	0.0224643	0.0314554	0.168036	-0.0711063	-0.0910832	-0.00598576	-0.0843009	-0.0607829
ENPP5;ENPP6	-0.186449	0.0508286	-0.0398518	-0.15877	-0.30902	-0.347966	0.0394067	-0.0466032	-0.0114581	0.131289	-0.144517	0.0670779	0.115858	0.0453821	0.0703849
EPB42;TGM6	-0.633109	-0.348988	-0.245262	-0.102995	-0.647434	-0.837683	-0.0106561	-0.265175	-0.110012	-0.231374	-0.156483	-0.0180565	0.053628	0.0460744	0.0890261
EPB42;TGM7	-0.660083	-0.120083	-0.226067	-0.0869986	-0.584668	-0.780209	-0.166895	-0.333452	-0.231478	-0.270766	-0.012563	-0.014532	-0.181709	-0.18124	-0.165631
ERAP2;LNPEP	0.0198333	0.177175	0.149327	0.0980839	-0.0108583	0.0152577	0.0437341	0.239312	-0.0629449	0.0868288	0.00236383	0.0928195	0.0263297	0.114532	0.0484526
ETNPPL;PHYKPL	-0.330438	-0.193119	0.0217884	-0.0986202	0.00737697	-0.0467902	-0.0724869	-0.28196	-0.0286402	-0.239275	0.0511843	-0.204507	0.140252	0.299033	0.338539
FGFR2;FGFR3	-0.271615	-0.0678837	0.0448404	-0.114255	-0.325007	0.00321169	0.0306485	-0.00184436	0.0739796	-0.0701112	0.00110275	0.11307	0.0712846	0.120093	0.134162
FOXA1;FOXE3	-0.499578	-0.0614018	-0.206101	-0.09421	-0.321925	-0.218597	-0.0987882	-0.099769	-0.0275425	-0.0145672	-0.0177229	0.302808	-0.0408622	-0.0328891	0.0580795
FOXC2;FOXE3	-0.310796	0.099466	-0.108028	0.107004	-0.348331	-0.396091	-0.0568473	-0.148587	0.0474666	-0.141478	-0.0694974	0.324807	-0.00384712	0.172019	0.162731
FOXD2;FOXE3	-0.607796	-0.299495	-0.194025	-0.272426	-0.37901	-0.222164	-0.169561	-0.235545	-0.110668	-0.318062	-0.282763	0.213337	0.0359038	0.0240211	0.0857535
FOXE1;FOXE3	-0.471513	0.0409879	-0.107168	-0.162572	-0.306651	-0.360726	-0.112843	-0.11132	-0.0144572	-0.0328581	-0.0521633	0.373079	0.0416486	-0.0154379	0.16561
FOXR1;FOXR2	-0.245189	-0.0193405	-0.0928325	-0.0429042	-0.231503	-0.133471	0.0180785	0.0691611	-0.0541412	-0.198809	0.0578469	0.289244	0.223566	0.185291	0.111373
FUBP1;KHSRP	-0.0470037	-1.59715	-0.733546	-1.09302	-0.225222	-0.00894764	-0.110436	-2.57726	-0.800087	-1.04567	-2.03733	-1.89132	-0.751507	-0.468053	-0.294066
FUT3;FUT9	-0.252192	0.0140483	0.0161008	-0.0807413	-0.371551	-0.279243	0.0122335	0.140553	0.018643	0.0709768	-0.119333	-0.0055737	0.0656732	0.0731809	0.243975
FUT4;FUT9	-0.181042	0.0420361	-0.0468263	0.026958	-0.0984428	0.00813703	-0.0416573	0.192627	-0.0881323	0.0387327	0.169158	0.08099	0.203266	0.195391	0.185963
FUT6;FUT9	-0.331034	-0.0406247	-0.132083	-0.0948258	-0.219825	-0.130791	-0.0586145	0.0195019	-0.0771502	0.0647548	0.0704951	0.250407	-0.0503186	-0.0795745	-0.070313
FUT7;FUT9	-0.296357	-0.0374122	-0.116305	0.0317406	-0.178748	-0.0270003	0.161293	0.104023	-0.0272674	-0.0542567	0.145754	0.214992	0.0682884	-0.0200117	0.0191735
G6PC;G6PC2	-0.253807	-0.245176	-0.0320741	-0.402649	-0.340412	-0.463092	0.0426435	-0.322212	-0.109904	-0.22526	-0.254068	-0.282973	0.274845	0.232263	0.0607215
GALNS;STS	-0.422188	0.0531775	-0.132393	-0.166217	-0.174113	0.0145419	0.136137	-0.250955	-0.0263065	0.151729	-0.30753	0.0524479	0.206604	0.167509	0.225738
GALNT17;GALNT9	-0.0891622	-0.294817	-0.219516	-0.235448	-0.0429621	-0.130935	-0.126482	-0.241799	-0.121716	-0.369315	-0.217055	-0.0781275	0.0985409	0.0626177	0.0568171
GALNT2;GALNT4	-0.338353	-0.257271	-0.180723	-0.275908	-0.294142	-0.385684	-0.107127	-0.161867	-0.0307899	-0.110548	-0.138466	-0.0841248	-0.0842845	0.0603787	0.0466545
GCNT2;GCNT4	-0.019422	0.121163	0.0990913	-0.00717059	-0.0626752	0.0368021	0.290338	-0.110882	0.121988	0.218709	-0.191261	0.331417	-0.114961	0.0717961	-0.0399624
GDPD2;GDPD4	-0.493142	-0.217004	-0.0423323	-0.279434	-0.260198	0.128145	-0.0624846	-0.027402	-0.0206871	-0.0534746	0.151209	0.0793014	0.191625	0.242888	0.156645
GK2;GK3P	-0.286861	-0.216507	-0.242557	-0.120625	-0.234272	-0.261974	-0.0943209	-0.174568	-0.12812	-0.0735041	0.0617284	0.0745102	0.0352422	0.147446	0.150129
GLB1;GLB1L3	-0.0791183	-0.103936	0.0417364	0.100372	0.137107	0.0773805	0.0449579	-0.164646	0.115663	-0.136238	-0.0321701	-0.0069151	0.0264269	0.101957	0.127745
GPATCH2;GPATCH2L	-0.30806	-0.109203	-0.163112	-0.204305	-0.200475	-0.302852	0.0780542	0.0217371	0.0122073	0.118432	0.176462	0.18806	0.200154	0.00924257	0.1078
GPR171;P2RY13	-0.192401	-0.0241061	0.00343087	0.00133151	-0.195247	-0.306321	0.137683	-0.000406772	0.0169475	0.0611863	0.0998627	0.109963	-0.0230247	-0.11236	0.0737592
GPR50;MTNR1B	0.102827	0.0543969	0.0210383	0.0269848	0.103455	0.20317	0.119085	0.158517	0.049077	0.0271999	0.225177	0.275519	0.0877119	0.126601	0.118694
GPX5;GPX6	-0.371818	0.0839718	0.108622	0.215424	-0.215918	-0.0524854	-0.0161313	-0.0901014	0.00705463	0.001896	0.176594	0.0387054	-0.0439271	0.0261695	0.119136
GRM1;GRM6	-0.18865	-0.0855429	-0.141728	-0.169916	-0.161625	-0.404804	0.0220788	-0.0588253	-0.0796205	0.149936	0.139878	0.159487	-0.0782027	-0.0325675	-0.0640294
GRM3;GRM6	-0.291146	-0.187647	-0.125911	-0.102708	-0.367418	-0.130171	-0.101259	-0.35978	-0.144856	-0.159481	-0.0855831	-0.0763458	-0.0163718	0.0273951	0.0123504
GRM6;GRM7	-0.225897	-0.226698	-0.206571	-0.083061	0.0302231	0.0215145	-0.118749	-0.132706	-0.0107188	0.00675818	-0.0618046	-0.110995	-0.0811181	0.00590208	-0.0177296
GRM6;GRM8	-0.376886	-0.243454	-0.124421	-0.102505	-0.464558	-0.302478	-0.0808834	-0.252097	-0.185227	-0.195021	-0.0608247	0.197343	-0.0617798	-0.0247983	0.0637349
GSPT1;GSPT2	-0.395504	-0.351208	-0.204008	-0.318614	-0.487124	-0.671824	-0.103847	-0.282165	-0.0881698	-0.218975	-0.711434	-0.365466	-0.052513	-0.162153	-0.218855
GSPT1;HBS1L	-0.908889	-0.628636	-0.397889	-0.856319	-0.919569	-1.01126	-0.420201	-0.491286	-0.229342	-0.624904	-0.768979	-0.206752	-0.0213634	-0.0584923	-0.114537
GXYLT1;GXYLT2	-0.159406	-0.236983	0.034251	-0.168594	0.0268435	0.145351	0.00630818	-0.101849	-0.0332543	-0.27766	-0.239275	-0.174684	-0.215247	-0.0211607	0.155382
GZMH;GZMK	0.116221	0.192109	0.166825	-0.1255	0.235082	-0.075621	0.121329	0.0520203	0.0878623	0.156414	0.130906	0.42513	0.0148878	-0.0201098	-0.0800974
HAO1;HAO2	-0.197868	-0.288924	-0.156523	-0.0484455	-0.20259	0.0247954	0.0169595	0.0790921	-0.0904656	-0.160346	-0.426502	-0.159652	0.230948	0.222402	-0.00108263
HAS1;HAS3	-0.0292227	0.0489532	-0.0178759	-0.0443933	-0.0480244	0.122358	0.112296	-0.231905	-0.106624	-0.106451	-0.0593782	-0.263374	0.021282	0.0746445	-0.0998859
HDAC1;HDAC2	-0.0831758	-2.23258	-0.933582	-1.24095	-0.141942	0.0993267	-0.17573	-4.00506	-1.09219	-2.07189	-3.4271	-3.16518	-1.07157	-0.72641	-0.363908
HEXA;HEXB	-0.027518	0.0203575	-0.0428166	0.000434566	-0.113242	-0.211103	-0.139025	-0.239229	0.0177388	-0.127603	-0.369383	-0.000890506	0.0369026	0.00144042	-0.0222591
HIPK1;HIPK2	-0.450762	-0.812919	-0.232305	-0.0830009	-0.616566	-0.391569	-0.358271	-1.25461	-0.335677	-0.124323	-0.976416	-0.755896	-0.465107	-0.180407	-0.0606254
HNRNPA1;HNRNPA2B1	-0.349916	-1.67977	-0.314007	-0.809459	-0.529823	-0.282001	-0.0804279	-2.95747	-0.388577	-1.59118	-2.50347	-1.84683	-1.34464	-0.616574	-0.495711
HNRNPK;PCBP2	-0.907439	-0.85966	-0.572982	-1.10892	-0.949397	-1.19834	-0.371337	-0.518497	-0.517824	-0.755473	-1.30079	-0.944801	-0.34961	-0.100674	-0.249504
HRAS;KRAS	-0.373657	-0.351112	-0.329684	-0.413828	-0.240145	-0.147644	-0.168874	-0.187181	-0.283754	-0.694406	-0.0976652	-0.26039	-0.230252	-0.334732	-0.323578
HRAS;NRAS	-0.250857	0.0948398	-0.707855	-0.394105	-0.24208	0.500157	0.43041	-0.552237	-0.488486	-0.545905	0.143712	0.534214	0.0787721	-0.264115	0.0145121
HTR1A;HTR1E	-0.353901	-0.0452549	-0.144515	-0.179567	-0.222212	-0.25683	0.0745012	0.0642688	-0.0453643	0.0267402	0.00186723	0.211599	0.193038	0.34613	0.215687
HTR1A;HTR5A	-0.321021	-0.206649	-0.0703922	-0.237452	-0.223979	-0.343696	-0.0677623	-0.119169	-0.0864749	-0.207705	0.0837768	0.072412	0.377893	0.195621	0.298103
HTR1E;HTR5A	-0.063106	0.0704712	-0.027354	-0.0447519	-0.00918296	0.0250788	0.132767	0.145975	0.0188348	0.0120821	0.278048	0.325062	0.200992	0.102608	0.0426854
IGF1R;INSRR	-0.505448	-0.0904413	-0.194545	-0.188334	-0.35881	-0.154255	-0.217724	-0.324565	-0.0812457	-0.3523	0.00752417	-0.194294	0.431905	0.364781	0.265222
INMT;NNMT	-0.242901	-0.149849	-0.113698	0.115437	-0.21139	-0.147845	0.0974623	-0.130642	-0.1363	-0.017084	-0.112238	-0.0813554	0.382185	0.277375	0.30468
INSR;INSRR	-0.25452	-0.154758	-0.142348	-0.163181	-0.356601	-0.571448	-0.0552693	0.0285913	-0.124521	0.0349288	-0.175931	-0.165538	0.20158	0.162514	0.179449
ITK;TXK	0.0154442	0.203027	0.148495	0.0544839	0.0627648	-0.102214	-0.0560293	0.318125	0.022291	0.264894	0.0951234	0.213705	-0.00698923	-0.197585	-0.110398
ITPKA;ITPKB	0.064941	-0.0765256	-0.118512	-0.0503193	-0.0262209	0.0736222	0.172017	0.103976	-0.0752107	-0.0982682	-0.227421	-0.0790104	0.099744	0.0493244	0.0829751
KAT5;KAT7	-1.78223	-1.40819	-0.416312	-0.574064	-1.5707	-1.3702	-1.01536	-1.36999	-0.238581	-0.652719	-1.29971	-0.693741	-0.127468	-0.0412313	0.103265
KAT7;KAT8	-0.175703	-0.447485	-0.0338107	-0.134586	-0.660657	-0.365714	-0.384159	-0.476236	0.14075	0.010071	0.235159	0.276593	0.489385	0.483388	0.328679
KATNAL2;VPS4A	-0.609858	-0.224744	-0.100352	-0.0203446	-0.617533	-0.776381	-0.26694	-0.337044	-0.0490554	-0.164031	-0.176777	-0.155875	0.0745437	0.0219957	-0.0956029
KCNA1;KCNA10	-0.239778	-0.231914	-0.155331	-0.163348	-0.283617	-0.345255	0.0521967	-0.364563	-0.15812	-0.252215	-0.266306	-0.779729	0.0507293	0.0829816	0.0282491
KCNA10;KCNA5	-0.265132	-0.0228662	-0.169491	-0.318806	-0.237824	-0.374802	-0.0121476	-0.298174	-0.137905	-0.237693	-0.227956	-0.641219	0.0833188	-0.152249	0.0123828
KCNA10;KCNC2	-0.315863	-0.0709266	-0.0815018	-0.0864965	-0.382666	-0.514527	-0.0322851	-0.317369	-0.072307	-0.04378	-0.386578	-0.628452	0.0335132	-0.0589342	0.0434199
KCNA2;KCNA3	-0.351163	-0.503343	-0.208365	-0.392567	-0.483036	-0.346858	-2.33568e-05	-0.876781	0.00541275	-0.0916006	-0.664579	-0.601484	0.113793	0.171198	0.260453
KCNA2;KCNC4	-0.518895	-0.492665	-0.189636	-0.0986859	-0.602158	-0.867529	-0.194728	-0.389016	-0.0705532	-0.0908878	-0.808575	-0.675566	-0.00564898	0.31399	0.225433
KCNA5;KCNC2	-0.238149	-0.0269472	-0.0991851	-0.206044	0.0208293	0.0982138	0.0771367	-0.222065	-0.0519906	-0.156663	-0.453955	0.142696	0.104102	0.0275756	0.0605949
KCNB2;KCNG3	-0.354309	-0.0276477	-0.176938	-0.184161	-0.40787	-0.247179	-0.184679	-0.269081	-0.129985	-0.207379	-0.165086	0.281227	0.221697	0.333128	0.234236
KCNB2;KCNS2	-0.30854	-0.0311795	-0.010351	-0.0416781	-0.117328	-0.0164657	0.0137583	-0.347641	-0.0894818	0.07601	-0.170724	-0.0197411	-0.0525947	-0.00403	0.0376929
KCNB2;KCNV1	-0.298699	0.075611	-0.0340095	-0.0909294	-0.411103	-0.207743	-0.0228977	-0.109762	-0.110645	-0.143649	-0.00938225	0.321498	-0.0797846	-0.021782	-0.00674302
KCNB2;KCNV2	-0.206497	0.111786	0.0353757	0.013742	-0.278922	-0.199091	-0.114054	-0.139621	-0.055739	0.0331106	-0.229742	0.0874331	-0.0222736	-0.0799446	-0.0201879
KCNG2;KCNV1	-0.280084	0.130841	-0.0132034	-0.10515	-0.59212	-0.23184	-0.0940161	-0.165986	-0.118376	-0.0263126	0.0996756	0.292217	0.0775033	0.0168865	0.0171248
KCNG3;KCNV1	-0.317428	-0.0484914	-0.0442636	-0.242068	-0.283839	-0.203565	-0.00324897	-0.130859	-0.118986	-0.247553	-0.0824696	0.201111	-0.00136674	0.018751	0.0405251
KCNS3;KCNV1	-0.113461	0.135415	0.0264035	-0.0906874	-0.167125	0.0562268	0.0424367	-0.0818449	-0.113118	0.00749327	-0.0316125	0.312757	0.126249	0.11687	0.1893
KCTD12;KCTD8	-0.331552	-0.148426	-0.179635	-0.123395	-0.248855	-0.234136	-0.132509	-0.0891332	-0.147358	-0.122925	-0.221096	0.00250789	0.218933	0.129874	0.273018
KCTD21;KCTD6	-0.355596	-0.0935429	0.0327436	0.0761724	-0.165996	-0.262871	-0.0353475	-0.103908	0.0286859	0.0678322	-0.0158837	0.0341129	-0.0874968	0.00717971	0.0764239
KDM3A;KDM3B	-0.657883	-0.701633	-0.311668	-0.42074	-0.40324	-0.698105	-0.124239	-0.910695	-0.142198	-0.62774	-0.513811	-0.318388	-0.388266	-0.137177	-0.15284
KLHL13;KLHL14	0.102366	0.136166	-0.00647993	0.101711	0.0880296	0.199187	0.028814	0.150758	-0.0787558	-0.187336	0.0322485	0.123081	0.0982409	0.103531	0.0377001
KLHL13;KLHL32	-0.16545	-0.036093	-0.0561418	-0.0437637	-0.148331	-0.23467	0.05825	0.0452711	-0.100173	-0.0450482	0.00272673	0.0434749	-0.132511	-0.00657915	-0.0392107
KLK12;KLK6	0.0293754	0.0358805	-0.0227119	-0.0239199	-0.114869	0.00759567	0.01754	0.0988608	0.0965446	0.057762	0.414869	0.435327	0.11241	0.0504132	0.0572988
KLK12;KLK8	-0.0497031	-0.0629532	-0.0244707	-0.0269011	-0.0709355	-0.0468266	0.0633351	-0.152328	-0.112705	0.0306025	-0.0243017	-0.222623	-0.0444821	0.0101306	-0.00805259
KLK12;PRSS2	0.0482667	0.0159111	-0.0248786	-0.0842453	0.0199112	0.10813	0.111777	0.0795501	0.0393324	0.0160378	0.208553	-0.100982	0.0529622	0.0554577	0.119256
KLK12;PRSS3	-0.0251106	-0.0367468	-0.0536838	0.0411039	0.0481725	0.0588525	-0.053563	0.0325086	0.00307429	0.0195798	-0.229261	-0.197246	-0.0170274	-0.0521392	0.0353497
KRAS;NRAS	-0.387779	0.356345	-0.32761	-0.526679	-0.302949	0.398606	0.463759	-0.673294	-0.0935313	-0.970271	-0.0560064	0.144493	0.165288	-0.262973	-0.195423
LALBA;LYZL1	-0.237415	0.0517792	-0.193626	-0.193771	-0.311103	-0.269236	-0.146053	0.0283486	-0.141187	-0.193742	-0.172586	-0.015185	0.0994831	0.129078	0.195762
LDHAL6A;UEVLD	-0.0995277	0.0462417	0.029787	0.0159178	0.0293991	-0.0499986	0.130493	-0.0907341	0.0335273	0.147859	0.0803797	0.298146	-0.0960929	-0.0391058	-0.200723
LDHC;UEVLD	-0.271058	-0.0287067	-0.01118	-0.108534	-0.198831	-0.112232	0.104108	-0.098905	-0.0397984	0.121903	-0.0368313	0.257346	-0.155385	-0.0220639	-0.110106
LIN28A;LIN28B	-0.17707	-0.252225	-0.160231	-0.139105	-0.140459	-0.0475167	-0.128781	0.00488537	-0.0586713	-0.137625	-0.0459555	-0.312671	-0.00735938	-0.0155438	-0.0405697
LIN28A;YBX1	0.00250078	-0.407592	0.0165392	-0.144347	0.134797	-0.127921	0.0683257	-0.455323	-0.0758329	-0.141148	-0.948425	-0.24111	-0.103212	-0.000561814	0.0512358
LIPF;LIPN	-0.165332	0.0687628	-0.110655	0.140401	-0.229764	-0.148854	-0.0810062	0.108768	0.00565629	-0.0498869	0.0401953	0.0110249	0.00289804	0.0784088	4.20097e-06
LIPI;PLA1A	-0.273808	0.00425645	-0.156282	-0.144559	-0.131038	-0.119552	0.0192382	-0.0140478	-0.0587916	0.0246207	-0.0923682	0.0232908	-0.00679296	0.0632636	0.0765037
LONP1;LONP2	-0.189316	0.253181	-0.0309712	0.127296	-0.217339	-0.557297	0.29842	0.100161	-0.0637206	0.0799765	0.238471	-0.407993	-0.116126	-0.0111544	-0.106264
LOX;LOXL3	-0.312716	-0.184128	-0.166194	-0.146389	-0.255084	-0.372239	-0.154686	-0.268236	-0.0690918	-0.291394	-0.295588	0.0438474	0.108753	0.0847795	0.17324
LOXL3;LOXL4	0.0982761	-0.273349	-0.0137973	-0.0653895	-0.0940265	0.0745314	-0.0537833	-0.088346	-0.0809051	-0.251914	-0.025431	0.171561	0.179172	-0.01028	0.153954
LYZL1;LYZL4	-0.359206	0.148459	-0.0277681	-0.0468815	-0.27759	-0.336496	0.0464012	0.104598	-0.0403258	-0.139858	0.341786	0.268513	0.100639	0.18878	0.17262
LYZL1;LYZL6	-0.0670323	0.0578951	-0.0139377	0.0570881	0.0878802	0.0268247	0.235952	0.0387872	-0.0710853	-0.268603	0.42938	0.548534	0.0266339	0.0654201	0.249942
LYZL4;LYZL6	-0.277952	-0.196815	-0.129302	-0.128531	-0.00340079	0.0386558	0.0222054	-0.338711	-0.12095	-0.35511	-0.0310067	0.104579	-0.0901543	-0.0011707	0.0782181
MAP2K1;MAP2K2	-0.229336	-1.56023	-0.573305	-0.544779	-0.184415	-0.228344	-0.213504	-3.20068	-0.629306	-1.08644	-2.348	-2.42664	-0.180631	-0.131245	-0.0828464
MAP2K2;MAP2K4	-0.104784	0.0472038	-0.000127781	0.0716676	-0.0146235	-0.0722102	0.0813625	0.20548	0.030629	0.246502	0.083428	0.0278186	-0.0527752	0.155327	0.0271534
MAP3K10;MAP3K9	-0.0652112	-0.169044	-0.0668468	-0.108966	-0.189124	-0.188335	-0.116899	-0.0219126	-0.081357	-0.154458	-0.137596	-0.0718218	0.173705	0.284698	0.403502
MAPK1;MAPK3	-0.286156	-0.42992	-0.399659	-0.406441	-0.504885	-0.416966	-0.215863	-1.28878	-0.149592	-0.838634	-0.746321	-0.593415	-0.0233521	0.0358065	-0.247724
MAPK3;MAPK6	-0.118867	0.00248918	-0.0423475	-0.0602888	-0.205863	-0.201756	0.0906896	-0.198928	-0.19298	-0.10555	-0.00518416	-0.138498	0.593425	0.543887	0.63565
MAPK4;MAPK6	0.139034	0.14547	0.0356695	-0.0607284	0.126752	0.0126503	0.334809	0.102674	-0.0251279	-0.148526	0.0915141	0.116098	0.0701683	0.0849273	0.259611
MAPK8IP1;MAPK8IP2	-0.432508	-0.060723	-0.28085	-0.219954	-0.503609	-0.278011	-0.0286077	0.0793051	-0.059167	-0.105836	-0.228098	-0.0609309	0.250958	0.188054	0.192344
MARK2;MARK3	-0.26598	-0.778875	-0.206873	-0.588331	-0.0963698	-0.15016	0.00116294	-2.05782	-0.193183	-1.23679	-1.46557	-1.30603	-0.9437	-0.464997	-0.406441
MBOAT1;MBOAT2	-0.213581	-0.0420114	-0.0636464	-0.0672809	-0.159863	-0.109466	0.00630034	0.157035	-0.0115977	0.0711462	-0.0160159	0.285197	0.0328783	-0.0585335	-0.094219
MC2R;MC3R	0.0231335	0.00186749	-0.0653381	0.34065	0.0504055	-0.0416579	0.119405	0.172683	0.0845468	0.201328	0.0604195	0.178194	0.0734269	0.192569	0.170361
MCCC1;PCCA	-0.386753	-0.0122082	-0.116287	-0.13871	-0.340826	-0.301216	0.0756317	0.0393744	-0.020758	0.149096	-0.282254	-0.0623925	-0.0521395	0.115893	-0.114069
MMP20;MMP27	-0.208586	-0.0897602	-0.044401	0.101192	-0.296691	-0.0326504	-0.00883089	-0.004507	-0.0164412	0.201298	-0.0285905	-0.22704	-0.086354	0.00883287	0.059972
MPP4;MPP6	-0.248767	-0.0588548	-0.128865	-0.140698	-0.21198	-0.0283225	-0.061645	0.0266177	-0.0599054	-0.136701	0.171236	0.0956342	0.0693433	0.0726648	0.181815
MPP5;MPP7	-0.215625	0.0629384	-0.12154	-0.0132227	0.0178236	-0.177876	0.248864	0.224777	-0.00119486	0.119291	0.394607	0.303935	-0.102429	0.027127	-0.000503653
MPP6;MPP7	-0.269497	-0.0963518	-0.16045	-0.0441015	-0.152197	-0.118499	0.0697523	0.0758807	-0.000132542	-0.245301	0.126427	0.148995	0.149608	0.0392502	0.103427
MTMR7;MTMR8	-0.101262	0.140709	0.087571	0.0646873	0.0941213	-0.0963172	0.0945642	0.226758	0.0712333	0.0502609	0.082553	0.229592	-0.272834	-0.179895	-0.136828
MYC;MYCL	-0.612703	-0.444445	-0.179281	-0.116609	-0.458983	-0.39644	-0.269508	-0.319108	-0.00313295	-0.167176	-0.684758	-0.709919	0.260953	0.350378	0.297545
MYH1;MYH13	-0.80178	-0.401604	-0.356416	-0.0747233	-0.847316	-1.02567	-0.229957	-0.227289	-0.208929	0.303191	-0.233255	-0.432699	-0.086323	0.00348579	0.196609
MYH1;MYH2	-0.692235	-0.233789	-0.381021	-0.100975	-0.779589	-0.923594	-0.236291	-0.260407	-0.294552	-0.00270101	-0.417272	-0.480609	0.0287194	-0.0353466	0.00957069
MYH1;MYH4	-0.537432	-0.239285	-0.263246	-0.044907	-0.616314	-1.11445	-0.0875827	-0.0999412	-0.145543	0.210813	-0.141928	-0.138945	0.110138	0.000980745	0.105335
MYH1;MYH6	-0.686023	-0.224273	-0.181536	-0.0844329	-0.47117	-0.619791	-0.187646	-0.161262	-0.0602834	0.133225	-0.31665	-0.164187	0.163984	0.150328	0.341673
MYH1;MYH7	-0.410068	-0.171927	-0.166534	0.11127	-0.521125	-0.408405	-0.0475501	-0.284643	-0.132798	0.187273	-0.168015	-0.13366	-0.00991735	-0.0567139	-0.0449813
MYH1;MYH8	-0.1509	-0.297574	-0.0376844	0.229106	-0.271704	0.0265886	0.250149	-0.15858	0.0643101	0.269904	-0.135078	-0.332416	-0.0311804	0.0471753	0.108151
MYH13;MYH4	-0.491565	-0.43256	-0.318064	-0.0866061	-0.538584	-0.912942	-0.0878397	-0.0912425	-0.193468	0.270243	-0.166041	-0.0902721	-0.137216	0.00153146	0.108402
MYH13;MYH6	-0.51915	-0.312291	-0.200243	-0.28587	-0.3697	-0.504698	-0.157927	-0.227231	-0.0911144	-0.164618	-0.199551	-0.159223	0.165328	0.194821	0.241495
MYH13;MYH7	-0.224235	-0.195055	-0.176461	-0.226289	-0.437878	-0.31871	-0.127929	-0.276791	-0.21266	-0.116358	-0.241554	-0.0999798	0.127156	0.0391997	0.016583
MYH13;MYH8	0.0037815	-0.368253	-0.0791395	-0.0338435	-0.0269966	0.188491	0.241467	0.0470024	-0.0465818	0.0311927	-0.0765705	-0.329271	0.0606679	0.0574457	0.151836
MYH2;MYH4	-0.497151	-0.303561	-0.29077	0.0023875	-0.631009	-1.00849	-0.119618	-0.00451327	-0.149833	0.216506	-0.0957181	-0.0497374	-0.0737959	-0.0462267	0.115526
MYH2;MYH6	-0.614068	-0.220931	-0.203044	-0.0432923	-0.412568	-0.58273	-0.173256	-0.210625	-0.0604284	0.166636	-0.286507	-0.0847525	0.0727623	0.129524	0.24631
MYH2;MYH7	-0.440411	-0.0201359	-0.134833	0.0551877	-0.438455	-0.397547	-0.0429013	-0.211965	-0.118661	0.265666	-0.0986393	0.0153741	-0.0241407	0.0228716	-0.0128701
MYH2;MYH8	-0.0902763	-0.252538	-0.0570398	0.233818	-0.0586309	0.0654493	0.27144	0.0865176	0.0448105	0.250224	-0.091042	-0.355951	-0.0776126	0.0154377	0.0608759
MYH4;MYH6	-0.645555	-0.382104	-0.228132	-0.0501431	-0.712781	-0.896566	-0.254875	-0.319827	-0.0695404	-0.0317536	-0.427995	-0.0581621	0.0095876	0.0894336	0.22103
MYH4;MYH7	-0.525279	-0.222114	-0.210425	-0.0677834	-0.607296	-0.710875	-0.222501	-0.242995	-0.150873	0.0588686	-0.29705	-0.226287	-0.020799	0.022098	0.13205
MYH4;MYH8	-0.281621	-0.345696	-0.106045	0.0953173	-0.34304	-0.170879	0.242563	-0.107884	-0.115137	0.204756	-0.104132	-0.205342	-0.0860504	-0.0110878	0.156145
MYH6;MYH7	-0.64852	-0.226659	-0.290742	-0.343207	-0.549156	-0.634471	-0.185026	-0.189664	-0.113874	-0.258353	-0.3298	-0.0153981	-0.00255714	0.027246	0.101946
MYH6;MYH8	-0.176993	-0.49102	-0.221687	-0.340065	-0.298489	-0.0699255	0.216783	-0.168643	-0.138707	-0.223809	-0.216292	-0.332599	0.0539868	0.184097	0.306238
MYH7;MYH8	0.0204931	-0.267252	-0.0792756	-0.178816	-0.000949225	0.104301	0.269663	-0.10094	-0.0709842	-0.0480346	-0.168526	-0.257946	-0.187667	0.00877455	-0.0299777
NAA10;NAA11	-0.140605	-0.357675	-0.16043	0.229549	-0.237871	-0.313098	-0.218995	-0.105353	0.116878	0.44872	0.208836	0.467159	0.122142	0.067616	-0.00303276
NAPA;NAPB	-0.382606	-0.59542	-0.466592	-0.0319818	-0.353736	-0.489825	-0.0541113	-0.289962	-0.33578	-0.303593	-0.231338	-0.621085	0.291842	0.14478	0.118849
NEDD8;ZFAND4	-0.15702	-0.225837	-0.240802	-0.513803	-0.622793	-0.315561	-0.0630797	-0.0447893	-0.0760713	-0.120563	0.229435	0.0491925	-0.21599	-0.110024	0.0173137
NEK1;NEK3	-0.352314	-0.122884	-0.153732	-0.210213	-0.374853	-0.463029	-0.0344266	-0.30997	-0.0059644	0.22656	-0.0036618	-0.258886	-0.216884	0.0219336	-0.00122169
NEK3;NEK5	-0.454874	-0.049604	-0.0629996	-0.112861	-0.347597	-0.641297	0.0618308	-0.00164375	0.0527516	0.181056	0.0408285	0.055196	-0.00349677	0.104286	0.22009
NPBWR2;OPRM1	-0.126118	-0.0298915	-0.079442	-0.0746294	-0.342239	-0.177264	0.0252439	-0.145963	-0.0304166	-0.044156	-0.0533148	-0.127104	0.0217234	0.0158786	-0.0738165
NPBWR2;SSTR4	-0.268219	-0.162763	0.0166459	-0.249422	-0.214939	-0.137656	-0.19366	-0.253512	-0.0107088	-0.266006	-0.164615	-0.0906086	0.0870901	0.110009	0.0469567
NPFFR1;NPFFR2	-0.258097	-0.124839	-0.128754	-0.118797	-0.4524	-0.243661	0.0826536	-0.222542	-0.0192975	-0.154344	0.161671	0.343835	0.00811859	0.0671876	0.0850996
NPY2R;PRLHR	-0.458121	0.0033958	0.0496449	-0.0473792	-0.24033	-0.461036	-0.0802825	-0.146094	-0.0534785	0.0296898	-0.0149283	0.180579	0.180938	0.124188	0.13004
NR2E1;NR2F1	-0.470705	-0.105881	-0.0842447	-0.0128688	-0.331489	-0.275342	-0.136061	0.021937	-0.118066	0.0533506	0.228713	0.205647	0.556932	0.521539	0.64901
NR2E1;NR2F2	-0.719888	0.0323453	-0.0914142	-0.0776846	-0.34642	-0.489394	-0.18573	0.130171	-0.0660889	0.104593	0.0897815	0.00599837	0.0395098	0.0327277	-0.0273405
NR2E1;RXRA	-0.126437	0.0103822	-0.109581	-0.17705	-0.324912	-0.289905	0.00715165	0.026045	0.0115538	0.0942088	-0.054049	-0.0559806	0.0262052	-0.024063	0.0166874
NR2E1;RXRB	-0.37629	-0.142988	-0.200772	-0.243969	-0.281518	-0.355945	-0.110028	-0.0748523	-0.136572	-0.337832	0.0824605	-0.0568356	0.0754351	-0.0637012	-0.0126154
NXT1;NXT2	-0.326029	-2.06924	-0.731662	-0.924597	-0.212508	-0.330616	-0.124885	-3.6834	-0.905819	-1.70708	-3.66807	-2.90336	-1.08621	-0.655893	-0.32905
OPRM1;SSTR4	-0.221947	0.00919123	0.0212501	0.0913296	-0.0620998	0.0513754	0.047083	0.114075	0.0596715	-0.0294821	0.0255581	-0.101753	0.0425714	0.121515	0.0131715
OTX1;OTX2	-0.276325	-0.0303244	0.0192082	0.117918	-0.207796	-0.444543	0.0103506	-0.239512	-0.0483868	-0.289995	0.0432248	0.226799	0.0347863	-0.00583055	-0.0180044
P2RY13;P2RY14	-0.189269	-0.123716	0.00893425	-0.0663831	-0.197397	-0.316079	0.118506	0.0719273	0.000676233	0.0685853	0.0902321	0.0158657	0.213542	0.0402179	0.152678
PACSIN1;PACSIN2	-0.123641	-0.172381	-0.16044	-0.156403	-0.181824	-0.122212	-0.125056	-0.320125	-0.00995778	0.0770159	0.0814394	-0.151914	0.0131088	0.0360135	0.0918974
PACSIN2;PACSIN3	-0.429826	-0.321015	-0.188798	0.00267185	-0.419986	-0.286504	-0.165413	-0.433968	-0.211113	-0.123152	-0.342728	-0.745945	-0.00364153	0.205147	0.33673
PAFAH1B1;POC1A	-0.351855	0.0487879	-0.247056	-0.626472	-0.553538	-0.323522	-0.14344	-0.140511	-0.183065	-0.76815	-1.05901	-0.810366	-0.075255	0.0677418	-0.00769458
PARP1;PARP2	-0.160547	-0.378186	-0.216803	-0.410831	-0.090738	-0.10379	-0.116134	-0.393319	-0.284951	-0.445757	-0.168826	-0.354002	0.134084	0.161443	0.243773
PARP1;PARP3	-0.315257	-0.189666	-0.069463	-0.0817032	-0.308025	-0.198807	0.0561216	-0.211217	-0.174658	-0.364499	-0.33744	-0.220281	0.0757956	0.165313	0.210949
PAX1;PAX4	-0.250934	-0.0158608	0.0295571	0.0365789	-0.146949	-0.0630538	-0.0544597	0.0436711	-0.108819	-0.00436656	-0.342589	0.0728575	0.0747272	0.101516	0.0811251
PCGF3;PCGF5	-0.209476	-1.28928	-0.207606	-0.224632	-0.136597	-0.102774	0.208514	-1.8964	-0.255181	-0.127709	-1.75204	-1.12416	-0.259243	0.389789	0.29179
PCSK2;PCSK6	-0.0481998	0.0292002	-0.063051	0.0491345	-0.158481	0.0845991	0.256	-0.00872511	-0.0184572	-0.0873558	0.143529	0.511164	-0.122779	-0.0643348	0.0193761
PDE6G;PDE6H	-0.31298	-0.079338	-0.0923717	0.0505223	-0.303762	-0.15284	0.11191	-0.0541701	-0.110093	-0.24038	0.110801	0.184956	-0.0486555	0.159518	-0.00774627
PFKFB3;PFKFB4	-0.043526	0.571158	0.0455977	0.0720646	-0.038598	-0.187053	0.0186909	0.483743	0.00335835	-0.166249	0.24529	0.192074	0.314391	0.139466	0.01654
PFKL;PFKM	-0.423524	0.0830052	-0.00574568	-0.0987817	-0.201417	-0.438607	-0.0732903	0.208005	-0.00753671	-0.0814716	0.231714	0.0552257	0.0745589	0.0330797	0.156871
PHF21A;PHF21B	0.0599079	0.106207	0.0130056	0.115078	-0.149098	-0.137375	0.0062941	-0.0159183	0.00459629	-0.0299465	0.0936689	0.134634	0.198767	0.107669	0.0975925
PIP5K1A;PIP5K1C	-0.397658	-1.33827	-0.342038	-0.791187	-0.251363	-0.302977	-0.146704	-2.5969	-0.571644	-1.40392	-1.9133	-2.24739	-0.156187	0.111184	0.0997049
PLA2G2A;PLA2G2F	-0.353869	-0.132919	-0.0738339	-0.128038	-0.378211	-0.363006	-0.0740039	-0.0500323	-0.0626116	-0.0346893	-0.0948012	-0.226971	-0.0227318	0.0119055	0.165928
PLA2G2D;PLA2G2E	-0.301139	-0.142353	-0.0408194	-0.112889	-0.250077	-0.379467	-0.11252	-0.261362	-0.0612764	-0.0788305	-0.106744	0.0263898	0.140555	0.222591	0.201206
PLA2G2F;PLA2G5	-0.307479	-0.0557189	0.0177038	0.00248843	-0.252858	-0.0672026	-0.00219956	-0.0191683	-0.0855806	0.078564	-0.115756	0.0126055	-0.00573143	0.0341096	0.0934984
PLK1;PLK2	-0.65776	-0.350184	-0.397412	-0.247393	-0.612882	-0.817955	-0.241543	-0.238678	-0.0504844	-0.304311	0.00034916	-0.425558	0.0263187	0.0915919	0.000274706
PLK2;PLK5	-0.318442	-0.0495914	-0.126183	0.0837297	-0.167396	-0.172293	-0.0659309	-0.0272315	0.0581912	0.0241264	-0.1234	0.118018	0.00822764	0.0494474	0.0115162
PLXNA3;PLXNA4	-0.262389	-0.0220405	-0.15153	0.0205412	-0.00615524	-0.311699	-0.0764582	0.0617271	-0.0273933	0.0113235	0.145858	-0.0101187	0.277566	0.108071	0.233765
PLXNA3;PLXNB1	-0.0169367	-0.0359959	-0.0561145	-0.0632317	-0.141581	-0.181669	0.0435368	0.0777276	-0.0444655	0.0583248	-0.137796	0.0325452	0.142098	0.114814	0.131289
PMPCB;UQCRC1	-1.08802	-1.24152	-0.559241	-0.816926	-0.970451	-0.989845	-0.657923	-1.114	-0.364498	-0.721226	-1.39711	-2.2434	-0.525823	-0.291415	-0.190269
PNLIP;PNLIPRP1	-0.194279	-0.0637933	-0.110966	-0.189473	-0.242687	0.128964	-0.0710526	-0.254568	-0.181826	-0.162585	-0.0810059	-0.118142	0.17743	0.15101	0.0612408
PNLIP;PNLIPRP2	0.0481344	-0.0835074	0.0796002	0.0348074	-0.0639932	-0.0640681	-0.0972937	-0.0586432	0.122719	-0.045539	0.254105	0.119925	0.0849533	0.016911	0.0129001
PNLIPRP1;PNLIPRP2	-0.103601	0.033167	0.114249	0.179849	0.0116313	0.21355	0.0195214	-0.0333952	0.151625	0.0599461	0.356468	0.0845467	0.103336	-0.0639865	-0.0308255
PNMA6E;PNMA6F	-0.328723	0.00607387	0.0346457	0.0509501	-0.286161	0.138971	-0.122941	0.0531079	-0.0442255	0.142854	-0.233351	-0.0216329	0.397232	0.203304	0.402644
PNPLA2;PNPLA5	-0.486243	-0.0686362	0.0661944	-0.134535	-0.392308	-0.165692	-0.259847	-0.0882437	0.0695902	-0.0420972	-0.0976731	0.10877	0.104466	0.113896	0.170501
PNPLA3;PNPLA5	-0.266827	-0.0759326	-0.0740586	-0.0438169	-0.248741	-0.274452	-0.140287	-0.127618	-0.0613611	-0.0172843	-0.234027	-0.0178137	0.157474	0.15571	0.167072
POC1A;POC1B	-0.123817	-1.67723	-0.673439	-0.683482	-0.23081	-0.114823	-0.00715684	-2.81258	-0.696644	-1.1426	-2.41363	-1.78196	-0.83467	-0.631014	-0.358332
PPIH;PPIL2	-1.8981	-0.0491392	-0.132917	-0.292123	-1.61912	-1.52408	-0.720689	-0.507331	-0.267949	-0.763007	-0.592777	-0.417018	-0.178368	-0.37472	-0.406165
PPIL1;PPIL2	-1.82099	0.358368	-0.015486	-0.294378	-1.3302	-1.09538	-1.0237	0.147698	-0.216617	-0.316887	-0.40917	0.109027	-0.0102724	-0.245182	-0.305871
PPP1R14B;PPP1R14C	-0.302612	-0.0649425	-0.0606035	0.0605029	-0.157198	-0.220475	-0.0457501	-0.0670251	-0.154508	0.0734503	0.0215623	-0.194968	0.130614	0.0629194	0.0858253
PPP2CA;PPP2CB	-0.0044108	-0.83784	-0.200003	0.205491	-0.0606123	0.148574	0.0198344	-2.07411	-0.337391	-0.160531	-1.17562	-1.26542	-0.93661	-0.24182	-0.0927469
PPP6R1;PPP6R2	-0.224247	-0.0563483	-0.102915	-0.152205	0.00366262	-0.0150366	0.0911968	-0.0679614	-0.0462431	-0.0460481	0.0186191	0.0290832	0.00922637	0.0058158	0.0142745
PRB1;PRB4	-0.194877	0.157942	-0.0404651	-0.0457545	-0.22846	-0.157975	-0.190091	-0.173312	0.059474	0.189719	0.0917187	0.340594	0.206559	0.164534	0.219385
PRDM7;PRDM9	-0.066631	0.150684	0.101249	0.105682	0.153855	-0.114167	0.0632501	0.110953	0.0890815	0.136144	0.122706	0.318002	-0.0495714	0.0640827	-0.0321668
PRKCE;PRKCI	-0.24888	0.102815	-0.228636	-0.0478511	-0.365686	-0.213237	-0.150727	-0.317325	-0.0572916	-0.20964	-0.212308	-0.0211153	-0.167572	0.0168442	0.112601
PRKG2;PRKX	-0.380169	0.0304136	-0.074918	-0.161383	-0.427881	-0.438798	-0.0694072	-0.098499	-0.106096	0.107662	-0.0573104	0.161419	-0.032106	-0.122068	-0.0426125
PROP1;UNCX	-0.179835	-0.203849	-0.250451	-0.177315	-0.283391	-0.0260815	-0.177327	-0.306081	-0.199924	-0.198368	-0.127116	0.126204	0.328801	0.385672	0.416951
PRSS21;PRSS33	-0.300344	-0.274622	-0.337752	-0.174936	-0.530679	-0.447698	-0.231019	-0.132936	-0.209107	0.0178342	-0.391651	-0.0253027	0.0753968	0.0333531	0.0364826
PRSS22;PRSS33	-0.325778	-0.195426	-0.304398	-0.195966	-0.619618	-0.505724	-0.236814	-0.256098	-0.232473	-0.0358474	-0.36201	-0.305587	0.0744517	0.0630954	0.131539
PRSS33;PRSS42	-0.187738	-0.409181	-0.28542	-0.258342	-0.437674	-0.1862	-0.200322	-0.286214	-0.129886	-0.14868	-0.316612	0.131072	0.0441173	0.0157944	0.171673
PRSS33;TPSG1	-0.382474	-0.395133	-0.227459	-0.339884	-0.601814	-0.307753	-0.222071	-0.536583	-0.197295	-0.127634	-0.448864	-0.319581	0.219118	0.186418	0.23282
PRSS37;PRSS58	-0.180777	-0.0395367	-0.139564	0.00224084	-0.297461	-0.323882	-0.00959576	0.0912151	-0.123961	-0.0850773	0.0274644	-0.11143	0.0591578	0.0101083	0.128937
PRSS38;PRSS41	-0.522543	-0.400624	-0.276418	-0.361638	-0.58234	-0.712998	-0.223082	-0.485051	-0.17367	-0.226527	-0.282975	-0.208856	-0.129736	-0.0288823	0.109509
PRSS38;PRSS45	-0.510084	-0.343211	-0.230812	-0.263887	-0.306077	-0.341776	-0.0520298	-0.113672	-0.141465	-0.104666	-0.0308052	-0.000316418	-0.0185297	-0.0828424	-0.0130934
PRSS38;PRSS48	-0.0778541	-0.172608	0.175689	-0.128212	-0.140847	0.107929	0.0914434	0.0790959	-0.0435367	0.0647366	0.104238	-0.155754	-0.000909916	-0.0261059	0.0611914
PRSS41;PRSS48	0.176671	-0.0929684	0.0944499	0.0448494	-0.0808208	0.290626	0.0136751	-0.0987791	0.0674929	0.00694145	0.0445279	0.301158	-0.129383	-0.042577	0.0353461
PRSS45;PRSS48	-0.0540576	-0.101545	0.221573	0.00749471	-0.047894	0.240434	0.186571	0.0338305	-0.0268165	-0.0389038	0.00339407	0.251612	-0.0108803	-0.0192416	-0.0011965
PTP4A1;PTP4A2	-0.458844	-0.93229	-0.419167	-0.53514	-0.738663	-0.350143	-0.33504	-2.37542	-0.509899	-1.07865	-1.68177	-1.24993	-0.886045	-0.497875	-0.501096
RAB40A;RAB40B	0.0842101	-0.0642278	-0.0167409	-0.0787021	0.217431	0.213314	0.189553	0.21398	0.0845572	0.139722	0.128677	0.214124	0.295011	0.208801	0.117007
RAC1;RHOQ	-0.460034	0.267296	-0.254817	-0.284465	-0.34493	-0.334471	-0.0825191	0.120169	-0.218351	-0.229379	-0.29115	0.210834	-0.155254	-0.0552822	-0.221289
RANBP10;RANBP9	-0.381389	-0.936048	-0.20992	-0.432901	-0.238407	-0.311859	-0.211852	-1.61383	-0.2505	-0.621461	-1.22108	-1.35524	-0.721956	-0.240948	-0.301976
RAX;RAX2	-0.288338	-0.297534	-0.220719	-0.0709054	-0.185549	-0.264073	-0.162431	-0.0068937	-0.202039	-0.0250593	-0.32383	0.00935712	0.25965	0.308552	0.296717
RAX2;VSX2	0.244485	0.103934	-0.052315	-0.138088	-0.0329948	0.37145	0.303807	0.0708221	-0.0616453	-0.27057	-0.0439549	-0.230881	0.039712	0.165622	0.314297
RFX4;RFX6	-0.250913	-0.0327883	-0.0508035	-0.0935912	-0.0814444	-0.262377	0.0436405	0.0659011	-0.0787158	-0.0363369	-0.0468312	0.308416	0.100571	0.0489731	0.0252668
RNASE3;RNASE8	-0.1224	-0.228931	-0.0923172	-0.144945	-0.336387	-0.223507	-0.0473366	-0.147009	-0.0554943	-0.0188384	-0.0478128	-0.0972735	-0.218316	-0.0260133	-0.0245416
RNF111;RNF165	-0.509521	-0.20025	-0.0667964	0.15521	-0.426561	-0.649403	-0.046125	0.120989	0.0122748	0.34808	-0.270139	0.0470684	0.106103	0.0813074	0.112841
RNF128;RNF133	-0.4262	-0.0869582	-0.133144	0.0353037	-0.432038	-0.339022	0.0207753	-0.19061	-0.180109	0.0471545	-0.0303735	-0.037534	-0.165956	-0.00814019	0.0103168
RNF133;RNF150	-0.277156	-0.0121853	-0.0611914	0.108638	-0.235269	-0.070508	-0.0389633	-0.238513	0.103926	-0.0501936	-0.128214	0.265099	-0.122394	-0.0663915	0.045035
RNF20;RNF40	-1.24681	-1.0897	-0.373848	-0.899137	-1.2596	-1.50219	-0.918056	-1.71429	-0.348489	-0.811292	-1.71159	-1.75655	-0.437324	-0.24496	0.00348714
RPL22;RPL22L1	-0.210652	-1.34648	-0.553784	-0.835708	-0.0922469	-0.0449274	-0.0946608	-2.42316	-0.474829	-1.29055	-2.14643	-1.55688	-0.597497	-0.446905	-0.19421
RPS6KA1;RPS6KB1	-0.508943	-0.606431	-0.212159	-0.475687	-0.366437	-0.40212	-0.19279	-0.816267	-0.262683	-0.243773	-0.748193	-0.769285	-0.233736	0.0186113	0.128161
RPS6KA3;RPS6KB1	-0.631999	-0.740213	-0.19323	-0.289152	-0.493669	-0.658102	-0.164369	-1.04741	-0.329553	-0.138443	-1.16338	-0.943593	-0.41015	-0.263917	0.0986357
RPS6KB1;SGK2	-0.345023	-0.125604	-0.11826	-0.158625	-0.201818	-0.248009	-0.00378906	-0.171289	-0.126333	-0.208707	-0.29505	-0.166198	-0.118473	0.0144592	0.147969
SEPHS1;SEPHS2	-0.415967	-0.504025	-0.112563	-0.39381	-0.414801	-0.363543	-0.019803	-1.07335	0.0926258	-0.608706	-1.08629	-0.759629	-0.419133	-0.235678	-0.125145
SGMS1;SGMS2	-0.541235	-0.31627	-0.250892	-0.184778	-0.494793	-0.537753	-0.0447599	-0.328777	-0.302191	-0.14908	-0.308699	-0.298194	-0.0114287	-0.113872	-0.0591746
SMARCA2;SMARCA4	-0.055994	-0.59303	-0.185035	-0.563308	-0.16668	-0.198574	0.0934757	-1.04859	-0.174097	-0.895006	-1.11507	-0.610951	-0.718236	-0.403384	-0.367849
SMC1A;SMC1B	-0.154282	-0.178624	-0.0832296	0.00606183	-0.194628	-0.509904	-0.10829	0.102691	-0.225799	0.0537954	0.287161	0.212835	0.168895	0.152437	-0.0181033
SOX14;SOX3	-0.289152	-0.15379	-0.106457	-0.207716	-0.153664	-0.0296186	-0.0314642	-0.0846342	-0.118591	-0.0823317	0.0810944	0.217865	0.124829	0.198212	0.107021
SOX14;SRY	-0.658683	-0.156713	-0.119856	-0.0351732	-0.449256	-0.277016	-0.235996	0.132153	-0.0557806	0.0149325	0.0168143	0.0632199	-0.0443287	-0.0052767	0.0275018
ST6GAL1;ST6GAL2	-0.147862	0.126956	0.077717	0.0480141	0.039437	0.00888441	0.00584528	0.22258	0.0922211	0.202655	0.421036	0.195676	0.203741	0.0839603	0.0877007
STAG1;STAG2	0.0320722	-1.61743	-0.567656	-0.899475	-0.13939	0.0838509	0.106275	-2.41032	-0.678339	-1.63539	-2.25084	-1.86694	-0.267172	-0.501888	-0.410688
STT3A;STT3B	-0.532579	-1.25293	-0.430516	-0.555073	-0.428772	-0.498168	0.0136618	-2.52504	-0.523173	-1.37008	-1.71737	-1.2644	-0.709215	-0.400003	-0.281696
SULT1C3;SULT2A1	-0.114858	0.00392536	0.0722085	0.0515066	-0.0141455	-0.184746	0.00827744	0.0357148	0.0670406	0.184348	0.355516	0.378061	0.0993178	0.120281	0.0955294
TARS;TARS2	-1.35072	-0.822686	-0.411194	-0.695223	-1.46228	-0.362767	-0.674054	-0.614297	-0.209194	-0.23771	-0.669822	-1.02986	-0.18536	-0.158633	0.0918763
TBC1D15;TBC1D17	-0.227883	-0.0376234	0.0311088	0.173872	-0.28334	-0.185475	0.0454246	-0.0369898	-0.0185695	-0.0706231	-0.134877	0.00170246	-0.330878	-0.250448	-0.0354991
TENM1;TENM2	-0.0340755	-0.203495	-0.0583792	-0.138575	-0.165003	0.035218	0.0808848	-0.0439636	0.0112183	0.229921	0.0515301	0.000703214	0.0254427	-0.0988233	-0.000677746
TENM2;TENM4	0.0265676	-0.0737566	-0.00437139	-0.0772328	-0.185929	0.0441299	0.0691785	-0.219589	0.0185735	0.103494	-0.0504802	-0.0486612	-0.10103	0.133315	0.0215657
TENM3;TENM4	0.0374494	-0.0255929	0.00400779	0.168369	-0.0274838	-0.0637452	0.09233	-0.0507287	0.0121308	0.0256599	0.116588	0.131212	-0.179827	0.123046	0.00883847
TGFB2;TGFB3	0.00572755	0.0664021	-0.200043	-0.159483	-0.130796	-0.329953	-0.097356	0.039801	-0.0848186	-0.0282588	-0.0676656	0.214368	0.235262	0.229605	0.202953
TGM6;TGM7	-0.407626	-0.0820942	-0.151054	-0.191968	-0.419317	-0.577324	0.00933326	-0.284191	-0.0689888	-0.375915	0.0327201	0.245296	0.10729	-0.0669941	0.0580978
TIMM17A;TIMM17B	-0.24649	-1.22745	-0.372294	-0.606344	-0.213137	-0.118298	-0.110498	-2.38002	-0.377897	-0.889667	-1.76849	-1.6868	-0.674984	-0.440365	-0.162807
TINAG;TINAGL1	-0.165876	-0.11536	-0.0232542	0.256061	-0.219724	-0.346041	-0.142408	-0.143507	-0.00806053	0.347919	0.0790874	0.181658	0.018969	0.0293078	-0.0380863
TLK1;TLK2	-0.0997183	-0.804085	-0.30932	-0.848834	-0.168639	-0.310781	-0.125556	-1.49165	-0.180057	-1.40606	-1.14492	-0.957332	-0.586392	-0.13677	-0.452604
TMPRSS11A;TMPRSS11B	-0.335455	-0.11499	-0.0747475	-0.136666	-0.347793	-0.29727	-0.00051083	-0.0229664	-0.0110878	-0.0366787	0.101003	-0.207916	-0.00507558	0.0342424	0.0279347
TMPRSS11A;TMPRSS11F	-0.266507	-0.144	-0.0364354	-0.0778372	-0.21734	-0.158164	0.111956	0.0375237	-0.00245347	0.159713	0.0486285	-0.0732161	-0.0521626	0.0322923	-0.199148
TMPRSS11B;TMPRSS11F	-0.320308	0.0102165	0.0521055	0.0214296	-0.267036	-0.415496	0.126568	0.0652839	0.0971978	0.174427	0.210362	-0.0517195	0.0748403	0.0778583	0.047169
TMPRSS13;TMPRSS3	-0.401541	-0.0764139	-0.220208	-0.0363247	-0.427057	-0.446823	-0.168554	-0.0796578	-0.0162414	0.0256468	-0.09686	-0.0249862	0.0649463	0.0565672	0.080042
TMPRSS3;TMPRSS5	-0.0770939	0.0535497	-0.0648697	-0.00551273	-0.150604	-0.108963	0.0304082	-0.0622759	-0.0390139	0.0486623	-0.0139869	0.14264	0.0237967	-0.088361	-0.0618851
TRA2A;TRA2B	-0.246565	-2.52591	-1.01138	-1.31244	-0.324511	-0.416954	-0.113818	-4.11752	-0.947421	-1.96806	-4.42855	-3.1167	-0.580927	-0.533926	-0.361673
TRIM36;TRIM46	-0.32076	-0.118977	-0.16774	0.0673807	-0.343085	-0.138643	0.0936486	-0.0968802	-0.201492	0.0357521	-0.158584	-0.164881	-0.0432895	0.0317704	0.0514192
TRPM1;TRPM3	-0.101478	-0.0116069	0.0275857	-0.14662	-0.0894397	-0.203578	-0.186874	-0.192459	0.0171968	0.0381862	0.0220956	-0.380153	0.0276114	0.0507666	0.0741923
TRPM1;TRPM6	-0.166725	-0.0113431	0.134518	-0.0598093	0.0850794	0.0621218	0.124709	-0.157032	0.123372	-0.0305707	0.10479	0.0532517	-0.0763992	0.0691634	0.0717047
TRPM1;TRPM7	-0.279991	-0.488399	-0.0985989	-0.102712	-0.45997	-0.882986	0.138566	-0.326544	-0.205306	-0.333365	-1.05999	-0.894894	0.174151	0.171632	0.0388494
TSSK2;TSSK3	-0.157575	-0.273013	-0.112912	-0.15903	0.0237477	-0.0762007	0.148109	-0.263145	-0.107341	-0.0783752	-0.51735	-0.299939	-0.176259	0.0147961	0.0612616
TSSK2;TSSK4	-0.204416	-0.292495	-0.169565	-0.102398	-0.235882	0.0990505	-0.0515966	-0.18942	-0.0969014	0.0630232	-0.461074	-0.4477	-0.0250847	0.110555	0.165714
TSSK2;TSSK6	-0.553704	-0.257659	-0.130666	-0.0510015	-0.11064	-0.186622	0.139772	-0.237386	-0.0863449	-0.205675	-0.570788	-0.345046	-0.030906	0.0592025	0.24265
TTLL1;TTLL9	0.0620544	0.215095	-0.0458401	0.0817892	-0.021256	0.111848	-0.0897903	-0.0151549	0.0705777	0.109232	0.0133781	0.280004	0.32947	0.234315	0.191268
TUBB;TUBB4B	-0.349174	-0.496104	-0.707502	-1.11918	-0.463321	-0.304675	-0.068562	-0.631027	-0.786244	-0.84021	-1.42931	0.3478	-0.211936	-0.572406	-0.182343
TUBB;TUBB8P12	-0.706294	-0.549367	-0.51512	-0.495986	-0.596778	-0.424354	-0.188234	-0.638338	-0.515956	-0.340739	-1.12647	-0.60354	0.0994638	-0.198003	-0.222992
UBA1;UBA6	-0.629427	-0.500387	-0.175124	-0.344134	-0.749758	-0.513949	-0.259441	-0.574553	-0.155651	-0.31216	-0.674332	-0.485391	0.370511	0.197287	0.114779
UBA6;UBA7	-0.368078	0.00884113	0.0179734	0.0272811	-0.303327	-0.380532	0.0710452	0.0545975	0.02874	-0.23103	-0.074701	-0.0118957	0.0313444	-0.0952058	-0.00537062
UBE2A;UBE2B	-0.165018	-1.20291	-0.715061	-0.660864	-0.216989	-0.16406	-0.0687033	-3.10518	-0.879733	-1.27575	-2.64926	-2.25997	-0.998451	-0.8137	-0.360705
UBE2D2;UBE2E3	-0.250821	0.244784	-0.0314225	0.223062	-0.0308322	-0.0269712	0.00871353	0.243035	0.00978207	0.082318	0.118571	0.468566	0.0508991	-0.117666	0.0105474
UBE2D3;UBE2D4	-0.530323	-0.164646	-0.142249	-0.139325	-0.277522	-0.343173	-0.104193	-0.474542	-0.00992132	-0.0466338	-0.424571	-0.307416	-0.121385	0.0704628	-0.0433164
UBE2D4;UBE2E1	-0.283009	-0.181656	-0.114934	-0.147233	-0.223759	-0.585969	-0.102604	-0.239386	-0.0270003	0.12254	-0.427874	-0.221287	-0.0353412	0.0114622	0.194915
UBE2D4;UBE2E2	-0.42518	-0.0637185	-0.143802	0.0144199	-0.471801	-0.209206	-0.108495	-0.349941	-0.136815	-0.0283723	0.0876	-0.100828	-0.127702	0.122574	0.114006
UBE2E1;UBE2E2	-0.297463	-0.22594	-0.0373732	-0.0136069	-0.213608	-0.378438	-0.0977391	-0.350152	0.0502774	0.284254	-0.348928	-0.223709	-0.0923921	0.14016	0.142223
USP13;USP5	0.342417	-0.614919	0.108821	-0.270363	0.401901	0.442285	0.0715101	-0.0197739	-0.00443846	-0.204359	-0.268778	-0.261111	0.179008	-0.130693	-0.0392513
USP26;USP29	0.117815	-0.0672864	-0.0714936	-0.000653665	-0.144405	-0.00610821	0.0987141	0.0885122	0.0881985	0.117511	0.0339989	0.122068	0.0316899	0.224603	0.154503
VARS;VARS2	-1.31252	-0.563339	-0.551975	-0.639597	-1.20197	-0.96494	-0.476837	-0.860536	-0.157889	-0.367466	-0.912213	-1.36223	-0.0142059	0.00749238	0.00966128
VNN1;VNN2	-0.316125	-0.0783907	-0.0438787	-0.0590215	-0.19474	-0.444797	0.0469268	-0.0234449	-0.0255958	0.293988	-0.255518	-0.0844176	-0.29406	-0.0502536	-0.108552
VPS4A;VPS4B	-0.198623	-2.32145	-0.742382	-0.981308	-0.13621	-0.0160228	-0.181148	-3.84328	-0.866142	-1.35839	-3.51869	-2.58944	-0.816412	-0.303091	-0.122401
YWHAB;YWHAE	-0.624996	-0.503265	-0.642018	-0.491268	-0.693497	-0.925579	-0.332561	-0.452902	-0.58017	-0.3108	-0.35947	-0.518064	-0.116238	0.00181884	0.134282
YWHAB;YWHAG	-0.544308	-0.220184	-0.449191	-0.332129	-0.44674	-0.476271	-0.431838	-0.347051	-0.194923	-0.348814	-0.438818	-0.399737	0.0640298	0.0158494	0.121859
YWHAB;YWHAH	-0.561852	-0.203002	-0.352405	-0.42041	-0.555612	-0.585026	-0.118282	-0.261385	-0.298126	-0.104304	-0.211265	-0.250203	0.0767286	-0.0273591	0.0855604
YWHAB;YWHAQ	-0.214303	-0.378807	-0.312219	-0.326954	-0.315425	-0.245041	-0.126742	-0.0605935	-0.391379	-0.0594946	-0.186045	-0.0770258	0.0320676	-0.00158208	0.0628863
YWHAB;YWHAZ	-0.262769	-0.656815	-0.210585	-0.167692	-0.0985297	-0.243357	-0.0576673	-1.00875	-0.0919318	-0.470499	-1.26796	-0.945393	-0.381152	-0.142208	-0.00711015
YWHAE;YWHAG	-0.484388	-0.0603597	-0.43923	0.0242223	-0.384136	-0.534918	-0.306513	-0.443457	-0.364672	-0.0663171	-0.752986	-0.730135	0.0700144	-0.0255981	-0.0743404
YWHAE;YWHAH	-0.428002	-0.0333789	-0.360735	-0.0953649	-0.683534	-0.71449	-0.0563464	-0.240799	-0.341274	-0.0666239	-0.418782	-0.179653	-0.0932698	-0.0330833	0.00884729
YWHAE;YWHAQ	-0.22403	-0.0545339	-0.344562	0.072881	-0.218749	-0.180781	-0.136481	-0.236902	-0.26453	-0.0897722	-0.563342	-0.139117	-0.202768	0.0562309	-0.0967613
YWHAE;YWHAZ	-0.436752	-0.876006	-0.264485	0.0084714	-0.20614	-0.251259	0.0401419	-2.153	-0.339243	-0.328406	-2.10071	-1.37943	-0.700192	-0.457949	-0.134393
YWHAG;YWHAH	-0.615945	-0.226445	-0.362917	-0.157714	-0.630793	-0.615993	-0.11916	-0.325505	-0.176583	-0.267077	-0.358428	-0.586615	-0.0201471	-0.149778	-0.0506166
YWHAG;YWHAQ	-0.208104	-0.10655	-0.296082	-0.166714	-0.227915	-0.353209	-0.249916	-0.00564455	-0.133996	-0.131587	-0.319789	-0.319966	0.0838173	-0.0543293	-0.0619571
YWHAG;YWHAZ	-0.433997	-0.566359	-0.292832	-0.155383	-0.240955	-0.466953	-0.0896076	-0.924336	-0.226291	-0.388682	-0.991442	-0.700099	-0.153681	-0.230629	-0.038252
YWHAH;YWHAQ	-0.158033	0.0736587	-0.162616	-0.0785351	-0.253373	-0.1806	0.133226	0.071362	-0.0642886	-0.0839288	-0.124004	-0.26408	0.0293763	0.144258	0.194187
YWHAH;YWHAZ	-0.294666	-0.2706	0.0109249	0.13772	-0.00548207	-0.167426	0.0487691	-0.514451	0.0325012	-0.0817	-0.521436	-0.482115	-0.258331	-0.196416	0.171631
YWHAQ;YWHAZ	-0.0577566	-0.00892496	-0.010237	0.305123	0.0816755	-0.234566	0.13737	-0.310581	0.174977	-0.111902	-0.363708	-0.29242	-0.143353	-0.00383205	0.0103784
ZBTB22;ZBTB9	-0.193088	-0.2104	-0.152282	-0.149126	-0.0134612	-0.0508522	-0.139598	-0.234385	-0.0720885	0.0376677	0.0301392	0.143764	-0.141975	0.0209437	0.104853
ZNF423;ZNF521	-0.142421	0.0894394	0.0704591	0.116804	-0.113061	0.0167879	-0.0593781	-0.0925347	0.0103583	0.359811	-0.204153	0.188108	-0.23083	-0.118471	-0.158088
CETN1;CETN1_copy	-0.201661	-0.0436161	-0.0700116	0.0212685	-0.206449	-0.311882	0.0857134	0.0669778	0.0604816	0.262821	-0.127568	0.167557	0.515373	0.586239	0.511076
CNBD1;CNBD1_copy	-0.0676211	0.158808	0.0659258	0.0840847	-0.0150949	-0.136076	0.0569235	0.373747	0.187148	0.16211	-0.00433737	0.069263	-0.0514754	-0.0998736	0.0168128
DNM1L;DNM1L_copy	-1.84977	-0.569861	-0.165845	-0.301413	-1.83647	-1.62929	-1.16508	-0.194535	-0.145254	0.0168184	-0.502767	-0.192118	0.0838411	-0.040366	-0.0220682
EEF2;EEF2_copy	-2.72229	-1.13192	-0.632657	-0.895678	-2.30763	-2.67529	-1.53307	-0.374877	-0.491138	-0.746145	-0.948824	-0.95401	-0.437611	-0.583717	-0.2179
EIF4A3;EIF4A3_copy	-0.301638	-0.943981	-0.534467	-0.939804	-0.662157	-0.0166218	-0.242367	-0.994964	-0.388073	-0.595468	-1.33974	-1.57751	-0.454041	-0.250762	-0.00551364
GPX5;GPX5_copy	-0.2075	-0.154852	-0.0596625	0.118524	-0.0775142	-0.501507	0.0812216	-0.03216	0.066586	0.329477	0.115442	-0.374944	-0.0959223	0.114033	-0.0169657
HNRNPK;HNRNPK_copy	-2.1396	-1.17521	-0.674811	-0.974201	-1.72988	-1.77241	-1.16252	-0.59031	-0.39909	-0.765549	-1.10652	-0.888572	-0.777208	-0.554866	-0.369353
NAPA;NAPA_copy	-1.39119	-1.26207	-0.621402	-0.559399	-1.36796	-1.15099	-0.502784	-1.25959	-0.457564	-0.817049	-1.44458	-1.69043	-0.231926	-0.0912682	-0.125073
NPM1;NPM1_copy	-0.505131	0.0742327	0.0379123	-0.0866027	-0.272354	-0.385937	-0.0390534	0.391515	0.0553886	0.296144	0.468378	0.280009	-0.102996	0.189687	0.0646088
PLK1;PLK1_copy	-2.60481	-1.11902	-0.76452	-0.92484	-2.27388	-2.42239	-1.32154	-0.414107	-0.373664	-0.551606	-1.77107	-1.92655	-0.323571	-0.165383	0.0193171
RAC1;RAC1_copy	-1.77671	-0.693048	-0.193104	-0.328587	-1.4981	-1.36369	-0.833418	-0.541534	-0.228526	-0.180571	-0.996185	-0.49276	-0.0227741	-0.00622081	0.13203
RNASE8;RNASE8_copy	-0.266394	-0.0921115	-0.14801	0.011772	-0.124399	0.0125425	-0.0281513	-0.0710047	-0.137731	-0.0677801	-0.220685	-0.171373	0.150959	0.104533	0.100061
RNF40;RNF40_copy	-0.828977	-1.13995	-0.531133	-0.761071	-0.513131	-0.702018	-0.676716	-1.62236	-0.492203	-0.940041	-1.4098	-1.44234	-0.427736	-0.232368	-0.135286
SNRNP200;SNRNP200_copy	-2.24935	-1.38769	-0.404161	-0.989463	-2.18487	-1.82492	-1.57841	-0.881017	-0.435898	-0.720257	-1.44899	-1.19969	-0.38297	-0.379631	-0.0655165
UQCRC1;UQCRC1_copy	-1.50868	-1.08767	-0.193612	-0.63221	-1.37846	-0.637321	-0.696442	-0.262117	-0.148431	-0.657128	-0.58848	-1.95659	-0.0112933	0.117266	0.0463723
chr2;chr2	0.0550463	0.11783	0.00856749	0.0226347	0.135356	0.0401104	0.101247	0.12379	0.0579034	-0.00497184	0.139905	0.134813	-0.231647	-0.101562	-0.12457
DNM1L;nonTarget	#NUM!	#NUM!	#NUM!	#NUM!	#NUM!	#NUM!	#NUM!	#NUM!	#NUM!	#NUM!	#NUM!	#NUM!	#NUM!	#NUM!	#NUM!
EEF2;nonTarget	#NUM!	#NUM!	#NUM!	#NUM!	#NUM!	#NUM!	#NUM!	#NUM!	#NUM!	#NUM!	#NUM!	#NUM!	#NUM!	#NUM!	#NUM!
EIF4A3;nonTarget	#NUM!	#NUM!	#NUM!	#NUM!	#NUM!	#NUM!	#NUM!	#NUM!	#NUM!	#NUM!	#NUM!	#NUM!	#NUM!	#NUM!	#NUM!
GPX5;nonTarget	#NUM!	#NUM!	#NUM!	#NUM!	#NUM!	#NUM!	#NUM!	#NUM!	#NUM!	#NUM!	#NUM!	#NUM!	#NUM!	#NUM!	#NUM!
HNRNPK;nonTarget	#NUM!	#NUM!	#NUM!	#NUM!	#NUM!	#NUM!	#NUM!	#NUM!	#NUM!	#NUM!	#NUM!	#NUM!	#NUM!	#NUM!	#NUM!
NAPA;nonTarget	#NUM!	#NUM!	#NUM!	#NUM!	#NUM!	#NUM!	#NUM!	#NUM!	#NUM!	#NUM!	#NUM!	#NUM!	#NUM!	#NUM!	#NUM!
nonTarget;PLK1	#NUM!	#NUM!	#NUM!	#NUM!	#NUM!	#NUM!	#NUM!	#NUM!	#NUM!	#NUM!	#NUM!	#NUM!	#NUM!	#NUM!	#NUM!
nonTarget;RAC1	#NUM!	#NUM!	#NUM!	#NUM!	#NUM!	#NUM!	#NUM!	#NUM!	#NUM!	#NUM!	#NUM!	#NUM!	#NUM!	#NUM!	#NUM!
nonTarget;RNASE8	#NUM!	#NUM!	#NUM!	#NUM!	#NUM!	#NUM!	#NUM!	#NUM!	#NUM!	#NUM!	#NUM!	#NUM!	#NUM!	#NUM!	#NUM!
nonTarget;RNF40	#NUM!	#NUM!	#NUM!	#NUM!	#NUM!	#NUM!	#NUM!	#NUM!	#NUM!	#NUM!	#NUM!	#NUM!	#NUM!	#NUM!	#NUM!
nonTarget;SNRNP200	#NUM!	#NUM!	#NUM!	#NUM!	#NUM!	#NUM!	#NUM!	#NUM!	#NUM!	#NUM!	#NUM!	#NUM!	#NUM!	#NUM!	#NUM!
nonTarget;UQCRC1	#NUM!	#NUM!	#NUM!	#NUM!	#NUM!	#NUM!	#NUM!	#NUM!	#NUM!	#NUM!	#NUM!	#NUM!	#NUM!	#NUM!	#NUM!
CETN1;nonTarget	#NUM!	#NUM!	#NUM!	#NUM!	#NUM!	#NUM!	#NUM!	#NUM!	#NUM!	#NUM!	#NUM!	#NUM!	#NUM!	#NUM!	#NUM!
CNBD1;nonTarget	#NUM!	#NUM!	#NUM!	#NUM!	#NUM!	#NUM!	#NUM!	#NUM!	#NUM!	#NUM!	#NUM!	#NUM!	#NUM!	#NUM!	#NUM!
nonTarget;NPM1	#NUM!	#NUM!	#NUM!	#NUM!	#NUM!	#NUM!	#NUM!	#NUM!	#NUM!	#NUM!	#NUM!	#NUM!	#NUM!	#NUM!	#NUM!
