# Supplementary material for: Comparative optimization of combinatorial CRISPR screens
Source: Nat Commun. 2022 May 5;13:2469. doi: 10.1038/s41467-022-30196-9 (PMC9072436; doi:10.1038/s41467-022-30196-9)
Supplement: Supplementary file 15 — Source Data [file 41467_2022_30196_MOESM15_ESM.xlsx]

## Sheet: Fig 2a-c
P	N	TP	FN	cutoff	FP	TN	TPR	TNR	FPR	PPV	sample	Label	colorgrp	title	panel
0	876	0	312	-6	0	564	0	1	0	#NUM!	VCR1-SCR27 (0.758)	VCR1-SCR27 (0.758)	VCR1-SCR27 (0.758)	Single gene- IPC298	Panel a
1	875	1	311	-5.995	0	564	0.00320513	1	0	1	VCR1-SCR27 (0.758)	VCR1-SCR27 (0.758)	VCR1-SCR27 (0.758)	Single gene- IPC298	Panel a
1	875	1	311	-5.99	0	564	0.00320513	1	0	1	VCR1-SCR27 (0.758)	VCR1-SCR27 (0.758)	VCR1-SCR27 (0.758)	Single gene- IPC298	Panel a
1	875	1	311	-5.985	0	564	0.00320513	1	0	1	VCR1-SCR27 (0.758)	VCR1-SCR27 (0.758)	VCR1-SCR27 (0.758)	Single gene- IPC298	Panel a
1	875	1	311	-5.98	0	564	0.00320513	1	0	1	VCR1-SCR27 (0.758)	VCR1-SCR27 (0.758)	VCR1-SCR27 (0.758)	Single gene- IPC298	Panel a
1	875	1	311	-5.975	0	564	0.00320513	1	0	1	VCR1-SCR27 (0.758)	VCR1-SCR27 (0.758)	VCR1-SCR27 (0.758)	Single gene- IPC298	Panel a
1	875	1	311	-5.97	0	564	0.00320513	1	0	1	VCR1-SCR27 (0.758)	VCR1-SCR27 (0.758)	VCR1-SCR27 (0.758)	Single gene- IPC298	Panel a
1	875	1	311	-5.965	0	564	0.00320513	1	0	1	VCR1-SCR27 (0.758)	VCR1-SCR27 (0.758)	VCR1-SCR27 (0.758)	Single gene- IPC298	Panel a
1	875	1	311	-5.96	0	564	0.00320513	1	0	1	VCR1-SCR27 (0.758)	VCR1-SCR27 (0.758)	VCR1-SCR27 (0.758)	Single gene- IPC298	Panel a
1	875	1	311	-5.955	0	564	0.00320513	1	0	1	VCR1-SCR27 (0.758)	VCR1-SCR27 (0.758)	VCR1-SCR27 (0.758)	Single gene- IPC298	Panel a
1	875	1	311	-5.95	0	564	0.00320513	1	0	1	VCR1-SCR27 (0.758)	VCR1-SCR27 (0.758)	VCR1-SCR27 (0.758)	Single gene- IPC298	Panel a
1	875	1	311	-5.945	0	564	0.00320513	1	0	1	VCR1-SCR27 (0.758)	VCR1-SCR27 (0.758)	VCR1-SCR27 (0.758)	Single gene- IPC298	Panel a
1	875	1	311	-5.94	0	564	0.00320513	1	0	1	VCR1-SCR27 (0.758)	VCR1-SCR27 (0.758)	VCR1-SCR27 (0.758)	Single gene- IPC298	Panel a
1	875	1	311	-5.935	0	564	0.00320513	1	0	1	VCR1-SCR27 (0.758)	VCR1-SCR27 (0.758)	VCR1-SCR27 (0.758)	Single gene- IPC298	Panel a
1	875	1	311	-5.93	0	564	0.00320513	1	0	1	VCR1-SCR27 (0.758)	VCR1-SCR27 (0.758)	VCR1-SCR27 (0.758)	Single gene- IPC298	Panel a
1	875	1	311	-5.925	0	564	0.00320513	1	0	1	VCR1-SCR27 (0.758)	VCR1-SCR27 (0.758)	VCR1-SCR27 (0.758)	Single gene- IPC298	Panel a
1	875	1	311	-5.92	0	564	0.00320513	1	0	1	VCR1-SCR27 (0.758)	VCR1-SCR27 (0.758)	VCR1-SCR27 (0.758)	Single gene- IPC298	Panel a
1	875	1	311	-5.915	0	564	0.00320513	1	0	1	VCR1-SCR27 (0.758)	VCR1-SCR27 (0.758)	VCR1-SCR27 (0.758)	Single gene- IPC298	Panel a
1	875	1	311	-5.91	0	564	0.00320513	1	0	1	VCR1-SCR27 (0.758)	VCR1-SCR27 (0.758)	VCR1-SCR27 (0.758)	Single gene- IPC298	Panel a
1	875	1	311	-5.905	0	564	0.00320513	1	0	1	VCR1-SCR27 (0.758)	VCR1-SCR27 (0.758)	VCR1-SCR27 (0.758)	Single gene- IPC298	Panel a
1	875	1	311	-5.9	0	564	0.00320513	1	0	1	VCR1-SCR27 (0.758)	VCR1-SCR27 (0.758)	VCR1-SCR27 (0.758)	Single gene- IPC298	Panel a
1	875	1	311	-5.895	0	564	0.00320513	1	0	1	VCR1-SCR27 (0.758)	VCR1-SCR27 (0.758)	VCR1-SCR27 (0.758)	Single gene- IPC298	Panel a
1	875	1	311	-5.89	0	564	0.00320513	1	0	1	VCR1-SCR27 (0.758)	VCR1-SCR27 (0.758)	VCR1-SCR27 (0.758)	Single gene- IPC298	Panel a
1	875	1	311	-5.885	0	564	0.00320513	1	0	1	VCR1-SCR27 (0.758)	VCR1-SCR27 (0.758)	VCR1-SCR27 (0.758)	Single gene- IPC298	Panel a
1	875	1	311	-5.88	0	564	0.00320513	1	0	1	VCR1-SCR27 (0.758)	VCR1-SCR27 (0.758)	VCR1-SCR27 (0.758)	Single gene- IPC298	Panel a
1	875	1	311	-5.875	0	564	0.00320513	1	0	1	VCR1-SCR27 (0.758)	VCR1-SCR27 (0.758)	VCR1-SCR27 (0.758)	Single gene- IPC298	Panel a
1	875	1	311	-5.87	0	564	0.00320513	1	0	1	VCR1-SCR27 (0.758)	VCR1-SCR27 (0.758)	VCR1-SCR27 (0.758)	Single gene- IPC298	Panel a
1	875	1	311	-5.865	0	564	0.00320513	1	0	1	VCR1-SCR27 (0.758)	VCR1-SCR27 (0.758)	VCR1-SCR27 (0.758)	Single gene- IPC298	Panel a
1	875	1	311	-5.86	0	564	0.00320513	1	0	1	VCR1-SCR27 (0.758)	VCR1-SCR27 (0.758)	VCR1-SCR27 (0.758)	Single gene- IPC298	Panel a
1	875	1	311	-5.855	0	564	0.00320513	1	0	1	VCR1-SCR27 (0.758)	VCR1-SCR27 (0.758)	VCR1-SCR27 (0.758)	Single gene- IPC298	Panel a
1	875	1	311	-5.85	0	564	0.00320513	1	0	1	VCR1-SCR27 (0.758)	VCR1-SCR27 (0.758)	VCR1-SCR27 (0.758)	Single gene- IPC298	Panel a
1	875	1	311	-5.845	0	564	0.00320513	1	0	1	VCR1-SCR27 (0.758)	VCR1-SCR27 (0.758)	VCR1-SCR27 (0.758)	Single gene- IPC298	Panel a
1	875	1	311	-5.84	0	564	0.00320513	1	0	1	VCR1-SCR27 (0.758)	VCR1-SCR27 (0.758)	VCR1-SCR27 (0.758)	Single gene- IPC298	Panel a
1	875	1	311	-5.835	0	564	0.00320513	1	0	1	VCR1-SCR27 (0.758)	VCR1-SCR27 (0.758)	VCR1-SCR27 (0.758)	Single gene- IPC298	Panel a
1	875	1	311	-5.83	0	564	0.00320513	1	0	1	VCR1-SCR27 (0.758)	VCR1-SCR27 (0.758)	VCR1-SCR27 (0.758)	Single gene- IPC298	Panel a
1	875	1	311	-5.825	0	564	0.00320513	1	0	1	VCR1-SCR27 (0.758)	VCR1-SCR27 (0.758)	VCR1-SCR27 (0.758)	Single gene- IPC298	Panel a
1	875	1	311	-5.82	0	564	0.00320513	1	0	1	VCR1-SCR27 (0.758)	VCR1-SCR27 (0.758)	VCR1-SCR27 (0.758)	Single gene- IPC298	Panel a
1	875	1	311	-5.815	0	564	0.00320513	1	0	1	VCR1-SCR27 (0.758)	VCR1-SCR27 (0.758)	VCR1-SCR27 (0.758)	Single gene- IPC298	Panel a
1	875	1	311	-5.81	0	564	0.00320513	1	0	1	VCR1-SCR27 (0.758)	VCR1-SCR27 (0.758)	VCR1-SCR27 (0.758)	Single gene- IPC298	Panel a
1	875	1	311	-5.805	0	564	0.00320513	1	0	1	VCR1-SCR27 (0.758)	VCR1-SCR27 (0.758)	VCR1-SCR27 (0.758)	Single gene- IPC298	Panel a
1	875	1	311	-5.8	0	564	0.00320513	1	0	1	VCR1-SCR27 (0.758)	VCR1-SCR27 (0.758)	VCR1-SCR27 (0.758)	Single gene- IPC298	Panel a
1	875	1	311	-5.795	0	564	0.00320513	1	0	1	VCR1-SCR27 (0.758)	VCR1-SCR27 (0.758)	VCR1-SCR27 (0.758)	Single gene- IPC298	Panel a
1	875	1	311	-5.79	0	564	0.00320513	1	0	1	VCR1-SCR27 (0.758)	VCR1-SCR27 (0.758)	VCR1-SCR27 (0.758)	Single gene- IPC298	Panel a
1	875	1	311	-5.785	0	564	0.00320513	1	0	1	VCR1-SCR27 (0.758)	VCR1-SCR27 (0.758)	VCR1-SCR27 (0.758)	Single gene- IPC298	Panel a
1	875	1	311	-5.78	0	564	0.00320513	1	0	1	VCR1-SCR27 (0.758)	VCR1-SCR27 (0.758)	VCR1-SCR27 (0.758)	Single gene- IPC298	Panel a
1	875	1	311	-5.775	0	564	0.00320513	1	0	1	VCR1-SCR27 (0.758)	VCR1-SCR27 (0.758)	VCR1-SCR27 (0.758)	Single gene- IPC298	Panel a
1	875	1	311	-5.77	0	564	0.00320513	1	0	1	VCR1-SCR27 (0.758)	VCR1-SCR27 (0.758)	VCR1-SCR27 (0.758)	Single gene- IPC298	Panel a
1	875	1	311	-5.765	0	564	0.00320513	1	0	1	VCR1-SCR27 (0.758)	VCR1-SCR27 (0.758)	VCR1-SCR27 (0.758)	Single gene- IPC298	Panel a
1	875	1	311	-5.76	0	564	0.00320513	1	0	1	VCR1-SCR27 (0.758)	VCR1-SCR27 (0.758)	VCR1-SCR27 (0.758)	Single gene- IPC298	Panel a
1	875	1	311	-5.755	0	564	0.00320513	1	0	1	VCR1-SCR27 (0.758)	VCR1-SCR27 (0.758)	VCR1-SCR27 (0.758)	Single gene- IPC298	Panel a
1	875	1	311	-5.75	0	564	0.00320513	1	0	1	VCR1-SCR27 (0.758)	VCR1-SCR27 (0.758)	VCR1-SCR27 (0.758)	Single gene- IPC298	Panel a
1	875	1	311	-5.745	0	564	0.00320513	1	0	1	VCR1-SCR27 (0.758)	VCR1-SCR27 (0.758)	VCR1-SCR27 (0.758)	Single gene- IPC298	Panel a
1	875	1	311	-5.74	0	564	0.00320513	1	0	1	VCR1-SCR27 (0.758)	VCR1-SCR27 (0.758)	VCR1-SCR27 (0.758)	Single gene- IPC298	Panel a
1	875	1	311	-5.735	0	564	0.00320513	1	0	1	VCR1-SCR27 (0.758)	VCR1-SCR27 (0.758)	VCR1-SCR27 (0.758)	Single gene- IPC298	Panel a
1	875	1	311	-5.73	0	564	0.00320513	1	0	1	VCR1-SCR27 (0.758)	VCR1-SCR27 (0.758)	VCR1-SCR27 (0.758)	Single gene- IPC298	Panel a
1	875	1	311	-5.725	0	564	0.00320513	1	0	1	VCR1-SCR27 (0.758)	VCR1-SCR27 (0.758)	VCR1-SCR27 (0.758)	Single gene- IPC298	Panel a
1	875	1	311	-5.72	0	564	0.00320513	1	0	1	VCR1-SCR27 (0.758)	VCR1-SCR27 (0.758)	VCR1-SCR27 (0.758)	Single gene- IPC298	Panel a
1	875	1	311	-5.715	0	564	0.00320513	1	0	1	VCR1-SCR27 (0.758)	VCR1-SCR27 (0.758)	VCR1-SCR27 (0.758)	Single gene- IPC298	Panel a
1	875	1	311	-5.71	0	564	0.00320513	1	0	1	VCR1-SCR27 (0.758)	VCR1-SCR27 (0.758)	VCR1-SCR27 (0.758)	Single gene- IPC298	Panel a
1	875	1	311	-5.705	0	564	0.00320513	1	0	1	VCR1-SCR27 (0.758)	VCR1-SCR27 (0.758)	VCR1-SCR27 (0.758)	Single gene- IPC298	Panel a
1	875	1	311	-5.7	0	564	0.00320513	1	0	1	VCR1-SCR27 (0.758)	VCR1-SCR27 (0.758)	VCR1-SCR27 (0.758)	Single gene- IPC298	Panel a
1	875	1	311	-5.695	0	564	0.00320513	1	0	1	VCR1-SCR27 (0.758)	VCR1-SCR27 (0.758)	VCR1-SCR27 (0.758)	Single gene- IPC298	Panel a
1	875	1	311	-5.69	0	564	0.00320513	1	0	1	VCR1-SCR27 (0.758)	VCR1-SCR27 (0.758)	VCR1-SCR27 (0.758)	Single gene- IPC298	Panel a
1	875	1	311	-5.685	0	564	0.00320513	1	0	1	VCR1-SCR27 (0.758)	VCR1-SCR27 (0.758)	VCR1-SCR27 (0.758)	Single gene- IPC298	Panel a
1	875	1	311	-5.68	0	564	0.00320513	1	0	1	VCR1-SCR27 (0.758)	VCR1-SCR27 (0.758)	VCR1-SCR27 (0.758)	Single gene- IPC298	Panel a
1	875	1	311	-5.675	0	564	0.00320513	1	0	1	VCR1-SCR27 (0.758)	VCR1-SCR27 (0.758)	VCR1-SCR27 (0.758)	Single gene- IPC298	Panel a
1	875	1	311	-5.67	0	564	0.00320513	1	0	1	VCR1-SCR27 (0.758)	VCR1-SCR27 (0.758)	VCR1-SCR27 (0.758)	Single gene- IPC298	Panel a
1	875	1	311	-5.665	0	564	0.00320513	1	0	1	VCR1-SCR27 (0.758)	VCR1-SCR27 (0.758)	VCR1-SCR27 (0.758)	Single gene- IPC298	Panel a
2	874	2	310	-5.66	0	564	0.00641026	1	0	1	VCR1-SCR27 (0.758)	VCR1-SCR27 (0.758)	VCR1-SCR27 (0.758)	Single gene- IPC298	Panel a
2	874	2	310	-5.655	0	564	0.00641026	1	0	1	VCR1-SCR27 (0.758)	VCR1-SCR27 (0.758)	VCR1-SCR27 (0.758)	Single gene- IPC298	Panel a
2	874	2	310	-5.65	0	564	0.00641026	1	0	1	VCR1-SCR27 (0.758)	VCR1-SCR27 (0.758)	VCR1-SCR27 (0.758)	Single gene- IPC298	Panel a
2	874	2	310	-5.645	0	564	0.00641026	1	0	1	VCR1-SCR27 (0.758)	VCR1-SCR27 (0.758)	VCR1-SCR27 (0.758)	Single gene- IPC298	Panel a
2	874	2	310	-5.64	0	564	0.00641026	1	0	1	VCR1-SCR27 (0.758)	VCR1-SCR27 (0.758)	VCR1-SCR27 (0.758)	Single gene- IPC298	Panel a
2	874	2	310	-5.635	0	564	0.00641026	1	0	1	VCR1-SCR27 (0.758)	VCR1-SCR27 (0.758)	VCR1-SCR27 (0.758)	Single gene- IPC298	Panel a
2	874	2	310	-5.63	0	564	0.00641026	1	0	1	VCR1-SCR27 (0.758)	VCR1-SCR27 (0.758)	VCR1-SCR27 (0.758)	Single gene- IPC298	Panel a
2	874	2	310	-5.625	0	564	0.00641026	1	0	1	VCR1-SCR27 (0.758)	VCR1-SCR27 (0.758)	VCR1-SCR27 (0.758)	Single gene- IPC298	Panel a
2	874	2	310	-5.62	0	564	0.00641026	1	0	1	VCR1-SCR27 (0.758)	VCR1-SCR27 (0.758)	VCR1-SCR27 (0.758)	Single gene- IPC298	Panel a
2	874	2	310	-5.615	0	564	0.00641026	1	0	1	VCR1-SCR27 (0.758)	VCR1-SCR27 (0.758)	VCR1-SCR27 (0.758)	Single gene- IPC298	Panel a
2	874	2	310	-5.61	0	564	0.00641026	1	0	1	VCR1-SCR27 (0.758)	VCR1-SCR27 (0.758)	VCR1-SCR27 (0.758)	Single gene- IPC298	Panel a
2	874	2	310	-5.605	0	564	0.00641026	1	0	1	VCR1-SCR27 (0.758)	VCR1-SCR27 (0.758)	VCR1-SCR27 (0.758)	Single gene- IPC298	Panel a
2	874	2	310	-5.6	0	564	0.00641026	1	0	1	VCR1-SCR27 (0.758)	VCR1-SCR27 (0.758)	VCR1-SCR27 (0.758)	Single gene- IPC298	Panel a
2	874	2	310	-5.595	0	564	0.00641026	1	0	1	VCR1-SCR27 (0.758)	VCR1-SCR27 (0.758)	VCR1-SCR27 (0.758)	Single gene- IPC298	Panel a
2	874	2	310	-5.59	0	564	0.00641026	1	0	1	VCR1-SCR27 (0.758)	VCR1-SCR27 (0.758)	VCR1-SCR27 (0.758)	Single gene- IPC298	Panel a
2	874	2	310	-5.585	0	564	0.00641026	1	0	1	VCR1-SCR27 (0.758)	VCR1-SCR27 (0.758)	VCR1-SCR27 (0.758)	Single gene- IPC298	Panel a
3	873	3	309	-5.58	0	564	0.00961538	1	0	1	VCR1-SCR27 (0.758)	VCR1-SCR27 (0.758)	VCR1-SCR27 (0.758)	Single gene- IPC298	Panel a
3	873	3	309	-5.575	0	564	0.00961538	1	0	1	VCR1-SCR27 (0.758)	VCR1-SCR27 (0.758)	VCR1-SCR27 (0.758)	Single gene- IPC298	Panel a
3	873	3	309	-5.57	0	564	0.00961538	1	0	1	VCR1-SCR27 (0.758)	VCR1-SCR27 (0.758)	VCR1-SCR27 (0.758)	Single gene- IPC298	Panel a
3	873	3	309	-5.565	0	564	0.00961538	1	0	1	VCR1-SCR27 (0.758)	VCR1-SCR27 (0.758)	VCR1-SCR27 (0.758)	Single gene- IPC298	Panel a
3	873	3	309	-5.56	0	564	0.00961538	1	0	1	VCR1-SCR27 (0.758)	VCR1-SCR27 (0.758)	VCR1-SCR27 (0.758)	Single gene- IPC298	Panel a
3	873	3	309	-5.555	0	564	0.00961538	1	0	1	VCR1-SCR27 (0.758)	VCR1-SCR27 (0.758)	VCR1-SCR27 (0.758)	Single gene- IPC298	Panel a
3	873	3	309	-5.55	0	564	0.00961538	1	0	1	VCR1-SCR27 (0.758)	VCR1-SCR27 (0.758)	VCR1-SCR27 (0.758)	Single gene- IPC298	Panel a
3	873	3	309	-5.545	0	564	0.00961538	1	0	1	VCR1-SCR27 (0.758)	VCR1-SCR27 (0.758)	VCR1-SCR27 (0.758)	Single gene- IPC298	Panel a
3	873	3	309	-5.54	0	564	0.00961538	1	0	1	VCR1-SCR27 (0.758)	VCR1-SCR27 (0.758)	VCR1-SCR27 (0.758)	Single gene- IPC298	Panel a
3	873	3	309	-5.535	0	564	0.00961538	1	0	1	VCR1-SCR27 (0.758)	VCR1-SCR27 (0.758)	VCR1-SCR27 (0.758)	Single gene- IPC298	Panel a
3	873	3	309	-5.53	0	564	0.00961538	1	0	1	VCR1-SCR27 (0.758)	VCR1-SCR27 (0.758)	VCR1-SCR27 (0.758)	Single gene- IPC298	Panel a
3	873	3	309	-5.525	0	564	0.00961538	1	0	1	VCR1-SCR27 (0.758)	VCR1-SCR27 (0.758)	VCR1-SCR27 (0.758)	Single gene- IPC298	Panel a
3	873	3	309	-5.52	0	564	0.00961538	1	0	1	VCR1-SCR27 (0.758)	VCR1-SCR27 (0.758)	VCR1-SCR27 (0.758)	Single gene- IPC298	Panel a
3	873	3	309	-5.515	0	564	0.00961538	1	0	1	VCR1-SCR27 (0.758)	VCR1-SCR27 (0.758)	VCR1-SCR27 (0.758)	Single gene- IPC298	Panel a
3	873	3	309	-5.51	0	564	0.00961538	1	0	1	VCR1-SCR27 (0.758)	VCR1-SCR27 (0.758)	VCR1-SCR27 (0.758)	Single gene- IPC298	Panel a
3	873	3	309	-5.505	0	564	0.00961538	1	0	1	VCR1-SCR27 (0.758)	VCR1-SCR27 (0.758)	VCR1-SCR27 (0.758)	Single gene- IPC298	Panel a
3	873	3	309	-5.5	0	564	0.00961538	1	0	1	VCR1-SCR27 (0.758)	VCR1-SCR27 (0.758)	VCR1-SCR27 (0.758)	Single gene- IPC298	Panel a
3	873	3	309	-5.495	0	564	0.00961538	1	0	1	VCR1-SCR27 (0.758)	VCR1-SCR27 (0.758)	VCR1-SCR27 (0.758)	Single gene- IPC298	Panel a
3	873	3	309	-5.49	0	564	0.00961538	1	0	1	VCR1-SCR27 (0.758)	VCR1-SCR27 (0.758)	VCR1-SCR27 (0.758)	Single gene- IPC298	Panel a
3	873	3	309	-5.485	0	564	0.00961538	1	0	1	VCR1-SCR27 (0.758)	VCR1-SCR27 (0.758)	VCR1-SCR27 (0.758)	Single gene- IPC298	Panel a
3	873	3	309	-5.48	0	564	0.00961538	1	0	1	VCR1-SCR27 (0.758)	VCR1-SCR27 (0.758)	VCR1-SCR27 (0.758)	Single gene- IPC298	Panel a
3	873	3	309	-5.475	0	564	0.00961538	1	0	1	VCR1-SCR27 (0.758)	VCR1-SCR27 (0.758)	VCR1-SCR27 (0.758)	Single gene- IPC298	Panel a
3	873	3	309	-5.47	0	564	0.00961538	1	0	1	VCR1-SCR27 (0.758)	VCR1-SCR27 (0.758)	VCR1-SCR27 (0.758)	Single gene- IPC298	Panel a
3	873	3	309	-5.465	0	564	0.00961538	1	0	1	VCR1-SCR27 (0.758)	VCR1-SCR27 (0.758)	VCR1-SCR27 (0.758)	Single gene- IPC298	Panel a
3	873	3	309	-5.46	0	564	0.00961538	1	0	1	VCR1-SCR27 (0.758)	VCR1-SCR27 (0.758)	VCR1-SCR27 (0.758)	Single gene- IPC298	Panel a
3	873	3	309	-5.455	0	564	0.00961538	1	0	1	VCR1-SCR27 (0.758)	VCR1-SCR27 (0.758)	VCR1-SCR27 (0.758)	Single gene- IPC298	Panel a
3	873	3	309	-5.45	0	564	0.00961538	1	0	1	VCR1-SCR27 (0.758)	VCR1-SCR27 (0.758)	VCR1-SCR27 (0.758)	Single gene- IPC298	Panel a
3	873	3	309	-5.445	0	564	0.00961538	1	0	1	VCR1-SCR27 (0.758)	VCR1-SCR27 (0.758)	VCR1-SCR27 (0.758)	Single gene- IPC298	Panel a
3	873	3	309	-5.44	0	564	0.00961538	1	0	1	VCR1-SCR27 (0.758)	VCR1-SCR27 (0.758)	VCR1-SCR27 (0.758)	Single gene- IPC298	Panel a
3	873	3	309	-5.435	0	564	0.00961538	1	0	1	VCR1-SCR27 (0.758)	VCR1-SCR27 (0.758)	VCR1-SCR27 (0.758)	Single gene- IPC298	Panel a
3	873	3	309	-5.43	0	564	0.00961538	1	0	1	VCR1-SCR27 (0.758)	VCR1-SCR27 (0.758)	VCR1-SCR27 (0.758)	Single gene- IPC298	Panel a
3	873	3	309	-5.425	0	564	0.00961538	1	0	1	VCR1-SCR27 (0.758)	VCR1-SCR27 (0.758)	VCR1-SCR27 (0.758)	Single gene- IPC298	Panel a
3	873	3	309	-5.42	0	564	0.00961538	1	0	1	VCR1-SCR27 (0.758)	VCR1-SCR27 (0.758)	VCR1-SCR27 (0.758)	Single gene- IPC298	Panel a
4	872	4	308	-5.415	0	564	0.0128205	1	0	1	VCR1-SCR27 (0.758)	VCR1-SCR27 (0.758)	VCR1-SCR27 (0.758)	Single gene- IPC298	Panel a
4	872	4	308	-5.41	0	564	0.0128205	1	0	1	VCR1-SCR27 (0.758)	VCR1-SCR27 (0.758)	VCR1-SCR27 (0.758)	Single gene- IPC298	Panel a
5	871	5	307	-5.405	0	564	0.0160256	1	0	1	VCR1-SCR27 (0.758)	VCR1-SCR27 (0.758)	VCR1-SCR27 (0.758)	Single gene- IPC298	Panel a
5	871	5	307	-5.4	0	564	0.0160256	1	0	1	VCR1-SCR27 (0.758)	VCR1-SCR27 (0.758)	VCR1-SCR27 (0.758)	Single gene- IPC298	Panel a
5	871	5	307	-5.395	0	564	0.0160256	1	0	1	VCR1-SCR27 (0.758)	VCR1-SCR27 (0.758)	VCR1-SCR27 (0.758)	Single gene- IPC298	Panel a
5	871	5	307	-5.39	0	564	0.0160256	1	0	1	VCR1-SCR27 (0.758)	VCR1-SCR27 (0.758)	VCR1-SCR27 (0.758)	Single gene- IPC298	Panel a
5	871	5	307	-5.385	0	564	0.0160256	1	0	1	VCR1-SCR27 (0.758)	VCR1-SCR27 (0.758)	VCR1-SCR27 (0.758)	Single gene- IPC298	Panel a
5	871	5	307	-5.38	0	564	0.0160256	1	0	1	VCR1-SCR27 (0.758)	VCR1-SCR27 (0.758)	VCR1-SCR27 (0.758)	Single gene- IPC298	Panel a
5	871	5	307	-5.375	0	564	0.0160256	1	0	1	VCR1-SCR27 (0.758)	VCR1-SCR27 (0.758)	VCR1-SCR27 (0.758)	Single gene- IPC298	Panel a
5	871	5	307	-5.37	0	564	0.0160256	1	0	1	VCR1-SCR27 (0.758)	VCR1-SCR27 (0.758)	VCR1-SCR27 (0.758)	Single gene- IPC298	Panel a
5	871	5	307	-5.365	0	564	0.0160256	1	0	1	VCR1-SCR27 (0.758)	VCR1-SCR27 (0.758)	VCR1-SCR27 (0.758)	Single gene- IPC298	Panel a
5	871	5	307	-5.36	0	564	0.0160256	1	0	1	VCR1-SCR27 (0.758)	VCR1-SCR27 (0.758)	VCR1-SCR27 (0.758)	Single gene- IPC298	Panel a
5	871	5	307	-5.355	0	564	0.0160256	1	0	1	VCR1-SCR27 (0.758)	VCR1-SCR27 (0.758)	VCR1-SCR27 (0.758)	Single gene- IPC298	Panel a
5	871	5	307	-5.35	0	564	0.0160256	1	0	1	VCR1-SCR27 (0.758)	VCR1-SCR27 (0.758)	VCR1-SCR27 (0.758)	Single gene- IPC298	Panel a
5	871	5	307	-5.345	0	564	0.0160256	1	0	1	VCR1-SCR27 (0.758)	VCR1-SCR27 (0.758)	VCR1-SCR27 (0.758)	Single gene- IPC298	Panel a
5	871	5	307	-5.34	0	564	0.0160256	1	0	1	VCR1-SCR27 (0.758)	VCR1-SCR27 (0.758)	VCR1-SCR27 (0.758)	Single gene- IPC298	Panel a
6	870	6	306	-5.335	0	564	0.0192308	1	0	1	VCR1-SCR27 (0.758)	VCR1-SCR27 (0.758)	VCR1-SCR27 (0.758)	Single gene- IPC298	Panel a
6	870	6	306	-5.33	0	564	0.0192308	1	0	1	VCR1-SCR27 (0.758)	VCR1-SCR27 (0.758)	VCR1-SCR27 (0.758)	Single gene- IPC298	Panel a
6	870	6	306	-5.325	0	564	0.0192308	1	0	1	VCR1-SCR27 (0.758)	VCR1-SCR27 (0.758)	VCR1-SCR27 (0.758)	Single gene- IPC298	Panel a
6	870	6	306	-5.32	0	564	0.0192308	1	0	1	VCR1-SCR27 (0.758)	VCR1-SCR27 (0.758)	VCR1-SCR27 (0.758)	Single gene- IPC298	Panel a
6	870	6	306	-5.315	0	564	0.0192308	1	0	1	VCR1-SCR27 (0.758)	VCR1-SCR27 (0.758)	VCR1-SCR27 (0.758)	Single gene- IPC298	Panel a
6	870	6	306	-5.31	0	564	0.0192308	1	0	1	VCR1-SCR27 (0.758)	VCR1-SCR27 (0.758)	VCR1-SCR27 (0.758)	Single gene- IPC298	Panel a
6	870	6	306	-5.305	0	564	0.0192308	1	0	1	VCR1-SCR27 (0.758)	VCR1-SCR27 (0.758)	VCR1-SCR27 (0.758)	Single gene- IPC298	Panel a
6	870	6	306	-5.3	0	564	0.0192308	1	0	1	VCR1-SCR27 (0.758)	VCR1-SCR27 (0.758)	VCR1-SCR27 (0.758)	Single gene- IPC298	Panel a
6	870	6	306	-5.295	0	564	0.0192308	1	0	1	VCR1-SCR27 (0.758)	VCR1-SCR27 (0.758)	VCR1-SCR27 (0.758)	Single gene- IPC298	Panel a
6	870	6	306	-5.29	0	564	0.0192308	1	0	1	VCR1-SCR27 (0.758)	VCR1-SCR27 (0.758)	VCR1-SCR27 (0.758)	Single gene- IPC298	Panel a
6	870	6	306	-5.285	0	564	0.0192308	1	0	1	VCR1-SCR27 (0.758)	VCR1-SCR27 (0.758)	VCR1-SCR27 (0.758)	Single gene- IPC298	Panel a
6	870	6	306	-5.28	0	564	0.0192308	1	0	1	VCR1-SCR27 (0.758)	VCR1-SCR27 (0.758)	VCR1-SCR27 (0.758)	Single gene- IPC298	Panel a
6	870	6	306	-5.275	0	564	0.0192308	1	0	1	VCR1-SCR27 (0.758)	VCR1-SCR27 (0.758)	VCR1-SCR27 (0.758)	Single gene- IPC298	Panel a
6	870	6	306	-5.27	0	564	0.0192308	1	0	1	VCR1-SCR27 (0.758)	VCR1-SCR27 (0.758)	VCR1-SCR27 (0.758)	Single gene- IPC298	Panel a
6	870	6	306	-5.265	0	564	0.0192308	1	0	1	VCR1-SCR27 (0.758)	VCR1-SCR27 (0.758)	VCR1-SCR27 (0.758)	Single gene- IPC298	Panel a
6	870	6	306	-5.26	0	564	0.0192308	1	0	1	VCR1-SCR27 (0.758)	VCR1-SCR27 (0.758)	VCR1-SCR27 (0.758)	Single gene- IPC298	Panel a
6	870	6	306	-5.255	0	564	0.0192308	1	0	1	VCR1-SCR27 (0.758)	VCR1-SCR27 (0.758)	VCR1-SCR27 (0.758)	Single gene- IPC298	Panel a
6	870	6	306	-5.25	0	564	0.0192308	1	0	1	VCR1-SCR27 (0.758)	VCR1-SCR27 (0.758)	VCR1-SCR27 (0.758)	Single gene- IPC298	Panel a
7	869	7	305	-5.245	0	564	0.0224359	1	0	1	VCR1-SCR27 (0.758)	VCR1-SCR27 (0.758)	VCR1-SCR27 (0.758)	Single gene- IPC298	Panel a
7	869	7	305	-5.24	0	564	0.0224359	1	0	1	VCR1-SCR27 (0.758)	VCR1-SCR27 (0.758)	VCR1-SCR27 (0.758)	Single gene- IPC298	Panel a
7	869	7	305	-5.235	0	564	0.0224359	1	0	1	VCR1-SCR27 (0.758)	VCR1-SCR27 (0.758)	VCR1-SCR27 (0.758)	Single gene- IPC298	Panel a
7	869	7	305	-5.23	0	564	0.0224359	1	0	1	VCR1-SCR27 (0.758)	VCR1-SCR27 (0.758)	VCR1-SCR27 (0.758)	Single gene- IPC298	Panel a
7	869	7	305	-5.225	0	564	0.0224359	1	0	1	VCR1-SCR27 (0.758)	VCR1-SCR27 (0.758)	VCR1-SCR27 (0.758)	Single gene- IPC298	Panel a
7	869	7	305	-5.22	0	564	0.0224359	1	0	1	VCR1-SCR27 (0.758)	VCR1-SCR27 (0.758)	VCR1-SCR27 (0.758)	Single gene- IPC298	Panel a
7	869	7	305	-5.215	0	564	0.0224359	1	0	1	VCR1-SCR27 (0.758)	VCR1-SCR27 (0.758)	VCR1-SCR27 (0.758)	Single gene- IPC298	Panel a
7	869	7	305	-5.21	0	564	0.0224359	1	0	1	VCR1-SCR27 (0.758)	VCR1-SCR27 (0.758)	VCR1-SCR27 (0.758)	Single gene- IPC298	Panel a
7	869	7	305	-5.205	0	564	0.0224359	1	0	1	VCR1-SCR27 (0.758)	VCR1-SCR27 (0.758)	VCR1-SCR27 (0.758)	Single gene- IPC298	Panel a
7	869	7	305	-5.2	0	564	0.0224359	1	0	1	VCR1-SCR27 (0.758)	VCR1-SCR27 (0.758)	VCR1-SCR27 (0.758)	Single gene- IPC298	Panel a
7	869	7	305	-5.195	0	564	0.0224359	1	0	1	VCR1-SCR27 (0.758)	VCR1-SCR27 (0.758)	VCR1-SCR27 (0.758)	Single gene- IPC298	Panel a
7	869	7	305	-5.19	0	564	0.0224359	1	0	1	VCR1-SCR27 (0.758)	VCR1-SCR27 (0.758)	VCR1-SCR27 (0.758)	Single gene- IPC298	Panel a
7	869	7	305	-5.185	0	564	0.0224359	1	0	1	VCR1-SCR27 (0.758)	VCR1-SCR27 (0.758)	VCR1-SCR27 (0.758)	Single gene- IPC298	Panel a
7	869	7	305	-5.18	0	564	0.0224359	1	0	1	VCR1-SCR27 (0.758)	VCR1-SCR27 (0.758)	VCR1-SCR27 (0.758)	Single gene- IPC298	Panel a
7	869	7	305	-5.175	0	564	0.0224359	1	0	1	VCR1-SCR27 (0.758)	VCR1-SCR27 (0.758)	VCR1-SCR27 (0.758)	Single gene- IPC298	Panel a
7	869	7	305	-5.17	0	564	0.0224359	1	0	1	VCR1-SCR27 (0.758)	VCR1-SCR27 (0.758)	VCR1-SCR27 (0.758)	Single gene- IPC298	Panel a
7	869	7	305	-5.165	0	564	0.0224359	1	0	1	VCR1-SCR27 (0.758)	VCR1-SCR27 (0.758)	VCR1-SCR27 (0.758)	Single gene- IPC298	Panel a
7	869	7	305	-5.16	0	564	0.0224359	1	0	1	VCR1-SCR27 (0.758)	VCR1-SCR27 (0.758)	VCR1-SCR27 (0.758)	Single gene- IPC298	Panel a
7	869	7	305	-5.155	0	564	0.0224359	1	0	1	VCR1-SCR27 (0.758)	VCR1-SCR27 (0.758)	VCR1-SCR27 (0.758)	Single gene- IPC298	Panel a
7	869	7	305	-5.15	0	564	0.0224359	1	0	1	VCR1-SCR27 (0.758)	VCR1-SCR27 (0.758)	VCR1-SCR27 (0.758)	Single gene- IPC298	Panel a
7	869	7	305	-5.145	0	564	0.0224359	1	0	1	VCR1-SCR27 (0.758)	VCR1-SCR27 (0.758)	VCR1-SCR27 (0.758)	Single gene- IPC298	Panel a
7	869	7	305	-5.14	0	564	0.0224359	1	0	1	VCR1-SCR27 (0.758)	VCR1-SCR27 (0.758)	VCR1-SCR27 (0.758)	Single gene- IPC298	Panel a
7	869	7	305	-5.135	0	564	0.0224359	1	0	1	VCR1-SCR27 (0.758)	VCR1-SCR27 (0.758)	VCR1-SCR27 (0.758)	Single gene- IPC298	Panel a
7	869	7	305	-5.13	0	564	0.0224359	1	0	1	VCR1-SCR27 (0.758)	VCR1-SCR27 (0.758)	VCR1-SCR27 (0.758)	Single gene- IPC298	Panel a
7	869	7	305	-5.125	0	564	0.0224359	1	0	1	VCR1-SCR27 (0.758)	VCR1-SCR27 (0.758)	VCR1-SCR27 (0.758)	Single gene- IPC298	Panel a
7	869	7	305	-5.12	0	564	0.0224359	1	0	1	VCR1-SCR27 (0.758)	VCR1-SCR27 (0.758)	VCR1-SCR27 (0.758)	Single gene- IPC298	Panel a
8	868	8	304	-5.115	0	564	0.025641	1	0	1	VCR1-SCR27 (0.758)	VCR1-SCR27 (0.758)	VCR1-SCR27 (0.758)	Single gene- IPC298	Panel a
8	868	8	304	-5.11	0	564	0.025641	1	0	1	VCR1-SCR27 (0.758)	VCR1-SCR27 (0.758)	VCR1-SCR27 (0.758)	Single gene- IPC298	Panel a
8	868	8	304	-5.105	0	564	0.025641	1	0	1	VCR1-SCR27 (0.758)	VCR1-SCR27 (0.758)	VCR1-SCR27 (0.758)	Single gene- IPC298	Panel a
9	867	9	303	-5.1	0	564	0.0288462	1	0	1	VCR1-SCR27 (0.758)	VCR1-SCR27 (0.758)	VCR1-SCR27 (0.758)	Single gene- IPC298	Panel a
9	867	9	303	-5.095	0	564	0.0288462	1	0	1	VCR1-SCR27 (0.758)	VCR1-SCR27 (0.758)	VCR1-SCR27 (0.758)	Single gene- IPC298	Panel a
9	867	9	303	-5.09	0	564	0.0288462	1	0	1	VCR1-SCR27 (0.758)	VCR1-SCR27 (0.758)	VCR1-SCR27 (0.758)	Single gene- IPC298	Panel a
9	867	9	303	-5.085	0	564	0.0288462	1	0	1	VCR1-SCR27 (0.758)	VCR1-SCR27 (0.758)	VCR1-SCR27 (0.758)	Single gene- IPC298	Panel a
9	867	9	303	-5.08	0	564	0.0288462	1	0	1	VCR1-SCR27 (0.758)	VCR1-SCR27 (0.758)	VCR1-SCR27 (0.758)	Single gene- IPC298	Panel a
9	867	9	303	-5.075	0	564	0.0288462	1	0	1	VCR1-SCR27 (0.758)	VCR1-SCR27 (0.758)	VCR1-SCR27 (0.758)	Single gene- IPC298	Panel a
9	867	9	303	-5.07	0	564	0.0288462	1	0	1	VCR1-SCR27 (0.758)	VCR1-SCR27 (0.758)	VCR1-SCR27 (0.758)	Single gene- IPC298	Panel a
9	867	9	303	-5.065	0	564	0.0288462	1	0	1	VCR1-SCR27 (0.758)	VCR1-SCR27 (0.758)	VCR1-SCR27 (0.758)	Single gene- IPC298	Panel a
9	867	9	303	-5.06	0	564	0.0288462	1	0	1	VCR1-SCR27 (0.758)	VCR1-SCR27 (0.758)	VCR1-SCR27 (0.758)	Single gene- IPC298	Panel a
9	867	9	303	-5.055	0	564	0.0288462	1	0	1	VCR1-SCR27 (0.758)	VCR1-SCR27 (0.758)	VCR1-SCR27 (0.758)	Single gene- IPC298	Panel a
9	867	9	303	-5.05	0	564	0.0288462	1	0	1	VCR1-SCR27 (0.758)	VCR1-SCR27 (0.758)	VCR1-SCR27 (0.758)	Single gene- IPC298	Panel a
9	867	9	303	-5.045	0	564	0.0288462	1	0	1	VCR1-SCR27 (0.758)	VCR1-SCR27 (0.758)	VCR1-SCR27 (0.758)	Single gene- IPC298	Panel a
9	867	9	303	-5.04	0	564	0.0288462	1	0	1	VCR1-SCR27 (0.758)	VCR1-SCR27 (0.758)	VCR1-SCR27 (0.758)	Single gene- IPC298	Panel a
9	867	9	303	-5.035	0	564	0.0288462	1	0	1	VCR1-SCR27 (0.758)	VCR1-SCR27 (0.758)	VCR1-SCR27 (0.758)	Single gene- IPC298	Panel a
9	867	9	303	-5.03	0	564	0.0288462	1	0	1	VCR1-SCR27 (0.758)	VCR1-SCR27 (0.758)	VCR1-SCR27 (0.758)	Single gene- IPC298	Panel a
9	867	9	303	-5.025	0	564	0.0288462	1	0	1	VCR1-SCR27 (0.758)	VCR1-SCR27 (0.758)	VCR1-SCR27 (0.758)	Single gene- IPC298	Panel a
9	867	9	303	-5.02	0	564	0.0288462	1	0	1	VCR1-SCR27 (0.758)	VCR1-SCR27 (0.758)	VCR1-SCR27 (0.758)	Single gene- IPC298	Panel a
10	866	10	302	-5.015	0	564	0.0320513	1	0	1	VCR1-SCR27 (0.758)	VCR1-SCR27 (0.758)	VCR1-SCR27 (0.758)	Single gene- IPC298	Panel a
11	865	11	301	-5.01	0	564	0.0352564	1	0	1	VCR1-SCR27 (0.758)	VCR1-SCR27 (0.758)	VCR1-SCR27 (0.758)	Single gene- IPC298	Panel a
11	865	11	301	-5.005	0	564	0.0352564	1	0	1	VCR1-SCR27 (0.758)	VCR1-SCR27 (0.758)	VCR1-SCR27 (0.758)	Single gene- IPC298	Panel a
11	865	11	301	-5	0	564	0.0352564	1	0	1	VCR1-SCR27 (0.758)	VCR1-SCR27 (0.758)	VCR1-SCR27 (0.758)	Single gene- IPC298	Panel a
11	865	11	301	-4.995	0	564	0.0352564	1	0	1	VCR1-SCR27 (0.758)	VCR1-SCR27 (0.758)	VCR1-SCR27 (0.758)	Single gene- IPC298	Panel a
11	865	11	301	-4.99	0	564	0.0352564	1	0	1	VCR1-SCR27 (0.758)	VCR1-SCR27 (0.758)	VCR1-SCR27 (0.758)	Single gene- IPC298	Panel a
11	865	11	301	-4.985	0	564	0.0352564	1	0	1	VCR1-SCR27 (0.758)	VCR1-SCR27 (0.758)	VCR1-SCR27 (0.758)	Single gene- IPC298	Panel a
11	865	11	301	-4.98	0	564	0.0352564	1	0	1	VCR1-SCR27 (0.758)	VCR1-SCR27 (0.758)	VCR1-SCR27 (0.758)	Single gene- IPC298	Panel a
11	865	11	301	-4.975	0	564	0.0352564	1	0	1	VCR1-SCR27 (0.758)	VCR1-SCR27 (0.758)	VCR1-SCR27 (0.758)	Single gene- IPC298	Panel a
11	865	11	301	-4.97	0	564	0.0352564	1	0	1	VCR1-SCR27 (0.758)	VCR1-SCR27 (0.758)	VCR1-SCR27 (0.758)	Single gene- IPC298	Panel a
11	865	11	301	-4.965	0	564	0.0352564	1	0	1	VCR1-SCR27 (0.758)	VCR1-SCR27 (0.758)	VCR1-SCR27 (0.758)	Single gene- IPC298	Panel a
12	864	12	300	-4.96	0	564	0.0384615	1	0	1	VCR1-SCR27 (0.758)	VCR1-SCR27 (0.758)	VCR1-SCR27 (0.758)	Single gene- IPC298	Panel a
13	863	13	299	-4.955	0	564	0.0416667	1	0	1	VCR1-SCR27 (0.758)	VCR1-SCR27 (0.758)	VCR1-SCR27 (0.758)	Single gene- IPC298	Panel a
13	863	13	299	-4.95	0	564	0.0416667	1	0	1	VCR1-SCR27 (0.758)	VCR1-SCR27 (0.758)	VCR1-SCR27 (0.758)	Single gene- IPC298	Panel a
13	863	13	299	-4.945	0	564	0.0416667	1	0	1	VCR1-SCR27 (0.758)	VCR1-SCR27 (0.758)	VCR1-SCR27 (0.758)	Single gene- IPC298	Panel a
13	863	13	299	-4.94	0	564	0.0416667	1	0	1	VCR1-SCR27 (0.758)	VCR1-SCR27 (0.758)	VCR1-SCR27 (0.758)	Single gene- IPC298	Panel a
13	863	13	299	-4.935	0	564	0.0416667	1	0	1	VCR1-SCR27 (0.758)	VCR1-SCR27 (0.758)	VCR1-SCR27 (0.758)	Single gene- IPC298	Panel a
14	862	14	298	-4.93	0	564	0.0448718	1	0	1	VCR1-SCR27 (0.758)	VCR1-SCR27 (0.758)	VCR1-SCR27 (0.758)	Single gene- IPC298	Panel a
14	862	14	298	-4.925	0	564	0.0448718	1	0	1	VCR1-SCR27 (0.758)	VCR1-SCR27 (0.758)	VCR1-SCR27 (0.758)	Single gene- IPC298	Panel a
14	862	14	298	-4.92	0	564	0.0448718	1	0	1	VCR1-SCR27 (0.758)	VCR1-SCR27 (0.758)	VCR1-SCR27 (0.758)	Single gene- IPC298	Panel a
14	862	14	298	-4.915	0	564	0.0448718	1	0	1	VCR1-SCR27 (0.758)	VCR1-SCR27 (0.758)	VCR1-SCR27 (0.758)	Single gene- IPC298	Panel a
14	862	14	298	-4.91	0	564	0.0448718	1	0	1	VCR1-SCR27 (0.758)	VCR1-SCR27 (0.758)	VCR1-SCR27 (0.758)	Single gene- IPC298	Panel a
14	862	14	298	-4.905	0	564	0.0448718	1	0	1	VCR1-SCR27 (0.758)	VCR1-SCR27 (0.758)	VCR1-SCR27 (0.758)	Single gene- IPC298	Panel a
14	862	14	298	-4.9	0	564	0.0448718	1	0	1	VCR1-SCR27 (0.758)	VCR1-SCR27 (0.758)	VCR1-SCR27 (0.758)	Single gene- IPC298	Panel a
14	862	14	298	-4.895	0	564	0.0448718	1	0	1	VCR1-SCR27 (0.758)	VCR1-SCR27 (0.758)	VCR1-SCR27 (0.758)	Single gene- IPC298	Panel a
14	862	14	298	-4.89	0	564	0.0448718	1	0	1	VCR1-SCR27 (0.758)	VCR1-SCR27 (0.758)	VCR1-SCR27 (0.758)	Single gene- IPC298	Panel a
14	862	14	298	-4.885	0	564	0.0448718	1	0	1	VCR1-SCR27 (0.758)	VCR1-SCR27 (0.758)	VCR1-SCR27 (0.758)	Single gene- IPC298	Panel a
14	862	14	298	-4.88	0	564	0.0448718	1	0	1	VCR1-SCR27 (0.758)	VCR1-SCR27 (0.758)	VCR1-SCR27 (0.758)	Single gene- IPC298	Panel a
14	862	14	298	-4.875	0	564	0.0448718	1	0	1	VCR1-SCR27 (0.758)	VCR1-SCR27 (0.758)	VCR1-SCR27 (0.758)	Single gene- IPC298	Panel a
14	862	14	298	-4.87	0	564	0.0448718	1	0	1	VCR1-SCR27 (0.758)	VCR1-SCR27 (0.758)	VCR1-SCR27 (0.758)	Single gene- IPC298	Panel a
15	861	15	297	-4.865	0	564	0.0480769	1	0	1	VCR1-SCR27 (0.758)	VCR1-SCR27 (0.758)	VCR1-SCR27 (0.758)	Single gene- IPC298	Panel a
15	861	15	297	-4.86	0	564	0.0480769	1	0	1	VCR1-SCR27 (0.758)	VCR1-SCR27 (0.758)	VCR1-SCR27 (0.758)	Single gene- IPC298	Panel a
15	861	15	297	-4.855	0	564	0.0480769	1	0	1	VCR1-SCR27 (0.758)	VCR1-SCR27 (0.758)	VCR1-SCR27 (0.758)	Single gene- IPC298	Panel a
15	861	15	297	-4.85	0	564	0.0480769	1	0	1	VCR1-SCR27 (0.758)	VCR1-SCR27 (0.758)	VCR1-SCR27 (0.758)	Single gene- IPC298	Panel a
15	861	15	297	-4.845	0	564	0.0480769	1	0	1	VCR1-SCR27 (0.758)	VCR1-SCR27 (0.758)	VCR1-SCR27 (0.758)	Single gene- IPC298	Panel a
15	861	15	297	-4.84	0	564	0.0480769	1	0	1	VCR1-SCR27 (0.758)	VCR1-SCR27 (0.758)	VCR1-SCR27 (0.758)	Single gene- IPC298	Panel a
15	861	15	297	-4.835	0	564	0.0480769	1	0	1	VCR1-SCR27 (0.758)	VCR1-SCR27 (0.758)	VCR1-SCR27 (0.758)	Single gene- IPC298	Panel a
15	861	15	297	-4.83	0	564	0.0480769	1	0	1	VCR1-SCR27 (0.758)	VCR1-SCR27 (0.758)	VCR1-SCR27 (0.758)	Single gene- IPC298	Panel a
15	861	15	297	-4.825	0	564	0.0480769	1	0	1	VCR1-SCR27 (0.758)	VCR1-SCR27 (0.758)	VCR1-SCR27 (0.758)	Single gene- IPC298	Panel a
15	861	15	297	-4.82	0	564	0.0480769	1	0	1	VCR1-SCR27 (0.758)	VCR1-SCR27 (0.758)	VCR1-SCR27 (0.758)	Single gene- IPC298	Panel a
15	861	15	297	-4.815	0	564	0.0480769	1	0	1	VCR1-SCR27 (0.758)	VCR1-SCR27 (0.758)	VCR1-SCR27 (0.758)	Single gene- IPC298	Panel a
15	861	15	297	-4.81	0	564	0.0480769	1	0	1	VCR1-SCR27 (0.758)	VCR1-SCR27 (0.758)	VCR1-SCR27 (0.758)	Single gene- IPC298	Panel a
16	860	16	296	-4.805	0	564	0.0512821	1	0	1	VCR1-SCR27 (0.758)	VCR1-SCR27 (0.758)	VCR1-SCR27 (0.758)	Single gene- IPC298	Panel a
16	860	16	296	-4.8	0	564	0.0512821	1	0	1	VCR1-SCR27 (0.758)	VCR1-SCR27 (0.758)	VCR1-SCR27 (0.758)	Single gene- IPC298	Panel a
16	860	16	296	-4.795	0	564	0.0512821	1	0	1	VCR1-SCR27 (0.758)	VCR1-SCR27 (0.758)	VCR1-SCR27 (0.758)	Single gene- IPC298	Panel a
16	860	16	296	-4.79	0	564	0.0512821	1	0	1	VCR1-SCR27 (0.758)	VCR1-SCR27 (0.758)	VCR1-SCR27 (0.758)	Single gene- IPC298	Panel a
16	860	16	296	-4.785	0	564	0.0512821	1	0	1	VCR1-SCR27 (0.758)	VCR1-SCR27 (0.758)	VCR1-SCR27 (0.758)	Single gene- IPC298	Panel a
16	860	16	296	-4.78	0	564	0.0512821	1	0	1	VCR1-SCR27 (0.758)	VCR1-SCR27 (0.758)	VCR1-SCR27 (0.758)	Single gene- IPC298	Panel a
16	860	16	296	-4.775	0	564	0.0512821	1	0	1	VCR1-SCR27 (0.758)	VCR1-SCR27 (0.758)	VCR1-SCR27 (0.758)	Single gene- IPC298	Panel a
17	859	17	295	-4.77	0	564	0.0544872	1	0	1	VCR1-SCR27 (0.758)	VCR1-SCR27 (0.758)	VCR1-SCR27 (0.758)	Single gene- IPC298	Panel a
17	859	17	295	-4.765	0	564	0.0544872	1	0	1	VCR1-SCR27 (0.758)	VCR1-SCR27 (0.758)	VCR1-SCR27 (0.758)	Single gene- IPC298	Panel a
17	859	17	295	-4.76	0	564	0.0544872	1	0	1	VCR1-SCR27 (0.758)	VCR1-SCR27 (0.758)	VCR1-SCR27 (0.758)	Single gene- IPC298	Panel a
17	859	17	295	-4.755	0	564	0.0544872	1	0	1	VCR1-SCR27 (0.758)	VCR1-SCR27 (0.758)	VCR1-SCR27 (0.758)	Single gene- IPC298	Panel a
18	858	18	294	-4.75	0	564	0.0576923	1	0	1	VCR1-SCR27 (0.758)	VCR1-SCR27 (0.758)	VCR1-SCR27 (0.758)	Single gene- IPC298	Panel a
18	858	18	294	-4.745	0	564	0.0576923	1	0	1	VCR1-SCR27 (0.758)	VCR1-SCR27 (0.758)	VCR1-SCR27 (0.758)	Single gene- IPC298	Panel a
18	858	18	294	-4.74	0	564	0.0576923	1	0	1	VCR1-SCR27 (0.758)	VCR1-SCR27 (0.758)	VCR1-SCR27 (0.758)	Single gene- IPC298	Panel a
18	858	18	294	-4.735	0	564	0.0576923	1	0	1	VCR1-SCR27 (0.758)	VCR1-SCR27 (0.758)	VCR1-SCR27 (0.758)	Single gene- IPC298	Panel a
20	856	20	292	-4.73	0	564	0.0641026	1	0	1	VCR1-SCR27 (0.758)	VCR1-SCR27 (0.758)	VCR1-SCR27 (0.758)	Single gene- IPC298	Panel a
20	856	20	292	-4.725	0	564	0.0641026	1	0	1	VCR1-SCR27 (0.758)	VCR1-SCR27 (0.758)	VCR1-SCR27 (0.758)	Single gene- IPC298	Panel a
20	856	20	292	-4.72	0	564	0.0641026	1	0	1	VCR1-SCR27 (0.758)	VCR1-SCR27 (0.758)	VCR1-SCR27 (0.758)	Single gene- IPC298	Panel a
20	856	20	292	-4.715	0	564	0.0641026	1	0	1	VCR1-SCR27 (0.758)	VCR1-SCR27 (0.758)	VCR1-SCR27 (0.758)	Single gene- IPC298	Panel a
20	856	20	292	-4.71	0	564	0.0641026	1	0	1	VCR1-SCR27 (0.758)	VCR1-SCR27 (0.758)	VCR1-SCR27 (0.758)	Single gene- IPC298	Panel a
20	856	20	292	-4.705	0	564	0.0641026	1	0	1	VCR1-SCR27 (0.758)	VCR1-SCR27 (0.758)	VCR1-SCR27 (0.758)	Single gene- IPC298	Panel a
20	856	20	292	-4.7	0	564	0.0641026	1	0	1	VCR1-SCR27 (0.758)	VCR1-SCR27 (0.758)	VCR1-SCR27 (0.758)	Single gene- IPC298	Panel a
21	855	21	291	-4.695	0	564	0.0673077	1	0	1	VCR1-SCR27 (0.758)	VCR1-SCR27 (0.758)	VCR1-SCR27 (0.758)	Single gene- IPC298	Panel a
21	855	21	291	-4.69	0	564	0.0673077	1	0	1	VCR1-SCR27 (0.758)	VCR1-SCR27 (0.758)	VCR1-SCR27 (0.758)	Single gene- IPC298	Panel a
21	855	21	291	-4.685	0	564	0.0673077	1	0	1	VCR1-SCR27 (0.758)	VCR1-SCR27 (0.758)	VCR1-SCR27 (0.758)	Single gene- IPC298	Panel a
21	855	21	291	-4.68	0	564	0.0673077	1	0	1	VCR1-SCR27 (0.758)	VCR1-SCR27 (0.758)	VCR1-SCR27 (0.758)	Single gene- IPC298	Panel a
21	855	21	291	-4.675	0	564	0.0673077	1	0	1	VCR1-SCR27 (0.758)	VCR1-SCR27 (0.758)	VCR1-SCR27 (0.758)	Single gene- IPC298	Panel a
21	855	21	291	-4.67	0	564	0.0673077	1	0	1	VCR1-SCR27 (0.758)	VCR1-SCR27 (0.758)	VCR1-SCR27 (0.758)	Single gene- IPC298	Panel a
21	855	21	291	-4.665	0	564	0.0673077	1	0	1	VCR1-SCR27 (0.758)	VCR1-SCR27 (0.758)	VCR1-SCR27 (0.758)	Single gene- IPC298	Panel a
21	855	21	291	-4.66	0	564	0.0673077	1	0	1	VCR1-SCR27 (0.758)	VCR1-SCR27 (0.758)	VCR1-SCR27 (0.758)	Single gene- IPC298	Panel a
21	855	21	291	-4.655	0	564	0.0673077	1	0	1	VCR1-SCR27 (0.758)	VCR1-SCR27 (0.758)	VCR1-SCR27 (0.758)	Single gene- IPC298	Panel a
21	855	21	291	-4.65	0	564	0.0673077	1	0	1	VCR1-SCR27 (0.758)	VCR1-SCR27 (0.758)	VCR1-SCR27 (0.758)	Single gene- IPC298	Panel a
22	854	22	290	-4.645	0	564	0.0705128	1	0	1	VCR1-SCR27 (0.758)	VCR1-SCR27 (0.758)	VCR1-SCR27 (0.758)	Single gene- IPC298	Panel a
22	854	22	290	-4.64	0	564	0.0705128	1	0	1	VCR1-SCR27 (0.758)	VCR1-SCR27 (0.758)	VCR1-SCR27 (0.758)	Single gene- IPC298	Panel a
22	854	22	290	-4.635	0	564	0.0705128	1	0	1	VCR1-SCR27 (0.758)	VCR1-SCR27 (0.758)	VCR1-SCR27 (0.758)	Single gene- IPC298	Panel a
22	854	22	290	-4.63	0	564	0.0705128	1	0	1	VCR1-SCR27 (0.758)	VCR1-SCR27 (0.758)	VCR1-SCR27 (0.758)	Single gene- IPC298	Panel a
22	854	22	290	-4.625	0	564	0.0705128	1	0	1	VCR1-SCR27 (0.758)	VCR1-SCR27 (0.758)	VCR1-SCR27 (0.758)	Single gene- IPC298	Panel a
22	854	22	290	-4.62	0	564	0.0705128	1	0	1	VCR1-SCR27 (0.758)	VCR1-SCR27 (0.758)	VCR1-SCR27 (0.758)	Single gene- IPC298	Panel a
23	853	23	289	-4.615	0	564	0.0737179	1	0	1	VCR1-SCR27 (0.758)	VCR1-SCR27 (0.758)	VCR1-SCR27 (0.758)	Single gene- IPC298	Panel a
24	852	24	288	-4.61	0	564	0.0769231	1	0	1	VCR1-SCR27 (0.758)	VCR1-SCR27 (0.758)	VCR1-SCR27 (0.758)	Single gene- IPC298	Panel a
24	852	24	288	-4.605	0	564	0.0769231	1	0	1	VCR1-SCR27 (0.758)	VCR1-SCR27 (0.758)	VCR1-SCR27 (0.758)	Single gene- IPC298	Panel a
25	851	25	287	-4.6	0	564	0.0801282	1	0	1	VCR1-SCR27 (0.758)	VCR1-SCR27 (0.758)	VCR1-SCR27 (0.758)	Single gene- IPC298	Panel a
25	851	25	287	-4.595	0	564	0.0801282	1	0	1	VCR1-SCR27 (0.758)	VCR1-SCR27 (0.758)	VCR1-SCR27 (0.758)	Single gene- IPC298	Panel a
25	851	25	287	-4.59	0	564	0.0801282	1	0	1	VCR1-SCR27 (0.758)	VCR1-SCR27 (0.758)	VCR1-SCR27 (0.758)	Single gene- IPC298	Panel a
25	851	25	287	-4.585	0	564	0.0801282	1	0	1	VCR1-SCR27 (0.758)	VCR1-SCR27 (0.758)	VCR1-SCR27 (0.758)	Single gene- IPC298	Panel a
25	851	25	287	-4.58	0	564	0.0801282	1	0	1	VCR1-SCR27 (0.758)	VCR1-SCR27 (0.758)	VCR1-SCR27 (0.758)	Single gene- IPC298	Panel a
25	851	25	287	-4.575	0	564	0.0801282	1	0	1	VCR1-SCR27 (0.758)	VCR1-SCR27 (0.758)	VCR1-SCR27 (0.758)	Single gene- IPC298	Panel a
25	851	25	287	-4.57	0	564	0.0801282	1	0	1	VCR1-SCR27 (0.758)	VCR1-SCR27 (0.758)	VCR1-SCR27 (0.758)	Single gene- IPC298	Panel a
26	850	26	286	-4.565	0	564	0.0833333	1	0	1	VCR1-SCR27 (0.758)	VCR1-SCR27 (0.758)	VCR1-SCR27 (0.758)	Single gene- IPC298	Panel a
27	849	27	285	-4.56	0	564	0.0865385	1	0	1	VCR1-SCR27 (0.758)	VCR1-SCR27 (0.758)	VCR1-SCR27 (0.758)	Single gene- IPC298	Panel a
27	849	27	285	-4.555	0	564	0.0865385	1	0	1	VCR1-SCR27 (0.758)	VCR1-SCR27 (0.758)	VCR1-SCR27 (0.758)	Single gene- IPC298	Panel a
27	849	27	285	-4.55	0	564	0.0865385	1	0	1	VCR1-SCR27 (0.758)	VCR1-SCR27 (0.758)	VCR1-SCR27 (0.758)	Single gene- IPC298	Panel a
27	849	27	285	-4.545	0	564	0.0865385	1	0	1	VCR1-SCR27 (0.758)	VCR1-SCR27 (0.758)	VCR1-SCR27 (0.758)	Single gene- IPC298	Panel a
27	849	27	285	-4.54	0	564	0.0865385	1	0	1	VCR1-SCR27 (0.758)	VCR1-SCR27 (0.758)	VCR1-SCR27 (0.758)	Single gene- IPC298	Panel a
27	849	27	285	-4.535	0	564	0.0865385	1	0	1	VCR1-SCR27 (0.758)	VCR1-SCR27 (0.758)	VCR1-SCR27 (0.758)	Single gene- IPC298	Panel a
27	849	27	285	-4.53	0	564	0.0865385	1	0	1	VCR1-SCR27 (0.758)	VCR1-SCR27 (0.758)	VCR1-SCR27 (0.758)	Single gene- IPC298	Panel a
28	848	28	284	-4.525	0	564	0.0897436	1	0	1	VCR1-SCR27 (0.758)	VCR1-SCR27 (0.758)	VCR1-SCR27 (0.758)	Single gene- IPC298	Panel a
28	848	28	284	-4.52	0	564	0.0897436	1	0	1	VCR1-SCR27 (0.758)	VCR1-SCR27 (0.758)	VCR1-SCR27 (0.758)	Single gene- IPC298	Panel a
28	848	28	284	-4.515	0	564	0.0897436	1	0	1	VCR1-SCR27 (0.758)	VCR1-SCR27 (0.758)	VCR1-SCR27 (0.758)	Single gene- IPC298	Panel a
28	848	28	284	-4.51	0	564	0.0897436	1	0	1	VCR1-SCR27 (0.758)	VCR1-SCR27 (0.758)	VCR1-SCR27 (0.758)	Single gene- IPC298	Panel a
28	848	28	284	-4.505	0	564	0.0897436	1	0	1	VCR1-SCR27 (0.758)	VCR1-SCR27 (0.758)	VCR1-SCR27 (0.758)	Single gene- IPC298	Panel a
28	848	28	284	-4.5	0	564	0.0897436	1	0	1	VCR1-SCR27 (0.758)	VCR1-SCR27 (0.758)	VCR1-SCR27 (0.758)	Single gene- IPC298	Panel a
28	848	28	284	-4.495	0	564	0.0897436	1	0	1	VCR1-SCR27 (0.758)	VCR1-SCR27 (0.758)	VCR1-SCR27 (0.758)	Single gene- IPC298	Panel a
28	848	28	284	-4.49	0	564	0.0897436	1	0	1	VCR1-SCR27 (0.758)	VCR1-SCR27 (0.758)	VCR1-SCR27 (0.758)	Single gene- IPC298	Panel a
28	848	28	284	-4.485	0	564	0.0897436	1	0	1	VCR1-SCR27 (0.758)	VCR1-SCR27 (0.758)	VCR1-SCR27 (0.758)	Single gene- IPC298	Panel a
29	847	29	283	-4.48	0	564	0.0929487	1	0	1	VCR1-SCR27 (0.758)	VCR1-SCR27 (0.758)	VCR1-SCR27 (0.758)	Single gene- IPC298	Panel a
30	846	30	282	-4.475	0	564	0.0961538	1	0	1	VCR1-SCR27 (0.758)	VCR1-SCR27 (0.758)	VCR1-SCR27 (0.758)	Single gene- IPC298	Panel a
30	846	30	282	-4.47	0	564	0.0961538	1	0	1	VCR1-SCR27 (0.758)	VCR1-SCR27 (0.758)	VCR1-SCR27 (0.758)	Single gene- IPC298	Panel a
32	844	32	280	-4.465	0	564	0.102564	1	0	1	VCR1-SCR27 (0.758)	VCR1-SCR27 (0.758)	VCR1-SCR27 (0.758)	Single gene- IPC298	Panel a
32	844	32	280	-4.46	0	564	0.102564	1	0	1	VCR1-SCR27 (0.758)	VCR1-SCR27 (0.758)	VCR1-SCR27 (0.758)	Single gene- IPC298	Panel a
32	844	32	280	-4.455	0	564	0.102564	1	0	1	VCR1-SCR27 (0.758)	VCR1-SCR27 (0.758)	VCR1-SCR27 (0.758)	Single gene- IPC298	Panel a
32	844	32	280	-4.45	0	564	0.102564	1	0	1	VCR1-SCR27 (0.758)	VCR1-SCR27 (0.758)	VCR1-SCR27 (0.758)	Single gene- IPC298	Panel a
32	844	32	280	-4.445	0	564	0.102564	1	0	1	VCR1-SCR27 (0.758)	VCR1-SCR27 (0.758)	VCR1-SCR27 (0.758)	Single gene- IPC298	Panel a
32	844	32	280	-4.44	0	564	0.102564	1	0	1	VCR1-SCR27 (0.758)	VCR1-SCR27 (0.758)	VCR1-SCR27 (0.758)	Single gene- IPC298	Panel a
32	844	32	280	-4.435	0	564	0.102564	1	0	1	VCR1-SCR27 (0.758)	VCR1-SCR27 (0.758)	VCR1-SCR27 (0.758)	Single gene- IPC298	Panel a
32	844	32	280	-4.43	0	564	0.102564	1	0	1	VCR1-SCR27 (0.758)	VCR1-SCR27 (0.758)	VCR1-SCR27 (0.758)	Single gene- IPC298	Panel a
32	844	32	280	-4.425	0	564	0.102564	1	0	1	VCR1-SCR27 (0.758)	VCR1-SCR27 (0.758)	VCR1-SCR27 (0.758)	Single gene- IPC298	Panel a
33	843	33	279	-4.42	0	564	0.105769	1	0	1	VCR1-SCR27 (0.758)	VCR1-SCR27 (0.758)	VCR1-SCR27 (0.758)	Single gene- IPC298	Panel a
33	843	33	279	-4.415	0	564	0.105769	1	0	1	VCR1-SCR27 (0.758)	VCR1-SCR27 (0.758)	VCR1-SCR27 (0.758)	Single gene- IPC298	Panel a
33	843	33	279	-4.41	0	564	0.105769	1	0	1	VCR1-SCR27 (0.758)	VCR1-SCR27 (0.758)	VCR1-SCR27 (0.758)	Single gene- IPC298	Panel a
33	843	33	279	-4.405	0	564	0.105769	1	0	1	VCR1-SCR27 (0.758)	VCR1-SCR27 (0.758)	VCR1-SCR27 (0.758)	Single gene- IPC298	Panel a
33	843	33	279	-4.4	0	564	0.105769	1	0	1	VCR1-SCR27 (0.758)	VCR1-SCR27 (0.758)	VCR1-SCR27 (0.758)	Single gene- IPC298	Panel a
33	843	33	279	-4.395	0	564	0.105769	1	0	1	VCR1-SCR27 (0.758)	VCR1-SCR27 (0.758)	VCR1-SCR27 (0.758)	Single gene- IPC298	Panel a
33	843	33	279	-4.39	0	564	0.105769	1	0	1	VCR1-SCR27 (0.758)	VCR1-SCR27 (0.758)	VCR1-SCR27 (0.758)	Single gene- IPC298	Panel a
34	842	34	278	-4.385	0	564	0.108974	1	0	1	VCR1-SCR27 (0.758)	VCR1-SCR27 (0.758)	VCR1-SCR27 (0.758)	Single gene- IPC298	Panel a
34	842	34	278	-4.38	0	564	0.108974	1	0	1	VCR1-SCR27 (0.758)	VCR1-SCR27 (0.758)	VCR1-SCR27 (0.758)	Single gene- IPC298	Panel a
35	841	35	277	-4.375	0	564	0.112179	1	0	1	VCR1-SCR27 (0.758)	VCR1-SCR27 (0.758)	VCR1-SCR27 (0.758)	Single gene- IPC298	Panel a
35	841	35	277	-4.37	0	564	0.112179	1	0	1	VCR1-SCR27 (0.758)	VCR1-SCR27 (0.758)	VCR1-SCR27 (0.758)	Single gene- IPC298	Panel a
36	840	36	276	-4.365	0	564	0.115385	1	0	1	VCR1-SCR27 (0.758)	VCR1-SCR27 (0.758)	VCR1-SCR27 (0.758)	Single gene- IPC298	Panel a
36	840	36	276	-4.36	0	564	0.115385	1	0	1	VCR1-SCR27 (0.758)	VCR1-SCR27 (0.758)	VCR1-SCR27 (0.758)	Single gene- IPC298	Panel a
36	840	36	276	-4.355	0	564	0.115385	1	0	1	VCR1-SCR27 (0.758)	VCR1-SCR27 (0.758)	VCR1-SCR27 (0.758)	Single gene- IPC298	Panel a
36	840	36	276	-4.35	0	564	0.115385	1	0	1	VCR1-SCR27 (0.758)	VCR1-SCR27 (0.758)	VCR1-SCR27 (0.758)	Single gene- IPC298	Panel a
36	840	36	276	-4.345	0	564	0.115385	1	0	1	VCR1-SCR27 (0.758)	VCR1-SCR27 (0.758)	VCR1-SCR27 (0.758)	Single gene- IPC298	Panel a
36	840	36	276	-4.34	0	564	0.115385	1	0	1	VCR1-SCR27 (0.758)	VCR1-SCR27 (0.758)	VCR1-SCR27 (0.758)	Single gene- IPC298	Panel a
37	839	37	275	-4.335	0	564	0.11859	1	0	1	VCR1-SCR27 (0.758)	VCR1-SCR27 (0.758)	VCR1-SCR27 (0.758)	Single gene- IPC298	Panel a
37	839	37	275	-4.33	0	564	0.11859	1	0	1	VCR1-SCR27 (0.758)	VCR1-SCR27 (0.758)	VCR1-SCR27 (0.758)	Single gene- IPC298	Panel a
37	839	37	275	-4.325	0	564	0.11859	1	0	1	VCR1-SCR27 (0.758)	VCR1-SCR27 (0.758)	VCR1-SCR27 (0.758)	Single gene- IPC298	Panel a
38	838	38	274	-4.32	0	564	0.121795	1	0	1	VCR1-SCR27 (0.758)	VCR1-SCR27 (0.758)	VCR1-SCR27 (0.758)	Single gene- IPC298	Panel a
38	838	38	274	-4.315	0	564	0.121795	1	0	1	VCR1-SCR27 (0.758)	VCR1-SCR27 (0.758)	VCR1-SCR27 (0.758)	Single gene- IPC298	Panel a
38	838	38	274	-4.31	0	564	0.121795	1	0	1	VCR1-SCR27 (0.758)	VCR1-SCR27 (0.758)	VCR1-SCR27 (0.758)	Single gene- IPC298	Panel a
39	837	39	273	-4.305	0	564	0.125	1	0	1	VCR1-SCR27 (0.758)	VCR1-SCR27 (0.758)	VCR1-SCR27 (0.758)	Single gene- IPC298	Panel a
39	837	39	273	-4.3	0	564	0.125	1	0	1	VCR1-SCR27 (0.758)	VCR1-SCR27 (0.758)	VCR1-SCR27 (0.758)	Single gene- IPC298	Panel a
39	837	39	273	-4.295	0	564	0.125	1	0	1	VCR1-SCR27 (0.758)	VCR1-SCR27 (0.758)	VCR1-SCR27 (0.758)	Single gene- IPC298	Panel a
39	837	39	273	-4.29	0	564	0.125	1	0	1	VCR1-SCR27 (0.758)	VCR1-SCR27 (0.758)	VCR1-SCR27 (0.758)	Single gene- IPC298	Panel a
40	836	40	272	-4.285	0	564	0.128205	1	0	1	VCR1-SCR27 (0.758)	VCR1-SCR27 (0.758)	VCR1-SCR27 (0.758)	Single gene- IPC298	Panel a
40	836	40	272	-4.28	0	564	0.128205	1	0	1	VCR1-SCR27 (0.758)	VCR1-SCR27 (0.758)	VCR1-SCR27 (0.758)	Single gene- IPC298	Panel a
40	836	40	272	-4.275	0	564	0.128205	1	0	1	VCR1-SCR27 (0.758)	VCR1-SCR27 (0.758)	VCR1-SCR27 (0.758)	Single gene- IPC298	Panel a
40	836	40	272	-4.27	0	564	0.128205	1	0	1	VCR1-SCR27 (0.758)	VCR1-SCR27 (0.758)	VCR1-SCR27 (0.758)	Single gene- IPC298	Panel a
41	835	41	271	-4.265	0	564	0.13141	1	0	1	VCR1-SCR27 (0.758)	VCR1-SCR27 (0.758)	VCR1-SCR27 (0.758)	Single gene- IPC298	Panel a
42	834	42	270	-4.26	0	564	0.134615	1	0	1	VCR1-SCR27 (0.758)	VCR1-SCR27 (0.758)	VCR1-SCR27 (0.758)	Single gene- IPC298	Panel a
42	834	42	270	-4.255	0	564	0.134615	1	0	1	VCR1-SCR27 (0.758)	VCR1-SCR27 (0.758)	VCR1-SCR27 (0.758)	Single gene- IPC298	Panel a
42	834	42	270	-4.25	0	564	0.134615	1	0	1	VCR1-SCR27 (0.758)	VCR1-SCR27 (0.758)	VCR1-SCR27 (0.758)	Single gene- IPC298	Panel a
43	833	43	269	-4.245	0	564	0.137821	1	0	1	VCR1-SCR27 (0.758)	VCR1-SCR27 (0.758)	VCR1-SCR27 (0.758)	Single gene- IPC298	Panel a
43	833	43	269	-4.24	0	564	0.137821	1	0	1	VCR1-SCR27 (0.758)	VCR1-SCR27 (0.758)	VCR1-SCR27 (0.758)	Single gene- IPC298	Panel a
43	833	43	269	-4.235	0	564	0.137821	1	0	1	VCR1-SCR27 (0.758)	VCR1-SCR27 (0.758)	VCR1-SCR27 (0.758)	Single gene- IPC298	Panel a
43	833	43	269	-4.23	0	564	0.137821	1	0	1	VCR1-SCR27 (0.758)	VCR1-SCR27 (0.758)	VCR1-SCR27 (0.758)	Single gene- IPC298	Panel a
43	833	43	269	-4.225	0	564	0.137821	1	0	1	VCR1-SCR27 (0.758)	VCR1-SCR27 (0.758)	VCR1-SCR27 (0.758)	Single gene- IPC298	Panel a
43	833	43	269	-4.22	0	564	0.137821	1	0	1	VCR1-SCR27 (0.758)	VCR1-SCR27 (0.758)	VCR1-SCR27 (0.758)	Single gene- IPC298	Panel a
43	833	43	269	-4.215	0	564	0.137821	1	0	1	VCR1-SCR27 (0.758)	VCR1-SCR27 (0.758)	VCR1-SCR27 (0.758)	Single gene- IPC298	Panel a
44	832	44	268	-4.21	0	564	0.141026	1	0	1	VCR1-SCR27 (0.758)	VCR1-SCR27 (0.758)	VCR1-SCR27 (0.758)	Single gene- IPC298	Panel a
44	832	44	268	-4.205	0	564	0.141026	1	0	1	VCR1-SCR27 (0.758)	VCR1-SCR27 (0.758)	VCR1-SCR27 (0.758)	Single gene- IPC298	Panel a
45	831	45	267	-4.2	0	564	0.144231	1	0	1	VCR1-SCR27 (0.758)	VCR1-SCR27 (0.758)	VCR1-SCR27 (0.758)	Single gene- IPC298	Panel a
45	831	45	267	-4.195	0	564	0.144231	1	0	1	VCR1-SCR27 (0.758)	VCR1-SCR27 (0.758)	VCR1-SCR27 (0.758)	Single gene- IPC298	Panel a
45	831	45	267	-4.19	0	564	0.144231	1	0	1	VCR1-SCR27 (0.758)	VCR1-SCR27 (0.758)	VCR1-SCR27 (0.758)	Single gene- IPC298	Panel a
46	830	46	266	-4.185	0	564	0.147436	1	0	1	VCR1-SCR27 (0.758)	VCR1-SCR27 (0.758)	VCR1-SCR27 (0.758)	Single gene- IPC298	Panel a
46	830	46	266	-4.18	0	564	0.147436	1	0	1	VCR1-SCR27 (0.758)	VCR1-SCR27 (0.758)	VCR1-SCR27 (0.758)	Single gene- IPC298	Panel a
46	830	46	266	-4.175	0	564	0.147436	1	0	1	VCR1-SCR27 (0.758)	VCR1-SCR27 (0.758)	VCR1-SCR27 (0.758)	Single gene- IPC298	Panel a
46	830	46	266	-4.17	0	564	0.147436	1	0	1	VCR1-SCR27 (0.758)	VCR1-SCR27 (0.758)	VCR1-SCR27 (0.758)	Single gene- IPC298	Panel a
46	830	46	266	-4.165	0	564	0.147436	1	0	1	VCR1-SCR27 (0.758)	VCR1-SCR27 (0.758)	VCR1-SCR27 (0.758)	Single gene- IPC298	Panel a
46	830	46	266	-4.16	0	564	0.147436	1	0	1	VCR1-SCR27 (0.758)	VCR1-SCR27 (0.758)	VCR1-SCR27 (0.758)	Single gene- IPC298	Panel a
47	829	47	265	-4.155	0	564	0.150641	1	0	1	VCR1-SCR27 (0.758)	VCR1-SCR27 (0.758)	VCR1-SCR27 (0.758)	Single gene- IPC298	Panel a
47	829	47	265	-4.15	0	564	0.150641	1	0	1	VCR1-SCR27 (0.758)	VCR1-SCR27 (0.758)	VCR1-SCR27 (0.758)	Single gene- IPC298	Panel a
47	829	47	265	-4.145	0	564	0.150641	1	0	1	VCR1-SCR27 (0.758)	VCR1-SCR27 (0.758)	VCR1-SCR27 (0.758)	Single gene- IPC298	Panel a
47	829	47	265	-4.14	0	564	0.150641	1	0	1	VCR1-SCR27 (0.758)	VCR1-SCR27 (0.758)	VCR1-SCR27 (0.758)	Single gene- IPC298	Panel a
47	829	47	265	-4.135	0	564	0.150641	1	0	1	VCR1-SCR27 (0.758)	VCR1-SCR27 (0.758)	VCR1-SCR27 (0.758)	Single gene- IPC298	Panel a
47	829	47	265	-4.13	0	564	0.150641	1	0	1	VCR1-SCR27 (0.758)	VCR1-SCR27 (0.758)	VCR1-SCR27 (0.758)	Single gene- IPC298	Panel a
47	829	47	265	-4.125	0	564	0.150641	1	0	1	VCR1-SCR27 (0.758)	VCR1-SCR27 (0.758)	VCR1-SCR27 (0.758)	Single gene- IPC298	Panel a
47	829	47	265	-4.12	0	564	0.150641	1	0	1	VCR1-SCR27 (0.758)	VCR1-SCR27 (0.758)	VCR1-SCR27 (0.758)	Single gene- IPC298	Panel a
48	828	48	264	-4.115	0	564	0.153846	1	0	1	VCR1-SCR27 (0.758)	VCR1-SCR27 (0.758)	VCR1-SCR27 (0.758)	Single gene- IPC298	Panel a
48	828	48	264	-4.11	0	564	0.153846	1	0	1	VCR1-SCR27 (0.758)	VCR1-SCR27 (0.758)	VCR1-SCR27 (0.758)	Single gene- IPC298	Panel a
50	826	50	262	-4.105	0	564	0.160256	1	0	1	VCR1-SCR27 (0.758)	VCR1-SCR27 (0.758)	VCR1-SCR27 (0.758)	Single gene- IPC298	Panel a
50	826	50	262	-4.1	0	564	0.160256	1	0	1	VCR1-SCR27 (0.758)	VCR1-SCR27 (0.758)	VCR1-SCR27 (0.758)	Single gene- IPC298	Panel a
50	826	50	262	-4.095	0	564	0.160256	1	0	1	VCR1-SCR27 (0.758)	VCR1-SCR27 (0.758)	VCR1-SCR27 (0.758)	Single gene- IPC298	Panel a
50	826	50	262	-4.09	0	564	0.160256	1	0	1	VCR1-SCR27 (0.758)	VCR1-SCR27 (0.758)	VCR1-SCR27 (0.758)	Single gene- IPC298	Panel a
50	826	50	262	-4.085	0	564	0.160256	1	0	1	VCR1-SCR27 (0.758)	VCR1-SCR27 (0.758)	VCR1-SCR27 (0.758)	Single gene- IPC298	Panel a
50	826	50	262	-4.08	0	564	0.160256	1	0	1	VCR1-SCR27 (0.758)	VCR1-SCR27 (0.758)	VCR1-SCR27 (0.758)	Single gene- IPC298	Panel a
50	826	50	262	-4.075	0	564	0.160256	1	0	1	VCR1-SCR27 (0.758)	VCR1-SCR27 (0.758)	VCR1-SCR27 (0.758)	Single gene- IPC298	Panel a
50	826	50	262	-4.07	0	564	0.160256	1	0	1	VCR1-SCR27 (0.758)	VCR1-SCR27 (0.758)	VCR1-SCR27 (0.758)	Single gene- IPC298	Panel a
51	825	51	261	-4.065	0	564	0.163462	1	0	1	VCR1-SCR27 (0.758)	VCR1-SCR27 (0.758)	VCR1-SCR27 (0.758)	Single gene- IPC298	Panel a
51	825	51	261	-4.06	0	564	0.163462	1	0	1	VCR1-SCR27 (0.758)	VCR1-SCR27 (0.758)	VCR1-SCR27 (0.758)	Single gene- IPC298	Panel a
51	825	51	261	-4.055	0	564	0.163462	1	0	1	VCR1-SCR27 (0.758)	VCR1-SCR27 (0.758)	VCR1-SCR27 (0.758)	Single gene- IPC298	Panel a
51	825	51	261	-4.05	0	564	0.163462	1	0	1	VCR1-SCR27 (0.758)	VCR1-SCR27 (0.758)	VCR1-SCR27 (0.758)	Single gene- IPC298	Panel a
51	825	51	261	-4.045	0	564	0.163462	1	0	1	VCR1-SCR27 (0.758)	VCR1-SCR27 (0.758)	VCR1-SCR27 (0.758)	Single gene- IPC298	Panel a
52	824	52	260	-4.04	0	564	0.166667	1	0	1	VCR1-SCR27 (0.758)	VCR1-SCR27 (0.758)	VCR1-SCR27 (0.758)	Single gene- IPC298	Panel a
52	824	52	260	-4.035	0	564	0.166667	1	0	1	VCR1-SCR27 (0.758)	VCR1-SCR27 (0.758)	VCR1-SCR27 (0.758)	Single gene- IPC298	Panel a
52	824	52	260	-4.03	0	564	0.166667	1	0	1	VCR1-SCR27 (0.758)	VCR1-SCR27 (0.758)	VCR1-SCR27 (0.758)	Single gene- IPC298	Panel a
52	824	52	260	-4.025	0	564	0.166667	1	0	1	VCR1-SCR27 (0.758)	VCR1-SCR27 (0.758)	VCR1-SCR27 (0.758)	Single gene- IPC298	Panel a
52	824	52	260	-4.02	0	564	0.166667	1	0	1	VCR1-SCR27 (0.758)	VCR1-SCR27 (0.758)	VCR1-SCR27 (0.758)	Single gene- IPC298	Panel a
53	823	53	259	-4.015	0	564	0.169872	1	0	1	VCR1-SCR27 (0.758)	VCR1-SCR27 (0.758)	VCR1-SCR27 (0.758)	Single gene- IPC298	Panel a
53	823	53	259	-4.01	0	564	0.169872	1	0	1	VCR1-SCR27 (0.758)	VCR1-SCR27 (0.758)	VCR1-SCR27 (0.758)	Single gene- IPC298	Panel a
53	823	53	259	-4.005	0	564	0.169872	1	0	1	VCR1-SCR27 (0.758)	VCR1-SCR27 (0.758)	VCR1-SCR27 (0.758)	Single gene- IPC298	Panel a
53	823	53	259	-4	0	564	0.169872	1	0	1	VCR1-SCR27 (0.758)	VCR1-SCR27 (0.758)	VCR1-SCR27 (0.758)	Single gene- IPC298	Panel a
53	823	53	259	-3.995	0	564	0.169872	1	0	1	VCR1-SCR27 (0.758)	VCR1-SCR27 (0.758)	VCR1-SCR27 (0.758)	Single gene- IPC298	Panel a
53	823	53	259	-3.99	0	564	0.169872	1	0	1	VCR1-SCR27 (0.758)	VCR1-SCR27 (0.758)	VCR1-SCR27 (0.758)	Single gene- IPC298	Panel a
53	823	53	259	-3.985	0	564	0.169872	1	0	1	VCR1-SCR27 (0.758)	VCR1-SCR27 (0.758)	VCR1-SCR27 (0.758)	Single gene- IPC298	Panel a
54	822	54	258	-3.98	0	564	0.173077	1	0	1	VCR1-SCR27 (0.758)	VCR1-SCR27 (0.758)	VCR1-SCR27 (0.758)	Single gene- IPC298	Panel a
54	822	54	258	-3.975	0	564	0.173077	1	0	1	VCR1-SCR27 (0.758)	VCR1-SCR27 (0.758)	VCR1-SCR27 (0.758)	Single gene- IPC298	Panel a
54	822	54	258	-3.97	0	564	0.173077	1	0	1	VCR1-SCR27 (0.758)	VCR1-SCR27 (0.758)	VCR1-SCR27 (0.758)	Single gene- IPC298	Panel a
54	822	54	258	-3.965	0	564	0.173077	1	0	1	VCR1-SCR27 (0.758)	VCR1-SCR27 (0.758)	VCR1-SCR27 (0.758)	Single gene- IPC298	Panel a
54	822	54	258	-3.96	0	564	0.173077	1	0	1	VCR1-SCR27 (0.758)	VCR1-SCR27 (0.758)	VCR1-SCR27 (0.758)	Single gene- IPC298	Panel a
54	822	54	258	-3.955	0	564	0.173077	1	0	1	VCR1-SCR27 (0.758)	VCR1-SCR27 (0.758)	VCR1-SCR27 (0.758)	Single gene- IPC298	Panel a
54	822	54	258	-3.95	0	564	0.173077	1	0	1	VCR1-SCR27 (0.758)	VCR1-SCR27 (0.758)	VCR1-SCR27 (0.758)	Single gene- IPC298	Panel a
54	822	54	258	-3.945	0	564	0.173077	1	0	1	VCR1-SCR27 (0.758)	VCR1-SCR27 (0.758)	VCR1-SCR27 (0.758)	Single gene- IPC298	Panel a
54	822	54	258	-3.94	0	564	0.173077	1	0	1	VCR1-SCR27 (0.758)	VCR1-SCR27 (0.758)	VCR1-SCR27 (0.758)	Single gene- IPC298	Panel a
54	822	54	258	-3.935	0	564	0.173077	1	0	1	VCR1-SCR27 (0.758)	VCR1-SCR27 (0.758)	VCR1-SCR27 (0.758)	Single gene- IPC298	Panel a
54	822	54	258	-3.93	0	564	0.173077	1	0	1	VCR1-SCR27 (0.758)	VCR1-SCR27 (0.758)	VCR1-SCR27 (0.758)	Single gene- IPC298	Panel a
54	822	54	258	-3.925	0	564	0.173077	1	0	1	VCR1-SCR27 (0.758)	VCR1-SCR27 (0.758)	VCR1-SCR27 (0.758)	Single gene- IPC298	Panel a
54	822	54	258	-3.92	0	564	0.173077	1	0	1	VCR1-SCR27 (0.758)	VCR1-SCR27 (0.758)	VCR1-SCR27 (0.758)	Single gene- IPC298	Panel a
54	822	54	258	-3.915	0	564	0.173077	1	0	1	VCR1-SCR27 (0.758)	VCR1-SCR27 (0.758)	VCR1-SCR27 (0.758)	Single gene- IPC298	Panel a
54	822	54	258	-3.91	0	564	0.173077	1	0	1	VCR1-SCR27 (0.758)	VCR1-SCR27 (0.758)	VCR1-SCR27 (0.758)	Single gene- IPC298	Panel a
54	822	54	258	-3.905	0	564	0.173077	1	0	1	VCR1-SCR27 (0.758)	VCR1-SCR27 (0.758)	VCR1-SCR27 (0.758)	Single gene- IPC298	Panel a
54	822	54	258	-3.9	0	564	0.173077	1	0	1	VCR1-SCR27 (0.758)	VCR1-SCR27 (0.758)	VCR1-SCR27 (0.758)	Single gene- IPC298	Panel a
54	822	54	258	-3.895	0	564	0.173077	1	0	1	VCR1-SCR27 (0.758)	VCR1-SCR27 (0.758)	VCR1-SCR27 (0.758)	Single gene- IPC298	Panel a
54	822	54	258	-3.89	0	564	0.173077	1	0	1	VCR1-SCR27 (0.758)	VCR1-SCR27 (0.758)	VCR1-SCR27 (0.758)	Single gene- IPC298	Panel a
54	822	54	258	-3.885	0	564	0.173077	1	0	1	VCR1-SCR27 (0.758)	VCR1-SCR27 (0.758)	VCR1-SCR27 (0.758)	Single gene- IPC298	Panel a
56	820	56	256	-3.88	0	564	0.179487	1	0	1	VCR1-SCR27 (0.758)	VCR1-SCR27 (0.758)	VCR1-SCR27 (0.758)	Single gene- IPC298	Panel a
56	820	56	256	-3.875	0	564	0.179487	1	0	1	VCR1-SCR27 (0.758)	VCR1-SCR27 (0.758)	VCR1-SCR27 (0.758)	Single gene- IPC298	Panel a
56	820	56	256	-3.87	0	564	0.179487	1	0	1	VCR1-SCR27 (0.758)	VCR1-SCR27 (0.758)	VCR1-SCR27 (0.758)	Single gene- IPC298	Panel a
56	820	56	256	-3.865	0	564	0.179487	1	0	1	VCR1-SCR27 (0.758)	VCR1-SCR27 (0.758)	VCR1-SCR27 (0.758)	Single gene- IPC298	Panel a
56	820	56	256	-3.86	0	564	0.179487	1	0	1	VCR1-SCR27 (0.758)	VCR1-SCR27 (0.758)	VCR1-SCR27 (0.758)	Single gene- IPC298	Panel a
56	820	56	256	-3.855	0	564	0.179487	1	0	1	VCR1-SCR27 (0.758)	VCR1-SCR27 (0.758)	VCR1-SCR27 (0.758)	Single gene- IPC298	Panel a
56	820	56	256	-3.85	0	564	0.179487	1	0	1	VCR1-SCR27 (0.758)	VCR1-SCR27 (0.758)	VCR1-SCR27 (0.758)	Single gene- IPC298	Panel a
56	820	56	256	-3.845	0	564	0.179487	1	0	1	VCR1-SCR27 (0.758)	VCR1-SCR27 (0.758)	VCR1-SCR27 (0.758)	Single gene- IPC298	Panel a
56	820	56	256	-3.84	0	564	0.179487	1	0	1	VCR1-SCR27 (0.758)	VCR1-SCR27 (0.758)	VCR1-SCR27 (0.758)	Single gene- IPC298	Panel a
56	820	56	256	-3.835	0	564	0.179487	1	0	1	VCR1-SCR27 (0.758)	VCR1-SCR27 (0.758)	VCR1-SCR27 (0.758)	Single gene- IPC298	Panel a
56	820	56	256	-3.83	0	564	0.179487	1	0	1	VCR1-SCR27 (0.758)	VCR1-SCR27 (0.758)	VCR1-SCR27 (0.758)	Single gene- IPC298	Panel a
56	820	56	256	-3.825	0	564	0.179487	1	0	1	VCR1-SCR27 (0.758)	VCR1-SCR27 (0.758)	VCR1-SCR27 (0.758)	Single gene- IPC298	Panel a
56	820	56	256	-3.82	0	564	0.179487	1	0	1	VCR1-SCR27 (0.758)	VCR1-SCR27 (0.758)	VCR1-SCR27 (0.758)	Single gene- IPC298	Panel a
57	819	57	255	-3.815	0	564	0.182692	1	0	1	VCR1-SCR27 (0.758)	VCR1-SCR27 (0.758)	VCR1-SCR27 (0.758)	Single gene- IPC298	Panel a
57	819	57	255	-3.81	0	564	0.182692	1	0	1	VCR1-SCR27 (0.758)	VCR1-SCR27 (0.758)	VCR1-SCR27 (0.758)	Single gene- IPC298	Panel a
57	819	57	255	-3.805	0	564	0.182692	1	0	1	VCR1-SCR27 (0.758)	VCR1-SCR27 (0.758)	VCR1-SCR27 (0.758)	Single gene- IPC298	Panel a
57	819	57	255	-3.8	0	564	0.182692	1	0	1	VCR1-SCR27 (0.758)	VCR1-SCR27 (0.758)	VCR1-SCR27 (0.758)	Single gene- IPC298	Panel a
57	819	57	255	-3.795	0	564	0.182692	1	0	1	VCR1-SCR27 (0.758)	VCR1-SCR27 (0.758)	VCR1-SCR27 (0.758)	Single gene- IPC298	Panel a
57	819	57	255	-3.79	0	564	0.182692	1	0	1	VCR1-SCR27 (0.758)	VCR1-SCR27 (0.758)	VCR1-SCR27 (0.758)	Single gene- IPC298	Panel a
58	818	58	254	-3.785	0	564	0.185897	1	0	1	VCR1-SCR27 (0.758)	VCR1-SCR27 (0.758)	VCR1-SCR27 (0.758)	Single gene- IPC298	Panel a
58	818	58	254	-3.78	0	564	0.185897	1	0	1	VCR1-SCR27 (0.758)	VCR1-SCR27 (0.758)	VCR1-SCR27 (0.758)	Single gene- IPC298	Panel a
58	818	58	254	-3.775	0	564	0.185897	1	0	1	VCR1-SCR27 (0.758)	VCR1-SCR27 (0.758)	VCR1-SCR27 (0.758)	Single gene- IPC298	Panel a
58	818	58	254	-3.77	0	564	0.185897	1	0	1	VCR1-SCR27 (0.758)	VCR1-SCR27 (0.758)	VCR1-SCR27 (0.758)	Single gene- IPC298	Panel a
59	817	59	253	-3.765	0	564	0.189103	1	0	1	VCR1-SCR27 (0.758)	VCR1-SCR27 (0.758)	VCR1-SCR27 (0.758)	Single gene- IPC298	Panel a
59	817	59	253	-3.76	0	564	0.189103	1	0	1	VCR1-SCR27 (0.758)	VCR1-SCR27 (0.758)	VCR1-SCR27 (0.758)	Single gene- IPC298	Panel a
60	816	60	252	-3.755	0	564	0.192308	1	0	1	VCR1-SCR27 (0.758)	VCR1-SCR27 (0.758)	VCR1-SCR27 (0.758)	Single gene- IPC298	Panel a
60	816	60	252	-3.75	0	564	0.192308	1	0	1	VCR1-SCR27 (0.758)	VCR1-SCR27 (0.758)	VCR1-SCR27 (0.758)	Single gene- IPC298	Panel a
60	816	60	252	-3.745	0	564	0.192308	1	0	1	VCR1-SCR27 (0.758)	VCR1-SCR27 (0.758)	VCR1-SCR27 (0.758)	Single gene- IPC298	Panel a
60	816	60	252	-3.74	0	564	0.192308	1	0	1	VCR1-SCR27 (0.758)	VCR1-SCR27 (0.758)	VCR1-SCR27 (0.758)	Single gene- IPC298	Panel a
60	816	60	252	-3.735	0	564	0.192308	1	0	1	VCR1-SCR27 (0.758)	VCR1-SCR27 (0.758)	VCR1-SCR27 (0.758)	Single gene- IPC298	Panel a
60	816	60	252	-3.73	0	564	0.192308	1	0	1	VCR1-SCR27 (0.758)	VCR1-SCR27 (0.758)	VCR1-SCR27 (0.758)	Single gene- IPC298	Panel a
62	814	62	250	-3.725	0	564	0.198718	1	0	1	VCR1-SCR27 (0.758)	VCR1-SCR27 (0.758)	VCR1-SCR27 (0.758)	Single gene- IPC298	Panel a
63	813	63	249	-3.72	0	564	0.201923	1	0	1	VCR1-SCR27 (0.758)	VCR1-SCR27 (0.758)	VCR1-SCR27 (0.758)	Single gene- IPC298	Panel a
63	813	63	249	-3.715	0	564	0.201923	1	0	1	VCR1-SCR27 (0.758)	VCR1-SCR27 (0.758)	VCR1-SCR27 (0.758)	Single gene- IPC298	Panel a
63	813	63	249	-3.71	0	564	0.201923	1	0	1	VCR1-SCR27 (0.758)	VCR1-SCR27 (0.758)	VCR1-SCR27 (0.758)	Single gene- IPC298	Panel a
63	813	63	249	-3.705	0	564	0.201923	1	0	1	VCR1-SCR27 (0.758)	VCR1-SCR27 (0.758)	VCR1-SCR27 (0.758)	Single gene- IPC298	Panel a
63	813	63	249	-3.7	0	564	0.201923	1	0	1	VCR1-SCR27 (0.758)	VCR1-SCR27 (0.758)	VCR1-SCR27 (0.758)	Single gene- IPC298	Panel a
64	812	64	248	-3.695	0	564	0.205128	1	0	1	VCR1-SCR27 (0.758)	VCR1-SCR27 (0.758)	VCR1-SCR27 (0.758)	Single gene- IPC298	Panel a
64	812	64	248	-3.69	0	564	0.205128	1	0	1	VCR1-SCR27 (0.758)	VCR1-SCR27 (0.758)	VCR1-SCR27 (0.758)	Single gene- IPC298	Panel a
65	811	65	247	-3.685	0	564	0.208333	1	0	1	VCR1-SCR27 (0.758)	VCR1-SCR27 (0.758)	VCR1-SCR27 (0.758)	Single gene- IPC298	Panel a
65	811	65	247	-3.68	0	564	0.208333	1	0	1	VCR1-SCR27 (0.758)	VCR1-SCR27 (0.758)	VCR1-SCR27 (0.758)	Single gene- IPC298	Panel a
65	811	65	247	-3.675	0	564	0.208333	1	0	1	VCR1-SCR27 (0.758)	VCR1-SCR27 (0.758)	VCR1-SCR27 (0.758)	Single gene- IPC298	Panel a
68	808	68	244	-3.67	0	564	0.217949	1	0	1	VCR1-SCR27 (0.758)	VCR1-SCR27 (0.758)	VCR1-SCR27 (0.758)	Single gene- IPC298	Panel a
68	808	68	244	-3.665	0	564	0.217949	1	0	1	VCR1-SCR27 (0.758)	VCR1-SCR27 (0.758)	VCR1-SCR27 (0.758)	Single gene- IPC298	Panel a
68	808	68	244	-3.66	0	564	0.217949	1	0	1	VCR1-SCR27 (0.758)	VCR1-SCR27 (0.758)	VCR1-SCR27 (0.758)	Single gene- IPC298	Panel a
68	808	68	244	-3.655	0	564	0.217949	1	0	1	VCR1-SCR27 (0.758)	VCR1-SCR27 (0.758)	VCR1-SCR27 (0.758)	Single gene- IPC298	Panel a
68	808	68	244	-3.65	0	564	0.217949	1	0	1	VCR1-SCR27 (0.758)	VCR1-SCR27 (0.758)	VCR1-SCR27 (0.758)	Single gene- IPC298	Panel a
68	808	68	244	-3.645	0	564	0.217949	1	0	1	VCR1-SCR27 (0.758)	VCR1-SCR27 (0.758)	VCR1-SCR27 (0.758)	Single gene- IPC298	Panel a
68	808	68	244	-3.64	0	564	0.217949	1	0	1	VCR1-SCR27 (0.758)	VCR1-SCR27 (0.758)	VCR1-SCR27 (0.758)	Single gene- IPC298	Panel a
68	808	68	244	-3.635	0	564	0.217949	1	0	1	VCR1-SCR27 (0.758)	VCR1-SCR27 (0.758)	VCR1-SCR27 (0.758)	Single gene- IPC298	Panel a
68	808	68	244	-3.63	0	564	0.217949	1	0	1	VCR1-SCR27 (0.758)	VCR1-SCR27 (0.758)	VCR1-SCR27 (0.758)	Single gene- IPC298	Panel a
69	807	69	243	-3.625	0	564	0.221154	1	0	1	VCR1-SCR27 (0.758)	VCR1-SCR27 (0.758)	VCR1-SCR27 (0.758)	Single gene- IPC298	Panel a
69	807	69	243	-3.62	0	564	0.221154	1	0	1	VCR1-SCR27 (0.758)	VCR1-SCR27 (0.758)	VCR1-SCR27 (0.758)	Single gene- IPC298	Panel a
69	807	69	243	-3.615	0	564	0.221154	1	0	1	VCR1-SCR27 (0.758)	VCR1-SCR27 (0.758)	VCR1-SCR27 (0.758)	Single gene- IPC298	Panel a
69	807	69	243	-3.61	0	564	0.221154	1	0	1	VCR1-SCR27 (0.758)	VCR1-SCR27 (0.758)	VCR1-SCR27 (0.758)	Single gene- IPC298	Panel a
69	807	69	243	-3.605	0	564	0.221154	1	0	1	VCR1-SCR27 (0.758)	VCR1-SCR27 (0.758)	VCR1-SCR27 (0.758)	Single gene- IPC298	Panel a
69	807	69	243	-3.6	0	564	0.221154	1	0	1	VCR1-SCR27 (0.758)	VCR1-SCR27 (0.758)	VCR1-SCR27 (0.758)	Single gene- IPC298	Panel a
69	807	69	243	-3.595	0	564	0.221154	1	0	1	VCR1-SCR27 (0.758)	VCR1-SCR27 (0.758)	VCR1-SCR27 (0.758)	Single gene- IPC298	Panel a
70	806	70	242	-3.59	0	564	0.224359	1	0	1	VCR1-SCR27 (0.758)	VCR1-SCR27 (0.758)	VCR1-SCR27 (0.758)	Single gene- IPC298	Panel a
70	806	70	242	-3.585	0	564	0.224359	1	0	1	VCR1-SCR27 (0.758)	VCR1-SCR27 (0.758)	VCR1-SCR27 (0.758)	Single gene- IPC298	Panel a
70	806	70	242	-3.58	0	564	0.224359	1	0	1	VCR1-SCR27 (0.758)	VCR1-SCR27 (0.758)	VCR1-SCR27 (0.758)	Single gene- IPC298	Panel a
70	806	70	242	-3.575	0	564	0.224359	1	0	1	VCR1-SCR27 (0.758)	VCR1-SCR27 (0.758)	VCR1-SCR27 (0.758)	Single gene- IPC298	Panel a
70	806	70	242	-3.57	0	564	0.224359	1	0	1	VCR1-SCR27 (0.758)	VCR1-SCR27 (0.758)	VCR1-SCR27 (0.758)	Single gene- IPC298	Panel a
71	805	71	241	-3.565	0	564	0.227564	1	0	1	VCR1-SCR27 (0.758)	VCR1-SCR27 (0.758)	VCR1-SCR27 (0.758)	Single gene- IPC298	Panel a
71	805	71	241	-3.56	0	564	0.227564	1	0	1	VCR1-SCR27 (0.758)	VCR1-SCR27 (0.758)	VCR1-SCR27 (0.758)	Single gene- IPC298	Panel a
71	805	71	241	-3.555	0	564	0.227564	1	0	1	VCR1-SCR27 (0.758)	VCR1-SCR27 (0.758)	VCR1-SCR27 (0.758)	Single gene- IPC298	Panel a
71	805	71	241	-3.55	0	564	0.227564	1	0	1	VCR1-SCR27 (0.758)	VCR1-SCR27 (0.758)	VCR1-SCR27 (0.758)	Single gene- IPC298	Panel a
71	805	71	241	-3.545	0	564	0.227564	1	0	1	VCR1-SCR27 (0.758)	VCR1-SCR27 (0.758)	VCR1-SCR27 (0.758)	Single gene- IPC298	Panel a
71	805	71	241	-3.54	0	564	0.227564	1	0	1	VCR1-SCR27 (0.758)	VCR1-SCR27 (0.758)	VCR1-SCR27 (0.758)	Single gene- IPC298	Panel a
71	805	71	241	-3.535	0	564	0.227564	1	0	1	VCR1-SCR27 (0.758)	VCR1-SCR27 (0.758)	VCR1-SCR27 (0.758)	Single gene- IPC298	Panel a
71	805	71	241	-3.53	0	564	0.227564	1	0	1	VCR1-SCR27 (0.758)	VCR1-SCR27 (0.758)	VCR1-SCR27 (0.758)	Single gene- IPC298	Panel a
71	805	71	241	-3.525	0	564	0.227564	1	0	1	VCR1-SCR27 (0.758)	VCR1-SCR27 (0.758)	VCR1-SCR27 (0.758)	Single gene- IPC298	Panel a
71	805	71	241	-3.52	0	564	0.227564	1	0	1	VCR1-SCR27 (0.758)	VCR1-SCR27 (0.758)	VCR1-SCR27 (0.758)	Single gene- IPC298	Panel a
72	804	72	240	-3.515	0	564	0.230769	1	0	1	VCR1-SCR27 (0.758)	VCR1-SCR27 (0.758)	VCR1-SCR27 (0.758)	Single gene- IPC298	Panel a
72	804	72	240	-3.51	0	564	0.230769	1	0	1	VCR1-SCR27 (0.758)	VCR1-SCR27 (0.758)	VCR1-SCR27 (0.758)	Single gene- IPC298	Panel a
72	804	72	240	-3.505	0	564	0.230769	1	0	1	VCR1-SCR27 (0.758)	VCR1-SCR27 (0.758)	VCR1-SCR27 (0.758)	Single gene- IPC298	Panel a
72	804	72	240	-3.5	0	564	0.230769	1	0	1	VCR1-SCR27 (0.758)	VCR1-SCR27 (0.758)	VCR1-SCR27 (0.758)	Single gene- IPC298	Panel a
72	804	72	240	-3.495	0	564	0.230769	1	0	1	VCR1-SCR27 (0.758)	VCR1-SCR27 (0.758)	VCR1-SCR27 (0.758)	Single gene- IPC298	Panel a
72	804	72	240	-3.49	0	564	0.230769	1	0	1	VCR1-SCR27 (0.758)	VCR1-SCR27 (0.758)	VCR1-SCR27 (0.758)	Single gene- IPC298	Panel a
72	804	72	240	-3.485	0	564	0.230769	1	0	1	VCR1-SCR27 (0.758)	VCR1-SCR27 (0.758)	VCR1-SCR27 (0.758)	Single gene- IPC298	Panel a
72	804	72	240	-3.48	0	564	0.230769	1	0	1	VCR1-SCR27 (0.758)	VCR1-SCR27 (0.758)	VCR1-SCR27 (0.758)	Single gene- IPC298	Panel a
72	804	72	240	-3.475	0	564	0.230769	1	0	1	VCR1-SCR27 (0.758)	VCR1-SCR27 (0.758)	VCR1-SCR27 (0.758)	Single gene- IPC298	Panel a
72	804	72	240	-3.47	0	564	0.230769	1	0	1	VCR1-SCR27 (0.758)	VCR1-SCR27 (0.758)	VCR1-SCR27 (0.758)	Single gene- IPC298	Panel a
72	804	72	240	-3.465	0	564	0.230769	1	0	1	VCR1-SCR27 (0.758)	VCR1-SCR27 (0.758)	VCR1-SCR27 (0.758)	Single gene- IPC298	Panel a
72	804	72	240	-3.46	0	564	0.230769	1	0	1	VCR1-SCR27 (0.758)	VCR1-SCR27 (0.758)	VCR1-SCR27 (0.758)	Single gene- IPC298	Panel a
72	804	72	240	-3.455	0	564	0.230769	1	0	1	VCR1-SCR27 (0.758)	VCR1-SCR27 (0.758)	VCR1-SCR27 (0.758)	Single gene- IPC298	Panel a
72	804	72	240	-3.45	0	564	0.230769	1	0	1	VCR1-SCR27 (0.758)	VCR1-SCR27 (0.758)	VCR1-SCR27 (0.758)	Single gene- IPC298	Panel a
72	804	72	240	-3.445	0	564	0.230769	1	0	1	VCR1-SCR27 (0.758)	VCR1-SCR27 (0.758)	VCR1-SCR27 (0.758)	Single gene- IPC298	Panel a
72	804	72	240	-3.44	0	564	0.230769	1	0	1	VCR1-SCR27 (0.758)	VCR1-SCR27 (0.758)	VCR1-SCR27 (0.758)	Single gene- IPC298	Panel a
72	804	72	240	-3.435	0	564	0.230769	1	0	1	VCR1-SCR27 (0.758)	VCR1-SCR27 (0.758)	VCR1-SCR27 (0.758)	Single gene- IPC298	Panel a
73	803	73	239	-3.43	0	564	0.233974	1	0	1	VCR1-SCR27 (0.758)	VCR1-SCR27 (0.758)	VCR1-SCR27 (0.758)	Single gene- IPC298	Panel a
74	802	74	238	-3.425	0	564	0.237179	1	0	1	VCR1-SCR27 (0.758)	VCR1-SCR27 (0.758)	VCR1-SCR27 (0.758)	Single gene- IPC298	Panel a
74	802	74	238	-3.42	0	564	0.237179	1	0	1	VCR1-SCR27 (0.758)	VCR1-SCR27 (0.758)	VCR1-SCR27 (0.758)	Single gene- IPC298	Panel a
74	802	74	238	-3.415	0	564	0.237179	1	0	1	VCR1-SCR27 (0.758)	VCR1-SCR27 (0.758)	VCR1-SCR27 (0.758)	Single gene- IPC298	Panel a
74	802	74	238	-3.41	0	564	0.237179	1	0	1	VCR1-SCR27 (0.758)	VCR1-SCR27 (0.758)	VCR1-SCR27 (0.758)	Single gene- IPC298	Panel a
74	802	74	238	-3.405	0	564	0.237179	1	0	1	VCR1-SCR27 (0.758)	VCR1-SCR27 (0.758)	VCR1-SCR27 (0.758)	Single gene- IPC298	Panel a
74	802	74	238	-3.4	0	564	0.237179	1	0	1	VCR1-SCR27 (0.758)	VCR1-SCR27 (0.758)	VCR1-SCR27 (0.758)	Single gene- IPC298	Panel a
74	802	74	238	-3.395	0	564	0.237179	1	0	1	VCR1-SCR27 (0.758)	VCR1-SCR27 (0.758)	VCR1-SCR27 (0.758)	Single gene- IPC298	Panel a
74	802	74	238	-3.39	0	564	0.237179	1	0	1	VCR1-SCR27 (0.758)	VCR1-SCR27 (0.758)	VCR1-SCR27 (0.758)	Single gene- IPC298	Panel a
74	802	74	238	-3.385	0	564	0.237179	1	0	1	VCR1-SCR27 (0.758)	VCR1-SCR27 (0.758)	VCR1-SCR27 (0.758)	Single gene- IPC298	Panel a
75	801	75	237	-3.38	0	564	0.240385	1	0	1	VCR1-SCR27 (0.758)	VCR1-SCR27 (0.758)	VCR1-SCR27 (0.758)	Single gene- IPC298	Panel a
75	801	75	237	-3.375	0	564	0.240385	1	0	1	VCR1-SCR27 (0.758)	VCR1-SCR27 (0.758)	VCR1-SCR27 (0.758)	Single gene- IPC298	Panel a
75	801	75	237	-3.37	0	564	0.240385	1	0	1	VCR1-SCR27 (0.758)	VCR1-SCR27 (0.758)	VCR1-SCR27 (0.758)	Single gene- IPC298	Panel a
75	801	75	237	-3.365	0	564	0.240385	1	0	1	VCR1-SCR27 (0.758)	VCR1-SCR27 (0.758)	VCR1-SCR27 (0.758)	Single gene- IPC298	Panel a
75	801	75	237	-3.36	0	564	0.240385	1	0	1	VCR1-SCR27 (0.758)	VCR1-SCR27 (0.758)	VCR1-SCR27 (0.758)	Single gene- IPC298	Panel a
76	800	76	236	-3.355	0	564	0.24359	1	0	1	VCR1-SCR27 (0.758)	VCR1-SCR27 (0.758)	VCR1-SCR27 (0.758)	Single gene- IPC298	Panel a
76	800	76	236	-3.35	0	564	0.24359	1	0	1	VCR1-SCR27 (0.758)	VCR1-SCR27 (0.758)	VCR1-SCR27 (0.758)	Single gene- IPC298	Panel a
77	799	77	235	-3.345	0	564	0.246795	1	0	1	VCR1-SCR27 (0.758)	VCR1-SCR27 (0.758)	VCR1-SCR27 (0.758)	Single gene- IPC298	Panel a
77	799	77	235	-3.34	0	564	0.246795	1	0	1	VCR1-SCR27 (0.758)	VCR1-SCR27 (0.758)	VCR1-SCR27 (0.758)	Single gene- IPC298	Panel a
77	799	77	235	-3.335	0	564	0.246795	1	0	1	VCR1-SCR27 (0.758)	VCR1-SCR27 (0.758)	VCR1-SCR27 (0.758)	Single gene- IPC298	Panel a
77	799	77	235	-3.33	0	564	0.246795	1	0	1	VCR1-SCR27 (0.758)	VCR1-SCR27 (0.758)	VCR1-SCR27 (0.758)	Single gene- IPC298	Panel a
78	798	78	234	-3.325	0	564	0.25	1	0	1	VCR1-SCR27 (0.758)	VCR1-SCR27 (0.758)	VCR1-SCR27 (0.758)	Single gene- IPC298	Panel a
78	798	78	234	-3.32	0	564	0.25	1	0	1	VCR1-SCR27 (0.758)	VCR1-SCR27 (0.758)	VCR1-SCR27 (0.758)	Single gene- IPC298	Panel a
79	797	79	233	-3.315	0	564	0.253205	1	0	1	VCR1-SCR27 (0.758)	VCR1-SCR27 (0.758)	VCR1-SCR27 (0.758)	Single gene- IPC298	Panel a
79	797	79	233	-3.31	0	564	0.253205	1	0	1	VCR1-SCR27 (0.758)	VCR1-SCR27 (0.758)	VCR1-SCR27 (0.758)	Single gene- IPC298	Panel a
79	797	79	233	-3.305	0	564	0.253205	1	0	1	VCR1-SCR27 (0.758)	VCR1-SCR27 (0.758)	VCR1-SCR27 (0.758)	Single gene- IPC298	Panel a
79	797	79	233	-3.3	0	564	0.253205	1	0	1	VCR1-SCR27 (0.758)	VCR1-SCR27 (0.758)	VCR1-SCR27 (0.758)	Single gene- IPC298	Panel a
79	797	79	233	-3.295	0	564	0.253205	1	0	1	VCR1-SCR27 (0.758)	VCR1-SCR27 (0.758)	VCR1-SCR27 (0.758)	Single gene- IPC298	Panel a
79	797	79	233	-3.29	0	564	0.253205	1	0	1	VCR1-SCR27 (0.758)	VCR1-SCR27 (0.758)	VCR1-SCR27 (0.758)	Single gene- IPC298	Panel a
79	797	79	233	-3.285	0	564	0.253205	1	0	1	VCR1-SCR27 (0.758)	VCR1-SCR27 (0.758)	VCR1-SCR27 (0.758)	Single gene- IPC298	Panel a
79	797	79	233	-3.28	0	564	0.253205	1	0	1	VCR1-SCR27 (0.758)	VCR1-SCR27 (0.758)	VCR1-SCR27 (0.758)	Single gene- IPC298	Panel a
80	796	80	232	-3.275	0	564	0.25641	1	0	1	VCR1-SCR27 (0.758)	VCR1-SCR27 (0.758)	VCR1-SCR27 (0.758)	Single gene- IPC298	Panel a
80	796	80	232	-3.27	0	564	0.25641	1	0	1	VCR1-SCR27 (0.758)	VCR1-SCR27 (0.758)	VCR1-SCR27 (0.758)	Single gene- IPC298	Panel a
80	796	80	232	-3.265	0	564	0.25641	1	0	1	VCR1-SCR27 (0.758)	VCR1-SCR27 (0.758)	VCR1-SCR27 (0.758)	Single gene- IPC298	Panel a
80	796	80	232	-3.26	0	564	0.25641	1	0	1	VCR1-SCR27 (0.758)	VCR1-SCR27 (0.758)	VCR1-SCR27 (0.758)	Single gene- IPC298	Panel a
80	796	80	232	-3.255	0	564	0.25641	1	0	1	VCR1-SCR27 (0.758)	VCR1-SCR27 (0.758)	VCR1-SCR27 (0.758)	Single gene- IPC298	Panel a
80	796	80	232	-3.25	0	564	0.25641	1	0	1	VCR1-SCR27 (0.758)	VCR1-SCR27 (0.758)	VCR1-SCR27 (0.758)	Single gene- IPC298	Panel a
81	795	81	231	-3.245	0	564	0.259615	1	0	1	VCR1-SCR27 (0.758)	VCR1-SCR27 (0.758)	VCR1-SCR27 (0.758)	Single gene- IPC298	Panel a
81	795	81	231	-3.24	0	564	0.259615	1	0	1	VCR1-SCR27 (0.758)	VCR1-SCR27 (0.758)	VCR1-SCR27 (0.758)	Single gene- IPC298	Panel a
81	795	81	231	-3.235	0	564	0.259615	1	0	1	VCR1-SCR27 (0.758)	VCR1-SCR27 (0.758)	VCR1-SCR27 (0.758)	Single gene- IPC298	Panel a
81	795	81	231	-3.23	0	564	0.259615	1	0	1	VCR1-SCR27 (0.758)	VCR1-SCR27 (0.758)	VCR1-SCR27 (0.758)	Single gene- IPC298	Panel a
83	793	83	229	-3.225	0	564	0.266026	1	0	1	VCR1-SCR27 (0.758)	VCR1-SCR27 (0.758)	VCR1-SCR27 (0.758)	Single gene- IPC298	Panel a
83	793	83	229	-3.22	0	564	0.266026	1	0	1	VCR1-SCR27 (0.758)	VCR1-SCR27 (0.758)	VCR1-SCR27 (0.758)	Single gene- IPC298	Panel a
83	793	83	229	-3.215	0	564	0.266026	1	0	1	VCR1-SCR27 (0.758)	VCR1-SCR27 (0.758)	VCR1-SCR27 (0.758)	Single gene- IPC298	Panel a
84	792	84	228	-3.21	0	564	0.269231	1	0	1	VCR1-SCR27 (0.758)	VCR1-SCR27 (0.758)	VCR1-SCR27 (0.758)	Single gene- IPC298	Panel a
85	791	85	227	-3.205	0	564	0.272436	1	0	1	VCR1-SCR27 (0.758)	VCR1-SCR27 (0.758)	VCR1-SCR27 (0.758)	Single gene- IPC298	Panel a
85	791	85	227	-3.2	0	564	0.272436	1	0	1	VCR1-SCR27 (0.758)	VCR1-SCR27 (0.758)	VCR1-SCR27 (0.758)	Single gene- IPC298	Panel a
85	791	85	227	-3.195	0	564	0.272436	1	0	1	VCR1-SCR27 (0.758)	VCR1-SCR27 (0.758)	VCR1-SCR27 (0.758)	Single gene- IPC298	Panel a
85	791	85	227	-3.19	0	564	0.272436	1	0	1	VCR1-SCR27 (0.758)	VCR1-SCR27 (0.758)	VCR1-SCR27 (0.758)	Single gene- IPC298	Panel a
86	790	86	226	-3.185	0	564	0.275641	1	0	1	VCR1-SCR27 (0.758)	VCR1-SCR27 (0.758)	VCR1-SCR27 (0.758)	Single gene- IPC298	Panel a
87	789	87	225	-3.18	0	564	0.278846	1	0	1	VCR1-SCR27 (0.758)	VCR1-SCR27 (0.758)	VCR1-SCR27 (0.758)	Single gene- IPC298	Panel a
87	789	87	225	-3.175	0	564	0.278846	1	0	1	VCR1-SCR27 (0.758)	VCR1-SCR27 (0.758)	VCR1-SCR27 (0.758)	Single gene- IPC298	Panel a
87	789	87	225	-3.17	0	564	0.278846	1	0	1	VCR1-SCR27 (0.758)	VCR1-SCR27 (0.758)	VCR1-SCR27 (0.758)	Single gene- IPC298	Panel a
87	789	87	225	-3.165	0	564	0.278846	1	0	1	VCR1-SCR27 (0.758)	VCR1-SCR27 (0.758)	VCR1-SCR27 (0.758)	Single gene- IPC298	Panel a
87	789	87	225	-3.16	0	564	0.278846	1	0	1	VCR1-SCR27 (0.758)	VCR1-SCR27 (0.758)	VCR1-SCR27 (0.758)	Single gene- IPC298	Panel a
87	789	87	225	-3.155	0	564	0.278846	1	0	1	VCR1-SCR27 (0.758)	VCR1-SCR27 (0.758)	VCR1-SCR27 (0.758)	Single gene- IPC298	Panel a
88	788	88	224	-3.15	0	564	0.282051	1	0	1	VCR1-SCR27 (0.758)	VCR1-SCR27 (0.758)	VCR1-SCR27 (0.758)	Single gene- IPC298	Panel a
88	788	88	224	-3.145	0	564	0.282051	1	0	1	VCR1-SCR27 (0.758)	VCR1-SCR27 (0.758)	VCR1-SCR27 (0.758)	Single gene- IPC298	Panel a
88	788	88	224	-3.14	0	564	0.282051	1	0	1	VCR1-SCR27 (0.758)	VCR1-SCR27 (0.758)	VCR1-SCR27 (0.758)	Single gene- IPC298	Panel a
88	788	88	224	-3.135	0	564	0.282051	1	0	1	VCR1-SCR27 (0.758)	VCR1-SCR27 (0.758)	VCR1-SCR27 (0.758)	Single gene- IPC298	Panel a
88	788	88	224	-3.13	0	564	0.282051	1	0	1	VCR1-SCR27 (0.758)	VCR1-SCR27 (0.758)	VCR1-SCR27 (0.758)	Single gene- IPC298	Panel a
88	788	88	224	-3.125	0	564	0.282051	1	0	1	VCR1-SCR27 (0.758)	VCR1-SCR27 (0.758)	VCR1-SCR27 (0.758)	Single gene- IPC298	Panel a
89	787	89	223	-3.12	0	564	0.285256	1	0	1	VCR1-SCR27 (0.758)	VCR1-SCR27 (0.758)	VCR1-SCR27 (0.758)	Single gene- IPC298	Panel a
89	787	89	223	-3.115	0	564	0.285256	1	0	1	VCR1-SCR27 (0.758)	VCR1-SCR27 (0.758)	VCR1-SCR27 (0.758)	Single gene- IPC298	Panel a
89	787	89	223	-3.11	0	564	0.285256	1	0	1	VCR1-SCR27 (0.758)	VCR1-SCR27 (0.758)	VCR1-SCR27 (0.758)	Single gene- IPC298	Panel a
89	787	89	223	-3.105	0	564	0.285256	1	0	1	VCR1-SCR27 (0.758)	VCR1-SCR27 (0.758)	VCR1-SCR27 (0.758)	Single gene- IPC298	Panel a
89	787	89	223	-3.1	0	564	0.285256	1	0	1	VCR1-SCR27 (0.758)	VCR1-SCR27 (0.758)	VCR1-SCR27 (0.758)	Single gene- IPC298	Panel a
89	787	89	223	-3.095	0	564	0.285256	1	0	1	VCR1-SCR27 (0.758)	VCR1-SCR27 (0.758)	VCR1-SCR27 (0.758)	Single gene- IPC298	Panel a
89	787	89	223	-3.09	0	564	0.285256	1	0	1	VCR1-SCR27 (0.758)	VCR1-SCR27 (0.758)	VCR1-SCR27 (0.758)	Single gene- IPC298	Panel a
89	787	89	223	-3.085	0	564	0.285256	1	0	1	VCR1-SCR27 (0.758)	VCR1-SCR27 (0.758)	VCR1-SCR27 (0.758)	Single gene- IPC298	Panel a
89	787	89	223	-3.08	0	564	0.285256	1	0	1	VCR1-SCR27 (0.758)	VCR1-SCR27 (0.758)	VCR1-SCR27 (0.758)	Single gene- IPC298	Panel a
89	787	89	223	-3.075	0	564	0.285256	1	0	1	VCR1-SCR27 (0.758)	VCR1-SCR27 (0.758)	VCR1-SCR27 (0.758)	Single gene- IPC298	Panel a
89	787	89	223	-3.07	0	564	0.285256	1	0	1	VCR1-SCR27 (0.758)	VCR1-SCR27 (0.758)	VCR1-SCR27 (0.758)	Single gene- IPC298	Panel a
89	787	89	223	-3.065	0	564	0.285256	1	0	1	VCR1-SCR27 (0.758)	VCR1-SCR27 (0.758)	VCR1-SCR27 (0.758)	Single gene- IPC298	Panel a
89	787	89	223	-3.06	0	564	0.285256	1	0	1	VCR1-SCR27 (0.758)	VCR1-SCR27 (0.758)	VCR1-SCR27 (0.758)	Single gene- IPC298	Panel a
89	787	89	223	-3.055	0	564	0.285256	1	0	1	VCR1-SCR27 (0.758)	VCR1-SCR27 (0.758)	VCR1-SCR27 (0.758)	Single gene- IPC298	Panel a
90	786	90	222	-3.05	0	564	0.288462	1	0	1	VCR1-SCR27 (0.758)	VCR1-SCR27 (0.758)	VCR1-SCR27 (0.758)	Single gene- IPC298	Panel a
90	786	90	222	-3.045	0	564	0.288462	1	0	1	VCR1-SCR27 (0.758)	VCR1-SCR27 (0.758)	VCR1-SCR27 (0.758)	Single gene- IPC298	Panel a
90	786	90	222	-3.04	0	564	0.288462	1	0	1	VCR1-SCR27 (0.758)	VCR1-SCR27 (0.758)	VCR1-SCR27 (0.758)	Single gene- IPC298	Panel a
90	786	90	222	-3.035	0	564	0.288462	1	0	1	VCR1-SCR27 (0.758)	VCR1-SCR27 (0.758)	VCR1-SCR27 (0.758)	Single gene- IPC298	Panel a
90	786	90	222	-3.03	0	564	0.288462	1	0	1	VCR1-SCR27 (0.758)	VCR1-SCR27 (0.758)	VCR1-SCR27 (0.758)	Single gene- IPC298	Panel a
90	786	90	222	-3.025	0	564	0.288462	1	0	1	VCR1-SCR27 (0.758)	VCR1-SCR27 (0.758)	VCR1-SCR27 (0.758)	Single gene- IPC298	Panel a
90	786	90	222	-3.02	0	564	0.288462	1	0	1	VCR1-SCR27 (0.758)	VCR1-SCR27 (0.758)	VCR1-SCR27 (0.758)	Single gene- IPC298	Panel a
90	786	90	222	-3.015	0	564	0.288462	1	0	1	VCR1-SCR27 (0.758)	VCR1-SCR27 (0.758)	VCR1-SCR27 (0.758)	Single gene- IPC298	Panel a
90	786	90	222	-3.01	0	564	0.288462	1	0	1	VCR1-SCR27 (0.758)	VCR1-SCR27 (0.758)	VCR1-SCR27 (0.758)	Single gene- IPC298	Panel a
91	785	91	221	-3.005	0	564	0.291667	1	0	1	VCR1-SCR27 (0.758)	VCR1-SCR27 (0.758)	VCR1-SCR27 (0.758)	Single gene- IPC298	Panel a
92	784	92	220	-3	0	564	0.294872	1	0	1	VCR1-SCR27 (0.758)	VCR1-SCR27 (0.758)	VCR1-SCR27 (0.758)	Single gene- IPC298	Panel a
92	784	92	220	-2.995	0	564	0.294872	1	0	1	VCR1-SCR27 (0.758)	VCR1-SCR27 (0.758)	VCR1-SCR27 (0.758)	Single gene- IPC298	Panel a
92	784	92	220	-2.99	0	564	0.294872	1	0	1	VCR1-SCR27 (0.758)	VCR1-SCR27 (0.758)	VCR1-SCR27 (0.758)	Single gene- IPC298	Panel a
93	783	93	219	-2.985	0	564	0.298077	1	0	1	VCR1-SCR27 (0.758)	VCR1-SCR27 (0.758)	VCR1-SCR27 (0.758)	Single gene- IPC298	Panel a
93	783	93	219	-2.98	0	564	0.298077	1	0	1	VCR1-SCR27 (0.758)	VCR1-SCR27 (0.758)	VCR1-SCR27 (0.758)	Single gene- IPC298	Panel a
93	783	93	219	-2.975	0	564	0.298077	1	0	1	VCR1-SCR27 (0.758)	VCR1-SCR27 (0.758)	VCR1-SCR27 (0.758)	Single gene- IPC298	Panel a
93	783	93	219	-2.97	0	564	0.298077	1	0	1	VCR1-SCR27 (0.758)	VCR1-SCR27 (0.758)	VCR1-SCR27 (0.758)	Single gene- IPC298	Panel a
94	782	94	218	-2.965	0	564	0.301282	1	0	1	VCR1-SCR27 (0.758)	VCR1-SCR27 (0.758)	VCR1-SCR27 (0.758)	Single gene- IPC298	Panel a
94	782	94	218	-2.96	0	564	0.301282	1	0	1	VCR1-SCR27 (0.758)	VCR1-SCR27 (0.758)	VCR1-SCR27 (0.758)	Single gene- IPC298	Panel a
94	782	94	218	-2.955	0	564	0.301282	1	0	1	VCR1-SCR27 (0.758)	VCR1-SCR27 (0.758)	VCR1-SCR27 (0.758)	Single gene- IPC298	Panel a
94	782	94	218	-2.95	0	564	0.301282	1	0	1	VCR1-SCR27 (0.758)	VCR1-SCR27 (0.758)	VCR1-SCR27 (0.758)	Single gene- IPC298	Panel a
94	782	94	218	-2.945	0	564	0.301282	1	0	1	VCR1-SCR27 (0.758)	VCR1-SCR27 (0.758)	VCR1-SCR27 (0.758)	Single gene- IPC298	Panel a
94	782	94	218	-2.94	0	564	0.301282	1	0	1	VCR1-SCR27 (0.758)	VCR1-SCR27 (0.758)	VCR1-SCR27 (0.758)	Single gene- IPC298	Panel a
95	781	95	217	-2.935	0	564	0.304487	1	0	1	VCR1-SCR27 (0.758)	VCR1-SCR27 (0.758)	VCR1-SCR27 (0.758)	Single gene- IPC298	Panel a
95	781	95	217	-2.93	0	564	0.304487	1	0	1	VCR1-SCR27 (0.758)	VCR1-SCR27 (0.758)	VCR1-SCR27 (0.758)	Single gene- IPC298	Panel a
95	781	95	217	-2.925	0	564	0.304487	1	0	1	VCR1-SCR27 (0.758)	VCR1-SCR27 (0.758)	VCR1-SCR27 (0.758)	Single gene- IPC298	Panel a
95	781	95	217	-2.92	0	564	0.304487	1	0	1	VCR1-SCR27 (0.758)	VCR1-SCR27 (0.758)	VCR1-SCR27 (0.758)	Single gene- IPC298	Panel a
95	781	95	217	-2.915	0	564	0.304487	1	0	1	VCR1-SCR27 (0.758)	VCR1-SCR27 (0.758)	VCR1-SCR27 (0.758)	Single gene- IPC298	Panel a
96	780	96	216	-2.91	0	564	0.307692	1	0	1	VCR1-SCR27 (0.758)	VCR1-SCR27 (0.758)	VCR1-SCR27 (0.758)	Single gene- IPC298	Panel a
96	780	96	216	-2.905	0	564	0.307692	1	0	1	VCR1-SCR27 (0.758)	VCR1-SCR27 (0.758)	VCR1-SCR27 (0.758)	Single gene- IPC298	Panel a
97	779	97	215	-2.9	0	564	0.310897	1	0	1	VCR1-SCR27 (0.758)	VCR1-SCR27 (0.758)	VCR1-SCR27 (0.758)	Single gene- IPC298	Panel a
97	779	97	215	-2.895	0	564	0.310897	1	0	1	VCR1-SCR27 (0.758)	VCR1-SCR27 (0.758)	VCR1-SCR27 (0.758)	Single gene- IPC298	Panel a
97	779	97	215	-2.89	0	564	0.310897	1	0	1	VCR1-SCR27 (0.758)	VCR1-SCR27 (0.758)	VCR1-SCR27 (0.758)	Single gene- IPC298	Panel a
98	778	98	214	-2.885	0	564	0.314103	1	0	1	VCR1-SCR27 (0.758)	VCR1-SCR27 (0.758)	VCR1-SCR27 (0.758)	Single gene- IPC298	Panel a
100	776	100	212	-2.88	0	564	0.320513	1	0	1	VCR1-SCR27 (0.758)	VCR1-SCR27 (0.758)	VCR1-SCR27 (0.758)	Single gene- IPC298	Panel a
100	776	100	212	-2.875	0	564	0.320513	1	0	1	VCR1-SCR27 (0.758)	VCR1-SCR27 (0.758)	VCR1-SCR27 (0.758)	Single gene- IPC298	Panel a
100	776	100	212	-2.87	0	564	0.320513	1	0	1	VCR1-SCR27 (0.758)	VCR1-SCR27 (0.758)	VCR1-SCR27 (0.758)	Single gene- IPC298	Panel a
101	775	101	211	-2.865	0	564	0.323718	1	0	1	VCR1-SCR27 (0.758)	VCR1-SCR27 (0.758)	VCR1-SCR27 (0.758)	Single gene- IPC298	Panel a
101	775	101	211	-2.86	0	564	0.323718	1	0	1	VCR1-SCR27 (0.758)	VCR1-SCR27 (0.758)	VCR1-SCR27 (0.758)	Single gene- IPC298	Panel a
101	775	101	211	-2.855	0	564	0.323718	1	0	1	VCR1-SCR27 (0.758)	VCR1-SCR27 (0.758)	VCR1-SCR27 (0.758)	Single gene- IPC298	Panel a
101	775	101	211	-2.85	0	564	0.323718	1	0	1	VCR1-SCR27 (0.758)	VCR1-SCR27 (0.758)	VCR1-SCR27 (0.758)	Single gene- IPC298	Panel a
101	775	101	211	-2.845	0	564	0.323718	1	0	1	VCR1-SCR27 (0.758)	VCR1-SCR27 (0.758)	VCR1-SCR27 (0.758)	Single gene- IPC298	Panel a
101	775	101	211	-2.84	0	564	0.323718	1	0	1	VCR1-SCR27 (0.758)	VCR1-SCR27 (0.758)	VCR1-SCR27 (0.758)	Single gene- IPC298	Panel a
101	775	101	211	-2.835	0	564	0.323718	1	0	1	VCR1-SCR27 (0.758)	VCR1-SCR27 (0.758)	VCR1-SCR27 (0.758)	Single gene- IPC298	Panel a
101	775	101	211	-2.83	0	564	0.323718	1	0	1	VCR1-SCR27 (0.758)	VCR1-SCR27 (0.758)	VCR1-SCR27 (0.758)	Single gene- IPC298	Panel a
102	774	102	210	-2.825	0	564	0.326923	1	0	1	VCR1-SCR27 (0.758)	VCR1-SCR27 (0.758)	VCR1-SCR27 (0.758)	Single gene- IPC298	Panel a
102	774	102	210	-2.82	0	564	0.326923	1	0	1	VCR1-SCR27 (0.758)	VCR1-SCR27 (0.758)	VCR1-SCR27 (0.758)	Single gene- IPC298	Panel a
102	774	102	210	-2.815	0	564	0.326923	1	0	1	VCR1-SCR27 (0.758)	VCR1-SCR27 (0.758)	VCR1-SCR27 (0.758)	Single gene- IPC298	Panel a
102	774	102	210	-2.81	0	564	0.326923	1	0	1	VCR1-SCR27 (0.758)	VCR1-SCR27 (0.758)	VCR1-SCR27 (0.758)	Single gene- IPC298	Panel a
102	774	102	210	-2.805	0	564	0.326923	1	0	1	VCR1-SCR27 (0.758)	VCR1-SCR27 (0.758)	VCR1-SCR27 (0.758)	Single gene- IPC298	Panel a
102	774	102	210	-2.8	0	564	0.326923	1	0	1	VCR1-SCR27 (0.758)	VCR1-SCR27 (0.758)	VCR1-SCR27 (0.758)	Single gene- IPC298	Panel a
102	774	102	210	-2.795	0	564	0.326923	1	0	1	VCR1-SCR27 (0.758)	VCR1-SCR27 (0.758)	VCR1-SCR27 (0.758)	Single gene- IPC298	Panel a
102	774	102	210	-2.79	0	564	0.326923	1	0	1	VCR1-SCR27 (0.758)	VCR1-SCR27 (0.758)	VCR1-SCR27 (0.758)	Single gene- IPC298	Panel a
102	774	102	210	-2.785	0	564	0.326923	1	0	1	VCR1-SCR27 (0.758)	VCR1-SCR27 (0.758)	VCR1-SCR27 (0.758)	Single gene- IPC298	Panel a
103	773	103	209	-2.78	0	564	0.330128	1	0	1	VCR1-SCR27 (0.758)	VCR1-SCR27 (0.758)	VCR1-SCR27 (0.758)	Single gene- IPC298	Panel a
103	773	103	209	-2.775	0	564	0.330128	1	0	1	VCR1-SCR27 (0.758)	VCR1-SCR27 (0.758)	VCR1-SCR27 (0.758)	Single gene- IPC298	Panel a
104	772	104	208	-2.77	0	564	0.333333	1	0	1	VCR1-SCR27 (0.758)	VCR1-SCR27 (0.758)	VCR1-SCR27 (0.758)	Single gene- IPC298	Panel a
104	772	104	208	-2.765	0	564	0.333333	1	0	1	VCR1-SCR27 (0.758)	VCR1-SCR27 (0.758)	VCR1-SCR27 (0.758)	Single gene- IPC298	Panel a
104	772	104	208	-2.76	0	564	0.333333	1	0	1	VCR1-SCR27 (0.758)	VCR1-SCR27 (0.758)	VCR1-SCR27 (0.758)	Single gene- IPC298	Panel a
104	772	104	208	-2.755	0	564	0.333333	1	0	1	VCR1-SCR27 (0.758)	VCR1-SCR27 (0.758)	VCR1-SCR27 (0.758)	Single gene- IPC298	Panel a
105	771	105	207	-2.75	0	564	0.336538	1	0	1	VCR1-SCR27 (0.758)	VCR1-SCR27 (0.758)	VCR1-SCR27 (0.758)	Single gene- IPC298	Panel a
105	771	105	207	-2.745	0	564	0.336538	1	0	1	VCR1-SCR27 (0.758)	VCR1-SCR27 (0.758)	VCR1-SCR27 (0.758)	Single gene- IPC298	Panel a
105	771	105	207	-2.74	0	564	0.336538	1	0	1	VCR1-SCR27 (0.758)	VCR1-SCR27 (0.758)	VCR1-SCR27 (0.758)	Single gene- IPC298	Panel a
105	771	105	207	-2.735	0	564	0.336538	1	0	1	VCR1-SCR27 (0.758)	VCR1-SCR27 (0.758)	VCR1-SCR27 (0.758)	Single gene- IPC298	Panel a
105	771	105	207	-2.73	0	564	0.336538	1	0	1	VCR1-SCR27 (0.758)	VCR1-SCR27 (0.758)	VCR1-SCR27 (0.758)	Single gene- IPC298	Panel a
105	771	105	207	-2.725	0	564	0.336538	1	0	1	VCR1-SCR27 (0.758)	VCR1-SCR27 (0.758)	VCR1-SCR27 (0.758)	Single gene- IPC298	Panel a
105	771	105	207	-2.72	0	564	0.336538	1	0	1	VCR1-SCR27 (0.758)	VCR1-SCR27 (0.758)	VCR1-SCR27 (0.758)	Single gene- IPC298	Panel a
105	771	105	207	-2.715	0	564	0.336538	1	0	1	VCR1-SCR27 (0.758)	VCR1-SCR27 (0.758)	VCR1-SCR27 (0.758)	Single gene- IPC298	Panel a
105	771	105	207	-2.71	0	564	0.336538	1	0	1	VCR1-SCR27 (0.758)	VCR1-SCR27 (0.758)	VCR1-SCR27 (0.758)	Single gene- IPC298	Panel a
105	771	105	207	-2.705	0	564	0.336538	1	0	1	VCR1-SCR27 (0.758)	VCR1-SCR27 (0.758)	VCR1-SCR27 (0.758)	Single gene- IPC298	Panel a
105	771	105	207	-2.7	0	564	0.336538	1	0	1	VCR1-SCR27 (0.758)	VCR1-SCR27 (0.758)	VCR1-SCR27 (0.758)	Single gene- IPC298	Panel a
106	770	106	206	-2.695	0	564	0.339744	1	0	1	VCR1-SCR27 (0.758)	VCR1-SCR27 (0.758)	VCR1-SCR27 (0.758)	Single gene- IPC298	Panel a
106	770	106	206	-2.69	0	564	0.339744	1	0	1	VCR1-SCR27 (0.758)	VCR1-SCR27 (0.758)	VCR1-SCR27 (0.758)	Single gene- IPC298	Panel a
106	770	106	206	-2.685	0	564	0.339744	1	0	1	VCR1-SCR27 (0.758)	VCR1-SCR27 (0.758)	VCR1-SCR27 (0.758)	Single gene- IPC298	Panel a
106	770	106	206	-2.68	0	564	0.339744	1	0	1	VCR1-SCR27 (0.758)	VCR1-SCR27 (0.758)	VCR1-SCR27 (0.758)	Single gene- IPC298	Panel a
106	770	106	206	-2.675	0	564	0.339744	1	0	1	VCR1-SCR27 (0.758)	VCR1-SCR27 (0.758)	VCR1-SCR27 (0.758)	Single gene- IPC298	Panel a
107	769	107	205	-2.67	0	564	0.342949	1	0	1	VCR1-SCR27 (0.758)	VCR1-SCR27 (0.758)	VCR1-SCR27 (0.758)	Single gene- IPC298	Panel a
107	769	107	205	-2.665	0	564	0.342949	1	0	1	VCR1-SCR27 (0.758)	VCR1-SCR27 (0.758)	VCR1-SCR27 (0.758)	Single gene- IPC298	Panel a
107	769	107	205	-2.66	0	564	0.342949	1	0	1	VCR1-SCR27 (0.758)	VCR1-SCR27 (0.758)	VCR1-SCR27 (0.758)	Single gene- IPC298	Panel a
107	769	107	205	-2.655	0	564	0.342949	1	0	1	VCR1-SCR27 (0.758)	VCR1-SCR27 (0.758)	VCR1-SCR27 (0.758)	Single gene- IPC298	Panel a
108	768	108	204	-2.65	0	564	0.346154	1	0	1	VCR1-SCR27 (0.758)	VCR1-SCR27 (0.758)	VCR1-SCR27 (0.758)	Single gene- IPC298	Panel a
110	766	110	202	-2.645	0	564	0.352564	1	0	1	VCR1-SCR27 (0.758)	VCR1-SCR27 (0.758)	VCR1-SCR27 (0.758)	Single gene- IPC298	Panel a
110	766	110	202	-2.64	0	564	0.352564	1	0	1	VCR1-SCR27 (0.758)	VCR1-SCR27 (0.758)	VCR1-SCR27 (0.758)	Single gene- IPC298	Panel a
110	766	110	202	-2.635	0	564	0.352564	1	0	1	VCR1-SCR27 (0.758)	VCR1-SCR27 (0.758)	VCR1-SCR27 (0.758)	Single gene- IPC298	Panel a
110	766	110	202	-2.63	0	564	0.352564	1	0	1	VCR1-SCR27 (0.758)	VCR1-SCR27 (0.758)	VCR1-SCR27 (0.758)	Single gene- IPC298	Panel a
110	766	110	202	-2.625	0	564	0.352564	1	0	1	VCR1-SCR27 (0.758)	VCR1-SCR27 (0.758)	VCR1-SCR27 (0.758)	Single gene- IPC298	Panel a
110	766	110	202	-2.62	0	564	0.352564	1	0	1	VCR1-SCR27 (0.758)	VCR1-SCR27 (0.758)	VCR1-SCR27 (0.758)	Single gene- IPC298	Panel a
110	766	110	202	-2.615	0	564	0.352564	1	0	1	VCR1-SCR27 (0.758)	VCR1-SCR27 (0.758)	VCR1-SCR27 (0.758)	Single gene- IPC298	Panel a
110	766	110	202	-2.61	0	564	0.352564	1	0	1	VCR1-SCR27 (0.758)	VCR1-SCR27 (0.758)	VCR1-SCR27 (0.758)	Single gene- IPC298	Panel a
110	766	110	202	-2.605	0	564	0.352564	1	0	1	VCR1-SCR27 (0.758)	VCR1-SCR27 (0.758)	VCR1-SCR27 (0.758)	Single gene- IPC298	Panel a
111	765	111	201	-2.6	0	564	0.355769	1	0	1	VCR1-SCR27 (0.758)	VCR1-SCR27 (0.758)	VCR1-SCR27 (0.758)	Single gene- IPC298	Panel a
111	765	111	201	-2.595	0	564	0.355769	1	0	1	VCR1-SCR27 (0.758)	VCR1-SCR27 (0.758)	VCR1-SCR27 (0.758)	Single gene- IPC298	Panel a
111	765	111	201	-2.59	0	564	0.355769	1	0	1	VCR1-SCR27 (0.758)	VCR1-SCR27 (0.758)	VCR1-SCR27 (0.758)	Single gene- IPC298	Panel a
111	765	111	201	-2.585	0	564	0.355769	1	0	1	VCR1-SCR27 (0.758)	VCR1-SCR27 (0.758)	VCR1-SCR27 (0.758)	Single gene- IPC298	Panel a
111	765	111	201	-2.58	0	564	0.355769	1	0	1	VCR1-SCR27 (0.758)	VCR1-SCR27 (0.758)	VCR1-SCR27 (0.758)	Single gene- IPC298	Panel a
111	765	111	201	-2.575	0	564	0.355769	1	0	1	VCR1-SCR27 (0.758)	VCR1-SCR27 (0.758)	VCR1-SCR27 (0.758)	Single gene- IPC298	Panel a
111	765	111	201	-2.57	0	564	0.355769	1	0	1	VCR1-SCR27 (0.758)	VCR1-SCR27 (0.758)	VCR1-SCR27 (0.758)	Single gene- IPC298	Panel a
111	765	111	201	-2.565	0	564	0.355769	1	0	1	VCR1-SCR27 (0.758)	VCR1-SCR27 (0.758)	VCR1-SCR27 (0.758)	Single gene- IPC298	Panel a
111	765	111	201	-2.56	0	564	0.355769	1	0	1	VCR1-SCR27 (0.758)	VCR1-SCR27 (0.758)	VCR1-SCR27 (0.758)	Single gene- IPC298	Panel a
111	765	111	201	-2.555	0	564	0.355769	1	0	1	VCR1-SCR27 (0.758)	VCR1-SCR27 (0.758)	VCR1-SCR27 (0.758)	Single gene- IPC298	Panel a
111	765	111	201	-2.55	0	564	0.355769	1	0	1	VCR1-SCR27 (0.758)	VCR1-SCR27 (0.758)	VCR1-SCR27 (0.758)	Single gene- IPC298	Panel a
111	765	111	201	-2.545	0	564	0.355769	1	0	1	VCR1-SCR27 (0.758)	VCR1-SCR27 (0.758)	VCR1-SCR27 (0.758)	Single gene- IPC298	Panel a
111	765	111	201	-2.54	0	564	0.355769	1	0	1	VCR1-SCR27 (0.758)	VCR1-SCR27 (0.758)	VCR1-SCR27 (0.758)	Single gene- IPC298	Panel a
111	765	111	201	-2.535	0	564	0.355769	1	0	1	VCR1-SCR27 (0.758)	VCR1-SCR27 (0.758)	VCR1-SCR27 (0.758)	Single gene- IPC298	Panel a
111	765	111	201	-2.53	0	564	0.355769	1	0	1	VCR1-SCR27 (0.758)	VCR1-SCR27 (0.758)	VCR1-SCR27 (0.758)	Single gene- IPC298	Panel a
111	765	111	201	-2.525	0	564	0.355769	1	0	1	VCR1-SCR27 (0.758)	VCR1-SCR27 (0.758)	VCR1-SCR27 (0.758)	Single gene- IPC298	Panel a
111	765	111	201	-2.52	0	564	0.355769	1	0	1	VCR1-SCR27 (0.758)	VCR1-SCR27 (0.758)	VCR1-SCR27 (0.758)	Single gene- IPC298	Panel a
111	765	111	201	-2.515	0	564	0.355769	1	0	1	VCR1-SCR27 (0.758)	VCR1-SCR27 (0.758)	VCR1-SCR27 (0.758)	Single gene- IPC298	Panel a
111	765	111	201	-2.51	0	564	0.355769	1	0	1	VCR1-SCR27 (0.758)	VCR1-SCR27 (0.758)	VCR1-SCR27 (0.758)	Single gene- IPC298	Panel a
111	765	111	201	-2.505	0	564	0.355769	1	0	1	VCR1-SCR27 (0.758)	VCR1-SCR27 (0.758)	VCR1-SCR27 (0.758)	Single gene- IPC298	Panel a
111	765	111	201	-2.5	0	564	0.355769	1	0	1	VCR1-SCR27 (0.758)	VCR1-SCR27 (0.758)	VCR1-SCR27 (0.758)	Single gene- IPC298	Panel a
112	764	112	200	-2.495	0	564	0.358974	1	0	1	VCR1-SCR27 (0.758)	VCR1-SCR27 (0.758)	VCR1-SCR27 (0.758)	Single gene- IPC298	Panel a
112	764	112	200	-2.49	0	564	0.358974	1	0	1	VCR1-SCR27 (0.758)	VCR1-SCR27 (0.758)	VCR1-SCR27 (0.758)	Single gene- IPC298	Panel a
112	764	112	200	-2.485	0	564	0.358974	1	0	1	VCR1-SCR27 (0.758)	VCR1-SCR27 (0.758)	VCR1-SCR27 (0.758)	Single gene- IPC298	Panel a
112	764	112	200	-2.48	0	564	0.358974	1	0	1	VCR1-SCR27 (0.758)	VCR1-SCR27 (0.758)	VCR1-SCR27 (0.758)	Single gene- IPC298	Panel a
112	764	112	200	-2.475	0	564	0.358974	1	0	1	VCR1-SCR27 (0.758)	VCR1-SCR27 (0.758)	VCR1-SCR27 (0.758)	Single gene- IPC298	Panel a
112	764	112	200	-2.47	0	564	0.358974	1	0	1	VCR1-SCR27 (0.758)	VCR1-SCR27 (0.758)	VCR1-SCR27 (0.758)	Single gene- IPC298	Panel a
112	764	112	200	-2.465	0	564	0.358974	1	0	1	VCR1-SCR27 (0.758)	VCR1-SCR27 (0.758)	VCR1-SCR27 (0.758)	Single gene- IPC298	Panel a
112	764	112	200	-2.46	0	564	0.358974	1	0	1	VCR1-SCR27 (0.758)	VCR1-SCR27 (0.758)	VCR1-SCR27 (0.758)	Single gene- IPC298	Panel a
112	764	112	200	-2.455	0	564	0.358974	1	0	1	VCR1-SCR27 (0.758)	VCR1-SCR27 (0.758)	VCR1-SCR27 (0.758)	Single gene- IPC298	Panel a
112	764	112	200	-2.45	0	564	0.358974	1	0	1	VCR1-SCR27 (0.758)	VCR1-SCR27 (0.758)	VCR1-SCR27 (0.758)	Single gene- IPC298	Panel a
112	764	112	200	-2.445	0	564	0.358974	1	0	1	VCR1-SCR27 (0.758)	VCR1-SCR27 (0.758)	VCR1-SCR27 (0.758)	Single gene- IPC298	Panel a
112	764	112	200	-2.44	0	564	0.358974	1	0	1	VCR1-SCR27 (0.758)	VCR1-SCR27 (0.758)	VCR1-SCR27 (0.758)	Single gene- IPC298	Panel a
112	764	112	200	-2.435	0	564	0.358974	1	0	1	VCR1-SCR27 (0.758)	VCR1-SCR27 (0.758)	VCR1-SCR27 (0.758)	Single gene- IPC298	Panel a
113	763	113	199	-2.43	0	564	0.362179	1	0	1	VCR1-SCR27 (0.758)	VCR1-SCR27 (0.758)	VCR1-SCR27 (0.758)	Single gene- IPC298	Panel a
113	763	113	199	-2.425	0	564	0.362179	1	0	1	VCR1-SCR27 (0.758)	VCR1-SCR27 (0.758)	VCR1-SCR27 (0.758)	Single gene- IPC298	Panel a
113	763	113	199	-2.42	0	564	0.362179	1	0	1	VCR1-SCR27 (0.758)	VCR1-SCR27 (0.758)	VCR1-SCR27 (0.758)	Single gene- IPC298	Panel a
113	763	113	199	-2.415	0	564	0.362179	1	0	1	VCR1-SCR27 (0.758)	VCR1-SCR27 (0.758)	VCR1-SCR27 (0.758)	Single gene- IPC298	Panel a
113	763	113	199	-2.41	0	564	0.362179	1	0	1	VCR1-SCR27 (0.758)	VCR1-SCR27 (0.758)	VCR1-SCR27 (0.758)	Single gene- IPC298	Panel a
113	763	113	199	-2.405	0	564	0.362179	1	0	1	VCR1-SCR27 (0.758)	VCR1-SCR27 (0.758)	VCR1-SCR27 (0.758)	Single gene- IPC298	Panel a
113	763	113	199	-2.4	0	564	0.362179	1	0	1	VCR1-SCR27 (0.758)	VCR1-SCR27 (0.758)	VCR1-SCR27 (0.758)	Single gene- IPC298	Panel a
113	763	113	199	-2.395	0	564	0.362179	1	0	1	VCR1-SCR27 (0.758)	VCR1-SCR27 (0.758)	VCR1-SCR27 (0.758)	Single gene- IPC298	Panel a
113	763	113	199	-2.39	0	564	0.362179	1	0	1	VCR1-SCR27 (0.758)	VCR1-SCR27 (0.758)	VCR1-SCR27 (0.758)	Single gene- IPC298	Panel a
113	763	113	199	-2.385	0	564	0.362179	1	0	1	VCR1-SCR27 (0.758)	VCR1-SCR27 (0.758)	VCR1-SCR27 (0.758)	Single gene- IPC298	Panel a
114	762	114	198	-2.38	0	564	0.365385	1	0	1	VCR1-SCR27 (0.758)	VCR1-SCR27 (0.758)	VCR1-SCR27 (0.758)	Single gene- IPC298	Panel a
114	762	114	198	-2.375	0	564	0.365385	1	0	1	VCR1-SCR27 (0.758)	VCR1-SCR27 (0.758)	VCR1-SCR27 (0.758)	Single gene- IPC298	Panel a
114	762	114	198	-2.37	0	564	0.365385	1	0	1	VCR1-SCR27 (0.758)	VCR1-SCR27 (0.758)	VCR1-SCR27 (0.758)	Single gene- IPC298	Panel a
114	762	114	198	-2.365	0	564	0.365385	1	0	1	VCR1-SCR27 (0.758)	VCR1-SCR27 (0.758)	VCR1-SCR27 (0.758)	Single gene- IPC298	Panel a
114	762	114	198	-2.36	0	564	0.365385	1	0	1	VCR1-SCR27 (0.758)	VCR1-SCR27 (0.758)	VCR1-SCR27 (0.758)	Single gene- IPC298	Panel a
114	762	114	198	-2.355	0	564	0.365385	1	0	1	VCR1-SCR27 (0.758)	VCR1-SCR27 (0.758)	VCR1-SCR27 (0.758)	Single gene- IPC298	Panel a
114	762	114	198	-2.35	0	564	0.365385	1	0	1	VCR1-SCR27 (0.758)	VCR1-SCR27 (0.758)	VCR1-SCR27 (0.758)	Single gene- IPC298	Panel a
114	762	114	198	-2.345	0	564	0.365385	1	0	1	VCR1-SCR27 (0.758)	VCR1-SCR27 (0.758)	VCR1-SCR27 (0.758)	Single gene- IPC298	Panel a
115	761	115	197	-2.34	0	564	0.36859	1	0	1	VCR1-SCR27 (0.758)	VCR1-SCR27 (0.758)	VCR1-SCR27 (0.758)	Single gene- IPC298	Panel a
115	761	115	197	-2.335	0	564	0.36859	1	0	1	VCR1-SCR27 (0.758)	VCR1-SCR27 (0.758)	VCR1-SCR27 (0.758)	Single gene- IPC298	Panel a
115	761	115	197	-2.33	0	564	0.36859	1	0	1	VCR1-SCR27 (0.758)	VCR1-SCR27 (0.758)	VCR1-SCR27 (0.758)	Single gene- IPC298	Panel a
116	760	116	196	-2.325	0	564	0.371795	1	0	1	VCR1-SCR27 (0.758)	VCR1-SCR27 (0.758)	VCR1-SCR27 (0.758)	Single gene- IPC298	Panel a
116	760	116	196	-2.32	0	564	0.371795	1	0	1	VCR1-SCR27 (0.758)	VCR1-SCR27 (0.758)	VCR1-SCR27 (0.758)	Single gene- IPC298	Panel a
116	760	116	196	-2.315	0	564	0.371795	1	0	1	VCR1-SCR27 (0.758)	VCR1-SCR27 (0.758)	VCR1-SCR27 (0.758)	Single gene- IPC298	Panel a
116	760	116	196	-2.31	0	564	0.371795	1	0	1	VCR1-SCR27 (0.758)	VCR1-SCR27 (0.758)	VCR1-SCR27 (0.758)	Single gene- IPC298	Panel a
116	760	116	196	-2.305	0	564	0.371795	1	0	1	VCR1-SCR27 (0.758)	VCR1-SCR27 (0.758)	VCR1-SCR27 (0.758)	Single gene- IPC298	Panel a
116	760	116	196	-2.3	0	564	0.371795	1	0	1	VCR1-SCR27 (0.758)	VCR1-SCR27 (0.758)	VCR1-SCR27 (0.758)	Single gene- IPC298	Panel a
116	760	116	196	-2.295	0	564	0.371795	1	0	1	VCR1-SCR27 (0.758)	VCR1-SCR27 (0.758)	VCR1-SCR27 (0.758)	Single gene- IPC298	Panel a
116	760	116	196	-2.29	0	564	0.371795	1	0	1	VCR1-SCR27 (0.758)	VCR1-SCR27 (0.758)	VCR1-SCR27 (0.758)	Single gene- IPC298	Panel a
116	760	116	196	-2.285	0	564	0.371795	1	0	1	VCR1-SCR27 (0.758)	VCR1-SCR27 (0.758)	VCR1-SCR27 (0.758)	Single gene- IPC298	Panel a
116	760	116	196	-2.28	0	564	0.371795	1	0	1	VCR1-SCR27 (0.758)	VCR1-SCR27 (0.758)	VCR1-SCR27 (0.758)	Single gene- IPC298	Panel a
116	760	116	196	-2.275	0	564	0.371795	1	0	1	VCR1-SCR27 (0.758)	VCR1-SCR27 (0.758)	VCR1-SCR27 (0.758)	Single gene- IPC298	Panel a
116	760	116	196	-2.27	0	564	0.371795	1	0	1	VCR1-SCR27 (0.758)	VCR1-SCR27 (0.758)	VCR1-SCR27 (0.758)	Single gene- IPC298	Panel a
116	760	116	196	-2.265	0	564	0.371795	1	0	1	VCR1-SCR27 (0.758)	VCR1-SCR27 (0.758)	VCR1-SCR27 (0.758)	Single gene- IPC298	Panel a
116	760	116	196	-2.26	0	564	0.371795	1	0	1	VCR1-SCR27 (0.758)	VCR1-SCR27 (0.758)	VCR1-SCR27 (0.758)	Single gene- IPC298	Panel a
116	760	116	196	-2.255	0	564	0.371795	1	0	1	VCR1-SCR27 (0.758)	VCR1-SCR27 (0.758)	VCR1-SCR27 (0.758)	Single gene- IPC298	Panel a
116	760	116	196	-2.25	0	564	0.371795	1	0	1	VCR1-SCR27 (0.758)	VCR1-SCR27 (0.758)	VCR1-SCR27 (0.758)	Single gene- IPC298	Panel a
116	760	116	196	-2.245	0	564	0.371795	1	0	1	VCR1-SCR27 (0.758)	VCR1-SCR27 (0.758)	VCR1-SCR27 (0.758)	Single gene- IPC298	Panel a
116	760	116	196	-2.24	0	564	0.371795	1	0	1	VCR1-SCR27 (0.758)	VCR1-SCR27 (0.758)	VCR1-SCR27 (0.758)	Single gene- IPC298	Panel a
117	759	117	195	-2.235	0	564	0.375	1	0	1	VCR1-SCR27 (0.758)	VCR1-SCR27 (0.758)	VCR1-SCR27 (0.758)	Single gene- IPC298	Panel a
117	759	117	195	-2.23	0	564	0.375	1	0	1	VCR1-SCR27 (0.758)	VCR1-SCR27 (0.758)	VCR1-SCR27 (0.758)	Single gene- IPC298	Panel a
117	759	117	195	-2.225	0	564	0.375	1	0	1	VCR1-SCR27 (0.758)	VCR1-SCR27 (0.758)	VCR1-SCR27 (0.758)	Single gene- IPC298	Panel a
117	759	117	195	-2.22	0	564	0.375	1	0	1	VCR1-SCR27 (0.758)	VCR1-SCR27 (0.758)	VCR1-SCR27 (0.758)	Single gene- IPC298	Panel a
117	759	117	195	-2.215	0	564	0.375	1	0	1	VCR1-SCR27 (0.758)	VCR1-SCR27 (0.758)	VCR1-SCR27 (0.758)	Single gene- IPC298	Panel a
117	759	117	195	-2.21	0	564	0.375	1	0	1	VCR1-SCR27 (0.758)	VCR1-SCR27 (0.758)	VCR1-SCR27 (0.758)	Single gene- IPC298	Panel a
117	759	117	195	-2.205	0	564	0.375	1	0	1	VCR1-SCR27 (0.758)	VCR1-SCR27 (0.758)	VCR1-SCR27 (0.758)	Single gene- IPC298	Panel a
117	759	117	195	-2.2	0	564	0.375	1	0	1	VCR1-SCR27 (0.758)	VCR1-SCR27 (0.758)	VCR1-SCR27 (0.758)	Single gene- IPC298	Panel a
118	758	118	194	-2.195	0	564	0.378205	1	0	1	VCR1-SCR27 (0.758)	VCR1-SCR27 (0.758)	VCR1-SCR27 (0.758)	Single gene- IPC298	Panel a
119	757	119	193	-2.19	0	564	0.38141	1	0	1	VCR1-SCR27 (0.758)	VCR1-SCR27 (0.758)	VCR1-SCR27 (0.758)	Single gene- IPC298	Panel a
119	757	119	193	-2.185	0	564	0.38141	1	0	1	VCR1-SCR27 (0.758)	VCR1-SCR27 (0.758)	VCR1-SCR27 (0.758)	Single gene- IPC298	Panel a
119	757	119	193	-2.18	0	564	0.38141	1	0	1	VCR1-SCR27 (0.758)	VCR1-SCR27 (0.758)	VCR1-SCR27 (0.758)	Single gene- IPC298	Panel a
119	757	119	193	-2.175	0	564	0.38141	1	0	1	VCR1-SCR27 (0.758)	VCR1-SCR27 (0.758)	VCR1-SCR27 (0.758)	Single gene- IPC298	Panel a
119	757	119	193	-2.17	0	564	0.38141	1	0	1	VCR1-SCR27 (0.758)	VCR1-SCR27 (0.758)	VCR1-SCR27 (0.758)	Single gene- IPC298	Panel a
119	757	119	193	-2.165	0	564	0.38141	1	0	1	VCR1-SCR27 (0.758)	VCR1-SCR27 (0.758)	VCR1-SCR27 (0.758)	Single gene- IPC298	Panel a
119	757	119	193	-2.16	0	564	0.38141	1	0	1	VCR1-SCR27 (0.758)	VCR1-SCR27 (0.758)	VCR1-SCR27 (0.758)	Single gene- IPC298	Panel a
119	757	119	193	-2.155	0	564	0.38141	1	0	1	VCR1-SCR27 (0.758)	VCR1-SCR27 (0.758)	VCR1-SCR27 (0.758)	Single gene- IPC298	Panel a
119	757	119	193	-2.15	0	564	0.38141	1	0	1	VCR1-SCR27 (0.758)	VCR1-SCR27 (0.758)	VCR1-SCR27 (0.758)	Single gene- IPC298	Panel a
119	757	119	193	-2.145	0	564	0.38141	1	0	1	VCR1-SCR27 (0.758)	VCR1-SCR27 (0.758)	VCR1-SCR27 (0.758)	Single gene- IPC298	Panel a
119	757	119	193	-2.14	0	564	0.38141	1	0	1	VCR1-SCR27 (0.758)	VCR1-SCR27 (0.758)	VCR1-SCR27 (0.758)	Single gene- IPC298	Panel a
119	757	119	193	-2.135	0	564	0.38141	1	0	1	VCR1-SCR27 (0.758)	VCR1-SCR27 (0.758)	VCR1-SCR27 (0.758)	Single gene- IPC298	Panel a
119	757	119	193	-2.13	0	564	0.38141	1	0	1	VCR1-SCR27 (0.758)	VCR1-SCR27 (0.758)	VCR1-SCR27 (0.758)	Single gene- IPC298	Panel a
119	757	119	193	-2.125	0	564	0.38141	1	0	1	VCR1-SCR27 (0.758)	VCR1-SCR27 (0.758)	VCR1-SCR27 (0.758)	Single gene- IPC298	Panel a
120	756	120	192	-2.12	0	564	0.384615	1	0	1	VCR1-SCR27 (0.758)	VCR1-SCR27 (0.758)	VCR1-SCR27 (0.758)	Single gene- IPC298	Panel a
120	756	120	192	-2.115	0	564	0.384615	1	0	1	VCR1-SCR27 (0.758)	VCR1-SCR27 (0.758)	VCR1-SCR27 (0.758)	Single gene- IPC298	Panel a
120	756	120	192	-2.11	0	564	0.384615	1	0	1	VCR1-SCR27 (0.758)	VCR1-SCR27 (0.758)	VCR1-SCR27 (0.758)	Single gene- IPC298	Panel a
120	756	120	192	-2.105	0	564	0.384615	1	0	1	VCR1-SCR27 (0.758)	VCR1-SCR27 (0.758)	VCR1-SCR27 (0.758)	Single gene- IPC298	Panel a
120	756	120	192	-2.1	0	564	0.384615	1	0	1	VCR1-SCR27 (0.758)	VCR1-SCR27 (0.758)	VCR1-SCR27 (0.758)	Single gene- IPC298	Panel a
120	756	120	192	-2.095	0	564	0.384615	1	0	1	VCR1-SCR27 (0.758)	VCR1-SCR27 (0.758)	VCR1-SCR27 (0.758)	Single gene- IPC298	Panel a
120	756	120	192	-2.09	0	564	0.384615	1	0	1	VCR1-SCR27 (0.758)	VCR1-SCR27 (0.758)	VCR1-SCR27 (0.758)	Single gene- IPC298	Panel a
120	756	120	192	-2.085	0	564	0.384615	1	0	1	VCR1-SCR27 (0.758)	VCR1-SCR27 (0.758)	VCR1-SCR27 (0.758)	Single gene- IPC298	Panel a
120	756	120	192	-2.08	0	564	0.384615	1	0	1	VCR1-SCR27 (0.758)	VCR1-SCR27 (0.758)	VCR1-SCR27 (0.758)	Single gene- IPC298	Panel a
120	756	120	192	-2.075	0	564	0.384615	1	0	1	VCR1-SCR27 (0.758)	VCR1-SCR27 (0.758)	VCR1-SCR27 (0.758)	Single gene- IPC298	Panel a
120	756	120	192	-2.07	0	564	0.384615	1	0	1	VCR1-SCR27 (0.758)	VCR1-SCR27 (0.758)	VCR1-SCR27 (0.758)	Single gene- IPC298	Panel a
121	755	121	191	-2.065	0	564	0.387821	1	0	1	VCR1-SCR27 (0.758)	VCR1-SCR27 (0.758)	VCR1-SCR27 (0.758)	Single gene- IPC298	Panel a
121	755	121	191	-2.06	0	564	0.387821	1	0	1	VCR1-SCR27 (0.758)	VCR1-SCR27 (0.758)	VCR1-SCR27 (0.758)	Single gene- IPC298	Panel a
121	755	121	191	-2.055	0	564	0.387821	1	0	1	VCR1-SCR27 (0.758)	VCR1-SCR27 (0.758)	VCR1-SCR27 (0.758)	Single gene- IPC298	Panel a
121	755	121	191	-2.05	0	564	0.387821	1	0	1	VCR1-SCR27 (0.758)	VCR1-SCR27 (0.758)	VCR1-SCR27 (0.758)	Single gene- IPC298	Panel a
121	755	121	191	-2.045	0	564	0.387821	1	0	1	VCR1-SCR27 (0.758)	VCR1-SCR27 (0.758)	VCR1-SCR27 (0.758)	Single gene- IPC298	Panel a
121	755	121	191	-2.04	0	564	0.387821	1	0	1	VCR1-SCR27 (0.758)	VCR1-SCR27 (0.758)	VCR1-SCR27 (0.758)	Single gene- IPC298	Panel a
121	755	121	191	-2.035	0	564	0.387821	1	0	1	VCR1-SCR27 (0.758)	VCR1-SCR27 (0.758)	VCR1-SCR27 (0.758)	Single gene- IPC298	Panel a
121	755	121	191	-2.03	0	564	0.387821	1	0	1	VCR1-SCR27 (0.758)	VCR1-SCR27 (0.758)	VCR1-SCR27 (0.758)	Single gene- IPC298	Panel a
121	755	121	191	-2.025	0	564	0.387821	1	0	1	VCR1-SCR27 (0.758)	VCR1-SCR27 (0.758)	VCR1-SCR27 (0.758)	Single gene- IPC298	Panel a
121	755	121	191	-2.02	0	564	0.387821	1	0	1	VCR1-SCR27 (0.758)	VCR1-SCR27 (0.758)	VCR1-SCR27 (0.758)	Single gene- IPC298	Panel a
121	755	121	191	-2.015	0	564	0.387821	1	0	1	VCR1-SCR27 (0.758)	VCR1-SCR27 (0.758)	VCR1-SCR27 (0.758)	Single gene- IPC298	Panel a
121	755	121	191	-2.01	0	564	0.387821	1	0	1	VCR1-SCR27 (0.758)	VCR1-SCR27 (0.758)	VCR1-SCR27 (0.758)	Single gene- IPC298	Panel a
121	755	121	191	-2.005	0	564	0.387821	1	0	1	VCR1-SCR27 (0.758)	VCR1-SCR27 (0.758)	VCR1-SCR27 (0.758)	Single gene- IPC298	Panel a
121	755	121	191	-2	0	564	0.387821	1	0	1	VCR1-SCR27 (0.758)	VCR1-SCR27 (0.758)	VCR1-SCR27 (0.758)	Single gene- IPC298	Panel a
122	754	122	190	-1.995	0	564	0.391026	1	0	1	VCR1-SCR27 (0.758)	VCR1-SCR27 (0.758)	VCR1-SCR27 (0.758)	Single gene- IPC298	Panel a
122	754	122	190	-1.99	0	564	0.391026	1	0	1	VCR1-SCR27 (0.758)	VCR1-SCR27 (0.758)	VCR1-SCR27 (0.758)	Single gene- IPC298	Panel a
122	754	122	190	-1.985	0	564	0.391026	1	0	1	VCR1-SCR27 (0.758)	VCR1-SCR27 (0.758)	VCR1-SCR27 (0.758)	Single gene- IPC298	Panel a
122	754	122	190	-1.98	0	564	0.391026	1	0	1	VCR1-SCR27 (0.758)	VCR1-SCR27 (0.758)	VCR1-SCR27 (0.758)	Single gene- IPC298	Panel a
122	754	122	190	-1.975	0	564	0.391026	1	0	1	VCR1-SCR27 (0.758)	VCR1-SCR27 (0.758)	VCR1-SCR27 (0.758)	Single gene- IPC298	Panel a
124	752	124	188	-1.97	0	564	0.397436	1	0	1	VCR1-SCR27 (0.758)	VCR1-SCR27 (0.758)	VCR1-SCR27 (0.758)	Single gene- IPC298	Panel a
126	750	126	186	-1.965	0	564	0.403846	1	0	1	VCR1-SCR27 (0.758)	VCR1-SCR27 (0.758)	VCR1-SCR27 (0.758)	Single gene- IPC298	Panel a
126	750	126	186	-1.96	0	564	0.403846	1	0	1	VCR1-SCR27 (0.758)	VCR1-SCR27 (0.758)	VCR1-SCR27 (0.758)	Single gene- IPC298	Panel a
126	750	126	186	-1.955	0	564	0.403846	1	0	1	VCR1-SCR27 (0.758)	VCR1-SCR27 (0.758)	VCR1-SCR27 (0.758)	Single gene- IPC298	Panel a
126	750	126	186	-1.95	0	564	0.403846	1	0	1	VCR1-SCR27 (0.758)	VCR1-SCR27 (0.758)	VCR1-SCR27 (0.758)	Single gene- IPC298	Panel a
126	750	126	186	-1.945	0	564	0.403846	1	0	1	VCR1-SCR27 (0.758)	VCR1-SCR27 (0.758)	VCR1-SCR27 (0.758)	Single gene- IPC298	Panel a
126	750	126	186	-1.94	0	564	0.403846	1	0	1	VCR1-SCR27 (0.758)	VCR1-SCR27 (0.758)	VCR1-SCR27 (0.758)	Single gene- IPC298	Panel a
126	750	126	186	-1.935	0	564	0.403846	1	0	1	VCR1-SCR27 (0.758)	VCR1-SCR27 (0.758)	VCR1-SCR27 (0.758)	Single gene- IPC298	Panel a
126	750	126	186	-1.93	0	564	0.403846	1	0	1	VCR1-SCR27 (0.758)	VCR1-SCR27 (0.758)	VCR1-SCR27 (0.758)	Single gene- IPC298	Panel a
126	750	126	186	-1.925	0	564	0.403846	1	0	1	VCR1-SCR27 (0.758)	VCR1-SCR27 (0.758)	VCR1-SCR27 (0.758)	Single gene- IPC298	Panel a
126	750	126	186	-1.92	0	564	0.403846	1	0	1	VCR1-SCR27 (0.758)	VCR1-SCR27 (0.758)	VCR1-SCR27 (0.758)	Single gene- IPC298	Panel a
126	750	126	186	-1.915	0	564	0.403846	1	0	1	VCR1-SCR27 (0.758)	VCR1-SCR27 (0.758)	VCR1-SCR27 (0.758)	Single gene- IPC298	Panel a
126	750	126	186	-1.91	0	564	0.403846	1	0	1	VCR1-SCR27 (0.758)	VCR1-SCR27 (0.758)	VCR1-SCR27 (0.758)	Single gene- IPC298	Panel a
126	750	126	186	-1.905	0	564	0.403846	1	0	1	VCR1-SCR27 (0.758)	VCR1-SCR27 (0.758)	VCR1-SCR27 (0.758)	Single gene- IPC298	Panel a
126	750	126	186	-1.9	0	564	0.403846	1	0	1	VCR1-SCR27 (0.758)	VCR1-SCR27 (0.758)	VCR1-SCR27 (0.758)	Single gene- IPC298	Panel a
126	750	126	186	-1.895	0	564	0.403846	1	0	1	VCR1-SCR27 (0.758)	VCR1-SCR27 (0.758)	VCR1-SCR27 (0.758)	Single gene- IPC298	Panel a
126	750	126	186	-1.89	0	564	0.403846	1	0	1	VCR1-SCR27 (0.758)	VCR1-SCR27 (0.758)	VCR1-SCR27 (0.758)	Single gene- IPC298	Panel a
126	750	126	186	-1.885	0	564	0.403846	1	0	1	VCR1-SCR27 (0.758)	VCR1-SCR27 (0.758)	VCR1-SCR27 (0.758)	Single gene- IPC298	Panel a
126	750	126	186	-1.88	0	564	0.403846	1	0	1	VCR1-SCR27 (0.758)	VCR1-SCR27 (0.758)	VCR1-SCR27 (0.758)	Single gene- IPC298	Panel a
126	750	126	186	-1.875	0	564	0.403846	1	0	1	VCR1-SCR27 (0.758)	VCR1-SCR27 (0.758)	VCR1-SCR27 (0.758)	Single gene- IPC298	Panel a
126	750	126	186	-1.87	0	564	0.403846	1	0	1	VCR1-SCR27 (0.758)	VCR1-SCR27 (0.758)	VCR1-SCR27 (0.758)	Single gene- IPC298	Panel a
126	750	126	186	-1.865	0	564	0.403846	1	0	1	VCR1-SCR27 (0.758)	VCR1-SCR27 (0.758)	VCR1-SCR27 (0.758)	Single gene- IPC298	Panel a
126	750	126	186	-1.86	0	564	0.403846	1	0	1	VCR1-SCR27 (0.758)	VCR1-SCR27 (0.758)	VCR1-SCR27 (0.758)	Single gene- IPC298	Panel a
126	750	126	186	-1.855	0	564	0.403846	1	0	1	VCR1-SCR27 (0.758)	VCR1-SCR27 (0.758)	VCR1-SCR27 (0.758)	Single gene- IPC298	Panel a
126	750	126	186	-1.85	0	564	0.403846	1	0	1	VCR1-SCR27 (0.758)	VCR1-SCR27 (0.758)	VCR1-SCR27 (0.758)	Single gene- IPC298	Panel a
126	750	126	186	-1.845	0	564	0.403846	1	0	1	VCR1-SCR27 (0.758)	VCR1-SCR27 (0.758)	VCR1-SCR27 (0.758)	Single gene- IPC298	Panel a
126	750	126	186	-1.84	0	564	0.403846	1	0	1	VCR1-SCR27 (0.758)	VCR1-SCR27 (0.758)	VCR1-SCR27 (0.758)	Single gene- IPC298	Panel a
126	750	126	186	-1.835	0	564	0.403846	1	0	1	VCR1-SCR27 (0.758)	VCR1-SCR27 (0.758)	VCR1-SCR27 (0.758)	Single gene- IPC298	Panel a
126	750	126	186	-1.83	0	564	0.403846	1	0	1	VCR1-SCR27 (0.758)	VCR1-SCR27 (0.758)	VCR1-SCR27 (0.758)	Single gene- IPC298	Panel a
126	750	126	186	-1.825	0	564	0.403846	1	0	1	VCR1-SCR27 (0.758)	VCR1-SCR27 (0.758)	VCR1-SCR27 (0.758)	Single gene- IPC298	Panel a
126	750	126	186	-1.82	0	564	0.403846	1	0	1	VCR1-SCR27 (0.758)	VCR1-SCR27 (0.758)	VCR1-SCR27 (0.758)	Single gene- IPC298	Panel a
126	750	126	186	-1.815	0	564	0.403846	1	0	1	VCR1-SCR27 (0.758)	VCR1-SCR27 (0.758)	VCR1-SCR27 (0.758)	Single gene- IPC298	Panel a
126	750	126	186	-1.81	0	564	0.403846	1	0	1	VCR1-SCR27 (0.758)	VCR1-SCR27 (0.758)	VCR1-SCR27 (0.758)	Single gene- IPC298	Panel a
126	750	126	186	-1.805	0	564	0.403846	1	0	1	VCR1-SCR27 (0.758)	VCR1-SCR27 (0.758)	VCR1-SCR27 (0.758)	Single gene- IPC298	Panel a
126	750	126	186	-1.8	0	564	0.403846	1	0	1	VCR1-SCR27 (0.758)	VCR1-SCR27 (0.758)	VCR1-SCR27 (0.758)	Single gene- IPC298	Panel a
126	750	126	186	-1.795	0	564	0.403846	1	0	1	VCR1-SCR27 (0.758)	VCR1-SCR27 (0.758)	VCR1-SCR27 (0.758)	Single gene- IPC298	Panel a
126	750	126	186	-1.79	0	564	0.403846	1	0	1	VCR1-SCR27 (0.758)	VCR1-SCR27 (0.758)	VCR1-SCR27 (0.758)	Single gene- IPC298	Panel a
126	750	126	186	-1.785	0	564	0.403846	1	0	1	VCR1-SCR27 (0.758)	VCR1-SCR27 (0.758)	VCR1-SCR27 (0.758)	Single gene- IPC298	Panel a
126	750	126	186	-1.78	0	564	0.403846	1	0	1	VCR1-SCR27 (0.758)	VCR1-SCR27 (0.758)	VCR1-SCR27 (0.758)	Single gene- IPC298	Panel a
126	750	126	186	-1.775	0	564	0.403846	1	0	1	VCR1-SCR27 (0.758)	VCR1-SCR27 (0.758)	VCR1-SCR27 (0.758)	Single gene- IPC298	Panel a
126	750	126	186	-1.77	0	564	0.403846	1	0	1	VCR1-SCR27 (0.758)	VCR1-SCR27 (0.758)	VCR1-SCR27 (0.758)	Single gene- IPC298	Panel a
126	750	126	186	-1.765	0	564	0.403846	1	0	1	VCR1-SCR27 (0.758)	VCR1-SCR27 (0.758)	VCR1-SCR27 (0.758)	Single gene- IPC298	Panel a
126	750	126	186	-1.76	0	564	0.403846	1	0	1	VCR1-SCR27 (0.758)	VCR1-SCR27 (0.758)	VCR1-SCR27 (0.758)	Single gene- IPC298	Panel a
126	750	126	186	-1.755	0	564	0.403846	1	0	1	VCR1-SCR27 (0.758)	VCR1-SCR27 (0.758)	VCR1-SCR27 (0.758)	Single gene- IPC298	Panel a
126	750	126	186	-1.75	0	564	0.403846	1	0	1	VCR1-SCR27 (0.758)	VCR1-SCR27 (0.758)	VCR1-SCR27 (0.758)	Single gene- IPC298	Panel a
126	750	126	186	-1.745	0	564	0.403846	1	0	1	VCR1-SCR27 (0.758)	VCR1-SCR27 (0.758)	VCR1-SCR27 (0.758)	Single gene- IPC298	Panel a
127	749	127	185	-1.74	0	564	0.407051	1	0	1	VCR1-SCR27 (0.758)	VCR1-SCR27 (0.758)	VCR1-SCR27 (0.758)	Single gene- IPC298	Panel a
127	749	127	185	-1.735	0	564	0.407051	1	0	1	VCR1-SCR27 (0.758)	VCR1-SCR27 (0.758)	VCR1-SCR27 (0.758)	Single gene- IPC298	Panel a
127	749	127	185	-1.73	0	564	0.407051	1	0	1	VCR1-SCR27 (0.758)	VCR1-SCR27 (0.758)	VCR1-SCR27 (0.758)	Single gene- IPC298	Panel a
128	748	128	184	-1.725	0	564	0.410256	1	0	1	VCR1-SCR27 (0.758)	VCR1-SCR27 (0.758)	VCR1-SCR27 (0.758)	Single gene- IPC298	Panel a
128	748	128	184	-1.72	0	564	0.410256	1	0	1	VCR1-SCR27 (0.758)	VCR1-SCR27 (0.758)	VCR1-SCR27 (0.758)	Single gene- IPC298	Panel a
129	747	129	183	-1.715	0	564	0.413462	1	0	1	VCR1-SCR27 (0.758)	VCR1-SCR27 (0.758)	VCR1-SCR27 (0.758)	Single gene- IPC298	Panel a
129	747	129	183	-1.71	0	564	0.413462	1	0	1	VCR1-SCR27 (0.758)	VCR1-SCR27 (0.758)	VCR1-SCR27 (0.758)	Single gene- IPC298	Panel a
129	747	129	183	-1.705	0	564	0.413462	1	0	1	VCR1-SCR27 (0.758)	VCR1-SCR27 (0.758)	VCR1-SCR27 (0.758)	Single gene- IPC298	Panel a
129	747	129	183	-1.7	0	564	0.413462	1	0	1	VCR1-SCR27 (0.758)	VCR1-SCR27 (0.758)	VCR1-SCR27 (0.758)	Single gene- IPC298	Panel a
129	747	129	183	-1.695	0	564	0.413462	1	0	1	VCR1-SCR27 (0.758)	VCR1-SCR27 (0.758)	VCR1-SCR27 (0.758)	Single gene- IPC298	Panel a
129	747	129	183	-1.69	0	564	0.413462	1	0	1	VCR1-SCR27 (0.758)	VCR1-SCR27 (0.758)	VCR1-SCR27 (0.758)	Single gene- IPC298	Panel a
129	747	129	183	-1.685	0	564	0.413462	1	0	1	VCR1-SCR27 (0.758)	VCR1-SCR27 (0.758)	VCR1-SCR27 (0.758)	Single gene- IPC298	Panel a
129	747	129	183	-1.68	0	564	0.413462	1	0	1	VCR1-SCR27 (0.758)	VCR1-SCR27 (0.758)	VCR1-SCR27 (0.758)	Single gene- IPC298	Panel a
129	747	129	183	-1.675	0	564	0.413462	1	0	1	VCR1-SCR27 (0.758)	VCR1-SCR27 (0.758)	VCR1-SCR27 (0.758)	Single gene- IPC298	Panel a
129	747	129	183	-1.67	0	564	0.413462	1	0	1	VCR1-SCR27 (0.758)	VCR1-SCR27 (0.758)	VCR1-SCR27 (0.758)	Single gene- IPC298	Panel a
129	747	129	183	-1.665	0	564	0.413462	1	0	1	VCR1-SCR27 (0.758)	VCR1-SCR27 (0.758)	VCR1-SCR27 (0.758)	Single gene- IPC298	Panel a
129	747	129	183	-1.66	0	564	0.413462	1	0	1	VCR1-SCR27 (0.758)	VCR1-SCR27 (0.758)	VCR1-SCR27 (0.758)	Single gene- IPC298	Panel a
130	746	130	182	-1.655	0	564	0.416667	1	0	1	VCR1-SCR27 (0.758)	VCR1-SCR27 (0.758)	VCR1-SCR27 (0.758)	Single gene- IPC298	Panel a
130	746	130	182	-1.65	0	564	0.416667	1	0	1	VCR1-SCR27 (0.758)	VCR1-SCR27 (0.758)	VCR1-SCR27 (0.758)	Single gene- IPC298	Panel a
131	745	131	181	-1.645	0	564	0.419872	1	0	1	VCR1-SCR27 (0.758)	VCR1-SCR27 (0.758)	VCR1-SCR27 (0.758)	Single gene- IPC298	Panel a
132	744	132	180	-1.64	0	564	0.423077	1	0	1	VCR1-SCR27 (0.758)	VCR1-SCR27 (0.758)	VCR1-SCR27 (0.758)	Single gene- IPC298	Panel a
132	744	132	180	-1.635	0	564	0.423077	1	0	1	VCR1-SCR27 (0.758)	VCR1-SCR27 (0.758)	VCR1-SCR27 (0.758)	Single gene- IPC298	Panel a
132	744	132	180	-1.63	0	564	0.423077	1	0	1	VCR1-SCR27 (0.758)	VCR1-SCR27 (0.758)	VCR1-SCR27 (0.758)	Single gene- IPC298	Panel a
132	744	132	180	-1.625	0	564	0.423077	1	0	1	VCR1-SCR27 (0.758)	VCR1-SCR27 (0.758)	VCR1-SCR27 (0.758)	Single gene- IPC298	Panel a
132	744	132	180	-1.62	0	564	0.423077	1	0	1	VCR1-SCR27 (0.758)	VCR1-SCR27 (0.758)	VCR1-SCR27 (0.758)	Single gene- IPC298	Panel a
132	744	132	180	-1.615	0	564	0.423077	1	0	1	VCR1-SCR27 (0.758)	VCR1-SCR27 (0.758)	VCR1-SCR27 (0.758)	Single gene- IPC298	Panel a
132	744	132	180	-1.61	0	564	0.423077	1	0	1	VCR1-SCR27 (0.758)	VCR1-SCR27 (0.758)	VCR1-SCR27 (0.758)	Single gene- IPC298	Panel a
132	744	132	180	-1.605	0	564	0.423077	1	0	1	VCR1-SCR27 (0.758)	VCR1-SCR27 (0.758)	VCR1-SCR27 (0.758)	Single gene- IPC298	Panel a
132	744	132	180	-1.6	0	564	0.423077	1	0	1	VCR1-SCR27 (0.758)	VCR1-SCR27 (0.758)	VCR1-SCR27 (0.758)	Single gene- IPC298	Panel a
132	744	132	180	-1.595	0	564	0.423077	1	0	1	VCR1-SCR27 (0.758)	VCR1-SCR27 (0.758)	VCR1-SCR27 (0.758)	Single gene- IPC298	Panel a
132	744	132	180	-1.59	0	564	0.423077	1	0	1	VCR1-SCR27 (0.758)	VCR1-SCR27 (0.758)	VCR1-SCR27 (0.758)	Single gene- IPC298	Panel a
132	744	132	180	-1.585	0	564	0.423077	1	0	1	VCR1-SCR27 (0.758)	VCR1-SCR27 (0.758)	VCR1-SCR27 (0.758)	Single gene- IPC298	Panel a
132	744	132	180	-1.58	0	564	0.423077	1	0	1	VCR1-SCR27 (0.758)	VCR1-SCR27 (0.758)	VCR1-SCR27 (0.758)	Single gene- IPC298	Panel a
132	744	132	180	-1.575	0	564	0.423077	1	0	1	VCR1-SCR27 (0.758)	VCR1-SCR27 (0.758)	VCR1-SCR27 (0.758)	Single gene- IPC298	Panel a
132	744	132	180	-1.57	0	564	0.423077	1	0	1	VCR1-SCR27 (0.758)	VCR1-SCR27 (0.758)	VCR1-SCR27 (0.758)	Single gene- IPC298	Panel a
132	744	132	180	-1.565	0	564	0.423077	1	0	1	VCR1-SCR27 (0.758)	VCR1-SCR27 (0.758)	VCR1-SCR27 (0.758)	Single gene- IPC298	Panel a
132	744	132	180	-1.56	0	564	0.423077	1	0	1	VCR1-SCR27 (0.758)	VCR1-SCR27 (0.758)	VCR1-SCR27 (0.758)	Single gene- IPC298	Panel a
132	744	132	180	-1.555	0	564	0.423077	1	0	1	VCR1-SCR27 (0.758)	VCR1-SCR27 (0.758)	VCR1-SCR27 (0.758)	Single gene- IPC298	Panel a
132	744	132	180	-1.55	0	564	0.423077	1	0	1	VCR1-SCR27 (0.758)	VCR1-SCR27 (0.758)	VCR1-SCR27 (0.758)	Single gene- IPC298	Panel a
132	744	132	180	-1.545	0	564	0.423077	1	0	1	VCR1-SCR27 (0.758)	VCR1-SCR27 (0.758)	VCR1-SCR27 (0.758)	Single gene- IPC298	Panel a
133	743	133	179	-1.54	0	564	0.426282	1	0	1	VCR1-SCR27 (0.758)	VCR1-SCR27 (0.758)	VCR1-SCR27 (0.758)	Single gene- IPC298	Panel a
133	743	133	179	-1.535	0	564	0.426282	1	0	1	VCR1-SCR27 (0.758)	VCR1-SCR27 (0.758)	VCR1-SCR27 (0.758)	Single gene- IPC298	Panel a
133	743	133	179	-1.53	0	564	0.426282	1	0	1	VCR1-SCR27 (0.758)	VCR1-SCR27 (0.758)	VCR1-SCR27 (0.758)	Single gene- IPC298	Panel a
133	743	133	179	-1.525	0	564	0.426282	1	0	1	VCR1-SCR27 (0.758)	VCR1-SCR27 (0.758)	VCR1-SCR27 (0.758)	Single gene- IPC298	Panel a
134	742	134	178	-1.52	0	564	0.429487	1	0	1	VCR1-SCR27 (0.758)	VCR1-SCR27 (0.758)	VCR1-SCR27 (0.758)	Single gene- IPC298	Panel a
134	742	134	178	-1.515	0	564	0.429487	1	0	1	VCR1-SCR27 (0.758)	VCR1-SCR27 (0.758)	VCR1-SCR27 (0.758)	Single gene- IPC298	Panel a
134	742	134	178	-1.51	0	564	0.429487	1	0	1	VCR1-SCR27 (0.758)	VCR1-SCR27 (0.758)	VCR1-SCR27 (0.758)	Single gene- IPC298	Panel a
134	742	134	178	-1.505	0	564	0.429487	1	0	1	VCR1-SCR27 (0.758)	VCR1-SCR27 (0.758)	VCR1-SCR27 (0.758)	Single gene- IPC298	Panel a
134	742	134	178	-1.5	0	564	0.429487	1	0	1	VCR1-SCR27 (0.758)	VCR1-SCR27 (0.758)	VCR1-SCR27 (0.758)	Single gene- IPC298	Panel a
134	742	134	178	-1.495	0	564	0.429487	1	0	1	VCR1-SCR27 (0.758)	VCR1-SCR27 (0.758)	VCR1-SCR27 (0.758)	Single gene- IPC298	Panel a
134	742	134	178	-1.49	0	564	0.429487	1	0	1	VCR1-SCR27 (0.758)	VCR1-SCR27 (0.758)	VCR1-SCR27 (0.758)	Single gene- IPC298	Panel a
134	742	134	178	-1.485	0	564	0.429487	1	0	1	VCR1-SCR27 (0.758)	VCR1-SCR27 (0.758)	VCR1-SCR27 (0.758)	Single gene- IPC298	Panel a
134	742	134	178	-1.48	0	564	0.429487	1	0	1	VCR1-SCR27 (0.758)	VCR1-SCR27 (0.758)	VCR1-SCR27 (0.758)	Single gene- IPC298	Panel a
134	742	134	178	-1.475	0	564	0.429487	1	0	1	VCR1-SCR27 (0.758)	VCR1-SCR27 (0.758)	VCR1-SCR27 (0.758)	Single gene- IPC298	Panel a
134	742	134	178	-1.47	0	564	0.429487	1	0	1	VCR1-SCR27 (0.758)	VCR1-SCR27 (0.758)	VCR1-SCR27 (0.758)	Single gene- IPC298	Panel a
134	742	134	178	-1.465	0	564	0.429487	1	0	1	VCR1-SCR27 (0.758)	VCR1-SCR27 (0.758)	VCR1-SCR27 (0.758)	Single gene- IPC298	Panel a
134	742	134	178	-1.46	0	564	0.429487	1	0	1	VCR1-SCR27 (0.758)	VCR1-SCR27 (0.758)	VCR1-SCR27 (0.758)	Single gene- IPC298	Panel a
134	742	134	178	-1.455	0	564	0.429487	1	0	1	VCR1-SCR27 (0.758)	VCR1-SCR27 (0.758)	VCR1-SCR27 (0.758)	Single gene- IPC298	Panel a
134	742	134	178	-1.45	0	564	0.429487	1	0	1	VCR1-SCR27 (0.758)	VCR1-SCR27 (0.758)	VCR1-SCR27 (0.758)	Single gene- IPC298	Panel a
134	742	134	178	-1.445	0	564	0.429487	1	0	1	VCR1-SCR27 (0.758)	VCR1-SCR27 (0.758)	VCR1-SCR27 (0.758)	Single gene- IPC298	Panel a
134	742	134	178	-1.44	0	564	0.429487	1	0	1	VCR1-SCR27 (0.758)	VCR1-SCR27 (0.758)	VCR1-SCR27 (0.758)	Single gene- IPC298	Panel a
134	742	134	178	-1.435	0	564	0.429487	1	0	1	VCR1-SCR27 (0.758)	VCR1-SCR27 (0.758)	VCR1-SCR27 (0.758)	Single gene- IPC298	Panel a
134	742	134	178	-1.43	0	564	0.429487	1	0	1	VCR1-SCR27 (0.758)	VCR1-SCR27 (0.758)	VCR1-SCR27 (0.758)	Single gene- IPC298	Panel a
134	742	134	178	-1.425	0	564	0.429487	1	0	1	VCR1-SCR27 (0.758)	VCR1-SCR27 (0.758)	VCR1-SCR27 (0.758)	Single gene- IPC298	Panel a
134	742	134	178	-1.42	0	564	0.429487	1	0	1	VCR1-SCR27 (0.758)	VCR1-SCR27 (0.758)	VCR1-SCR27 (0.758)	Single gene- IPC298	Panel a
134	742	134	178	-1.415	0	564	0.429487	1	0	1	VCR1-SCR27 (0.758)	VCR1-SCR27 (0.758)	VCR1-SCR27 (0.758)	Single gene- IPC298	Panel a
135	741	134	178	-1.41	1	563	0.429487	0.998227	0.00177305	0.992593	VCR1-SCR27 (0.758)	VCR1-SCR27 (0.758)	VCR1-SCR27 (0.758)	Single gene- IPC298	Panel a
135	741	134	178	-1.405	1	563	0.429487	0.998227	0.00177305	0.992593	VCR1-SCR27 (0.758)	VCR1-SCR27 (0.758)	VCR1-SCR27 (0.758)	Single gene- IPC298	Panel a
135	741	134	178	-1.4	1	563	0.429487	0.998227	0.00177305	0.992593	VCR1-SCR27 (0.758)	VCR1-SCR27 (0.758)	VCR1-SCR27 (0.758)	Single gene- IPC298	Panel a
135	741	134	178	-1.395	1	563	0.429487	0.998227	0.00177305	0.992593	VCR1-SCR27 (0.758)	VCR1-SCR27 (0.758)	VCR1-SCR27 (0.758)	Single gene- IPC298	Panel a
135	741	134	178	-1.39	1	563	0.429487	0.998227	0.00177305	0.992593	VCR1-SCR27 (0.758)	VCR1-SCR27 (0.758)	VCR1-SCR27 (0.758)	Single gene- IPC298	Panel a
135	741	134	178	-1.385	1	563	0.429487	0.998227	0.00177305	0.992593	VCR1-SCR27 (0.758)	VCR1-SCR27 (0.758)	VCR1-SCR27 (0.758)	Single gene- IPC298	Panel a
136	740	135	177	-1.38	1	563	0.432692	0.998227	0.00177305	0.992647	VCR1-SCR27 (0.758)	VCR1-SCR27 (0.758)	VCR1-SCR27 (0.758)	Single gene- IPC298	Panel a
136	740	135	177	-1.375	1	563	0.432692	0.998227	0.00177305	0.992647	VCR1-SCR27 (0.758)	VCR1-SCR27 (0.758)	VCR1-SCR27 (0.758)	Single gene- IPC298	Panel a
136	740	135	177	-1.37	1	563	0.432692	0.998227	0.00177305	0.992647	VCR1-SCR27 (0.758)	VCR1-SCR27 (0.758)	VCR1-SCR27 (0.758)	Single gene- IPC298	Panel a
136	740	135	177	-1.365	1	563	0.432692	0.998227	0.00177305	0.992647	VCR1-SCR27 (0.758)	VCR1-SCR27 (0.758)	VCR1-SCR27 (0.758)	Single gene- IPC298	Panel a
136	740	135	177	-1.36	1	563	0.432692	0.998227	0.00177305	0.992647	VCR1-SCR27 (0.758)	VCR1-SCR27 (0.758)	VCR1-SCR27 (0.758)	Single gene- IPC298	Panel a
136	740	135	177	-1.355	1	563	0.432692	0.998227	0.00177305	0.992647	VCR1-SCR27 (0.758)	VCR1-SCR27 (0.758)	VCR1-SCR27 (0.758)	Single gene- IPC298	Panel a
136	740	135	177	-1.35	1	563	0.432692	0.998227	0.00177305	0.992647	VCR1-SCR27 (0.758)	VCR1-SCR27 (0.758)	VCR1-SCR27 (0.758)	Single gene- IPC298	Panel a
136	740	135	177	-1.345	1	563	0.432692	0.998227	0.00177305	0.992647	VCR1-SCR27 (0.758)	VCR1-SCR27 (0.758)	VCR1-SCR27 (0.758)	Single gene- IPC298	Panel a
136	740	135	177	-1.34	1	563	0.432692	0.998227	0.00177305	0.992647	VCR1-SCR27 (0.758)	VCR1-SCR27 (0.758)	VCR1-SCR27 (0.758)	Single gene- IPC298	Panel a
136	740	135	177	-1.335	1	563	0.432692	0.998227	0.00177305	0.992647	VCR1-SCR27 (0.758)	VCR1-SCR27 (0.758)	VCR1-SCR27 (0.758)	Single gene- IPC298	Panel a
136	740	135	177	-1.33	1	563	0.432692	0.998227	0.00177305	0.992647	VCR1-SCR27 (0.758)	VCR1-SCR27 (0.758)	VCR1-SCR27 (0.758)	Single gene- IPC298	Panel a
136	740	135	177	-1.325	1	563	0.432692	0.998227	0.00177305	0.992647	VCR1-SCR27 (0.758)	VCR1-SCR27 (0.758)	VCR1-SCR27 (0.758)	Single gene- IPC298	Panel a
136	740	135	177	-1.32	1	563	0.432692	0.998227	0.00177305	0.992647	VCR1-SCR27 (0.758)	VCR1-SCR27 (0.758)	VCR1-SCR27 (0.758)	Single gene- IPC298	Panel a
136	740	135	177	-1.315	1	563	0.432692	0.998227	0.00177305	0.992647	VCR1-SCR27 (0.758)	VCR1-SCR27 (0.758)	VCR1-SCR27 (0.758)	Single gene- IPC298	Panel a
136	740	135	177	-1.31	1	563	0.432692	0.998227	0.00177305	0.992647	VCR1-SCR27 (0.758)	VCR1-SCR27 (0.758)	VCR1-SCR27 (0.758)	Single gene- IPC298	Panel a
136	740	135	177	-1.305	1	563	0.432692	0.998227	0.00177305	0.992647	VCR1-SCR27 (0.758)	VCR1-SCR27 (0.758)	VCR1-SCR27 (0.758)	Single gene- IPC298	Panel a
136	740	135	177	-1.3	1	563	0.432692	0.998227	0.00177305	0.992647	VCR1-SCR27 (0.758)	VCR1-SCR27 (0.758)	VCR1-SCR27 (0.758)	Single gene- IPC298	Panel a
136	740	135	177	-1.295	1	563	0.432692	0.998227	0.00177305	0.992647	VCR1-SCR27 (0.758)	VCR1-SCR27 (0.758)	VCR1-SCR27 (0.758)	Single gene- IPC298	Panel a
136	740	135	177	-1.29	1	563	0.432692	0.998227	0.00177305	0.992647	VCR1-SCR27 (0.758)	VCR1-SCR27 (0.758)	VCR1-SCR27 (0.758)	Single gene- IPC298	Panel a
137	739	136	176	-1.285	1	563	0.435897	0.998227	0.00177305	0.992701	VCR1-SCR27 (0.758)	VCR1-SCR27 (0.758)	VCR1-SCR27 (0.758)	Single gene- IPC298	Panel a
137	739	136	176	-1.28	1	563	0.435897	0.998227	0.00177305	0.992701	VCR1-SCR27 (0.758)	VCR1-SCR27 (0.758)	VCR1-SCR27 (0.758)	Single gene- IPC298	Panel a
137	739	136	176	-1.275	1	563	0.435897	0.998227	0.00177305	0.992701	VCR1-SCR27 (0.758)	VCR1-SCR27 (0.758)	VCR1-SCR27 (0.758)	Single gene- IPC298	Panel a
137	739	136	176	-1.27	1	563	0.435897	0.998227	0.00177305	0.992701	VCR1-SCR27 (0.758)	VCR1-SCR27 (0.758)	VCR1-SCR27 (0.758)	Single gene- IPC298	Panel a
137	739	136	176	-1.265	1	563	0.435897	0.998227	0.00177305	0.992701	VCR1-SCR27 (0.758)	VCR1-SCR27 (0.758)	VCR1-SCR27 (0.758)	Single gene- IPC298	Panel a
137	739	136	176	-1.26	1	563	0.435897	0.998227	0.00177305	0.992701	VCR1-SCR27 (0.758)	VCR1-SCR27 (0.758)	VCR1-SCR27 (0.758)	Single gene- IPC298	Panel a
137	739	136	176	-1.255	1	563	0.435897	0.998227	0.00177305	0.992701	VCR1-SCR27 (0.758)	VCR1-SCR27 (0.758)	VCR1-SCR27 (0.758)	Single gene- IPC298	Panel a
137	739	136	176	-1.25	1	563	0.435897	0.998227	0.00177305	0.992701	VCR1-SCR27 (0.758)	VCR1-SCR27 (0.758)	VCR1-SCR27 (0.758)	Single gene- IPC298	Panel a
137	739	136	176	-1.245	1	563	0.435897	0.998227	0.00177305	0.992701	VCR1-SCR27 (0.758)	VCR1-SCR27 (0.758)	VCR1-SCR27 (0.758)	Single gene- IPC298	Panel a
138	738	137	175	-1.24	1	563	0.439103	0.998227	0.00177305	0.992754	VCR1-SCR27 (0.758)	VCR1-SCR27 (0.758)	VCR1-SCR27 (0.758)	Single gene- IPC298	Panel a
138	738	137	175	-1.235	1	563	0.439103	0.998227	0.00177305	0.992754	VCR1-SCR27 (0.758)	VCR1-SCR27 (0.758)	VCR1-SCR27 (0.758)	Single gene- IPC298	Panel a
138	738	137	175	-1.23	1	563	0.439103	0.998227	0.00177305	0.992754	VCR1-SCR27 (0.758)	VCR1-SCR27 (0.758)	VCR1-SCR27 (0.758)	Single gene- IPC298	Panel a
138	738	137	175	-1.225	1	563	0.439103	0.998227	0.00177305	0.992754	VCR1-SCR27 (0.758)	VCR1-SCR27 (0.758)	VCR1-SCR27 (0.758)	Single gene- IPC298	Panel a
138	738	137	175	-1.22	1	563	0.439103	0.998227	0.00177305	0.992754	VCR1-SCR27 (0.758)	VCR1-SCR27 (0.758)	VCR1-SCR27 (0.758)	Single gene- IPC298	Panel a
138	738	137	175	-1.215	1	563	0.439103	0.998227	0.00177305	0.992754	VCR1-SCR27 (0.758)	VCR1-SCR27 (0.758)	VCR1-SCR27 (0.758)	Single gene- IPC298	Panel a
138	738	137	175	-1.21	1	563	0.439103	0.998227	0.00177305	0.992754	VCR1-SCR27 (0.758)	VCR1-SCR27 (0.758)	VCR1-SCR27 (0.758)	Single gene- IPC298	Panel a
138	738	137	175	-1.205	1	563	0.439103	0.998227	0.00177305	0.992754	VCR1-SCR27 (0.758)	VCR1-SCR27 (0.758)	VCR1-SCR27 (0.758)	Single gene- IPC298	Panel a
138	738	137	175	-1.2	1	563	0.439103	0.998227	0.00177305	0.992754	VCR1-SCR27 (0.758)	VCR1-SCR27 (0.758)	VCR1-SCR27 (0.758)	Single gene- IPC298	Panel a
138	738	137	175	-1.195	1	563	0.439103	0.998227	0.00177305	0.992754	VCR1-SCR27 (0.758)	VCR1-SCR27 (0.758)	VCR1-SCR27 (0.758)	Single gene- IPC298	Panel a
138	738	137	175	-1.19	1	563	0.439103	0.998227	0.00177305	0.992754	VCR1-SCR27 (0.758)	VCR1-SCR27 (0.758)	VCR1-SCR27 (0.758)	Single gene- IPC298	Panel a
138	738	137	175	-1.185	1	563	0.439103	0.998227	0.00177305	0.992754	VCR1-SCR27 (0.758)	VCR1-SCR27 (0.758)	VCR1-SCR27 (0.758)	Single gene- IPC298	Panel a
138	738	137	175	-1.18	1	563	0.439103	0.998227	0.00177305	0.992754	VCR1-SCR27 (0.758)	VCR1-SCR27 (0.758)	VCR1-SCR27 (0.758)	Single gene- IPC298	Panel a
138	738	137	175	-1.175	1	563	0.439103	0.998227	0.00177305	0.992754	VCR1-SCR27 (0.758)	VCR1-SCR27 (0.758)	VCR1-SCR27 (0.758)	Single gene- IPC298	Panel a
138	738	137	175	-1.17	1	563	0.439103	0.998227	0.00177305	0.992754	VCR1-SCR27 (0.758)	VCR1-SCR27 (0.758)	VCR1-SCR27 (0.758)	Single gene- IPC298	Panel a
138	738	137	175	-1.165	1	563	0.439103	0.998227	0.00177305	0.992754	VCR1-SCR27 (0.758)	VCR1-SCR27 (0.758)	VCR1-SCR27 (0.758)	Single gene- IPC298	Panel a
138	738	137	175	-1.16	1	563	0.439103	0.998227	0.00177305	0.992754	VCR1-SCR27 (0.758)	VCR1-SCR27 (0.758)	VCR1-SCR27 (0.758)	Single gene- IPC298	Panel a
139	737	138	174	-1.155	1	563	0.442308	0.998227	0.00177305	0.992806	VCR1-SCR27 (0.758)	VCR1-SCR27 (0.758)	VCR1-SCR27 (0.758)	Single gene- IPC298	Panel a
139	737	138	174	-1.15	1	563	0.442308	0.998227	0.00177305	0.992806	VCR1-SCR27 (0.758)	VCR1-SCR27 (0.758)	VCR1-SCR27 (0.758)	Single gene- IPC298	Panel a
139	737	138	174	-1.145	1	563	0.442308	0.998227	0.00177305	0.992806	VCR1-SCR27 (0.758)	VCR1-SCR27 (0.758)	VCR1-SCR27 (0.758)	Single gene- IPC298	Panel a
139	737	138	174	-1.14	1	563	0.442308	0.998227	0.00177305	0.992806	VCR1-SCR27 (0.758)	VCR1-SCR27 (0.758)	VCR1-SCR27 (0.758)	Single gene- IPC298	Panel a
139	737	138	174	-1.135	1	563	0.442308	0.998227	0.00177305	0.992806	VCR1-SCR27 (0.758)	VCR1-SCR27 (0.758)	VCR1-SCR27 (0.758)	Single gene- IPC298	Panel a
139	737	138	174	-1.13	1	563	0.442308	0.998227	0.00177305	0.992806	VCR1-SCR27 (0.758)	VCR1-SCR27 (0.758)	VCR1-SCR27 (0.758)	Single gene- IPC298	Panel a
139	737	138	174	-1.125	1	563	0.442308	0.998227	0.00177305	0.992806	VCR1-SCR27 (0.758)	VCR1-SCR27 (0.758)	VCR1-SCR27 (0.758)	Single gene- IPC298	Panel a
140	736	139	173	-1.12	1	563	0.445513	0.998227	0.00177305	0.992857	VCR1-SCR27 (0.758)	VCR1-SCR27 (0.758)	VCR1-SCR27 (0.758)	Single gene- IPC298	Panel a
140	736	139	173	-1.115	1	563	0.445513	0.998227	0.00177305	0.992857	VCR1-SCR27 (0.758)	VCR1-SCR27 (0.758)	VCR1-SCR27 (0.758)	Single gene- IPC298	Panel a
140	736	139	173	-1.11	1	563	0.445513	0.998227	0.00177305	0.992857	VCR1-SCR27 (0.758)	VCR1-SCR27 (0.758)	VCR1-SCR27 (0.758)	Single gene- IPC298	Panel a
140	736	139	173	-1.105	1	563	0.445513	0.998227	0.00177305	0.992857	VCR1-SCR27 (0.758)	VCR1-SCR27 (0.758)	VCR1-SCR27 (0.758)	Single gene- IPC298	Panel a
140	736	139	173	-1.1	1	563	0.445513	0.998227	0.00177305	0.992857	VCR1-SCR27 (0.758)	VCR1-SCR27 (0.758)	VCR1-SCR27 (0.758)	Single gene- IPC298	Panel a
140	736	139	173	-1.095	1	563	0.445513	0.998227	0.00177305	0.992857	VCR1-SCR27 (0.758)	VCR1-SCR27 (0.758)	VCR1-SCR27 (0.758)	Single gene- IPC298	Panel a
140	736	139	173	-1.09	1	563	0.445513	0.998227	0.00177305	0.992857	VCR1-SCR27 (0.758)	VCR1-SCR27 (0.758)	VCR1-SCR27 (0.758)	Single gene- IPC298	Panel a
140	736	139	173	-1.085	1	563	0.445513	0.998227	0.00177305	0.992857	VCR1-SCR27 (0.758)	VCR1-SCR27 (0.758)	VCR1-SCR27 (0.758)	Single gene- IPC298	Panel a
140	736	139	173	-1.08	1	563	0.445513	0.998227	0.00177305	0.992857	VCR1-SCR27 (0.758)	VCR1-SCR27 (0.758)	VCR1-SCR27 (0.758)	Single gene- IPC298	Panel a
140	736	139	173	-1.075	1	563	0.445513	0.998227	0.00177305	0.992857	VCR1-SCR27 (0.758)	VCR1-SCR27 (0.758)	VCR1-SCR27 (0.758)	Single gene- IPC298	Panel a
140	736	139	173	-1.07	1	563	0.445513	0.998227	0.00177305	0.992857	VCR1-SCR27 (0.758)	VCR1-SCR27 (0.758)	VCR1-SCR27 (0.758)	Single gene- IPC298	Panel a
140	736	139	173	-1.065	1	563	0.445513	0.998227	0.00177305	0.992857	VCR1-SCR27 (0.758)	VCR1-SCR27 (0.758)	VCR1-SCR27 (0.758)	Single gene- IPC298	Panel a
141	735	140	172	-1.06	1	563	0.448718	0.998227	0.00177305	0.992908	VCR1-SCR27 (0.758)	VCR1-SCR27 (0.758)	VCR1-SCR27 (0.758)	Single gene- IPC298	Panel a
141	735	140	172	-1.055	1	563	0.448718	0.998227	0.00177305	0.992908	VCR1-SCR27 (0.758)	VCR1-SCR27 (0.758)	VCR1-SCR27 (0.758)	Single gene- IPC298	Panel a
141	735	140	172	-1.05	1	563	0.448718	0.998227	0.00177305	0.992908	VCR1-SCR27 (0.758)	VCR1-SCR27 (0.758)	VCR1-SCR27 (0.758)	Single gene- IPC298	Panel a
141	735	140	172	-1.045	1	563	0.448718	0.998227	0.00177305	0.992908	VCR1-SCR27 (0.758)	VCR1-SCR27 (0.758)	VCR1-SCR27 (0.758)	Single gene- IPC298	Panel a
141	735	140	172	-1.04	1	563	0.448718	0.998227	0.00177305	0.992908	VCR1-SCR27 (0.758)	VCR1-SCR27 (0.758)	VCR1-SCR27 (0.758)	Single gene- IPC298	Panel a
141	735	140	172	-1.035	1	563	0.448718	0.998227	0.00177305	0.992908	VCR1-SCR27 (0.758)	VCR1-SCR27 (0.758)	VCR1-SCR27 (0.758)	Single gene- IPC298	Panel a
141	735	140	172	-1.03	1	563	0.448718	0.998227	0.00177305	0.992908	VCR1-SCR27 (0.758)	VCR1-SCR27 (0.758)	VCR1-SCR27 (0.758)	Single gene- IPC298	Panel a
141	735	140	172	-1.025	1	563	0.448718	0.998227	0.00177305	0.992908	VCR1-SCR27 (0.758)	VCR1-SCR27 (0.758)	VCR1-SCR27 (0.758)	Single gene- IPC298	Panel a
141	735	140	172	-1.02	1	563	0.448718	0.998227	0.00177305	0.992908	VCR1-SCR27 (0.758)	VCR1-SCR27 (0.758)	VCR1-SCR27 (0.758)	Single gene- IPC298	Panel a
141	735	140	172	-1.015	1	563	0.448718	0.998227	0.00177305	0.992908	VCR1-SCR27 (0.758)	VCR1-SCR27 (0.758)	VCR1-SCR27 (0.758)	Single gene- IPC298	Panel a
141	735	140	172	-1.01	1	563	0.448718	0.998227	0.00177305	0.992908	VCR1-SCR27 (0.758)	VCR1-SCR27 (0.758)	VCR1-SCR27 (0.758)	Single gene- IPC298	Panel a
141	735	140	172	-1.005	1	563	0.448718	0.998227	0.00177305	0.992908	VCR1-SCR27 (0.758)	VCR1-SCR27 (0.758)	VCR1-SCR27 (0.758)	Single gene- IPC298	Panel a
141	735	140	172	-1	1	563	0.448718	0.998227	0.00177305	0.992908	VCR1-SCR27 (0.758)	VCR1-SCR27 (0.758)	VCR1-SCR27 (0.758)	Single gene- IPC298	Panel a
141	735	140	172	-0.995	1	563	0.448718	0.998227	0.00177305	0.992908	VCR1-SCR27 (0.758)	VCR1-SCR27 (0.758)	VCR1-SCR27 (0.758)	Single gene- IPC298	Panel a
141	735	140	172	-0.99	1	563	0.448718	0.998227	0.00177305	0.992908	VCR1-SCR27 (0.758)	VCR1-SCR27 (0.758)	VCR1-SCR27 (0.758)	Single gene- IPC298	Panel a
141	735	140	172	-0.985	1	563	0.448718	0.998227	0.00177305	0.992908	VCR1-SCR27 (0.758)	VCR1-SCR27 (0.758)	VCR1-SCR27 (0.758)	Single gene- IPC298	Panel a
141	735	140	172	-0.98	1	563	0.448718	0.998227	0.00177305	0.992908	VCR1-SCR27 (0.758)	VCR1-SCR27 (0.758)	VCR1-SCR27 (0.758)	Single gene- IPC298	Panel a
141	735	140	172	-0.975	1	563	0.448718	0.998227	0.00177305	0.992908	VCR1-SCR27 (0.758)	VCR1-SCR27 (0.758)	VCR1-SCR27 (0.758)	Single gene- IPC298	Panel a
141	735	140	172	-0.97	1	563	0.448718	0.998227	0.00177305	0.992908	VCR1-SCR27 (0.758)	VCR1-SCR27 (0.758)	VCR1-SCR27 (0.758)	Single gene- IPC298	Panel a
141	735	140	172	-0.965	1	563	0.448718	0.998227	0.00177305	0.992908	VCR1-SCR27 (0.758)	VCR1-SCR27 (0.758)	VCR1-SCR27 (0.758)	Single gene- IPC298	Panel a
141	735	140	172	-0.96	1	563	0.448718	0.998227	0.00177305	0.992908	VCR1-SCR27 (0.758)	VCR1-SCR27 (0.758)	VCR1-SCR27 (0.758)	Single gene- IPC298	Panel a
141	735	140	172	-0.955	1	563	0.448718	0.998227	0.00177305	0.992908	VCR1-SCR27 (0.758)	VCR1-SCR27 (0.758)	VCR1-SCR27 (0.758)	Single gene- IPC298	Panel a
141	735	140	172	-0.95	1	563	0.448718	0.998227	0.00177305	0.992908	VCR1-SCR27 (0.758)	VCR1-SCR27 (0.758)	VCR1-SCR27 (0.758)	Single gene- IPC298	Panel a
141	735	140	172	-0.945	1	563	0.448718	0.998227	0.00177305	0.992908	VCR1-SCR27 (0.758)	VCR1-SCR27 (0.758)	VCR1-SCR27 (0.758)	Single gene- IPC298	Panel a
141	735	140	172	-0.94	1	563	0.448718	0.998227	0.00177305	0.992908	VCR1-SCR27 (0.758)	VCR1-SCR27 (0.758)	VCR1-SCR27 (0.758)	Single gene- IPC298	Panel a
141	735	140	172	-0.935	1	563	0.448718	0.998227	0.00177305	0.992908	VCR1-SCR27 (0.758)	VCR1-SCR27 (0.758)	VCR1-SCR27 (0.758)	Single gene- IPC298	Panel a
141	735	140	172	-0.93	1	563	0.448718	0.998227	0.00177305	0.992908	VCR1-SCR27 (0.758)	VCR1-SCR27 (0.758)	VCR1-SCR27 (0.758)	Single gene- IPC298	Panel a
141	735	140	172	-0.925	1	563	0.448718	0.998227	0.00177305	0.992908	VCR1-SCR27 (0.758)	VCR1-SCR27 (0.758)	VCR1-SCR27 (0.758)	Single gene- IPC298	Panel a
141	735	140	172	-0.92	1	563	0.448718	0.998227	0.00177305	0.992908	VCR1-SCR27 (0.758)	VCR1-SCR27 (0.758)	VCR1-SCR27 (0.758)	Single gene- IPC298	Panel a
141	735	140	172	-0.915	1	563	0.448718	0.998227	0.00177305	0.992908	VCR1-SCR27 (0.758)	VCR1-SCR27 (0.758)	VCR1-SCR27 (0.758)	Single gene- IPC298	Panel a
141	735	140	172	-0.91	1	563	0.448718	0.998227	0.00177305	0.992908	VCR1-SCR27 (0.758)	VCR1-SCR27 (0.758)	VCR1-SCR27 (0.758)	Single gene- IPC298	Panel a
141	735	140	172	-0.905	1	563	0.448718	0.998227	0.00177305	0.992908	VCR1-SCR27 (0.758)	VCR1-SCR27 (0.758)	VCR1-SCR27 (0.758)	Single gene- IPC298	Panel a
141	735	140	172	-0.9	1	563	0.448718	0.998227	0.00177305	0.992908	VCR1-SCR27 (0.758)	VCR1-SCR27 (0.758)	VCR1-SCR27 (0.758)	Single gene- IPC298	Panel a
141	735	140	172	-0.895	1	563	0.448718	0.998227	0.00177305	0.992908	VCR1-SCR27 (0.758)	VCR1-SCR27 (0.758)	VCR1-SCR27 (0.758)	Single gene- IPC298	Panel a
141	735	140	172	-0.89	1	563	0.448718	0.998227	0.00177305	0.992908	VCR1-SCR27 (0.758)	VCR1-SCR27 (0.758)	VCR1-SCR27 (0.758)	Single gene- IPC298	Panel a
141	735	140	172	-0.885	1	563	0.448718	0.998227	0.00177305	0.992908	VCR1-SCR27 (0.758)	VCR1-SCR27 (0.758)	VCR1-SCR27 (0.758)	Single gene- IPC298	Panel a
141	735	140	172	-0.88	1	563	0.448718	0.998227	0.00177305	0.992908	VCR1-SCR27 (0.758)	VCR1-SCR27 (0.758)	VCR1-SCR27 (0.758)	Single gene- IPC298	Panel a
141	735	140	172	-0.875	1	563	0.448718	0.998227	0.00177305	0.992908	VCR1-SCR27 (0.758)	VCR1-SCR27 (0.758)	VCR1-SCR27 (0.758)	Single gene- IPC298	Panel a
141	735	140	172	-0.87	1	563	0.448718	0.998227	0.00177305	0.992908	VCR1-SCR27 (0.758)	VCR1-SCR27 (0.758)	VCR1-SCR27 (0.758)	Single gene- IPC298	Panel a
141	735	140	172	-0.865	1	563	0.448718	0.998227	0.00177305	0.992908	VCR1-SCR27 (0.758)	VCR1-SCR27 (0.758)	VCR1-SCR27 (0.758)	Single gene- IPC298	Panel a
141	735	140	172	-0.86	1	563	0.448718	0.998227	0.00177305	0.992908	VCR1-SCR27 (0.758)	VCR1-SCR27 (0.758)	VCR1-SCR27 (0.758)	Single gene- IPC298	Panel a
141	735	140	172	-0.855	1	563	0.448718	0.998227	0.00177305	0.992908	VCR1-SCR27 (0.758)	VCR1-SCR27 (0.758)	VCR1-SCR27 (0.758)	Single gene- IPC298	Panel a
141	735	140	172	-0.85	1	563	0.448718	0.998227	0.00177305	0.992908	VCR1-SCR27 (0.758)	VCR1-SCR27 (0.758)	VCR1-SCR27 (0.758)	Single gene- IPC298	Panel a
141	735	140	172	-0.845	1	563	0.448718	0.998227	0.00177305	0.992908	VCR1-SCR27 (0.758)	VCR1-SCR27 (0.758)	VCR1-SCR27 (0.758)	Single gene- IPC298	Panel a
141	735	140	172	-0.84	1	563	0.448718	0.998227	0.00177305	0.992908	VCR1-SCR27 (0.758)	VCR1-SCR27 (0.758)	VCR1-SCR27 (0.758)	Single gene- IPC298	Panel a
141	735	140	172	-0.835	1	563	0.448718	0.998227	0.00177305	0.992908	VCR1-SCR27 (0.758)	VCR1-SCR27 (0.758)	VCR1-SCR27 (0.758)	Single gene- IPC298	Panel a
141	735	140	172	-0.83	1	563	0.448718	0.998227	0.00177305	0.992908	VCR1-SCR27 (0.758)	VCR1-SCR27 (0.758)	VCR1-SCR27 (0.758)	Single gene- IPC298	Panel a
141	735	140	172	-0.825	1	563	0.448718	0.998227	0.00177305	0.992908	VCR1-SCR27 (0.758)	VCR1-SCR27 (0.758)	VCR1-SCR27 (0.758)	Single gene- IPC298	Panel a
141	735	140	172	-0.82	1	563	0.448718	0.998227	0.00177305	0.992908	VCR1-SCR27 (0.758)	VCR1-SCR27 (0.758)	VCR1-SCR27 (0.758)	Single gene- IPC298	Panel a
141	735	140	172	-0.815	1	563	0.448718	0.998227	0.00177305	0.992908	VCR1-SCR27 (0.758)	VCR1-SCR27 (0.758)	VCR1-SCR27 (0.758)	Single gene- IPC298	Panel a
141	735	140	172	-0.81	1	563	0.448718	0.998227	0.00177305	0.992908	VCR1-SCR27 (0.758)	VCR1-SCR27 (0.758)	VCR1-SCR27 (0.758)	Single gene- IPC298	Panel a
142	734	140	172	-0.805	2	562	0.448718	0.996454	0.0035461	0.985915	VCR1-SCR27 (0.758)	VCR1-SCR27 (0.758)	VCR1-SCR27 (0.758)	Single gene- IPC298	Panel a
142	734	140	172	-0.8	2	562	0.448718	0.996454	0.0035461	0.985915	VCR1-SCR27 (0.758)	VCR1-SCR27 (0.758)	VCR1-SCR27 (0.758)	Single gene- IPC298	Panel a
142	734	140	172	-0.795	2	562	0.448718	0.996454	0.0035461	0.985915	VCR1-SCR27 (0.758)	VCR1-SCR27 (0.758)	VCR1-SCR27 (0.758)	Single gene- IPC298	Panel a
142	734	140	172	-0.79	2	562	0.448718	0.996454	0.0035461	0.985915	VCR1-SCR27 (0.758)	VCR1-SCR27 (0.758)	VCR1-SCR27 (0.758)	Single gene- IPC298	Panel a
142	734	140	172	-0.785	2	562	0.448718	0.996454	0.0035461	0.985915	VCR1-SCR27 (0.758)	VCR1-SCR27 (0.758)	VCR1-SCR27 (0.758)	Single gene- IPC298	Panel a
142	734	140	172	-0.78	2	562	0.448718	0.996454	0.0035461	0.985915	VCR1-SCR27 (0.758)	VCR1-SCR27 (0.758)	VCR1-SCR27 (0.758)	Single gene- IPC298	Panel a
142	734	140	172	-0.775	2	562	0.448718	0.996454	0.0035461	0.985915	VCR1-SCR27 (0.758)	VCR1-SCR27 (0.758)	VCR1-SCR27 (0.758)	Single gene- IPC298	Panel a
142	734	140	172	-0.77	2	562	0.448718	0.996454	0.0035461	0.985915	VCR1-SCR27 (0.758)	VCR1-SCR27 (0.758)	VCR1-SCR27 (0.758)	Single gene- IPC298	Panel a
142	734	140	172	-0.765	2	562	0.448718	0.996454	0.0035461	0.985915	VCR1-SCR27 (0.758)	VCR1-SCR27 (0.758)	VCR1-SCR27 (0.758)	Single gene- IPC298	Panel a
142	734	140	172	-0.76	2	562	0.448718	0.996454	0.0035461	0.985915	VCR1-SCR27 (0.758)	VCR1-SCR27 (0.758)	VCR1-SCR27 (0.758)	Single gene- IPC298	Panel a
142	734	140	172	-0.755	2	562	0.448718	0.996454	0.0035461	0.985915	VCR1-SCR27 (0.758)	VCR1-SCR27 (0.758)	VCR1-SCR27 (0.758)	Single gene- IPC298	Panel a
143	733	141	171	-0.75	2	562	0.451923	0.996454	0.0035461	0.986014	VCR1-SCR27 (0.758)	VCR1-SCR27 (0.758)	VCR1-SCR27 (0.758)	Single gene- IPC298	Panel a
143	733	141	171	-0.745	2	562	0.451923	0.996454	0.0035461	0.986014	VCR1-SCR27 (0.758)	VCR1-SCR27 (0.758)	VCR1-SCR27 (0.758)	Single gene- IPC298	Panel a
143	733	141	171	-0.74	2	562	0.451923	0.996454	0.0035461	0.986014	VCR1-SCR27 (0.758)	VCR1-SCR27 (0.758)	VCR1-SCR27 (0.758)	Single gene- IPC298	Panel a
143	733	141	171	-0.735	2	562	0.451923	0.996454	0.0035461	0.986014	VCR1-SCR27 (0.758)	VCR1-SCR27 (0.758)	VCR1-SCR27 (0.758)	Single gene- IPC298	Panel a
143	733	141	171	-0.73	2	562	0.451923	0.996454	0.0035461	0.986014	VCR1-SCR27 (0.758)	VCR1-SCR27 (0.758)	VCR1-SCR27 (0.758)	Single gene- IPC298	Panel a
143	733	141	171	-0.725	2	562	0.451923	0.996454	0.0035461	0.986014	VCR1-SCR27 (0.758)	VCR1-SCR27 (0.758)	VCR1-SCR27 (0.758)	Single gene- IPC298	Panel a
143	733	141	171	-0.72	2	562	0.451923	0.996454	0.0035461	0.986014	VCR1-SCR27 (0.758)	VCR1-SCR27 (0.758)	VCR1-SCR27 (0.758)	Single gene- IPC298	Panel a
143	733	141	171	-0.715	2	562	0.451923	0.996454	0.0035461	0.986014	VCR1-SCR27 (0.758)	VCR1-SCR27 (0.758)	VCR1-SCR27 (0.758)	Single gene- IPC298	Panel a
144	732	141	171	-0.71	3	561	0.451923	0.994681	0.00531915	0.979167	VCR1-SCR27 (0.758)	VCR1-SCR27 (0.758)	VCR1-SCR27 (0.758)	Single gene- IPC298	Panel a
144	732	141	171	-0.705	3	561	0.451923	0.994681	0.00531915	0.979167	VCR1-SCR27 (0.758)	VCR1-SCR27 (0.758)	VCR1-SCR27 (0.758)	Single gene- IPC298	Panel a
145	731	141	171	-0.7	4	560	0.451923	0.992908	0.0070922	0.972414	VCR1-SCR27 (0.758)	VCR1-SCR27 (0.758)	VCR1-SCR27 (0.758)	Single gene- IPC298	Panel a
145	731	141	171	-0.695	4	560	0.451923	0.992908	0.0070922	0.972414	VCR1-SCR27 (0.758)	VCR1-SCR27 (0.758)	VCR1-SCR27 (0.758)	Single gene- IPC298	Panel a
145	731	141	171	-0.69	4	560	0.451923	0.992908	0.0070922	0.972414	VCR1-SCR27 (0.758)	VCR1-SCR27 (0.758)	VCR1-SCR27 (0.758)	Single gene- IPC298	Panel a
146	730	142	170	-0.685	4	560	0.455128	0.992908	0.0070922	0.972603	VCR1-SCR27 (0.758)	VCR1-SCR27 (0.758)	VCR1-SCR27 (0.758)	Single gene- IPC298	Panel a
146	730	142	170	-0.68	4	560	0.455128	0.992908	0.0070922	0.972603	VCR1-SCR27 (0.758)	VCR1-SCR27 (0.758)	VCR1-SCR27 (0.758)	Single gene- IPC298	Panel a
147	729	143	169	-0.675	4	560	0.458333	0.992908	0.0070922	0.972789	VCR1-SCR27 (0.758)	VCR1-SCR27 (0.758)	VCR1-SCR27 (0.758)	Single gene- IPC298	Panel a
147	729	143	169	-0.67	4	560	0.458333	0.992908	0.0070922	0.972789	VCR1-SCR27 (0.758)	VCR1-SCR27 (0.758)	VCR1-SCR27 (0.758)	Single gene- IPC298	Panel a
147	729	143	169	-0.665	4	560	0.458333	0.992908	0.0070922	0.972789	VCR1-SCR27 (0.758)	VCR1-SCR27 (0.758)	VCR1-SCR27 (0.758)	Single gene- IPC298	Panel a
147	729	143	169	-0.66	4	560	0.458333	0.992908	0.0070922	0.972789	VCR1-SCR27 (0.758)	VCR1-SCR27 (0.758)	VCR1-SCR27 (0.758)	Single gene- IPC298	Panel a
147	729	143	169	-0.655	4	560	0.458333	0.992908	0.0070922	0.972789	VCR1-SCR27 (0.758)	VCR1-SCR27 (0.758)	VCR1-SCR27 (0.758)	Single gene- IPC298	Panel a
148	728	143	169	-0.65	5	559	0.458333	0.991135	0.00886525	0.966216	VCR1-SCR27 (0.758)	VCR1-SCR27 (0.758)	VCR1-SCR27 (0.758)	Single gene- IPC298	Panel a
148	728	143	169	-0.645	5	559	0.458333	0.991135	0.00886525	0.966216	VCR1-SCR27 (0.758)	VCR1-SCR27 (0.758)	VCR1-SCR27 (0.758)	Single gene- IPC298	Panel a
148	728	143	169	-0.64	5	559	0.458333	0.991135	0.00886525	0.966216	VCR1-SCR27 (0.758)	VCR1-SCR27 (0.758)	VCR1-SCR27 (0.758)	Single gene- IPC298	Panel a
148	728	143	169	-0.635	5	559	0.458333	0.991135	0.00886525	0.966216	VCR1-SCR27 (0.758)	VCR1-SCR27 (0.758)	VCR1-SCR27 (0.758)	Single gene- IPC298	Panel a
148	728	143	169	-0.63	5	559	0.458333	0.991135	0.00886525	0.966216	VCR1-SCR27 (0.758)	VCR1-SCR27 (0.758)	VCR1-SCR27 (0.758)	Single gene- IPC298	Panel a
148	728	143	169	-0.625	5	559	0.458333	0.991135	0.00886525	0.966216	VCR1-SCR27 (0.758)	VCR1-SCR27 (0.758)	VCR1-SCR27 (0.758)	Single gene- IPC298	Panel a
148	728	143	169	-0.62	5	559	0.458333	0.991135	0.00886525	0.966216	VCR1-SCR27 (0.758)	VCR1-SCR27 (0.758)	VCR1-SCR27 (0.758)	Single gene- IPC298	Panel a
148	728	143	169	-0.615	5	559	0.458333	0.991135	0.00886525	0.966216	VCR1-SCR27 (0.758)	VCR1-SCR27 (0.758)	VCR1-SCR27 (0.758)	Single gene- IPC298	Panel a
148	728	143	169	-0.61	5	559	0.458333	0.991135	0.00886525	0.966216	VCR1-SCR27 (0.758)	VCR1-SCR27 (0.758)	VCR1-SCR27 (0.758)	Single gene- IPC298	Panel a
149	727	143	169	-0.605	6	558	0.458333	0.989362	0.0106383	0.959732	VCR1-SCR27 (0.758)	VCR1-SCR27 (0.758)	VCR1-SCR27 (0.758)	Single gene- IPC298	Panel a
150	726	143	169	-0.6	7	557	0.458333	0.987589	0.0124113	0.953333	VCR1-SCR27 (0.758)	VCR1-SCR27 (0.758)	VCR1-SCR27 (0.758)	Single gene- IPC298	Panel a
150	726	143	169	-0.595	7	557	0.458333	0.987589	0.0124113	0.953333	VCR1-SCR27 (0.758)	VCR1-SCR27 (0.758)	VCR1-SCR27 (0.758)	Single gene- IPC298	Panel a
150	726	143	169	-0.59	7	557	0.458333	0.987589	0.0124113	0.953333	VCR1-SCR27 (0.758)	VCR1-SCR27 (0.758)	VCR1-SCR27 (0.758)	Single gene- IPC298	Panel a
153	723	144	168	-0.585	9	555	0.461538	0.984043	0.0159574	0.941176	VCR1-SCR27 (0.758)	VCR1-SCR27 (0.758)	VCR1-SCR27 (0.758)	Single gene- IPC298	Panel a
153	723	144	168	-0.58	9	555	0.461538	0.984043	0.0159574	0.941176	VCR1-SCR27 (0.758)	VCR1-SCR27 (0.758)	VCR1-SCR27 (0.758)	Single gene- IPC298	Panel a
153	723	144	168	-0.575	9	555	0.461538	0.984043	0.0159574	0.941176	VCR1-SCR27 (0.758)	VCR1-SCR27 (0.758)	VCR1-SCR27 (0.758)	Single gene- IPC298	Panel a
153	723	144	168	-0.57	9	555	0.461538	0.984043	0.0159574	0.941176	VCR1-SCR27 (0.758)	VCR1-SCR27 (0.758)	VCR1-SCR27 (0.758)	Single gene- IPC298	Panel a
153	723	144	168	-0.565	9	555	0.461538	0.984043	0.0159574	0.941176	VCR1-SCR27 (0.758)	VCR1-SCR27 (0.758)	VCR1-SCR27 (0.758)	Single gene- IPC298	Panel a
154	722	145	167	-0.56	9	555	0.464744	0.984043	0.0159574	0.941558	VCR1-SCR27 (0.758)	VCR1-SCR27 (0.758)	VCR1-SCR27 (0.758)	Single gene- IPC298	Panel a
154	722	145	167	-0.555	9	555	0.464744	0.984043	0.0159574	0.941558	VCR1-SCR27 (0.758)	VCR1-SCR27 (0.758)	VCR1-SCR27 (0.758)	Single gene- IPC298	Panel a
155	721	146	166	-0.55	9	555	0.467949	0.984043	0.0159574	0.941935	VCR1-SCR27 (0.758)	VCR1-SCR27 (0.758)	VCR1-SCR27 (0.758)	Single gene- IPC298	Panel a
155	721	146	166	-0.545	9	555	0.467949	0.984043	0.0159574	0.941935	VCR1-SCR27 (0.758)	VCR1-SCR27 (0.758)	VCR1-SCR27 (0.758)	Single gene- IPC298	Panel a
155	721	146	166	-0.54	9	555	0.467949	0.984043	0.0159574	0.941935	VCR1-SCR27 (0.758)	VCR1-SCR27 (0.758)	VCR1-SCR27 (0.758)	Single gene- IPC298	Panel a
156	720	146	166	-0.535	10	554	0.467949	0.98227	0.0177305	0.935897	VCR1-SCR27 (0.758)	VCR1-SCR27 (0.758)	VCR1-SCR27 (0.758)	Single gene- IPC298	Panel a
156	720	146	166	-0.53	10	554	0.467949	0.98227	0.0177305	0.935897	VCR1-SCR27 (0.758)	VCR1-SCR27 (0.758)	VCR1-SCR27 (0.758)	Single gene- IPC298	Panel a
156	720	146	166	-0.525	10	554	0.467949	0.98227	0.0177305	0.935897	VCR1-SCR27 (0.758)	VCR1-SCR27 (0.758)	VCR1-SCR27 (0.758)	Single gene- IPC298	Panel a
156	720	146	166	-0.52	10	554	0.467949	0.98227	0.0177305	0.935897	VCR1-SCR27 (0.758)	VCR1-SCR27 (0.758)	VCR1-SCR27 (0.758)	Single gene- IPC298	Panel a
157	719	146	166	-0.515	11	553	0.467949	0.980496	0.0195035	0.929936	VCR1-SCR27 (0.758)	VCR1-SCR27 (0.758)	VCR1-SCR27 (0.758)	Single gene- IPC298	Panel a
157	719	146	166	-0.51	11	553	0.467949	0.980496	0.0195035	0.929936	VCR1-SCR27 (0.758)	VCR1-SCR27 (0.758)	VCR1-SCR27 (0.758)	Single gene- IPC298	Panel a
158	718	146	166	-0.505	12	552	0.467949	0.978723	0.0212766	0.924051	VCR1-SCR27 (0.758)	VCR1-SCR27 (0.758)	VCR1-SCR27 (0.758)	Single gene- IPC298	Panel a
159	717	146	166	-0.5	13	551	0.467949	0.97695	0.0230496	0.918239	VCR1-SCR27 (0.758)	VCR1-SCR27 (0.758)	VCR1-SCR27 (0.758)	Single gene- IPC298	Panel a
159	717	146	166	-0.495	13	551	0.467949	0.97695	0.0230496	0.918239	VCR1-SCR27 (0.758)	VCR1-SCR27 (0.758)	VCR1-SCR27 (0.758)	Single gene- IPC298	Panel a
159	717	146	166	-0.49	13	551	0.467949	0.97695	0.0230496	0.918239	VCR1-SCR27 (0.758)	VCR1-SCR27 (0.758)	VCR1-SCR27 (0.758)	Single gene- IPC298	Panel a
159	717	146	166	-0.485	13	551	0.467949	0.97695	0.0230496	0.918239	VCR1-SCR27 (0.758)	VCR1-SCR27 (0.758)	VCR1-SCR27 (0.758)	Single gene- IPC298	Panel a
160	716	147	165	-0.48	13	551	0.471154	0.97695	0.0230496	0.91875	VCR1-SCR27 (0.758)	VCR1-SCR27 (0.758)	VCR1-SCR27 (0.758)	Single gene- IPC298	Panel a
160	716	147	165	-0.475	13	551	0.471154	0.97695	0.0230496	0.91875	VCR1-SCR27 (0.758)	VCR1-SCR27 (0.758)	VCR1-SCR27 (0.758)	Single gene- IPC298	Panel a
160	716	147	165	-0.47	13	551	0.471154	0.97695	0.0230496	0.91875	VCR1-SCR27 (0.758)	VCR1-SCR27 (0.758)	VCR1-SCR27 (0.758)	Single gene- IPC298	Panel a
160	716	147	165	-0.465	13	551	0.471154	0.97695	0.0230496	0.91875	VCR1-SCR27 (0.758)	VCR1-SCR27 (0.758)	VCR1-SCR27 (0.758)	Single gene- IPC298	Panel a
160	716	147	165	-0.46	13	551	0.471154	0.97695	0.0230496	0.91875	VCR1-SCR27 (0.758)	VCR1-SCR27 (0.758)	VCR1-SCR27 (0.758)	Single gene- IPC298	Panel a
160	716	147	165	-0.455	13	551	0.471154	0.97695	0.0230496	0.91875	VCR1-SCR27 (0.758)	VCR1-SCR27 (0.758)	VCR1-SCR27 (0.758)	Single gene- IPC298	Panel a
161	715	147	165	-0.45	14	550	0.471154	0.975177	0.0248227	0.913043	VCR1-SCR27 (0.758)	VCR1-SCR27 (0.758)	VCR1-SCR27 (0.758)	Single gene- IPC298	Panel a
162	714	147	165	-0.445	15	549	0.471154	0.973404	0.0265957	0.907407	VCR1-SCR27 (0.758)	VCR1-SCR27 (0.758)	VCR1-SCR27 (0.758)	Single gene- IPC298	Panel a
163	713	147	165	-0.44	16	548	0.471154	0.971631	0.0283688	0.90184	VCR1-SCR27 (0.758)	VCR1-SCR27 (0.758)	VCR1-SCR27 (0.758)	Single gene- IPC298	Panel a
164	712	147	165	-0.435	17	547	0.471154	0.969858	0.0301418	0.896341	VCR1-SCR27 (0.758)	VCR1-SCR27 (0.758)	VCR1-SCR27 (0.758)	Single gene- IPC298	Panel a
165	711	147	165	-0.43	18	546	0.471154	0.968085	0.0319149	0.890909	VCR1-SCR27 (0.758)	VCR1-SCR27 (0.758)	VCR1-SCR27 (0.758)	Single gene- IPC298	Panel a
165	711	147	165	-0.425	18	546	0.471154	0.968085	0.0319149	0.890909	VCR1-SCR27 (0.758)	VCR1-SCR27 (0.758)	VCR1-SCR27 (0.758)	Single gene- IPC298	Panel a
165	711	147	165	-0.42	18	546	0.471154	0.968085	0.0319149	0.890909	VCR1-SCR27 (0.758)	VCR1-SCR27 (0.758)	VCR1-SCR27 (0.758)	Single gene- IPC298	Panel a
166	710	147	165	-0.415	19	545	0.471154	0.966312	0.0336879	0.885542	VCR1-SCR27 (0.758)	VCR1-SCR27 (0.758)	VCR1-SCR27 (0.758)	Single gene- IPC298	Panel a
166	710	147	165	-0.41	19	545	0.471154	0.966312	0.0336879	0.885542	VCR1-SCR27 (0.758)	VCR1-SCR27 (0.758)	VCR1-SCR27 (0.758)	Single gene- IPC298	Panel a
166	710	147	165	-0.405	19	545	0.471154	0.966312	0.0336879	0.885542	VCR1-SCR27 (0.758)	VCR1-SCR27 (0.758)	VCR1-SCR27 (0.758)	Single gene- IPC298	Panel a
167	709	147	165	-0.4	20	544	0.471154	0.964539	0.035461	0.88024	VCR1-SCR27 (0.758)	VCR1-SCR27 (0.758)	VCR1-SCR27 (0.758)	Single gene- IPC298	Panel a
168	708	147	165	-0.395	21	543	0.471154	0.962766	0.037234	0.875	VCR1-SCR27 (0.758)	VCR1-SCR27 (0.758)	VCR1-SCR27 (0.758)	Single gene- IPC298	Panel a
168	708	147	165	-0.39	21	543	0.471154	0.962766	0.037234	0.875	VCR1-SCR27 (0.758)	VCR1-SCR27 (0.758)	VCR1-SCR27 (0.758)	Single gene- IPC298	Panel a
169	707	147	165	-0.385	22	542	0.471154	0.960993	0.0390071	0.869822	VCR1-SCR27 (0.758)	VCR1-SCR27 (0.758)	VCR1-SCR27 (0.758)	Single gene- IPC298	Panel a
169	707	147	165	-0.38	22	542	0.471154	0.960993	0.0390071	0.869822	VCR1-SCR27 (0.758)	VCR1-SCR27 (0.758)	VCR1-SCR27 (0.758)	Single gene- IPC298	Panel a
170	706	147	165	-0.375	23	541	0.471154	0.95922	0.0407801	0.864706	VCR1-SCR27 (0.758)	VCR1-SCR27 (0.758)	VCR1-SCR27 (0.758)	Single gene- IPC298	Panel a
172	704	147	165	-0.37	25	539	0.471154	0.955674	0.0443262	0.854651	VCR1-SCR27 (0.758)	VCR1-SCR27 (0.758)	VCR1-SCR27 (0.758)	Single gene- IPC298	Panel a
173	703	148	164	-0.365	25	539	0.474359	0.955674	0.0443262	0.855491	VCR1-SCR27 (0.758)	VCR1-SCR27 (0.758)	VCR1-SCR27 (0.758)	Single gene- IPC298	Panel a
173	703	148	164	-0.36	25	539	0.474359	0.955674	0.0443262	0.855491	VCR1-SCR27 (0.758)	VCR1-SCR27 (0.758)	VCR1-SCR27 (0.758)	Single gene- IPC298	Panel a
173	703	148	164	-0.355	25	539	0.474359	0.955674	0.0443262	0.855491	VCR1-SCR27 (0.758)	VCR1-SCR27 (0.758)	VCR1-SCR27 (0.758)	Single gene- IPC298	Panel a
175	701	149	163	-0.35	26	538	0.477564	0.953901	0.0460993	0.851429	VCR1-SCR27 (0.758)	VCR1-SCR27 (0.758)	VCR1-SCR27 (0.758)	Single gene- IPC298	Panel a
177	699	150	162	-0.345	27	537	0.480769	0.952128	0.0478723	0.847458	VCR1-SCR27 (0.758)	VCR1-SCR27 (0.758)	VCR1-SCR27 (0.758)	Single gene- IPC298	Panel a
177	699	150	162	-0.34	27	537	0.480769	0.952128	0.0478723	0.847458	VCR1-SCR27 (0.758)	VCR1-SCR27 (0.758)	VCR1-SCR27 (0.758)	Single gene- IPC298	Panel a
177	699	150	162	-0.335	27	537	0.480769	0.952128	0.0478723	0.847458	VCR1-SCR27 (0.758)	VCR1-SCR27 (0.758)	VCR1-SCR27 (0.758)	Single gene- IPC298	Panel a
178	698	150	162	-0.33	28	536	0.480769	0.950355	0.0496454	0.842697	VCR1-SCR27 (0.758)	VCR1-SCR27 (0.758)	VCR1-SCR27 (0.758)	Single gene- IPC298	Panel a
179	697	151	161	-0.325	28	536	0.483974	0.950355	0.0496454	0.843575	VCR1-SCR27 (0.758)	VCR1-SCR27 (0.758)	VCR1-SCR27 (0.758)	Single gene- IPC298	Panel a
181	695	151	161	-0.32	30	534	0.483974	0.946809	0.0531915	0.834254	VCR1-SCR27 (0.758)	VCR1-SCR27 (0.758)	VCR1-SCR27 (0.758)	Single gene- IPC298	Panel a
184	692	152	160	-0.315	32	532	0.487179	0.943262	0.0567376	0.826087	VCR1-SCR27 (0.758)	VCR1-SCR27 (0.758)	VCR1-SCR27 (0.758)	Single gene- IPC298	Panel a
184	692	152	160	-0.31	32	532	0.487179	0.943262	0.0567376	0.826087	VCR1-SCR27 (0.758)	VCR1-SCR27 (0.758)	VCR1-SCR27 (0.758)	Single gene- IPC298	Panel a
184	692	152	160	-0.305	32	532	0.487179	0.943262	0.0567376	0.826087	VCR1-SCR27 (0.758)	VCR1-SCR27 (0.758)	VCR1-SCR27 (0.758)	Single gene- IPC298	Panel a
184	692	152	160	-0.3	32	532	0.487179	0.943262	0.0567376	0.826087	VCR1-SCR27 (0.758)	VCR1-SCR27 (0.758)	VCR1-SCR27 (0.758)	Single gene- IPC298	Panel a
184	692	152	160	-0.295	32	532	0.487179	0.943262	0.0567376	0.826087	VCR1-SCR27 (0.758)	VCR1-SCR27 (0.758)	VCR1-SCR27 (0.758)	Single gene- IPC298	Panel a
187	689	152	160	-0.29	35	529	0.487179	0.937943	0.0620567	0.812834	VCR1-SCR27 (0.758)	VCR1-SCR27 (0.758)	VCR1-SCR27 (0.758)	Single gene- IPC298	Panel a
188	688	152	160	-0.285	36	528	0.487179	0.93617	0.0638298	0.808511	VCR1-SCR27 (0.758)	VCR1-SCR27 (0.758)	VCR1-SCR27 (0.758)	Single gene- IPC298	Panel a
189	687	152	160	-0.28	37	527	0.487179	0.934397	0.0656028	0.804233	VCR1-SCR27 (0.758)	VCR1-SCR27 (0.758)	VCR1-SCR27 (0.758)	Single gene- IPC298	Panel a
190	686	153	159	-0.275	37	527	0.490385	0.934397	0.0656028	0.805263	VCR1-SCR27 (0.758)	VCR1-SCR27 (0.758)	VCR1-SCR27 (0.758)	Single gene- IPC298	Panel a
192	684	155	157	-0.27	37	527	0.496795	0.934397	0.0656028	0.807292	VCR1-SCR27 (0.758)	VCR1-SCR27 (0.758)	VCR1-SCR27 (0.758)	Single gene- IPC298	Panel a
194	682	157	155	-0.265	37	527	0.503205	0.934397	0.0656028	0.809278	VCR1-SCR27 (0.758)	VCR1-SCR27 (0.758)	VCR1-SCR27 (0.758)	Single gene- IPC298	Panel a
197	679	158	154	-0.26	39	525	0.50641	0.930851	0.0691489	0.80203	VCR1-SCR27 (0.758)	VCR1-SCR27 (0.758)	VCR1-SCR27 (0.758)	Single gene- IPC298	Panel a
199	677	159	153	-0.255	40	524	0.509615	0.929078	0.070922	0.798995	VCR1-SCR27 (0.758)	VCR1-SCR27 (0.758)	VCR1-SCR27 (0.758)	Single gene- IPC298	Panel a
199	677	159	153	-0.25	40	524	0.509615	0.929078	0.070922	0.798995	VCR1-SCR27 (0.758)	VCR1-SCR27 (0.758)	VCR1-SCR27 (0.758)	Single gene- IPC298	Panel a
199	677	159	153	-0.245	40	524	0.509615	0.929078	0.070922	0.798995	VCR1-SCR27 (0.758)	VCR1-SCR27 (0.758)	VCR1-SCR27 (0.758)	Single gene- IPC298	Panel a
199	677	159	153	-0.24	40	524	0.509615	0.929078	0.070922	0.798995	VCR1-SCR27 (0.758)	VCR1-SCR27 (0.758)	VCR1-SCR27 (0.758)	Single gene- IPC298	Panel a
200	676	160	152	-0.235	40	524	0.512821	0.929078	0.070922	0.8	VCR1-SCR27 (0.758)	VCR1-SCR27 (0.758)	VCR1-SCR27 (0.758)	Single gene- IPC298	Panel a
200	676	160	152	-0.23	40	524	0.512821	0.929078	0.070922	0.8	VCR1-SCR27 (0.758)	VCR1-SCR27 (0.758)	VCR1-SCR27 (0.758)	Single gene- IPC298	Panel a
200	676	160	152	-0.225	40	524	0.512821	0.929078	0.070922	0.8	VCR1-SCR27 (0.758)	VCR1-SCR27 (0.758)	VCR1-SCR27 (0.758)	Single gene- IPC298	Panel a
200	676	160	152	-0.22	40	524	0.512821	0.929078	0.070922	0.8	VCR1-SCR27 (0.758)	VCR1-SCR27 (0.758)	VCR1-SCR27 (0.758)	Single gene- IPC298	Panel a
201	675	160	152	-0.215	41	523	0.512821	0.927305	0.072695	0.79602	VCR1-SCR27 (0.758)	VCR1-SCR27 (0.758)	VCR1-SCR27 (0.758)	Single gene- IPC298	Panel a
201	675	160	152	-0.21	41	523	0.512821	0.927305	0.072695	0.79602	VCR1-SCR27 (0.758)	VCR1-SCR27 (0.758)	VCR1-SCR27 (0.758)	Single gene- IPC298	Panel a
202	674	160	152	-0.205	42	522	0.512821	0.925532	0.0744681	0.792079	VCR1-SCR27 (0.758)	VCR1-SCR27 (0.758)	VCR1-SCR27 (0.758)	Single gene- IPC298	Panel a
204	672	160	152	-0.2	44	520	0.512821	0.921986	0.0780142	0.784314	VCR1-SCR27 (0.758)	VCR1-SCR27 (0.758)	VCR1-SCR27 (0.758)	Single gene- IPC298	Panel a
205	671	161	151	-0.195	44	520	0.516026	0.921986	0.0780142	0.785366	VCR1-SCR27 (0.758)	VCR1-SCR27 (0.758)	VCR1-SCR27 (0.758)	Single gene- IPC298	Panel a
207	669	162	150	-0.19	45	519	0.519231	0.920213	0.0797872	0.782609	VCR1-SCR27 (0.758)	VCR1-SCR27 (0.758)	VCR1-SCR27 (0.758)	Single gene- IPC298	Panel a
208	668	162	150	-0.185	46	518	0.519231	0.91844	0.0815603	0.778846	VCR1-SCR27 (0.758)	VCR1-SCR27 (0.758)	VCR1-SCR27 (0.758)	Single gene- IPC298	Panel a
209	667	163	149	-0.18	46	518	0.522436	0.91844	0.0815603	0.779904	VCR1-SCR27 (0.758)	VCR1-SCR27 (0.758)	VCR1-SCR27 (0.758)	Single gene- IPC298	Panel a
210	666	163	149	-0.175	47	517	0.522436	0.916667	0.0833333	0.77619	VCR1-SCR27 (0.758)	VCR1-SCR27 (0.758)	VCR1-SCR27 (0.758)	Single gene- IPC298	Panel a
212	664	164	148	-0.17	48	516	0.525641	0.914894	0.0851064	0.773585	VCR1-SCR27 (0.758)	VCR1-SCR27 (0.758)	VCR1-SCR27 (0.758)	Single gene- IPC298	Panel a
213	663	164	148	-0.165	49	515	0.525641	0.913121	0.0868794	0.769953	VCR1-SCR27 (0.758)	VCR1-SCR27 (0.758)	VCR1-SCR27 (0.758)	Single gene- IPC298	Panel a
213	663	164	148	-0.16	49	515	0.525641	0.913121	0.0868794	0.769953	VCR1-SCR27 (0.758)	VCR1-SCR27 (0.758)	VCR1-SCR27 (0.758)	Single gene- IPC298	Panel a
215	661	164	148	-0.155	51	513	0.525641	0.909574	0.0904255	0.762791	VCR1-SCR27 (0.758)	VCR1-SCR27 (0.758)	VCR1-SCR27 (0.758)	Single gene- IPC298	Panel a
216	660	164	148	-0.15	52	512	0.525641	0.907801	0.0921986	0.759259	VCR1-SCR27 (0.758)	VCR1-SCR27 (0.758)	VCR1-SCR27 (0.758)	Single gene- IPC298	Panel a
217	659	165	147	-0.145	52	512	0.528846	0.907801	0.0921986	0.760369	VCR1-SCR27 (0.758)	VCR1-SCR27 (0.758)	VCR1-SCR27 (0.758)	Single gene- IPC298	Panel a
222	654	167	145	-0.14	55	509	0.535256	0.902482	0.0975177	0.752252	VCR1-SCR27 (0.758)	VCR1-SCR27 (0.758)	VCR1-SCR27 (0.758)	Single gene- IPC298	Panel a
224	652	169	143	-0.135	55	509	0.541667	0.902482	0.0975177	0.754464	VCR1-SCR27 (0.758)	VCR1-SCR27 (0.758)	VCR1-SCR27 (0.758)	Single gene- IPC298	Panel a
226	650	169	143	-0.13	57	507	0.541667	0.898936	0.101064	0.747788	VCR1-SCR27 (0.758)	VCR1-SCR27 (0.758)	VCR1-SCR27 (0.758)	Single gene- IPC298	Panel a
227	649	169	143	-0.125	58	506	0.541667	0.897163	0.102837	0.744493	VCR1-SCR27 (0.758)	VCR1-SCR27 (0.758)	VCR1-SCR27 (0.758)	Single gene- IPC298	Panel a
229	647	169	143	-0.12	60	504	0.541667	0.893617	0.106383	0.737991	VCR1-SCR27 (0.758)	VCR1-SCR27 (0.758)	VCR1-SCR27 (0.758)	Single gene- IPC298	Panel a
231	645	169	143	-0.115	62	502	0.541667	0.890071	0.109929	0.731602	VCR1-SCR27 (0.758)	VCR1-SCR27 (0.758)	VCR1-SCR27 (0.758)	Single gene- IPC298	Panel a
231	645	169	143	-0.11	62	502	0.541667	0.890071	0.109929	0.731602	VCR1-SCR27 (0.758)	VCR1-SCR27 (0.758)	VCR1-SCR27 (0.758)	Single gene- IPC298	Panel a
233	643	169	143	-0.105	64	500	0.541667	0.886525	0.113475	0.725322	VCR1-SCR27 (0.758)	VCR1-SCR27 (0.758)	VCR1-SCR27 (0.758)	Single gene- IPC298	Panel a
235	641	169	143	-0.1	66	498	0.541667	0.882979	0.117021	0.719149	VCR1-SCR27 (0.758)	VCR1-SCR27 (0.758)	VCR1-SCR27 (0.758)	Single gene- IPC298	Panel a
237	639	169	143	-0.095	68	496	0.541667	0.879433	0.120567	0.71308	VCR1-SCR27 (0.758)	VCR1-SCR27 (0.758)	VCR1-SCR27 (0.758)	Single gene- IPC298	Panel a
238	638	169	143	-0.09	69	495	0.541667	0.87766	0.12234	0.710084	VCR1-SCR27 (0.758)	VCR1-SCR27 (0.758)	VCR1-SCR27 (0.758)	Single gene- IPC298	Panel a
240	636	171	141	-0.085	69	495	0.548077	0.87766	0.12234	0.7125	VCR1-SCR27 (0.758)	VCR1-SCR27 (0.758)	VCR1-SCR27 (0.758)	Single gene- IPC298	Panel a
243	633	171	141	-0.08	72	492	0.548077	0.87234	0.12766	0.703704	VCR1-SCR27 (0.758)	VCR1-SCR27 (0.758)	VCR1-SCR27 (0.758)	Single gene- IPC298	Panel a
243	633	171	141	-0.075	72	492	0.548077	0.87234	0.12766	0.703704	VCR1-SCR27 (0.758)	VCR1-SCR27 (0.758)	VCR1-SCR27 (0.758)	Single gene- IPC298	Panel a
245	631	171	141	-0.07	74	490	0.548077	0.868794	0.131206	0.697959	VCR1-SCR27 (0.758)	VCR1-SCR27 (0.758)	VCR1-SCR27 (0.758)	Single gene- IPC298	Panel a
247	629	172	140	-0.065	75	489	0.551282	0.867021	0.132979	0.696356	VCR1-SCR27 (0.758)	VCR1-SCR27 (0.758)	VCR1-SCR27 (0.758)	Single gene- IPC298	Panel a
250	626	173	139	-0.06	77	487	0.554487	0.863475	0.136525	0.692	VCR1-SCR27 (0.758)	VCR1-SCR27 (0.758)	VCR1-SCR27 (0.758)	Single gene- IPC298	Panel a
250	626	173	139	-0.055	77	487	0.554487	0.863475	0.136525	0.692	VCR1-SCR27 (0.758)	VCR1-SCR27 (0.758)	VCR1-SCR27 (0.758)	Single gene- IPC298	Panel a
253	623	173	139	-0.05	80	484	0.554487	0.858156	0.141844	0.683794	VCR1-SCR27 (0.758)	VCR1-SCR27 (0.758)	VCR1-SCR27 (0.758)	Single gene- IPC298	Panel a
255	621	173	139	-0.045	82	482	0.554487	0.85461	0.14539	0.678431	VCR1-SCR27 (0.758)	VCR1-SCR27 (0.758)	VCR1-SCR27 (0.758)	Single gene- IPC298	Panel a
257	619	173	139	-0.04	84	480	0.554487	0.851064	0.148936	0.673152	VCR1-SCR27 (0.758)	VCR1-SCR27 (0.758)	VCR1-SCR27 (0.758)	Single gene- IPC298	Panel a
259	617	175	137	-0.035	84	480	0.560897	0.851064	0.148936	0.675676	VCR1-SCR27 (0.758)	VCR1-SCR27 (0.758)	VCR1-SCR27 (0.758)	Single gene- IPC298	Panel a
259	617	175	137	-0.03	84	480	0.560897	0.851064	0.148936	0.675676	VCR1-SCR27 (0.758)	VCR1-SCR27 (0.758)	VCR1-SCR27 (0.758)	Single gene- IPC298	Panel a
262	614	176	136	-0.025	86	478	0.564103	0.847518	0.152482	0.671756	VCR1-SCR27 (0.758)	VCR1-SCR27 (0.758)	VCR1-SCR27 (0.758)	Single gene- IPC298	Panel a
268	608	179	133	-0.02	89	475	0.573718	0.842199	0.157801	0.66791	VCR1-SCR27 (0.758)	VCR1-SCR27 (0.758)	VCR1-SCR27 (0.758)	Single gene- IPC298	Panel a
270	606	179	133	-0.015	91	473	0.573718	0.838652	0.161348	0.662963	VCR1-SCR27 (0.758)	VCR1-SCR27 (0.758)	VCR1-SCR27 (0.758)	Single gene- IPC298	Panel a
271	605	180	132	-0.01	91	473	0.576923	0.838652	0.161348	0.664207	VCR1-SCR27 (0.758)	VCR1-SCR27 (0.758)	VCR1-SCR27 (0.758)	Single gene- IPC298	Panel a
275	601	180	132	-0.005	95	469	0.576923	0.83156	0.16844	0.654545	VCR1-SCR27 (0.758)	VCR1-SCR27 (0.758)	VCR1-SCR27 (0.758)	Single gene- IPC298	Panel a
283	593	182	130	0	101	463	0.583333	0.820922	0.179078	0.64311	VCR1-SCR27 (0.758)	VCR1-SCR27 (0.758)	VCR1-SCR27 (0.758)	Single gene- IPC298	Panel a
284	592	183	129	0.005	101	463	0.586538	0.820922	0.179078	0.644366	VCR1-SCR27 (0.758)	VCR1-SCR27 (0.758)	VCR1-SCR27 (0.758)	Single gene- IPC298	Panel a
284	592	183	129	0.01	101	463	0.586538	0.820922	0.179078	0.644366	VCR1-SCR27 (0.758)	VCR1-SCR27 (0.758)	VCR1-SCR27 (0.758)	Single gene- IPC298	Panel a
286	590	183	129	0.015	103	461	0.586538	0.817376	0.182624	0.63986	VCR1-SCR27 (0.758)	VCR1-SCR27 (0.758)	VCR1-SCR27 (0.758)	Single gene- IPC298	Panel a
289	587	183	129	0.02	106	458	0.586538	0.812057	0.187943	0.633218	VCR1-SCR27 (0.758)	VCR1-SCR27 (0.758)	VCR1-SCR27 (0.758)	Single gene- IPC298	Panel a
291	585	184	128	0.025	107	457	0.589744	0.810284	0.189716	0.632302	VCR1-SCR27 (0.758)	VCR1-SCR27 (0.758)	VCR1-SCR27 (0.758)	Single gene- IPC298	Panel a
297	579	187	125	0.03	110	454	0.599359	0.804965	0.195035	0.62963	VCR1-SCR27 (0.758)	VCR1-SCR27 (0.758)	VCR1-SCR27 (0.758)	Single gene- IPC298	Panel a
299	577	188	124	0.035	111	453	0.602564	0.803191	0.196809	0.628763	VCR1-SCR27 (0.758)	VCR1-SCR27 (0.758)	VCR1-SCR27 (0.758)	Single gene- IPC298	Panel a
301	575	189	123	0.04	112	452	0.605769	0.801418	0.198582	0.627907	VCR1-SCR27 (0.758)	VCR1-SCR27 (0.758)	VCR1-SCR27 (0.758)	Single gene- IPC298	Panel a
305	571	192	120	0.045	113	451	0.615385	0.799645	0.200355	0.629508	VCR1-SCR27 (0.758)	VCR1-SCR27 (0.758)	VCR1-SCR27 (0.758)	Single gene- IPC298	Panel a
307	569	192	120	0.05	115	449	0.615385	0.796099	0.203901	0.625407	VCR1-SCR27 (0.758)	VCR1-SCR27 (0.758)	VCR1-SCR27 (0.758)	Single gene- IPC298	Panel a
310	566	193	119	0.055	117	447	0.61859	0.792553	0.207447	0.622581	VCR1-SCR27 (0.758)	VCR1-SCR27 (0.758)	VCR1-SCR27 (0.758)	Single gene- IPC298	Panel a
315	561	195	117	0.06	120	444	0.625	0.787234	0.212766	0.619048	VCR1-SCR27 (0.758)	VCR1-SCR27 (0.758)	VCR1-SCR27 (0.758)	Single gene- IPC298	Panel a
318	558	195	117	0.065	123	441	0.625	0.781915	0.218085	0.613208	VCR1-SCR27 (0.758)	VCR1-SCR27 (0.758)	VCR1-SCR27 (0.758)	Single gene- IPC298	Panel a
321	555	195	117	0.07	126	438	0.625	0.776596	0.223404	0.607477	VCR1-SCR27 (0.758)	VCR1-SCR27 (0.758)	VCR1-SCR27 (0.758)	Single gene- IPC298	Panel a
325	551	196	116	0.075	129	435	0.628205	0.771277	0.228723	0.603077	VCR1-SCR27 (0.758)	VCR1-SCR27 (0.758)	VCR1-SCR27 (0.758)	Single gene- IPC298	Panel a
327	549	196	116	0.08	131	433	0.628205	0.76773	0.23227	0.599388	VCR1-SCR27 (0.758)	VCR1-SCR27 (0.758)	VCR1-SCR27 (0.758)	Single gene- IPC298	Panel a
329	547	196	116	0.085	133	431	0.628205	0.764184	0.235816	0.595745	VCR1-SCR27 (0.758)	VCR1-SCR27 (0.758)	VCR1-SCR27 (0.758)	Single gene- IPC298	Panel a
331	545	196	116	0.09	135	429	0.628205	0.760638	0.239362	0.592145	VCR1-SCR27 (0.758)	VCR1-SCR27 (0.758)	VCR1-SCR27 (0.758)	Single gene- IPC298	Panel a
336	540	197	115	0.095	139	425	0.63141	0.753546	0.246454	0.58631	VCR1-SCR27 (0.758)	VCR1-SCR27 (0.758)	VCR1-SCR27 (0.758)	Single gene- IPC298	Panel a
338	538	198	114	0.1	140	424	0.634615	0.751773	0.248227	0.585799	VCR1-SCR27 (0.758)	VCR1-SCR27 (0.758)	VCR1-SCR27 (0.758)	Single gene- IPC298	Panel a
346	530	200	112	0.105	146	418	0.641026	0.741135	0.258865	0.578035	VCR1-SCR27 (0.758)	VCR1-SCR27 (0.758)	VCR1-SCR27 (0.758)	Single gene- IPC298	Panel a
346	530	200	112	0.11	146	418	0.641026	0.741135	0.258865	0.578035	VCR1-SCR27 (0.758)	VCR1-SCR27 (0.758)	VCR1-SCR27 (0.758)	Single gene- IPC298	Panel a
352	524	203	109	0.115	149	415	0.650641	0.735816	0.264184	0.576705	VCR1-SCR27 (0.758)	VCR1-SCR27 (0.758)	VCR1-SCR27 (0.758)	Single gene- IPC298	Panel a
354	522	203	109	0.12	151	413	0.650641	0.73227	0.26773	0.573446	VCR1-SCR27 (0.758)	VCR1-SCR27 (0.758)	VCR1-SCR27 (0.758)	Single gene- IPC298	Panel a
356	520	203	109	0.125	153	411	0.650641	0.728723	0.271277	0.570225	VCR1-SCR27 (0.758)	VCR1-SCR27 (0.758)	VCR1-SCR27 (0.758)	Single gene- IPC298	Panel a
357	519	203	109	0.13	154	410	0.650641	0.72695	0.27305	0.568627	VCR1-SCR27 (0.758)	VCR1-SCR27 (0.758)	VCR1-SCR27 (0.758)	Single gene- IPC298	Panel a
359	517	204	108	0.135	155	409	0.653846	0.725177	0.274823	0.568245	VCR1-SCR27 (0.758)	VCR1-SCR27 (0.758)	VCR1-SCR27 (0.758)	Single gene- IPC298	Panel a
361	515	204	108	0.14	157	407	0.653846	0.721631	0.278369	0.565097	VCR1-SCR27 (0.758)	VCR1-SCR27 (0.758)	VCR1-SCR27 (0.758)	Single gene- IPC298	Panel a
364	512	204	108	0.145	160	404	0.653846	0.716312	0.283688	0.56044	VCR1-SCR27 (0.758)	VCR1-SCR27 (0.758)	VCR1-SCR27 (0.758)	Single gene- IPC298	Panel a
366	510	204	108	0.15	162	402	0.653846	0.712766	0.287234	0.557377	VCR1-SCR27 (0.758)	VCR1-SCR27 (0.758)	VCR1-SCR27 (0.758)	Single gene- IPC298	Panel a
369	507	205	107	0.155	164	400	0.657051	0.70922	0.29078	0.555556	VCR1-SCR27 (0.758)	VCR1-SCR27 (0.758)	VCR1-SCR27 (0.758)	Single gene- IPC298	Panel a
375	501	206	106	0.16	169	395	0.660256	0.700355	0.299645	0.549333	VCR1-SCR27 (0.758)	VCR1-SCR27 (0.758)	VCR1-SCR27 (0.758)	Single gene- IPC298	Panel a
378	498	207	105	0.165	171	393	0.663462	0.696809	0.303191	0.547619	VCR1-SCR27 (0.758)	VCR1-SCR27 (0.758)	VCR1-SCR27 (0.758)	Single gene- IPC298	Panel a
379	497	207	105	0.17	172	392	0.663462	0.695035	0.304965	0.546174	VCR1-SCR27 (0.758)	VCR1-SCR27 (0.758)	VCR1-SCR27 (0.758)	Single gene- IPC298	Panel a
380	496	208	104	0.175	172	392	0.666667	0.695035	0.304965	0.547368	VCR1-SCR27 (0.758)	VCR1-SCR27 (0.758)	VCR1-SCR27 (0.758)	Single gene- IPC298	Panel a
383	493	208	104	0.18	175	389	0.666667	0.689716	0.310284	0.543081	VCR1-SCR27 (0.758)	VCR1-SCR27 (0.758)	VCR1-SCR27 (0.758)	Single gene- IPC298	Panel a
385	491	209	103	0.185	176	388	0.669872	0.687943	0.312057	0.542857	VCR1-SCR27 (0.758)	VCR1-SCR27 (0.758)	VCR1-SCR27 (0.758)	Single gene- IPC298	Panel a
387	489	209	103	0.19	178	386	0.669872	0.684397	0.315603	0.540052	VCR1-SCR27 (0.758)	VCR1-SCR27 (0.758)	VCR1-SCR27 (0.758)	Single gene- IPC298	Panel a
390	486	210	102	0.195	180	384	0.673077	0.680851	0.319149	0.538462	VCR1-SCR27 (0.758)	VCR1-SCR27 (0.758)	VCR1-SCR27 (0.758)	Single gene- IPC298	Panel a
394	482	210	102	0.2	184	380	0.673077	0.673759	0.326241	0.532995	VCR1-SCR27 (0.758)	VCR1-SCR27 (0.758)	VCR1-SCR27 (0.758)	Single gene- IPC298	Panel a
398	478	211	101	0.205	187	377	0.676282	0.66844	0.33156	0.530151	VCR1-SCR27 (0.758)	VCR1-SCR27 (0.758)	VCR1-SCR27 (0.758)	Single gene- IPC298	Panel a
402	474	212	100	0.21	190	374	0.679487	0.663121	0.336879	0.527363	VCR1-SCR27 (0.758)	VCR1-SCR27 (0.758)	VCR1-SCR27 (0.758)	Single gene- IPC298	Panel a
404	472	212	100	0.215	192	372	0.679487	0.659574	0.340426	0.524752	VCR1-SCR27 (0.758)	VCR1-SCR27 (0.758)	VCR1-SCR27 (0.758)	Single gene- IPC298	Panel a
404	472	212	100	0.22	192	372	0.679487	0.659574	0.340426	0.524752	VCR1-SCR27 (0.758)	VCR1-SCR27 (0.758)	VCR1-SCR27 (0.758)	Single gene- IPC298	Panel a
408	468	213	99	0.225	195	369	0.682692	0.654255	0.345745	0.522059	VCR1-SCR27 (0.758)	VCR1-SCR27 (0.758)	VCR1-SCR27 (0.758)	Single gene- IPC298	Panel a
414	462	215	97	0.23	199	365	0.689103	0.647163	0.352837	0.519324	VCR1-SCR27 (0.758)	VCR1-SCR27 (0.758)	VCR1-SCR27 (0.758)	Single gene- IPC298	Panel a
420	456	218	94	0.235	202	362	0.698718	0.641844	0.358156	0.519048	VCR1-SCR27 (0.758)	VCR1-SCR27 (0.758)	VCR1-SCR27 (0.758)	Single gene- IPC298	Panel a
424	452	221	91	0.24	203	361	0.708333	0.640071	0.359929	0.521226	VCR1-SCR27 (0.758)	VCR1-SCR27 (0.758)	VCR1-SCR27 (0.758)	Single gene- IPC298	Panel a
426	450	222	90	0.245	204	360	0.711538	0.638298	0.361702	0.521127	VCR1-SCR27 (0.758)	VCR1-SCR27 (0.758)	VCR1-SCR27 (0.758)	Single gene- IPC298	Panel a
432	444	223	89	0.25	209	355	0.714744	0.629433	0.370567	0.516204	VCR1-SCR27 (0.758)	VCR1-SCR27 (0.758)	VCR1-SCR27 (0.758)	Single gene- IPC298	Panel a
436	440	224	88	0.255	212	352	0.717949	0.624113	0.375887	0.513761	VCR1-SCR27 (0.758)	VCR1-SCR27 (0.758)	VCR1-SCR27 (0.758)	Single gene- IPC298	Panel a
437	439	224	88	0.26	213	351	0.717949	0.62234	0.37766	0.512586	VCR1-SCR27 (0.758)	VCR1-SCR27 (0.758)	VCR1-SCR27 (0.758)	Single gene- IPC298	Panel a
444	432	225	87	0.265	219	345	0.721154	0.611702	0.388298	0.506757	VCR1-SCR27 (0.758)	VCR1-SCR27 (0.758)	VCR1-SCR27 (0.758)	Single gene- IPC298	Panel a
445	431	225	87	0.27	220	344	0.721154	0.609929	0.390071	0.505618	VCR1-SCR27 (0.758)	VCR1-SCR27 (0.758)	VCR1-SCR27 (0.758)	Single gene- IPC298	Panel a
448	428	226	86	0.275	222	342	0.724359	0.606383	0.393617	0.504464	VCR1-SCR27 (0.758)	VCR1-SCR27 (0.758)	VCR1-SCR27 (0.758)	Single gene- IPC298	Panel a
449	427	226	86	0.28	223	341	0.724359	0.60461	0.39539	0.503341	VCR1-SCR27 (0.758)	VCR1-SCR27 (0.758)	VCR1-SCR27 (0.758)	Single gene- IPC298	Panel a
451	425	226	86	0.285	225	339	0.724359	0.601064	0.398936	0.501109	VCR1-SCR27 (0.758)	VCR1-SCR27 (0.758)	VCR1-SCR27 (0.758)	Single gene- IPC298	Panel a
460	416	227	85	0.29	233	331	0.727564	0.586879	0.413121	0.493478	VCR1-SCR27 (0.758)	VCR1-SCR27 (0.758)	VCR1-SCR27 (0.758)	Single gene- IPC298	Panel a
464	412	227	85	0.295	237	327	0.727564	0.579787	0.420213	0.489224	VCR1-SCR27 (0.758)	VCR1-SCR27 (0.758)	VCR1-SCR27 (0.758)	Single gene- IPC298	Panel a
467	409	228	84	0.3	239	325	0.730769	0.576241	0.423759	0.488223	VCR1-SCR27 (0.758)	VCR1-SCR27 (0.758)	VCR1-SCR27 (0.758)	Single gene- IPC298	Panel a
472	404	228	84	0.305	244	320	0.730769	0.567376	0.432624	0.483051	VCR1-SCR27 (0.758)	VCR1-SCR27 (0.758)	VCR1-SCR27 (0.758)	Single gene- IPC298	Panel a
476	400	228	84	0.31	248	316	0.730769	0.560284	0.439716	0.478992	VCR1-SCR27 (0.758)	VCR1-SCR27 (0.758)	VCR1-SCR27 (0.758)	Single gene- IPC298	Panel a
481	395	229	83	0.315	252	312	0.733974	0.553191	0.446809	0.476091	VCR1-SCR27 (0.758)	VCR1-SCR27 (0.758)	VCR1-SCR27 (0.758)	Single gene- IPC298	Panel a
486	390	231	81	0.32	255	309	0.740385	0.547872	0.452128	0.475309	VCR1-SCR27 (0.758)	VCR1-SCR27 (0.758)	VCR1-SCR27 (0.758)	Single gene- IPC298	Panel a
491	385	232	80	0.325	259	305	0.74359	0.54078	0.45922	0.472505	VCR1-SCR27 (0.758)	VCR1-SCR27 (0.758)	VCR1-SCR27 (0.758)	Single gene- IPC298	Panel a
495	381	233	79	0.33	262	302	0.746795	0.535461	0.464539	0.470707	VCR1-SCR27 (0.758)	VCR1-SCR27 (0.758)	VCR1-SCR27 (0.758)	Single gene- IPC298	Panel a
497	379	234	78	0.335	263	301	0.75	0.533688	0.466312	0.470825	VCR1-SCR27 (0.758)	VCR1-SCR27 (0.758)	VCR1-SCR27 (0.758)	Single gene- IPC298	Panel a
502	374	236	76	0.34	266	298	0.75641	0.528369	0.471631	0.47012	VCR1-SCR27 (0.758)	VCR1-SCR27 (0.758)	VCR1-SCR27 (0.758)	Single gene- IPC298	Panel a
504	372	237	75	0.345	267	297	0.759615	0.526596	0.473404	0.470238	VCR1-SCR27 (0.758)	VCR1-SCR27 (0.758)	VCR1-SCR27 (0.758)	Single gene- IPC298	Panel a
509	367	237	75	0.35	272	292	0.759615	0.51773	0.48227	0.465619	VCR1-SCR27 (0.758)	VCR1-SCR27 (0.758)	VCR1-SCR27 (0.758)	Single gene- IPC298	Panel a
511	365	237	75	0.355	274	290	0.759615	0.514184	0.485816	0.463796	VCR1-SCR27 (0.758)	VCR1-SCR27 (0.758)	VCR1-SCR27 (0.758)	Single gene- IPC298	Panel a
514	362	237	75	0.36	277	287	0.759615	0.508865	0.491135	0.461089	VCR1-SCR27 (0.758)	VCR1-SCR27 (0.758)	VCR1-SCR27 (0.758)	Single gene- IPC298	Panel a
521	355	238	74	0.365	283	281	0.762821	0.498227	0.501773	0.456814	VCR1-SCR27 (0.758)	VCR1-SCR27 (0.758)	VCR1-SCR27 (0.758)	Single gene- IPC298	Panel a
523	353	238	74	0.37	285	279	0.762821	0.494681	0.505319	0.455067	VCR1-SCR27 (0.758)	VCR1-SCR27 (0.758)	VCR1-SCR27 (0.758)	Single gene- IPC298	Panel a
527	349	239	73	0.375	288	276	0.766026	0.489362	0.510638	0.45351	VCR1-SCR27 (0.758)	VCR1-SCR27 (0.758)	VCR1-SCR27 (0.758)	Single gene- IPC298	Panel a
534	342	241	71	0.38	293	271	0.772436	0.480496	0.519504	0.451311	VCR1-SCR27 (0.758)	VCR1-SCR27 (0.758)	VCR1-SCR27 (0.758)	Single gene- IPC298	Panel a
538	338	242	70	0.385	296	268	0.775641	0.475177	0.524823	0.449814	VCR1-SCR27 (0.758)	VCR1-SCR27 (0.758)	VCR1-SCR27 (0.758)	Single gene- IPC298	Panel a
544	332	243	69	0.39	301	263	0.778846	0.466312	0.533688	0.446691	VCR1-SCR27 (0.758)	VCR1-SCR27 (0.758)	VCR1-SCR27 (0.758)	Single gene- IPC298	Panel a
547	329	243	69	0.395	304	260	0.778846	0.460993	0.539007	0.444241	VCR1-SCR27 (0.758)	VCR1-SCR27 (0.758)	VCR1-SCR27 (0.758)	Single gene- IPC298	Panel a
548	328	243	69	0.4	305	259	0.778846	0.45922	0.54078	0.443431	VCR1-SCR27 (0.758)	VCR1-SCR27 (0.758)	VCR1-SCR27 (0.758)	Single gene- IPC298	Panel a
550	326	244	68	0.405	306	258	0.782051	0.457447	0.542553	0.443636	VCR1-SCR27 (0.758)	VCR1-SCR27 (0.758)	VCR1-SCR27 (0.758)	Single gene- IPC298	Panel a
554	322	246	66	0.41	308	256	0.788462	0.453901	0.546099	0.444043	VCR1-SCR27 (0.758)	VCR1-SCR27 (0.758)	VCR1-SCR27 (0.758)	Single gene- IPC298	Panel a
556	320	246	66	0.415	310	254	0.788462	0.450355	0.549645	0.442446	VCR1-SCR27 (0.758)	VCR1-SCR27 (0.758)	VCR1-SCR27 (0.758)	Single gene- IPC298	Panel a
561	315	248	64	0.42	313	251	0.794872	0.445035	0.554965	0.442068	VCR1-SCR27 (0.758)	VCR1-SCR27 (0.758)	VCR1-SCR27 (0.758)	Single gene- IPC298	Panel a
564	312	248	64	0.425	316	248	0.794872	0.439716	0.560284	0.439716	VCR1-SCR27 (0.758)	VCR1-SCR27 (0.758)	VCR1-SCR27 (0.758)	Single gene- IPC298	Panel a
566	310	249	63	0.43	317	247	0.798077	0.437943	0.562057	0.439929	VCR1-SCR27 (0.758)	VCR1-SCR27 (0.758)	VCR1-SCR27 (0.758)	Single gene- IPC298	Panel a
566	310	249	63	0.435	317	247	0.798077	0.437943	0.562057	0.439929	VCR1-SCR27 (0.758)	VCR1-SCR27 (0.758)	VCR1-SCR27 (0.758)	Single gene- IPC298	Panel a
572	304	251	61	0.44	321	243	0.804487	0.430851	0.569149	0.438811	VCR1-SCR27 (0.758)	VCR1-SCR27 (0.758)	VCR1-SCR27 (0.758)	Single gene- IPC298	Panel a
573	303	251	61	0.445	322	242	0.804487	0.429078	0.570922	0.438045	VCR1-SCR27 (0.758)	VCR1-SCR27 (0.758)	VCR1-SCR27 (0.758)	Single gene- IPC298	Panel a
576	300	251	61	0.45	325	239	0.804487	0.423759	0.576241	0.435764	VCR1-SCR27 (0.758)	VCR1-SCR27 (0.758)	VCR1-SCR27 (0.758)	Single gene- IPC298	Panel a
581	295	253	59	0.455	328	236	0.810897	0.41844	0.58156	0.435456	VCR1-SCR27 (0.758)	VCR1-SCR27 (0.758)	VCR1-SCR27 (0.758)	Single gene- IPC298	Panel a
585	291	256	56	0.46	329	235	0.820513	0.416667	0.583333	0.437607	VCR1-SCR27 (0.758)	VCR1-SCR27 (0.758)	VCR1-SCR27 (0.758)	Single gene- IPC298	Panel a
593	283	258	54	0.465	335	229	0.826923	0.406028	0.593972	0.435076	VCR1-SCR27 (0.758)	VCR1-SCR27 (0.758)	VCR1-SCR27 (0.758)	Single gene- IPC298	Panel a
595	281	258	54	0.47	337	227	0.826923	0.402482	0.597518	0.433613	VCR1-SCR27 (0.758)	VCR1-SCR27 (0.758)	VCR1-SCR27 (0.758)	Single gene- IPC298	Panel a
601	275	259	53	0.475	342	222	0.830128	0.393617	0.606383	0.430948	VCR1-SCR27 (0.758)	VCR1-SCR27 (0.758)	VCR1-SCR27 (0.758)	Single gene- IPC298	Panel a
603	273	260	52	0.48	343	221	0.833333	0.391844	0.608156	0.431177	VCR1-SCR27 (0.758)	VCR1-SCR27 (0.758)	VCR1-SCR27 (0.758)	Single gene- IPC298	Panel a
604	272	260	52	0.485	344	220	0.833333	0.390071	0.609929	0.430464	VCR1-SCR27 (0.758)	VCR1-SCR27 (0.758)	VCR1-SCR27 (0.758)	Single gene- IPC298	Panel a
608	268	262	50	0.49	346	218	0.839744	0.386525	0.613475	0.430921	VCR1-SCR27 (0.758)	VCR1-SCR27 (0.758)	VCR1-SCR27 (0.758)	Single gene- IPC298	Panel a
615	261	263	49	0.495	352	212	0.842949	0.375887	0.624113	0.427642	VCR1-SCR27 (0.758)	VCR1-SCR27 (0.758)	VCR1-SCR27 (0.758)	Single gene- IPC298	Panel a
616	260	263	49	0.5	353	211	0.842949	0.374113	0.625887	0.426948	VCR1-SCR27 (0.758)	VCR1-SCR27 (0.758)	VCR1-SCR27 (0.758)	Single gene- IPC298	Panel a
619	257	263	49	0.505	356	208	0.842949	0.368794	0.631206	0.424879	VCR1-SCR27 (0.758)	VCR1-SCR27 (0.758)	VCR1-SCR27 (0.758)	Single gene- IPC298	Panel a
621	255	263	49	0.51	358	206	0.842949	0.365248	0.634752	0.42351	VCR1-SCR27 (0.758)	VCR1-SCR27 (0.758)	VCR1-SCR27 (0.758)	Single gene- IPC298	Panel a
624	252	264	48	0.515	360	204	0.846154	0.361702	0.638298	0.423077	VCR1-SCR27 (0.758)	VCR1-SCR27 (0.758)	VCR1-SCR27 (0.758)	Single gene- IPC298	Panel a
625	251	264	48	0.52	361	203	0.846154	0.359929	0.640071	0.4224	VCR1-SCR27 (0.758)	VCR1-SCR27 (0.758)	VCR1-SCR27 (0.758)	Single gene- IPC298	Panel a
631	245	265	47	0.525	366	198	0.849359	0.351064	0.648936	0.419968	VCR1-SCR27 (0.758)	VCR1-SCR27 (0.758)	VCR1-SCR27 (0.758)	Single gene- IPC298	Panel a
636	240	266	46	0.53	370	194	0.852564	0.343972	0.656028	0.418239	VCR1-SCR27 (0.758)	VCR1-SCR27 (0.758)	VCR1-SCR27 (0.758)	Single gene- IPC298	Panel a
638	238	267	45	0.535	371	193	0.855769	0.342199	0.657801	0.418495	VCR1-SCR27 (0.758)	VCR1-SCR27 (0.758)	VCR1-SCR27 (0.758)	Single gene- IPC298	Panel a
639	237	267	45	0.54	372	192	0.855769	0.340426	0.659574	0.41784	VCR1-SCR27 (0.758)	VCR1-SCR27 (0.758)	VCR1-SCR27 (0.758)	Single gene- IPC298	Panel a
640	236	267	45	0.545	373	191	0.855769	0.338652	0.661348	0.417187	VCR1-SCR27 (0.758)	VCR1-SCR27 (0.758)	VCR1-SCR27 (0.758)	Single gene- IPC298	Panel a
643	233	268	44	0.55	375	189	0.858974	0.335106	0.664894	0.416796	VCR1-SCR27 (0.758)	VCR1-SCR27 (0.758)	VCR1-SCR27 (0.758)	Single gene- IPC298	Panel a
646	230	268	44	0.555	378	186	0.858974	0.329787	0.670213	0.414861	VCR1-SCR27 (0.758)	VCR1-SCR27 (0.758)	VCR1-SCR27 (0.758)	Single gene- IPC298	Panel a
653	223	268	44	0.56	385	179	0.858974	0.317376	0.682624	0.410413	VCR1-SCR27 (0.758)	VCR1-SCR27 (0.758)	VCR1-SCR27 (0.758)	Single gene- IPC298	Panel a
660	216	270	42	0.565	390	174	0.865385	0.308511	0.691489	0.409091	VCR1-SCR27 (0.758)	VCR1-SCR27 (0.758)	VCR1-SCR27 (0.758)	Single gene- IPC298	Panel a
660	216	270	42	0.57	390	174	0.865385	0.308511	0.691489	0.409091	VCR1-SCR27 (0.758)	VCR1-SCR27 (0.758)	VCR1-SCR27 (0.758)	Single gene- IPC298	Panel a
662	214	270	42	0.575	392	172	0.865385	0.304965	0.695035	0.407855	VCR1-SCR27 (0.758)	VCR1-SCR27 (0.758)	VCR1-SCR27 (0.758)	Single gene- IPC298	Panel a
665	211	271	41	0.58	394	170	0.86859	0.301418	0.698582	0.407519	VCR1-SCR27 (0.758)	VCR1-SCR27 (0.758)	VCR1-SCR27 (0.758)	Single gene- IPC298	Panel a
670	206	272	40	0.585	398	166	0.871795	0.294326	0.705674	0.40597	VCR1-SCR27 (0.758)	VCR1-SCR27 (0.758)	VCR1-SCR27 (0.758)	Single gene- IPC298	Panel a
675	201	273	39	0.59	402	162	0.875	0.287234	0.712766	0.404444	VCR1-SCR27 (0.758)	VCR1-SCR27 (0.758)	VCR1-SCR27 (0.758)	Single gene- IPC298	Panel a
679	197	273	39	0.595	406	158	0.875	0.280142	0.719858	0.402062	VCR1-SCR27 (0.758)	VCR1-SCR27 (0.758)	VCR1-SCR27 (0.758)	Single gene- IPC298	Panel a
684	192	273	39	0.6	411	153	0.875	0.271277	0.728723	0.399123	VCR1-SCR27 (0.758)	VCR1-SCR27 (0.758)	VCR1-SCR27 (0.758)	Single gene- IPC298	Panel a
686	190	273	39	0.605	413	151	0.875	0.26773	0.73227	0.397959	VCR1-SCR27 (0.758)	VCR1-SCR27 (0.758)	VCR1-SCR27 (0.758)	Single gene- IPC298	Panel a
691	185	275	37	0.61	416	148	0.88141	0.262411	0.737589	0.397974	VCR1-SCR27 (0.758)	VCR1-SCR27 (0.758)	VCR1-SCR27 (0.758)	Single gene- IPC298	Panel a
695	181	275	37	0.615	420	144	0.88141	0.255319	0.744681	0.395683	VCR1-SCR27 (0.758)	VCR1-SCR27 (0.758)	VCR1-SCR27 (0.758)	Single gene- IPC298	Panel a
696	180	275	37	0.62	421	143	0.88141	0.253546	0.746454	0.395115	VCR1-SCR27 (0.758)	VCR1-SCR27 (0.758)	VCR1-SCR27 (0.758)	Single gene- IPC298	Panel a
697	179	276	36	0.625	421	143	0.884615	0.253546	0.746454	0.395983	VCR1-SCR27 (0.758)	VCR1-SCR27 (0.758)	VCR1-SCR27 (0.758)	Single gene- IPC298	Panel a
700	176	278	34	0.63	422	142	0.891026	0.251773	0.748227	0.397143	VCR1-SCR27 (0.758)	VCR1-SCR27 (0.758)	VCR1-SCR27 (0.758)	Single gene- IPC298	Panel a
703	173	278	34	0.635	425	139	0.891026	0.246454	0.753546	0.395448	VCR1-SCR27 (0.758)	VCR1-SCR27 (0.758)	VCR1-SCR27 (0.758)	Single gene- IPC298	Panel a
706	170	278	34	0.64	428	136	0.891026	0.241135	0.758865	0.393768	VCR1-SCR27 (0.758)	VCR1-SCR27 (0.758)	VCR1-SCR27 (0.758)	Single gene- IPC298	Panel a
707	169	278	34	0.645	429	135	0.891026	0.239362	0.760638	0.393211	VCR1-SCR27 (0.758)	VCR1-SCR27 (0.758)	VCR1-SCR27 (0.758)	Single gene- IPC298	Panel a
709	167	280	32	0.65	429	135	0.897436	0.239362	0.760638	0.394922	VCR1-SCR27 (0.758)	VCR1-SCR27 (0.758)	VCR1-SCR27 (0.758)	Single gene- IPC298	Panel a
715	161	282	30	0.655	433	131	0.903846	0.23227	0.76773	0.394406	VCR1-SCR27 (0.758)	VCR1-SCR27 (0.758)	VCR1-SCR27 (0.758)	Single gene- IPC298	Panel a
717	159	282	30	0.66	435	129	0.903846	0.228723	0.771277	0.393305	VCR1-SCR27 (0.758)	VCR1-SCR27 (0.758)	VCR1-SCR27 (0.758)	Single gene- IPC298	Panel a
718	158	282	30	0.665	436	128	0.903846	0.22695	0.77305	0.392758	VCR1-SCR27 (0.758)	VCR1-SCR27 (0.758)	VCR1-SCR27 (0.758)	Single gene- IPC298	Panel a
719	157	282	30	0.67	437	127	0.903846	0.225177	0.774823	0.392211	VCR1-SCR27 (0.758)	VCR1-SCR27 (0.758)	VCR1-SCR27 (0.758)	Single gene- IPC298	Panel a
719	157	282	30	0.675	437	127	0.903846	0.225177	0.774823	0.392211	VCR1-SCR27 (0.758)	VCR1-SCR27 (0.758)	VCR1-SCR27 (0.758)	Single gene- IPC298	Panel a
722	154	283	29	0.68	439	125	0.907051	0.221631	0.778369	0.391967	VCR1-SCR27 (0.758)	VCR1-SCR27 (0.758)	VCR1-SCR27 (0.758)	Single gene- IPC298	Panel a
723	153	283	29	0.685	440	124	0.907051	0.219858	0.780142	0.391425	VCR1-SCR27 (0.758)	VCR1-SCR27 (0.758)	VCR1-SCR27 (0.758)	Single gene- IPC298	Panel a
727	149	283	29	0.69	444	120	0.907051	0.212766	0.787234	0.389271	VCR1-SCR27 (0.758)	VCR1-SCR27 (0.758)	VCR1-SCR27 (0.758)	Single gene- IPC298	Panel a
729	147	283	29	0.695	446	118	0.907051	0.20922	0.79078	0.388203	VCR1-SCR27 (0.758)	VCR1-SCR27 (0.758)	VCR1-SCR27 (0.758)	Single gene- IPC298	Panel a
732	144	284	28	0.7	448	116	0.910256	0.205674	0.794326	0.387978	VCR1-SCR27 (0.758)	VCR1-SCR27 (0.758)	VCR1-SCR27 (0.758)	Single gene- IPC298	Panel a
735	141	286	26	0.705	449	115	0.916667	0.203901	0.796099	0.389116	VCR1-SCR27 (0.758)	VCR1-SCR27 (0.758)	VCR1-SCR27 (0.758)	Single gene- IPC298	Panel a
740	136	286	26	0.71	454	110	0.916667	0.195035	0.804965	0.386486	VCR1-SCR27 (0.758)	VCR1-SCR27 (0.758)	VCR1-SCR27 (0.758)	Single gene- IPC298	Panel a
740	136	286	26	0.715	454	110	0.916667	0.195035	0.804965	0.386486	VCR1-SCR27 (0.758)	VCR1-SCR27 (0.758)	VCR1-SCR27 (0.758)	Single gene- IPC298	Panel a
745	131	287	25	0.72	458	106	0.919872	0.187943	0.812057	0.385235	VCR1-SCR27 (0.758)	VCR1-SCR27 (0.758)	VCR1-SCR27 (0.758)	Single gene- IPC298	Panel a
749	127	287	25	0.725	462	102	0.919872	0.180851	0.819149	0.383178	VCR1-SCR27 (0.758)	VCR1-SCR27 (0.758)	VCR1-SCR27 (0.758)	Single gene- IPC298	Panel a
752	124	287	25	0.73	465	99	0.919872	0.175532	0.824468	0.381649	VCR1-SCR27 (0.758)	VCR1-SCR27 (0.758)	VCR1-SCR27 (0.758)	Single gene- IPC298	Panel a
753	123	288	24	0.735	465	99	0.923077	0.175532	0.824468	0.38247	VCR1-SCR27 (0.758)	VCR1-SCR27 (0.758)	VCR1-SCR27 (0.758)	Single gene- IPC298	Panel a
755	121	288	24	0.74	467	97	0.923077	0.171986	0.828014	0.381457	VCR1-SCR27 (0.758)	VCR1-SCR27 (0.758)	VCR1-SCR27 (0.758)	Single gene- IPC298	Panel a
757	119	289	23	0.745	468	96	0.926282	0.170213	0.829787	0.38177	VCR1-SCR27 (0.758)	VCR1-SCR27 (0.758)	VCR1-SCR27 (0.758)	Single gene- IPC298	Panel a
759	117	289	23	0.75	470	94	0.926282	0.166667	0.833333	0.380764	VCR1-SCR27 (0.758)	VCR1-SCR27 (0.758)	VCR1-SCR27 (0.758)	Single gene- IPC298	Panel a
761	115	290	22	0.755	471	93	0.929487	0.164894	0.835106	0.381078	VCR1-SCR27 (0.758)	VCR1-SCR27 (0.758)	VCR1-SCR27 (0.758)	Single gene- IPC298	Panel a
764	112	292	20	0.76	472	92	0.935897	0.163121	0.836879	0.382199	VCR1-SCR27 (0.758)	VCR1-SCR27 (0.758)	VCR1-SCR27 (0.758)	Single gene- IPC298	Panel a
766	110	292	20	0.765	474	90	0.935897	0.159574	0.840426	0.381201	VCR1-SCR27 (0.758)	VCR1-SCR27 (0.758)	VCR1-SCR27 (0.758)	Single gene- IPC298	Panel a
768	108	292	20	0.77	476	88	0.935897	0.156028	0.843972	0.380208	VCR1-SCR27 (0.758)	VCR1-SCR27 (0.758)	VCR1-SCR27 (0.758)	Single gene- IPC298	Panel a
770	106	293	19	0.775	477	87	0.939103	0.154255	0.845745	0.380519	VCR1-SCR27 (0.758)	VCR1-SCR27 (0.758)	VCR1-SCR27 (0.758)	Single gene- IPC298	Panel a
772	104	293	19	0.78	479	85	0.939103	0.150709	0.849291	0.379534	VCR1-SCR27 (0.758)	VCR1-SCR27 (0.758)	VCR1-SCR27 (0.758)	Single gene- IPC298	Panel a
774	102	294	18	0.785	480	84	0.942308	0.148936	0.851064	0.379845	VCR1-SCR27 (0.758)	VCR1-SCR27 (0.758)	VCR1-SCR27 (0.758)	Single gene- IPC298	Panel a
774	102	294	18	0.79	480	84	0.942308	0.148936	0.851064	0.379845	VCR1-SCR27 (0.758)	VCR1-SCR27 (0.758)	VCR1-SCR27 (0.758)	Single gene- IPC298	Panel a
777	99	295	17	0.795	482	82	0.945513	0.14539	0.85461	0.379665	VCR1-SCR27 (0.758)	VCR1-SCR27 (0.758)	VCR1-SCR27 (0.758)	Single gene- IPC298	Panel a
779	97	295	17	0.8	484	80	0.945513	0.141844	0.858156	0.378691	VCR1-SCR27 (0.758)	VCR1-SCR27 (0.758)	VCR1-SCR27 (0.758)	Single gene- IPC298	Panel a
780	96	295	17	0.805	485	79	0.945513	0.140071	0.859929	0.378205	VCR1-SCR27 (0.758)	VCR1-SCR27 (0.758)	VCR1-SCR27 (0.758)	Single gene- IPC298	Panel a
782	94	296	16	0.81	486	78	0.948718	0.138298	0.861702	0.378517	VCR1-SCR27 (0.758)	VCR1-SCR27 (0.758)	VCR1-SCR27 (0.758)	Single gene- IPC298	Panel a
785	91	296	16	0.815	489	75	0.948718	0.132979	0.867021	0.37707	VCR1-SCR27 (0.758)	VCR1-SCR27 (0.758)	VCR1-SCR27 (0.758)	Single gene- IPC298	Panel a
786	90	296	16	0.82	490	74	0.948718	0.131206	0.868794	0.37659	VCR1-SCR27 (0.758)	VCR1-SCR27 (0.758)	VCR1-SCR27 (0.758)	Single gene- IPC298	Panel a
788	88	296	16	0.825	492	72	0.948718	0.12766	0.87234	0.375635	VCR1-SCR27 (0.758)	VCR1-SCR27 (0.758)	VCR1-SCR27 (0.758)	Single gene- IPC298	Panel a
790	86	296	16	0.83	494	70	0.948718	0.124113	0.875887	0.374684	VCR1-SCR27 (0.758)	VCR1-SCR27 (0.758)	VCR1-SCR27 (0.758)	Single gene- IPC298	Panel a
792	84	296	16	0.835	496	68	0.948718	0.120567	0.879433	0.373737	VCR1-SCR27 (0.758)	VCR1-SCR27 (0.758)	VCR1-SCR27 (0.758)	Single gene- IPC298	Panel a
794	82	296	16	0.84	498	66	0.948718	0.117021	0.882979	0.372796	VCR1-SCR27 (0.758)	VCR1-SCR27 (0.758)	VCR1-SCR27 (0.758)	Single gene- IPC298	Panel a
797	79	297	15	0.845	500	64	0.951923	0.113475	0.886525	0.372647	VCR1-SCR27 (0.758)	VCR1-SCR27 (0.758)	VCR1-SCR27 (0.758)	Single gene- IPC298	Panel a
799	77	298	14	0.85	501	63	0.955128	0.111702	0.888298	0.372966	VCR1-SCR27 (0.758)	VCR1-SCR27 (0.758)	VCR1-SCR27 (0.758)	Single gene- IPC298	Panel a
802	74	299	13	0.855	503	61	0.958333	0.108156	0.891844	0.372818	VCR1-SCR27 (0.758)	VCR1-SCR27 (0.758)	VCR1-SCR27 (0.758)	Single gene- IPC298	Panel a
804	72	300	12	0.86	504	60	0.961538	0.106383	0.893617	0.373134	VCR1-SCR27 (0.758)	VCR1-SCR27 (0.758)	VCR1-SCR27 (0.758)	Single gene- IPC298	Panel a
805	71	301	11	0.865	504	60	0.964744	0.106383	0.893617	0.373913	VCR1-SCR27 (0.758)	VCR1-SCR27 (0.758)	VCR1-SCR27 (0.758)	Single gene- IPC298	Panel a
807	69	302	10	0.87	505	59	0.967949	0.10461	0.89539	0.374226	VCR1-SCR27 (0.758)	VCR1-SCR27 (0.758)	VCR1-SCR27 (0.758)	Single gene- IPC298	Panel a
809	67	302	10	0.875	507	57	0.967949	0.101064	0.898936	0.3733	VCR1-SCR27 (0.758)	VCR1-SCR27 (0.758)	VCR1-SCR27 (0.758)	Single gene- IPC298	Panel a
811	65	302	10	0.88	509	55	0.967949	0.0975177	0.902482	0.37238	VCR1-SCR27 (0.758)	VCR1-SCR27 (0.758)	VCR1-SCR27 (0.758)	Single gene- IPC298	Panel a
818	58	303	9	0.885	515	49	0.971154	0.0868794	0.913121	0.370416	VCR1-SCR27 (0.758)	VCR1-SCR27 (0.758)	VCR1-SCR27 (0.758)	Single gene- IPC298	Panel a
820	56	303	9	0.89	517	47	0.971154	0.0833333	0.916667	0.369512	VCR1-SCR27 (0.758)	VCR1-SCR27 (0.758)	VCR1-SCR27 (0.758)	Single gene- IPC298	Panel a
822	54	303	9	0.895	519	45	0.971154	0.0797872	0.920213	0.368613	VCR1-SCR27 (0.758)	VCR1-SCR27 (0.758)	VCR1-SCR27 (0.758)	Single gene- IPC298	Panel a
825	51	303	9	0.9	522	42	0.971154	0.0744681	0.925532	0.367273	VCR1-SCR27 (0.758)	VCR1-SCR27 (0.758)	VCR1-SCR27 (0.758)	Single gene- IPC298	Panel a
829	47	304	8	0.905	525	39	0.974359	0.0691489	0.930851	0.366707	VCR1-SCR27 (0.758)	VCR1-SCR27 (0.758)	VCR1-SCR27 (0.758)	Single gene- IPC298	Panel a
830	46	304	8	0.91	526	38	0.974359	0.0673759	0.932624	0.366265	VCR1-SCR27 (0.758)	VCR1-SCR27 (0.758)	VCR1-SCR27 (0.758)	Single gene- IPC298	Panel a
832	44	304	8	0.915	528	36	0.974359	0.0638298	0.93617	0.365385	VCR1-SCR27 (0.758)	VCR1-SCR27 (0.758)	VCR1-SCR27 (0.758)	Single gene- IPC298	Panel a
835	41	304	8	0.92	531	33	0.974359	0.0585106	0.941489	0.364072	VCR1-SCR27 (0.758)	VCR1-SCR27 (0.758)	VCR1-SCR27 (0.758)	Single gene- IPC298	Panel a
836	40	304	8	0.925	532	32	0.974359	0.0567376	0.943262	0.363636	VCR1-SCR27 (0.758)	VCR1-SCR27 (0.758)	VCR1-SCR27 (0.758)	Single gene- IPC298	Panel a
836	40	304	8	0.93	532	32	0.974359	0.0567376	0.943262	0.363636	VCR1-SCR27 (0.758)	VCR1-SCR27 (0.758)	VCR1-SCR27 (0.758)	Single gene- IPC298	Panel a
837	39	304	8	0.935	533	31	0.974359	0.0549645	0.945035	0.363202	VCR1-SCR27 (0.758)	VCR1-SCR27 (0.758)	VCR1-SCR27 (0.758)	Single gene- IPC298	Panel a
839	37	305	7	0.94	534	30	0.977564	0.0531915	0.946809	0.363528	VCR1-SCR27 (0.758)	VCR1-SCR27 (0.758)	VCR1-SCR27 (0.758)	Single gene- IPC298	Panel a
840	36	305	7	0.945	535	29	0.977564	0.0514184	0.948582	0.363095	VCR1-SCR27 (0.758)	VCR1-SCR27 (0.758)	VCR1-SCR27 (0.758)	Single gene- IPC298	Panel a
844	32	307	5	0.95	537	27	0.983974	0.0478723	0.952128	0.363744	VCR1-SCR27 (0.758)	VCR1-SCR27 (0.758)	VCR1-SCR27 (0.758)	Single gene- IPC298	Panel a
847	29	308	4	0.955	539	25	0.987179	0.0443262	0.955674	0.363636	VCR1-SCR27 (0.758)	VCR1-SCR27 (0.758)	VCR1-SCR27 (0.758)	Single gene- IPC298	Panel a
847	29	308	4	0.96	539	25	0.987179	0.0443262	0.955674	0.363636	VCR1-SCR27 (0.758)	VCR1-SCR27 (0.758)	VCR1-SCR27 (0.758)	Single gene- IPC298	Panel a
847	29	308	4	0.965	539	25	0.987179	0.0443262	0.955674	0.363636	VCR1-SCR27 (0.758)	VCR1-SCR27 (0.758)	VCR1-SCR27 (0.758)	Single gene- IPC298	Panel a
848	28	308	4	0.97	540	24	0.987179	0.0425532	0.957447	0.363208	VCR1-SCR27 (0.758)	VCR1-SCR27 (0.758)	VCR1-SCR27 (0.758)	Single gene- IPC298	Panel a
850	26	309	3	0.975	541	23	0.990385	0.0407801	0.95922	0.363529	VCR1-SCR27 (0.758)	VCR1-SCR27 (0.758)	VCR1-SCR27 (0.758)	Single gene- IPC298	Panel a
851	25	310	2	0.98	541	23	0.99359	0.0407801	0.95922	0.364277	VCR1-SCR27 (0.758)	VCR1-SCR27 (0.758)	VCR1-SCR27 (0.758)	Single gene- IPC298	Panel a
852	24	311	1	0.985	541	23	0.996795	0.0407801	0.95922	0.365023	VCR1-SCR27 (0.758)	VCR1-SCR27 (0.758)	VCR1-SCR27 (0.758)	Single gene- IPC298	Panel a
852	24	311	1	0.99	541	23	0.996795	0.0407801	0.95922	0.365023	VCR1-SCR27 (0.758)	VCR1-SCR27 (0.758)	VCR1-SCR27 (0.758)	Single gene- IPC298	Panel a
852	24	311	1	0.995	541	23	0.996795	0.0407801	0.95922	0.365023	VCR1-SCR27 (0.758)	VCR1-SCR27 (0.758)	VCR1-SCR27 (0.758)	Single gene- IPC298	Panel a
852	24	311	1	1	541	23	0.996795	0.0407801	0.95922	0.365023	VCR1-SCR27 (0.758)	VCR1-SCR27 (0.758)	VCR1-SCR27 (0.758)	Single gene- IPC298	Panel a
853	23	311	1	1.005	542	22	0.996795	0.0390071	0.960993	0.364596	VCR1-SCR27 (0.758)	VCR1-SCR27 (0.758)	VCR1-SCR27 (0.758)	Single gene- IPC298	Panel a
853	23	311	1	1.01	542	22	0.996795	0.0390071	0.960993	0.364596	VCR1-SCR27 (0.758)	VCR1-SCR27 (0.758)	VCR1-SCR27 (0.758)	Single gene- IPC298	Panel a
855	21	312	0	1.015	543	21	1	0.037234	0.962766	0.364912	VCR1-SCR27 (0.758)	VCR1-SCR27 (0.758)	VCR1-SCR27 (0.758)	Single gene- IPC298	Panel a
855	21	312	0	1.02	543	21	1	0.037234	0.962766	0.364912	VCR1-SCR27 (0.758)	VCR1-SCR27 (0.758)	VCR1-SCR27 (0.758)	Single gene- IPC298	Panel a
855	21	312	0	1.025	543	21	1	0.037234	0.962766	0.364912	VCR1-SCR27 (0.758)	VCR1-SCR27 (0.758)	VCR1-SCR27 (0.758)	Single gene- IPC298	Panel a
855	21	312	0	1.03	543	21	1	0.037234	0.962766	0.364912	VCR1-SCR27 (0.758)	VCR1-SCR27 (0.758)	VCR1-SCR27 (0.758)	Single gene- IPC298	Panel a
857	19	312	0	1.035	545	19	1	0.0336879	0.966312	0.364061	VCR1-SCR27 (0.758)	VCR1-SCR27 (0.758)	VCR1-SCR27 (0.758)	Single gene- IPC298	Panel a
858	18	312	0	1.04	546	18	1	0.0319149	0.968085	0.363636	VCR1-SCR27 (0.758)	VCR1-SCR27 (0.758)	VCR1-SCR27 (0.758)	Single gene- IPC298	Panel a
858	18	312	0	1.045	546	18	1	0.0319149	0.968085	0.363636	VCR1-SCR27 (0.758)	VCR1-SCR27 (0.758)	VCR1-SCR27 (0.758)	Single gene- IPC298	Panel a
858	18	312	0	1.05	546	18	1	0.0319149	0.968085	0.363636	VCR1-SCR27 (0.758)	VCR1-SCR27 (0.758)	VCR1-SCR27 (0.758)	Single gene- IPC298	Panel a
860	16	312	0	1.055	548	16	1	0.0283688	0.971631	0.362791	VCR1-SCR27 (0.758)	VCR1-SCR27 (0.758)	VCR1-SCR27 (0.758)	Single gene- IPC298	Panel a
860	16	312	0	1.06	548	16	1	0.0283688	0.971631	0.362791	VCR1-SCR27 (0.758)	VCR1-SCR27 (0.758)	VCR1-SCR27 (0.758)	Single gene- IPC298	Panel a
860	16	312	0	1.065	548	16	1	0.0283688	0.971631	0.362791	VCR1-SCR27 (0.758)	VCR1-SCR27 (0.758)	VCR1-SCR27 (0.758)	Single gene- IPC298	Panel a
860	16	312	0	1.07	548	16	1	0.0283688	0.971631	0.362791	VCR1-SCR27 (0.758)	VCR1-SCR27 (0.758)	VCR1-SCR27 (0.758)	Single gene- IPC298	Panel a
861	15	312	0	1.075	549	15	1	0.0265957	0.973404	0.362369	VCR1-SCR27 (0.758)	VCR1-SCR27 (0.758)	VCR1-SCR27 (0.758)	Single gene- IPC298	Panel a
861	15	312	0	1.08	549	15	1	0.0265957	0.973404	0.362369	VCR1-SCR27 (0.758)	VCR1-SCR27 (0.758)	VCR1-SCR27 (0.758)	Single gene- IPC298	Panel a
861	15	312	0	1.085	549	15	1	0.0265957	0.973404	0.362369	VCR1-SCR27 (0.758)	VCR1-SCR27 (0.758)	VCR1-SCR27 (0.758)	Single gene- IPC298	Panel a
862	14	312	0	1.09	550	14	1	0.0248227	0.975177	0.361949	VCR1-SCR27 (0.758)	VCR1-SCR27 (0.758)	VCR1-SCR27 (0.758)	Single gene- IPC298	Panel a
862	14	312	0	1.095	550	14	1	0.0248227	0.975177	0.361949	VCR1-SCR27 (0.758)	VCR1-SCR27 (0.758)	VCR1-SCR27 (0.758)	Single gene- IPC298	Panel a
863	13	312	0	1.1	551	13	1	0.0230496	0.97695	0.36153	VCR1-SCR27 (0.758)	VCR1-SCR27 (0.758)	VCR1-SCR27 (0.758)	Single gene- IPC298	Panel a
868	8	312	0	1.105	556	8	1	0.0141844	0.985816	0.359447	VCR1-SCR27 (0.758)	VCR1-SCR27 (0.758)	VCR1-SCR27 (0.758)	Single gene- IPC298	Panel a
868	8	312	0	1.11	556	8	1	0.0141844	0.985816	0.359447	VCR1-SCR27 (0.758)	VCR1-SCR27 (0.758)	VCR1-SCR27 (0.758)	Single gene- IPC298	Panel a
869	7	312	0	1.115	557	7	1	0.0124113	0.987589	0.359033	VCR1-SCR27 (0.758)	VCR1-SCR27 (0.758)	VCR1-SCR27 (0.758)	Single gene- IPC298	Panel a
870	6	312	0	1.12	558	6	1	0.0106383	0.989362	0.358621	VCR1-SCR27 (0.758)	VCR1-SCR27 (0.758)	VCR1-SCR27 (0.758)	Single gene- IPC298	Panel a
870	6	312	0	1.125	558	6	1	0.0106383	0.989362	0.358621	VCR1-SCR27 (0.758)	VCR1-SCR27 (0.758)	VCR1-SCR27 (0.758)	Single gene- IPC298	Panel a
870	6	312	0	1.13	558	6	1	0.0106383	0.989362	0.358621	VCR1-SCR27 (0.758)	VCR1-SCR27 (0.758)	VCR1-SCR27 (0.758)	Single gene- IPC298	Panel a
870	6	312	0	1.135	558	6	1	0.0106383	0.989362	0.358621	VCR1-SCR27 (0.758)	VCR1-SCR27 (0.758)	VCR1-SCR27 (0.758)	Single gene- IPC298	Panel a
870	6	312	0	1.14	558	6	1	0.0106383	0.989362	0.358621	VCR1-SCR27 (0.758)	VCR1-SCR27 (0.758)	VCR1-SCR27 (0.758)	Single gene- IPC298	Panel a
870	6	312	0	1.145	558	6	1	0.0106383	0.989362	0.358621	VCR1-SCR27 (0.758)	VCR1-SCR27 (0.758)	VCR1-SCR27 (0.758)	Single gene- IPC298	Panel a
871	5	312	0	1.15	559	5	1	0.00886525	0.991135	0.358209	VCR1-SCR27 (0.758)	VCR1-SCR27 (0.758)	VCR1-SCR27 (0.758)	Single gene- IPC298	Panel a
871	5	312	0	1.155	559	5	1	0.00886525	0.991135	0.358209	VCR1-SCR27 (0.758)	VCR1-SCR27 (0.758)	VCR1-SCR27 (0.758)	Single gene- IPC298	Panel a
871	5	312	0	1.16	559	5	1	0.00886525	0.991135	0.358209	VCR1-SCR27 (0.758)	VCR1-SCR27 (0.758)	VCR1-SCR27 (0.758)	Single gene- IPC298	Panel a
871	5	312	0	1.165	559	5	1	0.00886525	0.991135	0.358209	VCR1-SCR27 (0.758)	VCR1-SCR27 (0.758)	VCR1-SCR27 (0.758)	Single gene- IPC298	Panel a
871	5	312	0	1.17	559	5	1	0.00886525	0.991135	0.358209	VCR1-SCR27 (0.758)	VCR1-SCR27 (0.758)	VCR1-SCR27 (0.758)	Single gene- IPC298	Panel a
871	5	312	0	1.175	559	5	1	0.00886525	0.991135	0.358209	VCR1-SCR27 (0.758)	VCR1-SCR27 (0.758)	VCR1-SCR27 (0.758)	Single gene- IPC298	Panel a
871	5	312	0	1.18	559	5	1	0.00886525	0.991135	0.358209	VCR1-SCR27 (0.758)	VCR1-SCR27 (0.758)	VCR1-SCR27 (0.758)	Single gene- IPC298	Panel a
871	5	312	0	1.185	559	5	1	0.00886525	0.991135	0.358209	VCR1-SCR27 (0.758)	VCR1-SCR27 (0.758)	VCR1-SCR27 (0.758)	Single gene- IPC298	Panel a
871	5	312	0	1.19	559	5	1	0.00886525	0.991135	0.358209	VCR1-SCR27 (0.758)	VCR1-SCR27 (0.758)	VCR1-SCR27 (0.758)	Single gene- IPC298	Panel a
871	5	312	0	1.195	559	5	1	0.00886525	0.991135	0.358209	VCR1-SCR27 (0.758)	VCR1-SCR27 (0.758)	VCR1-SCR27 (0.758)	Single gene- IPC298	Panel a
872	4	312	0	1.2	560	4	1	0.0070922	0.992908	0.357798	VCR1-SCR27 (0.758)	VCR1-SCR27 (0.758)	VCR1-SCR27 (0.758)	Single gene- IPC298	Panel a
872	4	312	0	1.205	560	4	1	0.0070922	0.992908	0.357798	VCR1-SCR27 (0.758)	VCR1-SCR27 (0.758)	VCR1-SCR27 (0.758)	Single gene- IPC298	Panel a
872	4	312	0	1.21	560	4	1	0.0070922	0.992908	0.357798	VCR1-SCR27 (0.758)	VCR1-SCR27 (0.758)	VCR1-SCR27 (0.758)	Single gene- IPC298	Panel a
872	4	312	0	1.215	560	4	1	0.0070922	0.992908	0.357798	VCR1-SCR27 (0.758)	VCR1-SCR27 (0.758)	VCR1-SCR27 (0.758)	Single gene- IPC298	Panel a
872	4	312	0	1.22	560	4	1	0.0070922	0.992908	0.357798	VCR1-SCR27 (0.758)	VCR1-SCR27 (0.758)	VCR1-SCR27 (0.758)	Single gene- IPC298	Panel a
872	4	312	0	1.225	560	4	1	0.0070922	0.992908	0.357798	VCR1-SCR27 (0.758)	VCR1-SCR27 (0.758)	VCR1-SCR27 (0.758)	Single gene- IPC298	Panel a
872	4	312	0	1.23	560	4	1	0.0070922	0.992908	0.357798	VCR1-SCR27 (0.758)	VCR1-SCR27 (0.758)	VCR1-SCR27 (0.758)	Single gene- IPC298	Panel a
872	4	312	0	1.235	560	4	1	0.0070922	0.992908	0.357798	VCR1-SCR27 (0.758)	VCR1-SCR27 (0.758)	VCR1-SCR27 (0.758)	Single gene- IPC298	Panel a
872	4	312	0	1.24	560	4	1	0.0070922	0.992908	0.357798	VCR1-SCR27 (0.758)	VCR1-SCR27 (0.758)	VCR1-SCR27 (0.758)	Single gene- IPC298	Panel a
872	4	312	0	1.245	560	4	1	0.0070922	0.992908	0.357798	VCR1-SCR27 (0.758)	VCR1-SCR27 (0.758)	VCR1-SCR27 (0.758)	Single gene- IPC298	Panel a
873	3	312	0	1.25	561	3	1	0.00531915	0.994681	0.357388	VCR1-SCR27 (0.758)	VCR1-SCR27 (0.758)	VCR1-SCR27 (0.758)	Single gene- IPC298	Panel a
873	3	312	0	1.255	561	3	1	0.00531915	0.994681	0.357388	VCR1-SCR27 (0.758)	VCR1-SCR27 (0.758)	VCR1-SCR27 (0.758)	Single gene- IPC298	Panel a
873	3	312	0	1.26	561	3	1	0.00531915	0.994681	0.357388	VCR1-SCR27 (0.758)	VCR1-SCR27 (0.758)	VCR1-SCR27 (0.758)	Single gene- IPC298	Panel a
873	3	312	0	1.265	561	3	1	0.00531915	0.994681	0.357388	VCR1-SCR27 (0.758)	VCR1-SCR27 (0.758)	VCR1-SCR27 (0.758)	Single gene- IPC298	Panel a
873	3	312	0	1.27	561	3	1	0.00531915	0.994681	0.357388	VCR1-SCR27 (0.758)	VCR1-SCR27 (0.758)	VCR1-SCR27 (0.758)	Single gene- IPC298	Panel a
873	3	312	0	1.275	561	3	1	0.00531915	0.994681	0.357388	VCR1-SCR27 (0.758)	VCR1-SCR27 (0.758)	VCR1-SCR27 (0.758)	Single gene- IPC298	Panel a
873	3	312	0	1.28	561	3	1	0.00531915	0.994681	0.357388	VCR1-SCR27 (0.758)	VCR1-SCR27 (0.758)	VCR1-SCR27 (0.758)	Single gene- IPC298	Panel a
874	2	312	0	1.285	562	2	1	0.0035461	0.996454	0.356979	VCR1-SCR27 (0.758)	VCR1-SCR27 (0.758)	VCR1-SCR27 (0.758)	Single gene- IPC298	Panel a
874	2	312	0	1.29	562	2	1	0.0035461	0.996454	0.356979	VCR1-SCR27 (0.758)	VCR1-SCR27 (0.758)	VCR1-SCR27 (0.758)	Single gene- IPC298	Panel a
874	2	312	0	1.295	562	2	1	0.0035461	0.996454	0.356979	VCR1-SCR27 (0.758)	VCR1-SCR27 (0.758)	VCR1-SCR27 (0.758)	Single gene- IPC298	Panel a
875	1	312	0	1.3	563	1	1	0.00177305	0.998227	0.356571	VCR1-SCR27 (0.758)	VCR1-SCR27 (0.758)	VCR1-SCR27 (0.758)	Single gene- IPC298	Panel a
875	1	312	0	1.305	563	1	1	0.00177305	0.998227	0.356571	VCR1-SCR27 (0.758)	VCR1-SCR27 (0.758)	VCR1-SCR27 (0.758)	Single gene- IPC298	Panel a
875	1	312	0	1.31	563	1	1	0.00177305	0.998227	0.356571	VCR1-SCR27 (0.758)	VCR1-SCR27 (0.758)	VCR1-SCR27 (0.758)	Single gene- IPC298	Panel a
875	1	312	0	1.315	563	1	1	0.00177305	0.998227	0.356571	VCR1-SCR27 (0.758)	VCR1-SCR27 (0.758)	VCR1-SCR27 (0.758)	Single gene- IPC298	Panel a
875	1	312	0	1.32	563	1	1	0.00177305	0.998227	0.356571	VCR1-SCR27 (0.758)	VCR1-SCR27 (0.758)	VCR1-SCR27 (0.758)	Single gene- IPC298	Panel a
875	1	312	0	1.325	563	1	1	0.00177305	0.998227	0.356571	VCR1-SCR27 (0.758)	VCR1-SCR27 (0.758)	VCR1-SCR27 (0.758)	Single gene- IPC298	Panel a
875	1	312	0	1.33	563	1	1	0.00177305	0.998227	0.356571	VCR1-SCR27 (0.758)	VCR1-SCR27 (0.758)	VCR1-SCR27 (0.758)	Single gene- IPC298	Panel a
875	1	312	0	1.335	563	1	1	0.00177305	0.998227	0.356571	VCR1-SCR27 (0.758)	VCR1-SCR27 (0.758)	VCR1-SCR27 (0.758)	Single gene- IPC298	Panel a
875	1	312	0	1.34	563	1	1	0.00177305	0.998227	0.356571	VCR1-SCR27 (0.758)	VCR1-SCR27 (0.758)	VCR1-SCR27 (0.758)	Single gene- IPC298	Panel a
875	1	312	0	1.345	563	1	1	0.00177305	0.998227	0.356571	VCR1-SCR27 (0.758)	VCR1-SCR27 (0.758)	VCR1-SCR27 (0.758)	Single gene- IPC298	Panel a
875	1	312	0	1.35	563	1	1	0.00177305	0.998227	0.356571	VCR1-SCR27 (0.758)	VCR1-SCR27 (0.758)	VCR1-SCR27 (0.758)	Single gene- IPC298	Panel a
875	1	312	0	1.355	563	1	1	0.00177305	0.998227	0.356571	VCR1-SCR27 (0.758)	VCR1-SCR27 (0.758)	VCR1-SCR27 (0.758)	Single gene- IPC298	Panel a
875	1	312	0	1.36	563	1	1	0.00177305	0.998227	0.356571	VCR1-SCR27 (0.758)	VCR1-SCR27 (0.758)	VCR1-SCR27 (0.758)	Single gene- IPC298	Panel a
875	1	312	0	1.365	563	1	1	0.00177305	0.998227	0.356571	VCR1-SCR27 (0.758)	VCR1-SCR27 (0.758)	VCR1-SCR27 (0.758)	Single gene- IPC298	Panel a
875	1	312	0	1.37	563	1	1	0.00177305	0.998227	0.356571	VCR1-SCR27 (0.758)	VCR1-SCR27 (0.758)	VCR1-SCR27 (0.758)	Single gene- IPC298	Panel a
875	1	312	0	1.375	563	1	1	0.00177305	0.998227	0.356571	VCR1-SCR27 (0.758)	VCR1-SCR27 (0.758)	VCR1-SCR27 (0.758)	Single gene- IPC298	Panel a
875	1	312	0	1.38	563	1	1	0.00177305	0.998227	0.356571	VCR1-SCR27 (0.758)	VCR1-SCR27 (0.758)	VCR1-SCR27 (0.758)	Single gene- IPC298	Panel a
875	1	312	0	1.385	563	1	1	0.00177305	0.998227	0.356571	VCR1-SCR27 (0.758)	VCR1-SCR27 (0.758)	VCR1-SCR27 (0.758)	Single gene- IPC298	Panel a
875	1	312	0	1.39	563	1	1	0.00177305	0.998227	0.356571	VCR1-SCR27 (0.758)	VCR1-SCR27 (0.758)	VCR1-SCR27 (0.758)	Single gene- IPC298	Panel a
875	1	312	0	1.395	563	1	1	0.00177305	0.998227	0.356571	VCR1-SCR27 (0.758)	VCR1-SCR27 (0.758)	VCR1-SCR27 (0.758)	Single gene- IPC298	Panel a
875	1	312	0	1.4	563	1	1	0.00177305	0.998227	0.356571	VCR1-SCR27 (0.758)	VCR1-SCR27 (0.758)	VCR1-SCR27 (0.758)	Single gene- IPC298	Panel a
875	1	312	0	1.405	563	1	1	0.00177305	0.998227	0.356571	VCR1-SCR27 (0.758)	VCR1-SCR27 (0.758)	VCR1-SCR27 (0.758)	Single gene- IPC298	Panel a
876	0	312	0	1.41	564	0	1	0	1	0.356164	VCR1-SCR27 (0.758)	VCR1-SCR27 (0.758)	VCR1-SCR27 (0.758)	Single gene- IPC298	Panel a
876	0	312	0	1.415	564	0	1	0	1	0.356164	VCR1-SCR27 (0.758)	VCR1-SCR27 (0.758)	VCR1-SCR27 (0.758)	Single gene- IPC298	Panel a
876	0	312	0	1.42	564	0	1	0	1	0.356164	VCR1-SCR27 (0.758)	VCR1-SCR27 (0.758)	VCR1-SCR27 (0.758)	Single gene- IPC298	Panel a
876	0	312	0	1.425	564	0	1	0	1	0.356164	VCR1-SCR27 (0.758)	VCR1-SCR27 (0.758)	VCR1-SCR27 (0.758)	Single gene- IPC298	Panel a
876	0	312	0	1.43	564	0	1	0	1	0.356164	VCR1-SCR27 (0.758)	VCR1-SCR27 (0.758)	VCR1-SCR27 (0.758)	Single gene- IPC298	Panel a
876	0	312	0	1.435	564	0	1	0	1	0.356164	VCR1-SCR27 (0.758)	VCR1-SCR27 (0.758)	VCR1-SCR27 (0.758)	Single gene- IPC298	Panel a
876	0	312	0	1.44	564	0	1	0	1	0.356164	VCR1-SCR27 (0.758)	VCR1-SCR27 (0.758)	VCR1-SCR27 (0.758)	Single gene- IPC298	Panel a
876	0	312	0	1.445	564	0	1	0	1	0.356164	VCR1-SCR27 (0.758)	VCR1-SCR27 (0.758)	VCR1-SCR27 (0.758)	Single gene- IPC298	Panel a
876	0	312	0	1.45	564	0	1	0	1	0.356164	VCR1-SCR27 (0.758)	VCR1-SCR27 (0.758)	VCR1-SCR27 (0.758)	Single gene- IPC298	Panel a
876	0	312	0	1.455	564	0	1	0	1	0.356164	VCR1-SCR27 (0.758)	VCR1-SCR27 (0.758)	VCR1-SCR27 (0.758)	Single gene- IPC298	Panel a
876	0	312	0	1.46	564	0	1	0	1	0.356164	VCR1-SCR27 (0.758)	VCR1-SCR27 (0.758)	VCR1-SCR27 (0.758)	Single gene- IPC298	Panel a
876	0	312	0	1.465	564	0	1	0	1	0.356164	VCR1-SCR27 (0.758)	VCR1-SCR27 (0.758)	VCR1-SCR27 (0.758)	Single gene- IPC298	Panel a
876	0	312	0	1.47	564	0	1	0	1	0.356164	VCR1-SCR27 (0.758)	VCR1-SCR27 (0.758)	VCR1-SCR27 (0.758)	Single gene- IPC298	Panel a
876	0	312	0	1.475	564	0	1	0	1	0.356164	VCR1-SCR27 (0.758)	VCR1-SCR27 (0.758)	VCR1-SCR27 (0.758)	Single gene- IPC298	Panel a
876	0	312	0	1.48	564	0	1	0	1	0.356164	VCR1-SCR27 (0.758)	VCR1-SCR27 (0.758)	VCR1-SCR27 (0.758)	Single gene- IPC298	Panel a
876	0	312	0	1.485	564	0	1	0	1	0.356164	VCR1-SCR27 (0.758)	VCR1-SCR27 (0.758)	VCR1-SCR27 (0.758)	Single gene- IPC298	Panel a
876	0	312	0	1.49	564	0	1	0	1	0.356164	VCR1-SCR27 (0.758)	VCR1-SCR27 (0.758)	VCR1-SCR27 (0.758)	Single gene- IPC298	Panel a
876	0	312	0	1.495	564	0	1	0	1	0.356164	VCR1-SCR27 (0.758)	VCR1-SCR27 (0.758)	VCR1-SCR27 (0.758)	Single gene- IPC298	Panel a
876	0	312	0	1.5	564	0	1	0	1	0.356164	VCR1-SCR27 (0.758)	VCR1-SCR27 (0.758)	VCR1-SCR27 (0.758)	Single gene- IPC298	Panel a
876	0	312	0	1.505	564	0	1	0	1	0.356164	VCR1-SCR27 (0.758)	VCR1-SCR27 (0.758)	VCR1-SCR27 (0.758)	Single gene- IPC298	Panel a
876	0	312	0	1.51	564	0	1	0	1	0.356164	VCR1-SCR27 (0.758)	VCR1-SCR27 (0.758)	VCR1-SCR27 (0.758)	Single gene- IPC298	Panel a
876	0	312	0	1.515	564	0	1	0	1	0.356164	VCR1-SCR27 (0.758)	VCR1-SCR27 (0.758)	VCR1-SCR27 (0.758)	Single gene- IPC298	Panel a
876	0	312	0	1.52	564	0	1	0	1	0.356164	VCR1-SCR27 (0.758)	VCR1-SCR27 (0.758)	VCR1-SCR27 (0.758)	Single gene- IPC298	Panel a
876	0	312	0	1.525	564	0	1	0	1	0.356164	VCR1-SCR27 (0.758)	VCR1-SCR27 (0.758)	VCR1-SCR27 (0.758)	Single gene- IPC298	Panel a
876	0	312	0	1.53	564	0	1	0	1	0.356164	VCR1-SCR27 (0.758)	VCR1-SCR27 (0.758)	VCR1-SCR27 (0.758)	Single gene- IPC298	Panel a
876	0	312	0	1.535	564	0	1	0	1	0.356164	VCR1-SCR27 (0.758)	VCR1-SCR27 (0.758)	VCR1-SCR27 (0.758)	Single gene- IPC298	Panel a
876	0	312	0	1.54	564	0	1	0	1	0.356164	VCR1-SCR27 (0.758)	VCR1-SCR27 (0.758)	VCR1-SCR27 (0.758)	Single gene- IPC298	Panel a
876	0	312	0	1.545	564	0	1	0	1	0.356164	VCR1-SCR27 (0.758)	VCR1-SCR27 (0.758)	VCR1-SCR27 (0.758)	Single gene- IPC298	Panel a
876	0	312	0	1.55	564	0	1	0	1	0.356164	VCR1-SCR27 (0.758)	VCR1-SCR27 (0.758)	VCR1-SCR27 (0.758)	Single gene- IPC298	Panel a
876	0	312	0	1.555	564	0	1	0	1	0.356164	VCR1-SCR27 (0.758)	VCR1-SCR27 (0.758)	VCR1-SCR27 (0.758)	Single gene- IPC298	Panel a
876	0	312	0	1.56	564	0	1	0	1	0.356164	VCR1-SCR27 (0.758)	VCR1-SCR27 (0.758)	VCR1-SCR27 (0.758)	Single gene- IPC298	Panel a
876	0	312	0	1.565	564	0	1	0	1	0.356164	VCR1-SCR27 (0.758)	VCR1-SCR27 (0.758)	VCR1-SCR27 (0.758)	Single gene- IPC298	Panel a
876	0	312	0	1.57	564	0	1	0	1	0.356164	VCR1-SCR27 (0.758)	VCR1-SCR27 (0.758)	VCR1-SCR27 (0.758)	Single gene- IPC298	Panel a
876	0	312	0	1.575	564	0	1	0	1	0.356164	VCR1-SCR27 (0.758)	VCR1-SCR27 (0.758)	VCR1-SCR27 (0.758)	Single gene- IPC298	Panel a
876	0	312	0	1.58	564	0	1	0	1	0.356164	VCR1-SCR27 (0.758)	VCR1-SCR27 (0.758)	VCR1-SCR27 (0.758)	Single gene- IPC298	Panel a
876	0	312	0	1.585	564	0	1	0	1	0.356164	VCR1-SCR27 (0.758)	VCR1-SCR27 (0.758)	VCR1-SCR27 (0.758)	Single gene- IPC298	Panel a
876	0	312	0	1.59	564	0	1	0	1	0.356164	VCR1-SCR27 (0.758)	VCR1-SCR27 (0.758)	VCR1-SCR27 (0.758)	Single gene- IPC298	Panel a
876	0	312	0	1.595	564	0	1	0	1	0.356164	VCR1-SCR27 (0.758)	VCR1-SCR27 (0.758)	VCR1-SCR27 (0.758)	Single gene- IPC298	Panel a
876	0	312	0	1.6	564	0	1	0	1	0.356164	VCR1-SCR27 (0.758)	VCR1-SCR27 (0.758)	VCR1-SCR27 (0.758)	Single gene- IPC298	Panel a
876	0	312	0	1.605	564	0	1	0	1	0.356164	VCR1-SCR27 (0.758)	VCR1-SCR27 (0.758)	VCR1-SCR27 (0.758)	Single gene- IPC298	Panel a
876	0	312	0	1.61	564	0	1	0	1	0.356164	VCR1-SCR27 (0.758)	VCR1-SCR27 (0.758)	VCR1-SCR27 (0.758)	Single gene- IPC298	Panel a
876	0	312	0	1.615	564	0	1	0	1	0.356164	VCR1-SCR27 (0.758)	VCR1-SCR27 (0.758)	VCR1-SCR27 (0.758)	Single gene- IPC298	Panel a
876	0	312	0	1.62	564	0	1	0	1	0.356164	VCR1-SCR27 (0.758)	VCR1-SCR27 (0.758)	VCR1-SCR27 (0.758)	Single gene- IPC298	Panel a
876	0	312	0	1.625	564	0	1	0	1	0.356164	VCR1-SCR27 (0.758)	VCR1-SCR27 (0.758)	VCR1-SCR27 (0.758)	Single gene- IPC298	Panel a
876	0	312	0	1.63	564	0	1	0	1	0.356164	VCR1-SCR27 (0.758)	VCR1-SCR27 (0.758)	VCR1-SCR27 (0.758)	Single gene- IPC298	Panel a
876	0	312	0	1.635	564	0	1	0	1	0.356164	VCR1-SCR27 (0.758)	VCR1-SCR27 (0.758)	VCR1-SCR27 (0.758)	Single gene- IPC298	Panel a
876	0	312	0	1.64	564	0	1	0	1	0.356164	VCR1-SCR27 (0.758)	VCR1-SCR27 (0.758)	VCR1-SCR27 (0.758)	Single gene- IPC298	Panel a
876	0	312	0	1.645	564	0	1	0	1	0.356164	VCR1-SCR27 (0.758)	VCR1-SCR27 (0.758)	VCR1-SCR27 (0.758)	Single gene- IPC298	Panel a
876	0	312	0	1.65	564	0	1	0	1	0.356164	VCR1-SCR27 (0.758)	VCR1-SCR27 (0.758)	VCR1-SCR27 (0.758)	Single gene- IPC298	Panel a
876	0	312	0	1.655	564	0	1	0	1	0.356164	VCR1-SCR27 (0.758)	VCR1-SCR27 (0.758)	VCR1-SCR27 (0.758)	Single gene- IPC298	Panel a
876	0	312	0	1.66	564	0	1	0	1	0.356164	VCR1-SCR27 (0.758)	VCR1-SCR27 (0.758)	VCR1-SCR27 (0.758)	Single gene- IPC298	Panel a
876	0	312	0	1.665	564	0	1	0	1	0.356164	VCR1-SCR27 (0.758)	VCR1-SCR27 (0.758)	VCR1-SCR27 (0.758)	Single gene- IPC298	Panel a
876	0	312	0	1.67	564	0	1	0	1	0.356164	VCR1-SCR27 (0.758)	VCR1-SCR27 (0.758)	VCR1-SCR27 (0.758)	Single gene- IPC298	Panel a
876	0	312	0	1.675	564	0	1	0	1	0.356164	VCR1-SCR27 (0.758)	VCR1-SCR27 (0.758)	VCR1-SCR27 (0.758)	Single gene- IPC298	Panel a
876	0	312	0	1.68	564	0	1	0	1	0.356164	VCR1-SCR27 (0.758)	VCR1-SCR27 (0.758)	VCR1-SCR27 (0.758)	Single gene- IPC298	Panel a
876	0	312	0	1.685	564	0	1	0	1	0.356164	VCR1-SCR27 (0.758)	VCR1-SCR27 (0.758)	VCR1-SCR27 (0.758)	Single gene- IPC298	Panel a
876	0	312	0	1.69	564	0	1	0	1	0.356164	VCR1-SCR27 (0.758)	VCR1-SCR27 (0.758)	VCR1-SCR27 (0.758)	Single gene- IPC298	Panel a
876	0	312	0	1.695	564	0	1	0	1	0.356164	VCR1-SCR27 (0.758)	VCR1-SCR27 (0.758)	VCR1-SCR27 (0.758)	Single gene- IPC298	Panel a
876	0	312	0	1.7	564	0	1	0	1	0.356164	VCR1-SCR27 (0.758)	VCR1-SCR27 (0.758)	VCR1-SCR27 (0.758)	Single gene- IPC298	Panel a
876	0	312	0	1.705	564	0	1	0	1	0.356164	VCR1-SCR27 (0.758)	VCR1-SCR27 (0.758)	VCR1-SCR27 (0.758)	Single gene- IPC298	Panel a
876	0	312	0	1.71	564	0	1	0	1	0.356164	VCR1-SCR27 (0.758)	VCR1-SCR27 (0.758)	VCR1-SCR27 (0.758)	Single gene- IPC298	Panel a
876	0	312	0	1.715	564	0	1	0	1	0.356164	VCR1-SCR27 (0.758)	VCR1-SCR27 (0.758)	VCR1-SCR27 (0.758)	Single gene- IPC298	Panel a
876	0	312	0	1.72	564	0	1	0	1	0.356164	VCR1-SCR27 (0.758)	VCR1-SCR27 (0.758)	VCR1-SCR27 (0.758)	Single gene- IPC298	Panel a
876	0	312	0	1.725	564	0	1	0	1	0.356164	VCR1-SCR27 (0.758)	VCR1-SCR27 (0.758)	VCR1-SCR27 (0.758)	Single gene- IPC298	Panel a
876	0	312	0	1.73	564	0	1	0	1	0.356164	VCR1-SCR27 (0.758)	VCR1-SCR27 (0.758)	VCR1-SCR27 (0.758)	Single gene- IPC298	Panel a
876	0	312	0	1.735	564	0	1	0	1	0.356164	VCR1-SCR27 (0.758)	VCR1-SCR27 (0.758)	VCR1-SCR27 (0.758)	Single gene- IPC298	Panel a
876	0	312	0	1.74	564	0	1	0	1	0.356164	VCR1-SCR27 (0.758)	VCR1-SCR27 (0.758)	VCR1-SCR27 (0.758)	Single gene- IPC298	Panel a
876	0	312	0	1.745	564	0	1	0	1	0.356164	VCR1-SCR27 (0.758)	VCR1-SCR27 (0.758)	VCR1-SCR27 (0.758)	Single gene- IPC298	Panel a
876	0	312	0	1.75	564	0	1	0	1	0.356164	VCR1-SCR27 (0.758)	VCR1-SCR27 (0.758)	VCR1-SCR27 (0.758)	Single gene- IPC298	Panel a
876	0	312	0	1.755	564	0	1	0	1	0.356164	VCR1-SCR27 (0.758)	VCR1-SCR27 (0.758)	VCR1-SCR27 (0.758)	Single gene- IPC298	Panel a
876	0	312	0	1.76	564	0	1	0	1	0.356164	VCR1-SCR27 (0.758)	VCR1-SCR27 (0.758)	VCR1-SCR27 (0.758)	Single gene- IPC298	Panel a
876	0	312	0	1.765	564	0	1	0	1	0.356164	VCR1-SCR27 (0.758)	VCR1-SCR27 (0.758)	VCR1-SCR27 (0.758)	Single gene- IPC298	Panel a
876	0	312	0	1.77	564	0	1	0	1	0.356164	VCR1-SCR27 (0.758)	VCR1-SCR27 (0.758)	VCR1-SCR27 (0.758)	Single gene- IPC298	Panel a
876	0	312	0	1.775	564	0	1	0	1	0.356164	VCR1-SCR27 (0.758)	VCR1-SCR27 (0.758)	VCR1-SCR27 (0.758)	Single gene- IPC298	Panel a
876	0	312	0	1.78	564	0	1	0	1	0.356164	VCR1-SCR27 (0.758)	VCR1-SCR27 (0.758)	VCR1-SCR27 (0.758)	Single gene- IPC298	Panel a
876	0	312	0	1.785	564	0	1	0	1	0.356164	VCR1-SCR27 (0.758)	VCR1-SCR27 (0.758)	VCR1-SCR27 (0.758)	Single gene- IPC298	Panel a
876	0	312	0	1.79	564	0	1	0	1	0.356164	VCR1-SCR27 (0.758)	VCR1-SCR27 (0.758)	VCR1-SCR27 (0.758)	Single gene- IPC298	Panel a
876	0	312	0	1.795	564	0	1	0	1	0.356164	VCR1-SCR27 (0.758)	VCR1-SCR27 (0.758)	VCR1-SCR27 (0.758)	Single gene- IPC298	Panel a
876	0	312	0	1.8	564	0	1	0	1	0.356164	VCR1-SCR27 (0.758)	VCR1-SCR27 (0.758)	VCR1-SCR27 (0.758)	Single gene- IPC298	Panel a
876	0	312	0	1.805	564	0	1	0	1	0.356164	VCR1-SCR27 (0.758)	VCR1-SCR27 (0.758)	VCR1-SCR27 (0.758)	Single gene- IPC298	Panel a
876	0	312	0	1.81	564	0	1	0	1	0.356164	VCR1-SCR27 (0.758)	VCR1-SCR27 (0.758)	VCR1-SCR27 (0.758)	Single gene- IPC298	Panel a
876	0	312	0	1.815	564	0	1	0	1	0.356164	VCR1-SCR27 (0.758)	VCR1-SCR27 (0.758)	VCR1-SCR27 (0.758)	Single gene- IPC298	Panel a
876	0	312	0	1.82	564	0	1	0	1	0.356164	VCR1-SCR27 (0.758)	VCR1-SCR27 (0.758)	VCR1-SCR27 (0.758)	Single gene- IPC298	Panel a
876	0	312	0	1.825	564	0	1	0	1	0.356164	VCR1-SCR27 (0.758)	VCR1-SCR27 (0.758)	VCR1-SCR27 (0.758)	Single gene- IPC298	Panel a
876	0	312	0	1.83	564	0	1	0	1	0.356164	VCR1-SCR27 (0.758)	VCR1-SCR27 (0.758)	VCR1-SCR27 (0.758)	Single gene- IPC298	Panel a
876	0	312	0	1.835	564	0	1	0	1	0.356164	VCR1-SCR27 (0.758)	VCR1-SCR27 (0.758)	VCR1-SCR27 (0.758)	Single gene- IPC298	Panel a
876	0	312	0	1.84	564	0	1	0	1	0.356164	VCR1-SCR27 (0.758)	VCR1-SCR27 (0.758)	VCR1-SCR27 (0.758)	Single gene- IPC298	Panel a
876	0	312	0	1.845	564	0	1	0	1	0.356164	VCR1-SCR27 (0.758)	VCR1-SCR27 (0.758)	VCR1-SCR27 (0.758)	Single gene- IPC298	Panel a
876	0	312	0	1.85	564	0	1	0	1	0.356164	VCR1-SCR27 (0.758)	VCR1-SCR27 (0.758)	VCR1-SCR27 (0.758)	Single gene- IPC298	Panel a
876	0	312	0	1.855	564	0	1	0	1	0.356164	VCR1-SCR27 (0.758)	VCR1-SCR27 (0.758)	VCR1-SCR27 (0.758)	Single gene- IPC298	Panel a
876	0	312	0	1.86	564	0	1	0	1	0.356164	VCR1-SCR27 (0.758)	VCR1-SCR27 (0.758)	VCR1-SCR27 (0.758)	Single gene- IPC298	Panel a
876	0	312	0	1.865	564	0	1	0	1	0.356164	VCR1-SCR27 (0.758)	VCR1-SCR27 (0.758)	VCR1-SCR27 (0.758)	Single gene- IPC298	Panel a
876	0	312	0	1.87	564	0	1	0	1	0.356164	VCR1-SCR27 (0.758)	VCR1-SCR27 (0.758)	VCR1-SCR27 (0.758)	Single gene- IPC298	Panel a
876	0	312	0	1.875	564	0	1	0	1	0.356164	VCR1-SCR27 (0.758)	VCR1-SCR27 (0.758)	VCR1-SCR27 (0.758)	Single gene- IPC298	Panel a
876	0	312	0	1.88	564	0	1	0	1	0.356164	VCR1-SCR27 (0.758)	VCR1-SCR27 (0.758)	VCR1-SCR27 (0.758)	Single gene- IPC298	Panel a
876	0	312	0	1.885	564	0	1	0	1	0.356164	VCR1-SCR27 (0.758)	VCR1-SCR27 (0.758)	VCR1-SCR27 (0.758)	Single gene- IPC298	Panel a
876	0	312	0	1.89	564	0	1	0	1	0.356164	VCR1-SCR27 (0.758)	VCR1-SCR27 (0.758)	VCR1-SCR27 (0.758)	Single gene- IPC298	Panel a
876	0	312	0	1.895	564	0	1	0	1	0.356164	VCR1-SCR27 (0.758)	VCR1-SCR27 (0.758)	VCR1-SCR27 (0.758)	Single gene- IPC298	Panel a
876	0	312	0	1.9	564	0	1	0	1	0.356164	VCR1-SCR27 (0.758)	VCR1-SCR27 (0.758)	VCR1-SCR27 (0.758)	Single gene- IPC298	Panel a
876	0	312	0	1.905	564	0	1	0	1	0.356164	VCR1-SCR27 (0.758)	VCR1-SCR27 (0.758)	VCR1-SCR27 (0.758)	Single gene- IPC298	Panel a
876	0	312	0	1.91	564	0	1	0	1	0.356164	VCR1-SCR27 (0.758)	VCR1-SCR27 (0.758)	VCR1-SCR27 (0.758)	Single gene- IPC298	Panel a
876	0	312	0	1.915	564	0	1	0	1	0.356164	VCR1-SCR27 (0.758)	VCR1-SCR27 (0.758)	VCR1-SCR27 (0.758)	Single gene- IPC298	Panel a
876	0	312	0	1.92	564	0	1	0	1	0.356164	VCR1-SCR27 (0.758)	VCR1-SCR27 (0.758)	VCR1-SCR27 (0.758)	Single gene- IPC298	Panel a
876	0	312	0	1.925	564	0	1	0	1	0.356164	VCR1-SCR27 (0.758)	VCR1-SCR27 (0.758)	VCR1-SCR27 (0.758)	Single gene- IPC298	Panel a
876	0	312	0	1.93	564	0	1	0	1	0.356164	VCR1-SCR27 (0.758)	VCR1-SCR27 (0.758)	VCR1-SCR27 (0.758)	Single gene- IPC298	Panel a
876	0	312	0	1.935	564	0	1	0	1	0.356164	VCR1-SCR27 (0.758)	VCR1-SCR27 (0.758)	VCR1-SCR27 (0.758)	Single gene- IPC298	Panel a
876	0	312	0	1.94	564	0	1	0	1	0.356164	VCR1-SCR27 (0.758)	VCR1-SCR27 (0.758)	VCR1-SCR27 (0.758)	Single gene- IPC298	Panel a
876	0	312	0	1.945	564	0	1	0	1	0.356164	VCR1-SCR27 (0.758)	VCR1-SCR27 (0.758)	VCR1-SCR27 (0.758)	Single gene- IPC298	Panel a
876	0	312	0	1.95	564	0	1	0	1	0.356164	VCR1-SCR27 (0.758)	VCR1-SCR27 (0.758)	VCR1-SCR27 (0.758)	Single gene- IPC298	Panel a
876	0	312	0	1.955	564	0	1	0	1	0.356164	VCR1-SCR27 (0.758)	VCR1-SCR27 (0.758)	VCR1-SCR27 (0.758)	Single gene- IPC298	Panel a
876	0	312	0	1.96	564	0	1	0	1	0.356164	VCR1-SCR27 (0.758)	VCR1-SCR27 (0.758)	VCR1-SCR27 (0.758)	Single gene- IPC298	Panel a
876	0	312	0	1.965	564	0	1	0	1	0.356164	VCR1-SCR27 (0.758)	VCR1-SCR27 (0.758)	VCR1-SCR27 (0.758)	Single gene- IPC298	Panel a
876	0	312	0	1.97	564	0	1	0	1	0.356164	VCR1-SCR27 (0.758)	VCR1-SCR27 (0.758)	VCR1-SCR27 (0.758)	Single gene- IPC298	Panel a
876	0	312	0	1.975	564	0	1	0	1	0.356164	VCR1-SCR27 (0.758)	VCR1-SCR27 (0.758)	VCR1-SCR27 (0.758)	Single gene- IPC298	Panel a
876	0	312	0	1.98	564	0	1	0	1	0.356164	VCR1-SCR27 (0.758)	VCR1-SCR27 (0.758)	VCR1-SCR27 (0.758)	Single gene- IPC298	Panel a
876	0	312	0	1.985	564	0	1	0	1	0.356164	VCR1-SCR27 (0.758)	VCR1-SCR27 (0.758)	VCR1-SCR27 (0.758)	Single gene- IPC298	Panel a
876	0	312	0	1.99	564	0	1	0	1	0.356164	VCR1-SCR27 (0.758)	VCR1-SCR27 (0.758)	VCR1-SCR27 (0.758)	Single gene- IPC298	Panel a
876	0	312	0	1.995	564	0	1	0	1	0.356164	VCR1-SCR27 (0.758)	VCR1-SCR27 (0.758)	VCR1-SCR27 (0.758)	Single gene- IPC298	Panel a
876	0	312	0	2	564	0	1	0	1	0.356164	VCR1-SCR27 (0.758)	VCR1-SCR27 (0.758)	VCR1-SCR27 (0.758)	Single gene- IPC298	Panel a
0	876	0	312	-5	0	564	0	1	0	#NUM!	WCR2-WCR3 (0.973)	WCR2-WCR3 (0.973)	WCR2-WCR3 (0.973)	Single gene- IPC298	Panel a
0	876	0	312	-4.995	0	564	0	1	0	#NUM!	WCR2-WCR3 (0.973)	WCR2-WCR3 (0.973)	WCR2-WCR3 (0.973)	Single gene- IPC298	Panel a
0	876	0	312	-4.99	0	564	0	1	0	#NUM!	WCR2-WCR3 (0.973)	WCR2-WCR3 (0.973)	WCR2-WCR3 (0.973)	Single gene- IPC298	Panel a
0	876	0	312	-4.985	0	564	0	1	0	#NUM!	WCR2-WCR3 (0.973)	WCR2-WCR3 (0.973)	WCR2-WCR3 (0.973)	Single gene- IPC298	Panel a
0	876	0	312	-4.98	0	564	0	1	0	#NUM!	WCR2-WCR3 (0.973)	WCR2-WCR3 (0.973)	WCR2-WCR3 (0.973)	Single gene- IPC298	Panel a
0	876	0	312	-4.975	0	564	0	1	0	#NUM!	WCR2-WCR3 (0.973)	WCR2-WCR3 (0.973)	WCR2-WCR3 (0.973)	Single gene- IPC298	Panel a
0	876	0	312	-4.97	0	564	0	1	0	#NUM!	WCR2-WCR3 (0.973)	WCR2-WCR3 (0.973)	WCR2-WCR3 (0.973)	Single gene- IPC298	Panel a
0	876	0	312	-4.965	0	564	0	1	0	#NUM!	WCR2-WCR3 (0.973)	WCR2-WCR3 (0.973)	WCR2-WCR3 (0.973)	Single gene- IPC298	Panel a
0	876	0	312	-4.96	0	564	0	1	0	#NUM!	WCR2-WCR3 (0.973)	WCR2-WCR3 (0.973)	WCR2-WCR3 (0.973)	Single gene- IPC298	Panel a
0	876	0	312	-4.955	0	564	0	1	0	#NUM!	WCR2-WCR3 (0.973)	WCR2-WCR3 (0.973)	WCR2-WCR3 (0.973)	Single gene- IPC298	Panel a
0	876	0	312	-4.95	0	564	0	1	0	#NUM!	WCR2-WCR3 (0.973)	WCR2-WCR3 (0.973)	WCR2-WCR3 (0.973)	Single gene- IPC298	Panel a
0	876	0	312	-4.945	0	564	0	1	0	#NUM!	WCR2-WCR3 (0.973)	WCR2-WCR3 (0.973)	WCR2-WCR3 (0.973)	Single gene- IPC298	Panel a
0	876	0	312	-4.94	0	564	0	1	0	#NUM!	WCR2-WCR3 (0.973)	WCR2-WCR3 (0.973)	WCR2-WCR3 (0.973)	Single gene- IPC298	Panel a
0	876	0	312	-4.935	0	564	0	1	0	#NUM!	WCR2-WCR3 (0.973)	WCR2-WCR3 (0.973)	WCR2-WCR3 (0.973)	Single gene- IPC298	Panel a
0	876	0	312	-4.93	0	564	0	1	0	#NUM!	WCR2-WCR3 (0.973)	WCR2-WCR3 (0.973)	WCR2-WCR3 (0.973)	Single gene- IPC298	Panel a
0	876	0	312	-4.925	0	564	0	1	0	#NUM!	WCR2-WCR3 (0.973)	WCR2-WCR3 (0.973)	WCR2-WCR3 (0.973)	Single gene- IPC298	Panel a
0	876	0	312	-4.92	0	564	0	1	0	#NUM!	WCR2-WCR3 (0.973)	WCR2-WCR3 (0.973)	WCR2-WCR3 (0.973)	Single gene- IPC298	Panel a
0	876	0	312	-4.915	0	564	0	1	0	#NUM!	WCR2-WCR3 (0.973)	WCR2-WCR3 (0.973)	WCR2-WCR3 (0.973)	Single gene- IPC298	Panel a
0	876	0	312	-4.91	0	564	0	1	0	#NUM!	WCR2-WCR3 (0.973)	WCR2-WCR3 (0.973)	WCR2-WCR3 (0.973)	Single gene- IPC298	Panel a
0	876	0	312	-4.905	0	564	0	1	0	#NUM!	WCR2-WCR3 (0.973)	WCR2-WCR3 (0.973)	WCR2-WCR3 (0.973)	Single gene- IPC298	Panel a
0	876	0	312	-4.9	0	564	0	1	0	#NUM!	WCR2-WCR3 (0.973)	WCR2-WCR3 (0.973)	WCR2-WCR3 (0.973)	Single gene- IPC298	Panel a
0	876	0	312	-4.895	0	564	0	1	0	#NUM!	WCR2-WCR3 (0.973)	WCR2-WCR3 (0.973)	WCR2-WCR3 (0.973)	Single gene- IPC298	Panel a
0	876	0	312	-4.89	0	564	0	1	0	#NUM!	WCR2-WCR3 (0.973)	WCR2-WCR3 (0.973)	WCR2-WCR3 (0.973)	Single gene- IPC298	Panel a
0	876	0	312	-4.885	0	564	0	1	0	#NUM!	WCR2-WCR3 (0.973)	WCR2-WCR3 (0.973)	WCR2-WCR3 (0.973)	Single gene- IPC298	Panel a
0	876	0	312	-4.88	0	564	0	1	0	#NUM!	WCR2-WCR3 (0.973)	WCR2-WCR3 (0.973)	WCR2-WCR3 (0.973)	Single gene- IPC298	Panel a
0	876	0	312	-4.875	0	564	0	1	0	#NUM!	WCR2-WCR3 (0.973)	WCR2-WCR3 (0.973)	WCR2-WCR3 (0.973)	Single gene- IPC298	Panel a
0	876	0	312	-4.87	0	564	0	1	0	#NUM!	WCR2-WCR3 (0.973)	WCR2-WCR3 (0.973)	WCR2-WCR3 (0.973)	Single gene- IPC298	Panel a
0	876	0	312	-4.865	0	564	0	1	0	#NUM!	WCR2-WCR3 (0.973)	WCR2-WCR3 (0.973)	WCR2-WCR3 (0.973)	Single gene- IPC298	Panel a
0	876	0	312	-4.86	0	564	0	1	0	#NUM!	WCR2-WCR3 (0.973)	WCR2-WCR3 (0.973)	WCR2-WCR3 (0.973)	Single gene- IPC298	Panel a
0	876	0	312	-4.855	0	564	0	1	0	#NUM!	WCR2-WCR3 (0.973)	WCR2-WCR3 (0.973)	WCR2-WCR3 (0.973)	Single gene- IPC298	Panel a
0	876	0	312	-4.85	0	564	0	1	0	#NUM!	WCR2-WCR3 (0.973)	WCR2-WCR3 (0.973)	WCR2-WCR3 (0.973)	Single gene- IPC298	Panel a
0	876	0	312	-4.845	0	564	0	1	0	#NUM!	WCR2-WCR3 (0.973)	WCR2-WCR3 (0.973)	WCR2-WCR3 (0.973)	Single gene- IPC298	Panel a
0	876	0	312	-4.84	0	564	0	1	0	#NUM!	WCR2-WCR3 (0.973)	WCR2-WCR3 (0.973)	WCR2-WCR3 (0.973)	Single gene- IPC298	Panel a
0	876	0	312	-4.835	0	564	0	1	0	#NUM!	WCR2-WCR3 (0.973)	WCR2-WCR3 (0.973)	WCR2-WCR3 (0.973)	Single gene- IPC298	Panel a
0	876	0	312	-4.83	0	564	0	1	0	#NUM!	WCR2-WCR3 (0.973)	WCR2-WCR3 (0.973)	WCR2-WCR3 (0.973)	Single gene- IPC298	Panel a
0	876	0	312	-4.825	0	564	0	1	0	#NUM!	WCR2-WCR3 (0.973)	WCR2-WCR3 (0.973)	WCR2-WCR3 (0.973)	Single gene- IPC298	Panel a
0	876	0	312	-4.82	0	564	0	1	0	#NUM!	WCR2-WCR3 (0.973)	WCR2-WCR3 (0.973)	WCR2-WCR3 (0.973)	Single gene- IPC298	Panel a
0	876	0	312	-4.815	0	564	0	1	0	#NUM!	WCR2-WCR3 (0.973)	WCR2-WCR3 (0.973)	WCR2-WCR3 (0.973)	Single gene- IPC298	Panel a
0	876	0	312	-4.81	0	564	0	1	0	#NUM!	WCR2-WCR3 (0.973)	WCR2-WCR3 (0.973)	WCR2-WCR3 (0.973)	Single gene- IPC298	Panel a
0	876	0	312	-4.805	0	564	0	1	0	#NUM!	WCR2-WCR3 (0.973)	WCR2-WCR3 (0.973)	WCR2-WCR3 (0.973)	Single gene- IPC298	Panel a
0	876	0	312	-4.8	0	564	0	1	0	#NUM!	WCR2-WCR3 (0.973)	WCR2-WCR3 (0.973)	WCR2-WCR3 (0.973)	Single gene- IPC298	Panel a
0	876	0	312	-4.795	0	564	0	1	0	#NUM!	WCR2-WCR3 (0.973)	WCR2-WCR3 (0.973)	WCR2-WCR3 (0.973)	Single gene- IPC298	Panel a
0	876	0	312	-4.79	0	564	0	1	0	#NUM!	WCR2-WCR3 (0.973)	WCR2-WCR3 (0.973)	WCR2-WCR3 (0.973)	Single gene- IPC298	Panel a
0	876	0	312	-4.785	0	564	0	1	0	#NUM!	WCR2-WCR3 (0.973)	WCR2-WCR3 (0.973)	WCR2-WCR3 (0.973)	Single gene- IPC298	Panel a
0	876	0	312	-4.78	0	564	0	1	0	#NUM!	WCR2-WCR3 (0.973)	WCR2-WCR3 (0.973)	WCR2-WCR3 (0.973)	Single gene- IPC298	Panel a
0	876	0	312	-4.775	0	564	0	1	0	#NUM!	WCR2-WCR3 (0.973)	WCR2-WCR3 (0.973)	WCR2-WCR3 (0.973)	Single gene- IPC298	Panel a
0	876	0	312	-4.77	0	564	0	1	0	#NUM!	WCR2-WCR3 (0.973)	WCR2-WCR3 (0.973)	WCR2-WCR3 (0.973)	Single gene- IPC298	Panel a
0	876	0	312	-4.765	0	564	0	1	0	#NUM!	WCR2-WCR3 (0.973)	WCR2-WCR3 (0.973)	WCR2-WCR3 (0.973)	Single gene- IPC298	Panel a
0	876	0	312	-4.76	0	564	0	1	0	#NUM!	WCR2-WCR3 (0.973)	WCR2-WCR3 (0.973)	WCR2-WCR3 (0.973)	Single gene- IPC298	Panel a
0	876	0	312	-4.755	0	564	0	1	0	#NUM!	WCR2-WCR3 (0.973)	WCR2-WCR3 (0.973)	WCR2-WCR3 (0.973)	Single gene- IPC298	Panel a
0	876	0	312	-4.75	0	564	0	1	0	#NUM!	WCR2-WCR3 (0.973)	WCR2-WCR3 (0.973)	WCR2-WCR3 (0.973)	Single gene- IPC298	Panel a
0	876	0	312	-4.745	0	564	0	1	0	#NUM!	WCR2-WCR3 (0.973)	WCR2-WCR3 (0.973)	WCR2-WCR3 (0.973)	Single gene- IPC298	Panel a
0	876	0	312	-4.74	0	564	0	1	0	#NUM!	WCR2-WCR3 (0.973)	WCR2-WCR3 (0.973)	WCR2-WCR3 (0.973)	Single gene- IPC298	Panel a
0	876	0	312	-4.735	0	564	0	1	0	#NUM!	WCR2-WCR3 (0.973)	WCR2-WCR3 (0.973)	WCR2-WCR3 (0.973)	Single gene- IPC298	Panel a
0	876	0	312	-4.73	0	564	0	1	0	#NUM!	WCR2-WCR3 (0.973)	WCR2-WCR3 (0.973)	WCR2-WCR3 (0.973)	Single gene- IPC298	Panel a
0	876	0	312	-4.725	0	564	0	1	0	#NUM!	WCR2-WCR3 (0.973)	WCR2-WCR3 (0.973)	WCR2-WCR3 (0.973)	Single gene- IPC298	Panel a
0	876	0	312	-4.72	0	564	0	1	0	#NUM!	WCR2-WCR3 (0.973)	WCR2-WCR3 (0.973)	WCR2-WCR3 (0.973)	Single gene- IPC298	Panel a
0	876	0	312	-4.715	0	564	0	1	0	#NUM!	WCR2-WCR3 (0.973)	WCR2-WCR3 (0.973)	WCR2-WCR3 (0.973)	Single gene- IPC298	Panel a
0	876	0	312	-4.71	0	564	0	1	0	#NUM!	WCR2-WCR3 (0.973)	WCR2-WCR3 (0.973)	WCR2-WCR3 (0.973)	Single gene- IPC298	Panel a
0	876	0	312	-4.705	0	564	0	1	0	#NUM!	WCR2-WCR3 (0.973)	WCR2-WCR3 (0.973)	WCR2-WCR3 (0.973)	Single gene- IPC298	Panel a
0	876	0	312	-4.7	0	564	0	1	0	#NUM!	WCR2-WCR3 (0.973)	WCR2-WCR3 (0.973)	WCR2-WCR3 (0.973)	Single gene- IPC298	Panel a
0	876	0	312	-4.695	0	564	0	1	0	#NUM!	WCR2-WCR3 (0.973)	WCR2-WCR3 (0.973)	WCR2-WCR3 (0.973)	Single gene- IPC298	Panel a
0	876	0	312	-4.69	0	564	0	1	0	#NUM!	WCR2-WCR3 (0.973)	WCR2-WCR3 (0.973)	WCR2-WCR3 (0.973)	Single gene- IPC298	Panel a
0	876	0	312	-4.685	0	564	0	1	0	#NUM!	WCR2-WCR3 (0.973)	WCR2-WCR3 (0.973)	WCR2-WCR3 (0.973)	Single gene- IPC298	Panel a
0	876	0	312	-4.68	0	564	0	1	0	#NUM!	WCR2-WCR3 (0.973)	WCR2-WCR3 (0.973)	WCR2-WCR3 (0.973)	Single gene- IPC298	Panel a
0	876	0	312	-4.675	0	564	0	1	0	#NUM!	WCR2-WCR3 (0.973)	WCR2-WCR3 (0.973)	WCR2-WCR3 (0.973)	Single gene- IPC298	Panel a
0	876	0	312	-4.67	0	564	0	1	0	#NUM!	WCR2-WCR3 (0.973)	WCR2-WCR3 (0.973)	WCR2-WCR3 (0.973)	Single gene- IPC298	Panel a
0	876	0	312	-4.665	0	564	0	1	0	#NUM!	WCR2-WCR3 (0.973)	WCR2-WCR3 (0.973)	WCR2-WCR3 (0.973)	Single gene- IPC298	Panel a
0	876	0	312	-4.66	0	564	0	1	0	#NUM!	WCR2-WCR3 (0.973)	WCR2-WCR3 (0.973)	WCR2-WCR3 (0.973)	Single gene- IPC298	Panel a
0	876	0	312	-4.655	0	564	0	1	0	#NUM!	WCR2-WCR3 (0.973)	WCR2-WCR3 (0.973)	WCR2-WCR3 (0.973)	Single gene- IPC298	Panel a
0	876	0	312	-4.65	0	564	0	1	0	#NUM!	WCR2-WCR3 (0.973)	WCR2-WCR3 (0.973)	WCR2-WCR3 (0.973)	Single gene- IPC298	Panel a
0	876	0	312	-4.645	0	564	0	1	0	#NUM!	WCR2-WCR3 (0.973)	WCR2-WCR3 (0.973)	WCR2-WCR3 (0.973)	Single gene- IPC298	Panel a
0	876	0	312	-4.64	0	564	0	1	0	#NUM!	WCR2-WCR3 (0.973)	WCR2-WCR3 (0.973)	WCR2-WCR3 (0.973)	Single gene- IPC298	Panel a
0	876	0	312	-4.635	0	564	0	1	0	#NUM!	WCR2-WCR3 (0.973)	WCR2-WCR3 (0.973)	WCR2-WCR3 (0.973)	Single gene- IPC298	Panel a
0	876	0	312	-4.63	0	564	0	1	0	#NUM!	WCR2-WCR3 (0.973)	WCR2-WCR3 (0.973)	WCR2-WCR3 (0.973)	Single gene- IPC298	Panel a
0	876	0	312	-4.625	0	564	0	1	0	#NUM!	WCR2-WCR3 (0.973)	WCR2-WCR3 (0.973)	WCR2-WCR3 (0.973)	Single gene- IPC298	Panel a
0	876	0	312	-4.62	0	564	0	1	0	#NUM!	WCR2-WCR3 (0.973)	WCR2-WCR3 (0.973)	WCR2-WCR3 (0.973)	Single gene- IPC298	Panel a
0	876	0	312	-4.615	0	564	0	1	0	#NUM!	WCR2-WCR3 (0.973)	WCR2-WCR3 (0.973)	WCR2-WCR3 (0.973)	Single gene- IPC298	Panel a
0	876	0	312	-4.61	0	564	0	1	0	#NUM!	WCR2-WCR3 (0.973)	WCR2-WCR3 (0.973)	WCR2-WCR3 (0.973)	Single gene- IPC298	Panel a
0	876	0	312	-4.605	0	564	0	1	0	#NUM!	WCR2-WCR3 (0.973)	WCR2-WCR3 (0.973)	WCR2-WCR3 (0.973)	Single gene- IPC298	Panel a
0	876	0	312	-4.6	0	564	0	1	0	#NUM!	WCR2-WCR3 (0.973)	WCR2-WCR3 (0.973)	WCR2-WCR3 (0.973)	Single gene- IPC298	Panel a
0	876	0	312	-4.595	0	564	0	1	0	#NUM!	WCR2-WCR3 (0.973)	WCR2-WCR3 (0.973)	WCR2-WCR3 (0.973)	Single gene- IPC298	Panel a
0	876	0	312	-4.59	0	564	0	1	0	#NUM!	WCR2-WCR3 (0.973)	WCR2-WCR3 (0.973)	WCR2-WCR3 (0.973)	Single gene- IPC298	Panel a
0	876	0	312	-4.585	0	564	0	1	0	#NUM!	WCR2-WCR3 (0.973)	WCR2-WCR3 (0.973)	WCR2-WCR3 (0.973)	Single gene- IPC298	Panel a
0	876	0	312	-4.58	0	564	0	1	0	#NUM!	WCR2-WCR3 (0.973)	WCR2-WCR3 (0.973)	WCR2-WCR3 (0.973)	Single gene- IPC298	Panel a
0	876	0	312	-4.575	0	564	0	1	0	#NUM!	WCR2-WCR3 (0.973)	WCR2-WCR3 (0.973)	WCR2-WCR3 (0.973)	Single gene- IPC298	Panel a
0	876	0	312	-4.57	0	564	0	1	0	#NUM!	WCR2-WCR3 (0.973)	WCR2-WCR3 (0.973)	WCR2-WCR3 (0.973)	Single gene- IPC298	Panel a
0	876	0	312	-4.565	0	564	0	1	0	#NUM!	WCR2-WCR3 (0.973)	WCR2-WCR3 (0.973)	WCR2-WCR3 (0.973)	Single gene- IPC298	Panel a
0	876	0	312	-4.56	0	564	0	1	0	#NUM!	WCR2-WCR3 (0.973)	WCR2-WCR3 (0.973)	WCR2-WCR3 (0.973)	Single gene- IPC298	Panel a
0	876	0	312	-4.555	0	564	0	1	0	#NUM!	WCR2-WCR3 (0.973)	WCR2-WCR3 (0.973)	WCR2-WCR3 (0.973)	Single gene- IPC298	Panel a
0	876	0	312	-4.55	0	564	0	1	0	#NUM!	WCR2-WCR3 (0.973)	WCR2-WCR3 (0.973)	WCR2-WCR3 (0.973)	Single gene- IPC298	Panel a
0	876	0	312	-4.545	0	564	0	1	0	#NUM!	WCR2-WCR3 (0.973)	WCR2-WCR3 (0.973)	WCR2-WCR3 (0.973)	Single gene- IPC298	Panel a
0	876	0	312	-4.54	0	564	0	1	0	#NUM!	WCR2-WCR3 (0.973)	WCR2-WCR3 (0.973)	WCR2-WCR3 (0.973)	Single gene- IPC298	Panel a
0	876	0	312	-4.535	0	564	0	1	0	#NUM!	WCR2-WCR3 (0.973)	WCR2-WCR3 (0.973)	WCR2-WCR3 (0.973)	Single gene- IPC298	Panel a
0	876	0	312	-4.53	0	564	0	1	0	#NUM!	WCR2-WCR3 (0.973)	WCR2-WCR3 (0.973)	WCR2-WCR3 (0.973)	Single gene- IPC298	Panel a
0	876	0	312	-4.525	0	564	0	1	0	#NUM!	WCR2-WCR3 (0.973)	WCR2-WCR3 (0.973)	WCR2-WCR3 (0.973)	Single gene- IPC298	Panel a
0	876	0	312	-4.52	0	564	0	1	0	#NUM!	WCR2-WCR3 (0.973)	WCR2-WCR3 (0.973)	WCR2-WCR3 (0.973)	Single gene- IPC298	Panel a
0	876	0	312	-4.515	0	564	0	1	0	#NUM!	WCR2-WCR3 (0.973)	WCR2-WCR3 (0.973)	WCR2-WCR3 (0.973)	Single gene- IPC298	Panel a
0	876	0	312	-4.51	0	564	0	1	0	#NUM!	WCR2-WCR3 (0.973)	WCR2-WCR3 (0.973)	WCR2-WCR3 (0.973)	Single gene- IPC298	Panel a
0	876	0	312	-4.505	0	564	0	1	0	#NUM!	WCR2-WCR3 (0.973)	WCR2-WCR3 (0.973)	WCR2-WCR3 (0.973)	Single gene- IPC298	Panel a
0	876	0	312	-4.5	0	564	0	1	0	#NUM!	WCR2-WCR3 (0.973)	WCR2-WCR3 (0.973)	WCR2-WCR3 (0.973)	Single gene- IPC298	Panel a
0	876	0	312	-4.495	0	564	0	1	0	#NUM!	WCR2-WCR3 (0.973)	WCR2-WCR3 (0.973)	WCR2-WCR3 (0.973)	Single gene- IPC298	Panel a
0	876	0	312	-4.49	0	564	0	1	0	#NUM!	WCR2-WCR3 (0.973)	WCR2-WCR3 (0.973)	WCR2-WCR3 (0.973)	Single gene- IPC298	Panel a
0	876	0	312	-4.485	0	564	0	1	0	#NUM!	WCR2-WCR3 (0.973)	WCR2-WCR3 (0.973)	WCR2-WCR3 (0.973)	Single gene- IPC298	Panel a
0	876	0	312	-4.48	0	564	0	1	0	#NUM!	WCR2-WCR3 (0.973)	WCR2-WCR3 (0.973)	WCR2-WCR3 (0.973)	Single gene- IPC298	Panel a
0	876	0	312	-4.475	0	564	0	1	0	#NUM!	WCR2-WCR3 (0.973)	WCR2-WCR3 (0.973)	WCR2-WCR3 (0.973)	Single gene- IPC298	Panel a
0	876	0	312	-4.47	0	564	0	1	0	#NUM!	WCR2-WCR3 (0.973)	WCR2-WCR3 (0.973)	WCR2-WCR3 (0.973)	Single gene- IPC298	Panel a
0	876	0	312	-4.465	0	564	0	1	0	#NUM!	WCR2-WCR3 (0.973)	WCR2-WCR3 (0.973)	WCR2-WCR3 (0.973)	Single gene- IPC298	Panel a
0	876	0	312	-4.46	0	564	0	1	0	#NUM!	WCR2-WCR3 (0.973)	WCR2-WCR3 (0.973)	WCR2-WCR3 (0.973)	Single gene- IPC298	Panel a
0	876	0	312	-4.455	0	564	0	1	0	#NUM!	WCR2-WCR3 (0.973)	WCR2-WCR3 (0.973)	WCR2-WCR3 (0.973)	Single gene- IPC298	Panel a
0	876	0	312	-4.45	0	564	0	1	0	#NUM!	WCR2-WCR3 (0.973)	WCR2-WCR3 (0.973)	WCR2-WCR3 (0.973)	Single gene- IPC298	Panel a
0	876	0	312	-4.445	0	564	0	1	0	#NUM!	WCR2-WCR3 (0.973)	WCR2-WCR3 (0.973)	WCR2-WCR3 (0.973)	Single gene- IPC298	Panel a
0	876	0	312	-4.44	0	564	0	1	0	#NUM!	WCR2-WCR3 (0.973)	WCR2-WCR3 (0.973)	WCR2-WCR3 (0.973)	Single gene- IPC298	Panel a
0	876	0	312	-4.435	0	564	0	1	0	#NUM!	WCR2-WCR3 (0.973)	WCR2-WCR3 (0.973)	WCR2-WCR3 (0.973)	Single gene- IPC298	Panel a
0	876	0	312	-4.43	0	564	0	1	0	#NUM!	WCR2-WCR3 (0.973)	WCR2-WCR3 (0.973)	WCR2-WCR3 (0.973)	Single gene- IPC298	Panel a
0	876	0	312	-4.425	0	564	0	1	0	#NUM!	WCR2-WCR3 (0.973)	WCR2-WCR3 (0.973)	WCR2-WCR3 (0.973)	Single gene- IPC298	Panel a
0	876	0	312	-4.42	0	564	0	1	0	#NUM!	WCR2-WCR3 (0.973)	WCR2-WCR3 (0.973)	WCR2-WCR3 (0.973)	Single gene- IPC298	Panel a
0	876	0	312	-4.415	0	564	0	1	0	#NUM!	WCR2-WCR3 (0.973)	WCR2-WCR3 (0.973)	WCR2-WCR3 (0.973)	Single gene- IPC298	Panel a
0	876	0	312	-4.41	0	564	0	1	0	#NUM!	WCR2-WCR3 (0.973)	WCR2-WCR3 (0.973)	WCR2-WCR3 (0.973)	Single gene- IPC298	Panel a
0	876	0	312	-4.405	0	564	0	1	0	#NUM!	WCR2-WCR3 (0.973)	WCR2-WCR3 (0.973)	WCR2-WCR3 (0.973)	Single gene- IPC298	Panel a
0	876	0	312	-4.4	0	564	0	1	0	#NUM!	WCR2-WCR3 (0.973)	WCR2-WCR3 (0.973)	WCR2-WCR3 (0.973)	Single gene- IPC298	Panel a
0	876	0	312	-4.395	0	564	0	1	0	#NUM!	WCR2-WCR3 (0.973)	WCR2-WCR3 (0.973)	WCR2-WCR3 (0.973)	Single gene- IPC298	Panel a
0	876	0	312	-4.39	0	564	0	1	0	#NUM!	WCR2-WCR3 (0.973)	WCR2-WCR3 (0.973)	WCR2-WCR3 (0.973)	Single gene- IPC298	Panel a
0	876	0	312	-4.385	0	564	0	1	0	#NUM!	WCR2-WCR3 (0.973)	WCR2-WCR3 (0.973)	WCR2-WCR3 (0.973)	Single gene- IPC298	Panel a
0	876	0	312	-4.38	0	564	0	1	0	#NUM!	WCR2-WCR3 (0.973)	WCR2-WCR3 (0.973)	WCR2-WCR3 (0.973)	Single gene- IPC298	Panel a
0	876	0	312	-4.375	0	564	0	1	0	#NUM!	WCR2-WCR3 (0.973)	WCR2-WCR3 (0.973)	WCR2-WCR3 (0.973)	Single gene- IPC298	Panel a
0	876	0	312	-4.37	0	564	0	1	0	#NUM!	WCR2-WCR3 (0.973)	WCR2-WCR3 (0.973)	WCR2-WCR3 (0.973)	Single gene- IPC298	Panel a
0	876	0	312	-4.365	0	564	0	1	0	#NUM!	WCR2-WCR3 (0.973)	WCR2-WCR3 (0.973)	WCR2-WCR3 (0.973)	Single gene- IPC298	Panel a
0	876	0	312	-4.36	0	564	0	1	0	#NUM!	WCR2-WCR3 (0.973)	WCR2-WCR3 (0.973)	WCR2-WCR3 (0.973)	Single gene- IPC298	Panel a
0	876	0	312	-4.355	0	564	0	1	0	#NUM!	WCR2-WCR3 (0.973)	WCR2-WCR3 (0.973)	WCR2-WCR3 (0.973)	Single gene- IPC298	Panel a
0	876	0	312	-4.35	0	564	0	1	0	#NUM!	WCR2-WCR3 (0.973)	WCR2-WCR3 (0.973)	WCR2-WCR3 (0.973)	Single gene- IPC298	Panel a
0	876	0	312	-4.345	0	564	0	1	0	#NUM!	WCR2-WCR3 (0.973)	WCR2-WCR3 (0.973)	WCR2-WCR3 (0.973)	Single gene- IPC298	Panel a
0	876	0	312	-4.34	0	564	0	1	0	#NUM!	WCR2-WCR3 (0.973)	WCR2-WCR3 (0.973)	WCR2-WCR3 (0.973)	Single gene- IPC298	Panel a
0	876	0	312	-4.335	0	564	0	1	0	#NUM!	WCR2-WCR3 (0.973)	WCR2-WCR3 (0.973)	WCR2-WCR3 (0.973)	Single gene- IPC298	Panel a
0	876	0	312	-4.33	0	564	0	1	0	#NUM!	WCR2-WCR3 (0.973)	WCR2-WCR3 (0.973)	WCR2-WCR3 (0.973)	Single gene- IPC298	Panel a
0	876	0	312	-4.325	0	564	0	1	0	#NUM!	WCR2-WCR3 (0.973)	WCR2-WCR3 (0.973)	WCR2-WCR3 (0.973)	Single gene- IPC298	Panel a
0	876	0	312	-4.32	0	564	0	1	0	#NUM!	WCR2-WCR3 (0.973)	WCR2-WCR3 (0.973)	WCR2-WCR3 (0.973)	Single gene- IPC298	Panel a
0	876	0	312	-4.315	0	564	0	1	0	#NUM!	WCR2-WCR3 (0.973)	WCR2-WCR3 (0.973)	WCR2-WCR3 (0.973)	Single gene- IPC298	Panel a
0	876	0	312	-4.31	0	564	0	1	0	#NUM!	WCR2-WCR3 (0.973)	WCR2-WCR3 (0.973)	WCR2-WCR3 (0.973)	Single gene- IPC298	Panel a
0	876	0	312	-4.305	0	564	0	1	0	#NUM!	WCR2-WCR3 (0.973)	WCR2-WCR3 (0.973)	WCR2-WCR3 (0.973)	Single gene- IPC298	Panel a
0	876	0	312	-4.3	0	564	0	1	0	#NUM!	WCR2-WCR3 (0.973)	WCR2-WCR3 (0.973)	WCR2-WCR3 (0.973)	Single gene- IPC298	Panel a
0	876	0	312	-4.295	0	564	0	1	0	#NUM!	WCR2-WCR3 (0.973)	WCR2-WCR3 (0.973)	WCR2-WCR3 (0.973)	Single gene- IPC298	Panel a
0	876	0	312	-4.29	0	564	0	1	0	#NUM!	WCR2-WCR3 (0.973)	WCR2-WCR3 (0.973)	WCR2-WCR3 (0.973)	Single gene- IPC298	Panel a
1	875	1	311	-4.285	0	564	0.00320513	1	0	1	WCR2-WCR3 (0.973)	WCR2-WCR3 (0.973)	WCR2-WCR3 (0.973)	Single gene- IPC298	Panel a
1	875	1	311	-4.28	0	564	0.00320513	1	0	1	WCR2-WCR3 (0.973)	WCR2-WCR3 (0.973)	WCR2-WCR3 (0.973)	Single gene- IPC298	Panel a
1	875	1	311	-4.275	0	564	0.00320513	1	0	1	WCR2-WCR3 (0.973)	WCR2-WCR3 (0.973)	WCR2-WCR3 (0.973)	Single gene- IPC298	Panel a
1	875	1	311	-4.27	0	564	0.00320513	1	0	1	WCR2-WCR3 (0.973)	WCR2-WCR3 (0.973)	WCR2-WCR3 (0.973)	Single gene- IPC298	Panel a
1	875	1	311	-4.265	0	564	0.00320513	1	0	1	WCR2-WCR3 (0.973)	WCR2-WCR3 (0.973)	WCR2-WCR3 (0.973)	Single gene- IPC298	Panel a
1	875	1	311	-4.26	0	564	0.00320513	1	0	1	WCR2-WCR3 (0.973)	WCR2-WCR3 (0.973)	WCR2-WCR3 (0.973)	Single gene- IPC298	Panel a
1	875	1	311	-4.255	0	564	0.00320513	1	0	1	WCR2-WCR3 (0.973)	WCR2-WCR3 (0.973)	WCR2-WCR3 (0.973)	Single gene- IPC298	Panel a
1	875	1	311	-4.25	0	564	0.00320513	1	0	1	WCR2-WCR3 (0.973)	WCR2-WCR3 (0.973)	WCR2-WCR3 (0.973)	Single gene- IPC298	Panel a
1	875	1	311	-4.245	0	564	0.00320513	1	0	1	WCR2-WCR3 (0.973)	WCR2-WCR3 (0.973)	WCR2-WCR3 (0.973)	Single gene- IPC298	Panel a
1	875	1	311	-4.24	0	564	0.00320513	1	0	1	WCR2-WCR3 (0.973)	WCR2-WCR3 (0.973)	WCR2-WCR3 (0.973)	Single gene- IPC298	Panel a
1	875	1	311	-4.235	0	564	0.00320513	1	0	1	WCR2-WCR3 (0.973)	WCR2-WCR3 (0.973)	WCR2-WCR3 (0.973)	Single gene- IPC298	Panel a
1	875	1	311	-4.23	0	564	0.00320513	1	0	1	WCR2-WCR3 (0.973)	WCR2-WCR3 (0.973)	WCR2-WCR3 (0.973)	Single gene- IPC298	Panel a
1	875	1	311	-4.225	0	564	0.00320513	1	0	1	WCR2-WCR3 (0.973)	WCR2-WCR3 (0.973)	WCR2-WCR3 (0.973)	Single gene- IPC298	Panel a
1	875	1	311	-4.22	0	564	0.00320513	1	0	1	WCR2-WCR3 (0.973)	WCR2-WCR3 (0.973)	WCR2-WCR3 (0.973)	Single gene- IPC298	Panel a
1	875	1	311	-4.215	0	564	0.00320513	1	0	1	WCR2-WCR3 (0.973)	WCR2-WCR3 (0.973)	WCR2-WCR3 (0.973)	Single gene- IPC298	Panel a
1	875	1	311	-4.21	0	564	0.00320513	1	0	1	WCR2-WCR3 (0.973)	WCR2-WCR3 (0.973)	WCR2-WCR3 (0.973)	Single gene- IPC298	Panel a
1	875	1	311	-4.205	0	564	0.00320513	1	0	1	WCR2-WCR3 (0.973)	WCR2-WCR3 (0.973)	WCR2-WCR3 (0.973)	Single gene- IPC298	Panel a
1	875	1	311	-4.2	0	564	0.00320513	1	0	1	WCR2-WCR3 (0.973)	WCR2-WCR3 (0.973)	WCR2-WCR3 (0.973)	Single gene- IPC298	Panel a
1	875	1	311	-4.195	0	564	0.00320513	1	0	1	WCR2-WCR3 (0.973)	WCR2-WCR3 (0.973)	WCR2-WCR3 (0.973)	Single gene- IPC298	Panel a
1	875	1	311	-4.19	0	564	0.00320513	1	0	1	WCR2-WCR3 (0.973)	WCR2-WCR3 (0.973)	WCR2-WCR3 (0.973)	Single gene- IPC298	Panel a
1	875	1	311	-4.185	0	564	0.00320513	1	0	1	WCR2-WCR3 (0.973)	WCR2-WCR3 (0.973)	WCR2-WCR3 (0.973)	Single gene- IPC298	Panel a
1	875	1	311	-4.18	0	564	0.00320513	1	0	1	WCR2-WCR3 (0.973)	WCR2-WCR3 (0.973)	WCR2-WCR3 (0.973)	Single gene- IPC298	Panel a
1	875	1	311	-4.175	0	564	0.00320513	1	0	1	WCR2-WCR3 (0.973)	WCR2-WCR3 (0.973)	WCR2-WCR3 (0.973)	Single gene- IPC298	Panel a
1	875	1	311	-4.17	0	564	0.00320513	1	0	1	WCR2-WCR3 (0.973)	WCR2-WCR3 (0.973)	WCR2-WCR3 (0.973)	Single gene- IPC298	Panel a
1	875	1	311	-4.165	0	564	0.00320513	1	0	1	WCR2-WCR3 (0.973)	WCR2-WCR3 (0.973)	WCR2-WCR3 (0.973)	Single gene- IPC298	Panel a
1	875	1	311	-4.16	0	564	0.00320513	1	0	1	WCR2-WCR3 (0.973)	WCR2-WCR3 (0.973)	WCR2-WCR3 (0.973)	Single gene- IPC298	Panel a
1	875	1	311	-4.155	0	564	0.00320513	1	0	1	WCR2-WCR3 (0.973)	WCR2-WCR3 (0.973)	WCR2-WCR3 (0.973)	Single gene- IPC298	Panel a
1	875	1	311	-4.15	0	564	0.00320513	1	0	1	WCR2-WCR3 (0.973)	WCR2-WCR3 (0.973)	WCR2-WCR3 (0.973)	Single gene- IPC298	Panel a
1	875	1	311	-4.145	0	564	0.00320513	1	0	1	WCR2-WCR3 (0.973)	WCR2-WCR3 (0.973)	WCR2-WCR3 (0.973)	Single gene- IPC298	Panel a
1	875	1	311	-4.14	0	564	0.00320513	1	0	1	WCR2-WCR3 (0.973)	WCR2-WCR3 (0.973)	WCR2-WCR3 (0.973)	Single gene- IPC298	Panel a
1	875	1	311	-4.135	0	564	0.00320513	1	0	1	WCR2-WCR3 (0.973)	WCR2-WCR3 (0.973)	WCR2-WCR3 (0.973)	Single gene- IPC298	Panel a
1	875	1	311	-4.13	0	564	0.00320513	1	0	1	WCR2-WCR3 (0.973)	WCR2-WCR3 (0.973)	WCR2-WCR3 (0.973)	Single gene- IPC298	Panel a
1	875	1	311	-4.125	0	564	0.00320513	1	0	1	WCR2-WCR3 (0.973)	WCR2-WCR3 (0.973)	WCR2-WCR3 (0.973)	Single gene- IPC298	Panel a
1	875	1	311	-4.12	0	564	0.00320513	1	0	1	WCR2-WCR3 (0.973)	WCR2-WCR3 (0.973)	WCR2-WCR3 (0.973)	Single gene- IPC298	Panel a
2	874	2	310	-4.115	0	564	0.00641026	1	0	1	WCR2-WCR3 (0.973)	WCR2-WCR3 (0.973)	WCR2-WCR3 (0.973)	Single gene- IPC298	Panel a
2	874	2	310	-4.11	0	564	0.00641026	1	0	1	WCR2-WCR3 (0.973)	WCR2-WCR3 (0.973)	WCR2-WCR3 (0.973)	Single gene- IPC298	Panel a
3	873	3	309	-4.105	0	564	0.00961538	1	0	1	WCR2-WCR3 (0.973)	WCR2-WCR3 (0.973)	WCR2-WCR3 (0.973)	Single gene- IPC298	Panel a
3	873	3	309	-4.1	0	564	0.00961538	1	0	1	WCR2-WCR3 (0.973)	WCR2-WCR3 (0.973)	WCR2-WCR3 (0.973)	Single gene- IPC298	Panel a
3	873	3	309	-4.095	0	564	0.00961538	1	0	1	WCR2-WCR3 (0.973)	WCR2-WCR3 (0.973)	WCR2-WCR3 (0.973)	Single gene- IPC298	Panel a
3	873	3	309	-4.09	0	564	0.00961538	1	0	1	WCR2-WCR3 (0.973)	WCR2-WCR3 (0.973)	WCR2-WCR3 (0.973)	Single gene- IPC298	Panel a
3	873	3	309	-4.085	0	564	0.00961538	1	0	1	WCR2-WCR3 (0.973)	WCR2-WCR3 (0.973)	WCR2-WCR3 (0.973)	Single gene- IPC298	Panel a
3	873	3	309	-4.08	0	564	0.00961538	1	0	1	WCR2-WCR3 (0.973)	WCR2-WCR3 (0.973)	WCR2-WCR3 (0.973)	Single gene- IPC298	Panel a
4	872	4	308	-4.075	0	564	0.0128205	1	0	1	WCR2-WCR3 (0.973)	WCR2-WCR3 (0.973)	WCR2-WCR3 (0.973)	Single gene- IPC298	Panel a
4	872	4	308	-4.07	0	564	0.0128205	1	0	1	WCR2-WCR3 (0.973)	WCR2-WCR3 (0.973)	WCR2-WCR3 (0.973)	Single gene- IPC298	Panel a
4	872	4	308	-4.065	0	564	0.0128205	1	0	1	WCR2-WCR3 (0.973)	WCR2-WCR3 (0.973)	WCR2-WCR3 (0.973)	Single gene- IPC298	Panel a
4	872	4	308	-4.06	0	564	0.0128205	1	0	1	WCR2-WCR3 (0.973)	WCR2-WCR3 (0.973)	WCR2-WCR3 (0.973)	Single gene- IPC298	Panel a
4	872	4	308	-4.055	0	564	0.0128205	1	0	1	WCR2-WCR3 (0.973)	WCR2-WCR3 (0.973)	WCR2-WCR3 (0.973)	Single gene- IPC298	Panel a
4	872	4	308	-4.05	0	564	0.0128205	1	0	1	WCR2-WCR3 (0.973)	WCR2-WCR3 (0.973)	WCR2-WCR3 (0.973)	Single gene- IPC298	Panel a
4	872	4	308	-4.045	0	564	0.0128205	1	0	1	WCR2-WCR3 (0.973)	WCR2-WCR3 (0.973)	WCR2-WCR3 (0.973)	Single gene- IPC298	Panel a
4	872	4	308	-4.04	0	564	0.0128205	1	0	1	WCR2-WCR3 (0.973)	WCR2-WCR3 (0.973)	WCR2-WCR3 (0.973)	Single gene- IPC298	Panel a
5	871	5	307	-4.035	0	564	0.0160256	1	0	1	WCR2-WCR3 (0.973)	WCR2-WCR3 (0.973)	WCR2-WCR3 (0.973)	Single gene- IPC298	Panel a
5	871	5	307	-4.03	0	564	0.0160256	1	0	1	WCR2-WCR3 (0.973)	WCR2-WCR3 (0.973)	WCR2-WCR3 (0.973)	Single gene- IPC298	Panel a
5	871	5	307	-4.025	0	564	0.0160256	1	0	1	WCR2-WCR3 (0.973)	WCR2-WCR3 (0.973)	WCR2-WCR3 (0.973)	Single gene- IPC298	Panel a
5	871	5	307	-4.02	0	564	0.0160256	1	0	1	WCR2-WCR3 (0.973)	WCR2-WCR3 (0.973)	WCR2-WCR3 (0.973)	Single gene- IPC298	Panel a
6	870	6	306	-4.015	0	564	0.0192308	1	0	1	WCR2-WCR3 (0.973)	WCR2-WCR3 (0.973)	WCR2-WCR3 (0.973)	Single gene- IPC298	Panel a
6	870	6	306	-4.01	0	564	0.0192308	1	0	1	WCR2-WCR3 (0.973)	WCR2-WCR3 (0.973)	WCR2-WCR3 (0.973)	Single gene- IPC298	Panel a
6	870	6	306	-4.005	0	564	0.0192308	1	0	1	WCR2-WCR3 (0.973)	WCR2-WCR3 (0.973)	WCR2-WCR3 (0.973)	Single gene- IPC298	Panel a
6	870	6	306	-4	0	564	0.0192308	1	0	1	WCR2-WCR3 (0.973)	WCR2-WCR3 (0.973)	WCR2-WCR3 (0.973)	Single gene- IPC298	Panel a
6	870	6	306	-3.995	0	564	0.0192308	1	0	1	WCR2-WCR3 (0.973)	WCR2-WCR3 (0.973)	WCR2-WCR3 (0.973)	Single gene- IPC298	Panel a
6	870	6	306	-3.99	0	564	0.0192308	1	0	1	WCR2-WCR3 (0.973)	WCR2-WCR3 (0.973)	WCR2-WCR3 (0.973)	Single gene- IPC298	Panel a
6	870	6	306	-3.985	0	564	0.0192308	1	0	1	WCR2-WCR3 (0.973)	WCR2-WCR3 (0.973)	WCR2-WCR3 (0.973)	Single gene- IPC298	Panel a
6	870	6	306	-3.98	0	564	0.0192308	1	0	1	WCR2-WCR3 (0.973)	WCR2-WCR3 (0.973)	WCR2-WCR3 (0.973)	Single gene- IPC298	Panel a
6	870	6	306	-3.975	0	564	0.0192308	1	0	1	WCR2-WCR3 (0.973)	WCR2-WCR3 (0.973)	WCR2-WCR3 (0.973)	Single gene- IPC298	Panel a
6	870	6	306	-3.97	0	564	0.0192308	1	0	1	WCR2-WCR3 (0.973)	WCR2-WCR3 (0.973)	WCR2-WCR3 (0.973)	Single gene- IPC298	Panel a
6	870	6	306	-3.965	0	564	0.0192308	1	0	1	WCR2-WCR3 (0.973)	WCR2-WCR3 (0.973)	WCR2-WCR3 (0.973)	Single gene- IPC298	Panel a
6	870	6	306	-3.96	0	564	0.0192308	1	0	1	WCR2-WCR3 (0.973)	WCR2-WCR3 (0.973)	WCR2-WCR3 (0.973)	Single gene- IPC298	Panel a
6	870	6	306	-3.955	0	564	0.0192308	1	0	1	WCR2-WCR3 (0.973)	WCR2-WCR3 (0.973)	WCR2-WCR3 (0.973)	Single gene- IPC298	Panel a
6	870	6	306	-3.95	0	564	0.0192308	1	0	1	WCR2-WCR3 (0.973)	WCR2-WCR3 (0.973)	WCR2-WCR3 (0.973)	Single gene- IPC298	Panel a
6	870	6	306	-3.945	0	564	0.0192308	1	0	1	WCR2-WCR3 (0.973)	WCR2-WCR3 (0.973)	WCR2-WCR3 (0.973)	Single gene- IPC298	Panel a
6	870	6	306	-3.94	0	564	0.0192308	1	0	1	WCR2-WCR3 (0.973)	WCR2-WCR3 (0.973)	WCR2-WCR3 (0.973)	Single gene- IPC298	Panel a
6	870	6	306	-3.935	0	564	0.0192308	1	0	1	WCR2-WCR3 (0.973)	WCR2-WCR3 (0.973)	WCR2-WCR3 (0.973)	Single gene- IPC298	Panel a
6	870	6	306	-3.93	0	564	0.0192308	1	0	1	WCR2-WCR3 (0.973)	WCR2-WCR3 (0.973)	WCR2-WCR3 (0.973)	Single gene- IPC298	Panel a
6	870	6	306	-3.925	0	564	0.0192308	1	0	1	WCR2-WCR3 (0.973)	WCR2-WCR3 (0.973)	WCR2-WCR3 (0.973)	Single gene- IPC298	Panel a
6	870	6	306	-3.92	0	564	0.0192308	1	0	1	WCR2-WCR3 (0.973)	WCR2-WCR3 (0.973)	WCR2-WCR3 (0.973)	Single gene- IPC298	Panel a
6	870	6	306	-3.915	0	564	0.0192308	1	0	1	WCR2-WCR3 (0.973)	WCR2-WCR3 (0.973)	WCR2-WCR3 (0.973)	Single gene- IPC298	Panel a
6	870	6	306	-3.91	0	564	0.0192308	1	0	1	WCR2-WCR3 (0.973)	WCR2-WCR3 (0.973)	WCR2-WCR3 (0.973)	Single gene- IPC298	Panel a
6	870	6	306	-3.905	0	564	0.0192308	1	0	1	WCR2-WCR3 (0.973)	WCR2-WCR3 (0.973)	WCR2-WCR3 (0.973)	Single gene- IPC298	Panel a
6	870	6	306	-3.9	0	564	0.0192308	1	0	1	WCR2-WCR3 (0.973)	WCR2-WCR3 (0.973)	WCR2-WCR3 (0.973)	Single gene- IPC298	Panel a
6	870	6	306	-3.895	0	564	0.0192308	1	0	1	WCR2-WCR3 (0.973)	WCR2-WCR3 (0.973)	WCR2-WCR3 (0.973)	Single gene- IPC298	Panel a
6	870	6	306	-3.89	0	564	0.0192308	1	0	1	WCR2-WCR3 (0.973)	WCR2-WCR3 (0.973)	WCR2-WCR3 (0.973)	Single gene- IPC298	Panel a
7	869	7	305	-3.885	0	564	0.0224359	1	0	1	WCR2-WCR3 (0.973)	WCR2-WCR3 (0.973)	WCR2-WCR3 (0.973)	Single gene- IPC298	Panel a
8	868	8	304	-3.88	0	564	0.025641	1	0	1	WCR2-WCR3 (0.973)	WCR2-WCR3 (0.973)	WCR2-WCR3 (0.973)	Single gene- IPC298	Panel a
8	868	8	304	-3.875	0	564	0.025641	1	0	1	WCR2-WCR3 (0.973)	WCR2-WCR3 (0.973)	WCR2-WCR3 (0.973)	Single gene- IPC298	Panel a
8	868	8	304	-3.87	0	564	0.025641	1	0	1	WCR2-WCR3 (0.973)	WCR2-WCR3 (0.973)	WCR2-WCR3 (0.973)	Single gene- IPC298	Panel a
8	868	8	304	-3.865	0	564	0.025641	1	0	1	WCR2-WCR3 (0.973)	WCR2-WCR3 (0.973)	WCR2-WCR3 (0.973)	Single gene- IPC298	Panel a
8	868	8	304	-3.86	0	564	0.025641	1	0	1	WCR2-WCR3 (0.973)	WCR2-WCR3 (0.973)	WCR2-WCR3 (0.973)	Single gene- IPC298	Panel a
8	868	8	304	-3.855	0	564	0.025641	1	0	1	WCR2-WCR3 (0.973)	WCR2-WCR3 (0.973)	WCR2-WCR3 (0.973)	Single gene- IPC298	Panel a
8	868	8	304	-3.85	0	564	0.025641	1	0	1	WCR2-WCR3 (0.973)	WCR2-WCR3 (0.973)	WCR2-WCR3 (0.973)	Single gene- IPC298	Panel a
8	868	8	304	-3.845	0	564	0.025641	1	0	1	WCR2-WCR3 (0.973)	WCR2-WCR3 (0.973)	WCR2-WCR3 (0.973)	Single gene- IPC298	Panel a
8	868	8	304	-3.84	0	564	0.025641	1	0	1	WCR2-WCR3 (0.973)	WCR2-WCR3 (0.973)	WCR2-WCR3 (0.973)	Single gene- IPC298	Panel a
8	868	8	304	-3.835	0	564	0.025641	1	0	1	WCR2-WCR3 (0.973)	WCR2-WCR3 (0.973)	WCR2-WCR3 (0.973)	Single gene- IPC298	Panel a
8	868	8	304	-3.83	0	564	0.025641	1	0	1	WCR2-WCR3 (0.973)	WCR2-WCR3 (0.973)	WCR2-WCR3 (0.973)	Single gene- IPC298	Panel a
8	868	8	304	-3.825	0	564	0.025641	1	0	1	WCR2-WCR3 (0.973)	WCR2-WCR3 (0.973)	WCR2-WCR3 (0.973)	Single gene- IPC298	Panel a
8	868	8	304	-3.82	0	564	0.025641	1	0	1	WCR2-WCR3 (0.973)	WCR2-WCR3 (0.973)	WCR2-WCR3 (0.973)	Single gene- IPC298	Panel a
8	868	8	304	-3.815	0	564	0.025641	1	0	1	WCR2-WCR3 (0.973)	WCR2-WCR3 (0.973)	WCR2-WCR3 (0.973)	Single gene- IPC298	Panel a
8	868	8	304	-3.81	0	564	0.025641	1	0	1	WCR2-WCR3 (0.973)	WCR2-WCR3 (0.973)	WCR2-WCR3 (0.973)	Single gene- IPC298	Panel a
8	868	8	304	-3.805	0	564	0.025641	1	0	1	WCR2-WCR3 (0.973)	WCR2-WCR3 (0.973)	WCR2-WCR3 (0.973)	Single gene- IPC298	Panel a
8	868	8	304	-3.8	0	564	0.025641	1	0	1	WCR2-WCR3 (0.973)	WCR2-WCR3 (0.973)	WCR2-WCR3 (0.973)	Single gene- IPC298	Panel a
8	868	8	304	-3.795	0	564	0.025641	1	0	1	WCR2-WCR3 (0.973)	WCR2-WCR3 (0.973)	WCR2-WCR3 (0.973)	Single gene- IPC298	Panel a
8	868	8	304	-3.79	0	564	0.025641	1	0	1	WCR2-WCR3 (0.973)	WCR2-WCR3 (0.973)	WCR2-WCR3 (0.973)	Single gene- IPC298	Panel a
8	868	8	304	-3.785	0	564	0.025641	1	0	1	WCR2-WCR3 (0.973)	WCR2-WCR3 (0.973)	WCR2-WCR3 (0.973)	Single gene- IPC298	Panel a
8	868	8	304	-3.78	0	564	0.025641	1	0	1	WCR2-WCR3 (0.973)	WCR2-WCR3 (0.973)	WCR2-WCR3 (0.973)	Single gene- IPC298	Panel a
8	868	8	304	-3.775	0	564	0.025641	1	0	1	WCR2-WCR3 (0.973)	WCR2-WCR3 (0.973)	WCR2-WCR3 (0.973)	Single gene- IPC298	Panel a
8	868	8	304	-3.77	0	564	0.025641	1	0	1	WCR2-WCR3 (0.973)	WCR2-WCR3 (0.973)	WCR2-WCR3 (0.973)	Single gene- IPC298	Panel a
8	868	8	304	-3.765	0	564	0.025641	1	0	1	WCR2-WCR3 (0.973)	WCR2-WCR3 (0.973)	WCR2-WCR3 (0.973)	Single gene- IPC298	Panel a
9	867	9	303	-3.76	0	564	0.0288462	1	0	1	WCR2-WCR3 (0.973)	WCR2-WCR3 (0.973)	WCR2-WCR3 (0.973)	Single gene- IPC298	Panel a
9	867	9	303	-3.755	0	564	0.0288462	1	0	1	WCR2-WCR3 (0.973)	WCR2-WCR3 (0.973)	WCR2-WCR3 (0.973)	Single gene- IPC298	Panel a
9	867	9	303	-3.75	0	564	0.0288462	1	0	1	WCR2-WCR3 (0.973)	WCR2-WCR3 (0.973)	WCR2-WCR3 (0.973)	Single gene- IPC298	Panel a
9	867	9	303	-3.745	0	564	0.0288462	1	0	1	WCR2-WCR3 (0.973)	WCR2-WCR3 (0.973)	WCR2-WCR3 (0.973)	Single gene- IPC298	Panel a
9	867	9	303	-3.74	0	564	0.0288462	1	0	1	WCR2-WCR3 (0.973)	WCR2-WCR3 (0.973)	WCR2-WCR3 (0.973)	Single gene- IPC298	Panel a
9	867	9	303	-3.735	0	564	0.0288462	1	0	1	WCR2-WCR3 (0.973)	WCR2-WCR3 (0.973)	WCR2-WCR3 (0.973)	Single gene- IPC298	Panel a
9	867	9	303	-3.73	0	564	0.0288462	1	0	1	WCR2-WCR3 (0.973)	WCR2-WCR3 (0.973)	WCR2-WCR3 (0.973)	Single gene- IPC298	Panel a
9	867	9	303	-3.725	0	564	0.0288462	1	0	1	WCR2-WCR3 (0.973)	WCR2-WCR3 (0.973)	WCR2-WCR3 (0.973)	Single gene- IPC298	Panel a
9	867	9	303	-3.72	0	564	0.0288462	1	0	1	WCR2-WCR3 (0.973)	WCR2-WCR3 (0.973)	WCR2-WCR3 (0.973)	Single gene- IPC298	Panel a
9	867	9	303	-3.715	0	564	0.0288462	1	0	1	WCR2-WCR3 (0.973)	WCR2-WCR3 (0.973)	WCR2-WCR3 (0.973)	Single gene- IPC298	Panel a
9	867	9	303	-3.71	0	564	0.0288462	1	0	1	WCR2-WCR3 (0.973)	WCR2-WCR3 (0.973)	WCR2-WCR3 (0.973)	Single gene- IPC298	Panel a
9	867	9	303	-3.705	0	564	0.0288462	1	0	1	WCR2-WCR3 (0.973)	WCR2-WCR3 (0.973)	WCR2-WCR3 (0.973)	Single gene- IPC298	Panel a
9	867	9	303	-3.7	0	564	0.0288462	1	0	1	WCR2-WCR3 (0.973)	WCR2-WCR3 (0.973)	WCR2-WCR3 (0.973)	Single gene- IPC298	Panel a
9	867	9	303	-3.695	0	564	0.0288462	1	0	1	WCR2-WCR3 (0.973)	WCR2-WCR3 (0.973)	WCR2-WCR3 (0.973)	Single gene- IPC298	Panel a
9	867	9	303	-3.69	0	564	0.0288462	1	0	1	WCR2-WCR3 (0.973)	WCR2-WCR3 (0.973)	WCR2-WCR3 (0.973)	Single gene- IPC298	Panel a
9	867	9	303	-3.685	0	564	0.0288462	1	0	1	WCR2-WCR3 (0.973)	WCR2-WCR3 (0.973)	WCR2-WCR3 (0.973)	Single gene- IPC298	Panel a
9	867	9	303	-3.68	0	564	0.0288462	1	0	1	WCR2-WCR3 (0.973)	WCR2-WCR3 (0.973)	WCR2-WCR3 (0.973)	Single gene- IPC298	Panel a
9	867	9	303	-3.675	0	564	0.0288462	1	0	1	WCR2-WCR3 (0.973)	WCR2-WCR3 (0.973)	WCR2-WCR3 (0.973)	Single gene- IPC298	Panel a
9	867	9	303	-3.67	0	564	0.0288462	1	0	1	WCR2-WCR3 (0.973)	WCR2-WCR3 (0.973)	WCR2-WCR3 (0.973)	Single gene- IPC298	Panel a
9	867	9	303	-3.665	0	564	0.0288462	1	0	1	WCR2-WCR3 (0.973)	WCR2-WCR3 (0.973)	WCR2-WCR3 (0.973)	Single gene- IPC298	Panel a
9	867	9	303	-3.66	0	564	0.0288462	1	0	1	WCR2-WCR3 (0.973)	WCR2-WCR3 (0.973)	WCR2-WCR3 (0.973)	Single gene- IPC298	Panel a
9	867	9	303	-3.655	0	564	0.0288462	1	0	1	WCR2-WCR3 (0.973)	WCR2-WCR3 (0.973)	WCR2-WCR3 (0.973)	Single gene- IPC298	Panel a
9	867	9	303	-3.65	0	564	0.0288462	1	0	1	WCR2-WCR3 (0.973)	WCR2-WCR3 (0.973)	WCR2-WCR3 (0.973)	Single gene- IPC298	Panel a
10	866	10	302	-3.645	0	564	0.0320513	1	0	1	WCR2-WCR3 (0.973)	WCR2-WCR3 (0.973)	WCR2-WCR3 (0.973)	Single gene- IPC298	Panel a
10	866	10	302	-3.64	0	564	0.0320513	1	0	1	WCR2-WCR3 (0.973)	WCR2-WCR3 (0.973)	WCR2-WCR3 (0.973)	Single gene- IPC298	Panel a
11	865	11	301	-3.635	0	564	0.0352564	1	0	1	WCR2-WCR3 (0.973)	WCR2-WCR3 (0.973)	WCR2-WCR3 (0.973)	Single gene- IPC298	Panel a
11	865	11	301	-3.63	0	564	0.0352564	1	0	1	WCR2-WCR3 (0.973)	WCR2-WCR3 (0.973)	WCR2-WCR3 (0.973)	Single gene- IPC298	Panel a
11	865	11	301	-3.625	0	564	0.0352564	1	0	1	WCR2-WCR3 (0.973)	WCR2-WCR3 (0.973)	WCR2-WCR3 (0.973)	Single gene- IPC298	Panel a
11	865	11	301	-3.62	0	564	0.0352564	1	0	1	WCR2-WCR3 (0.973)	WCR2-WCR3 (0.973)	WCR2-WCR3 (0.973)	Single gene- IPC298	Panel a
12	864	12	300	-3.615	0	564	0.0384615	1	0	1	WCR2-WCR3 (0.973)	WCR2-WCR3 (0.973)	WCR2-WCR3 (0.973)	Single gene- IPC298	Panel a
12	864	12	300	-3.61	0	564	0.0384615	1	0	1	WCR2-WCR3 (0.973)	WCR2-WCR3 (0.973)	WCR2-WCR3 (0.973)	Single gene- IPC298	Panel a
12	864	12	300	-3.605	0	564	0.0384615	1	0	1	WCR2-WCR3 (0.973)	WCR2-WCR3 (0.973)	WCR2-WCR3 (0.973)	Single gene- IPC298	Panel a
12	864	12	300	-3.6	0	564	0.0384615	1	0	1	WCR2-WCR3 (0.973)	WCR2-WCR3 (0.973)	WCR2-WCR3 (0.973)	Single gene- IPC298	Panel a
12	864	12	300	-3.595	0	564	0.0384615	1	0	1	WCR2-WCR3 (0.973)	WCR2-WCR3 (0.973)	WCR2-WCR3 (0.973)	Single gene- IPC298	Panel a
12	864	12	300	-3.59	0	564	0.0384615	1	0	1	WCR2-WCR3 (0.973)	WCR2-WCR3 (0.973)	WCR2-WCR3 (0.973)	Single gene- IPC298	Panel a
12	864	12	300	-3.585	0	564	0.0384615	1	0	1	WCR2-WCR3 (0.973)	WCR2-WCR3 (0.973)	WCR2-WCR3 (0.973)	Single gene- IPC298	Panel a
12	864	12	300	-3.58	0	564	0.0384615	1	0	1	WCR2-WCR3 (0.973)	WCR2-WCR3 (0.973)	WCR2-WCR3 (0.973)	Single gene- IPC298	Panel a
13	863	13	299	-3.575	0	564	0.0416667	1	0	1	WCR2-WCR3 (0.973)	WCR2-WCR3 (0.973)	WCR2-WCR3 (0.973)	Single gene- IPC298	Panel a
13	863	13	299	-3.57	0	564	0.0416667	1	0	1	WCR2-WCR3 (0.973)	WCR2-WCR3 (0.973)	WCR2-WCR3 (0.973)	Single gene- IPC298	Panel a
13	863	13	299	-3.565	0	564	0.0416667	1	0	1	WCR2-WCR3 (0.973)	WCR2-WCR3 (0.973)	WCR2-WCR3 (0.973)	Single gene- IPC298	Panel a
13	863	13	299	-3.56	0	564	0.0416667	1	0	1	WCR2-WCR3 (0.973)	WCR2-WCR3 (0.973)	WCR2-WCR3 (0.973)	Single gene- IPC298	Panel a
13	863	13	299	-3.555	0	564	0.0416667	1	0	1	WCR2-WCR3 (0.973)	WCR2-WCR3 (0.973)	WCR2-WCR3 (0.973)	Single gene- IPC298	Panel a
13	863	13	299	-3.55	0	564	0.0416667	1	0	1	WCR2-WCR3 (0.973)	WCR2-WCR3 (0.973)	WCR2-WCR3 (0.973)	Single gene- IPC298	Panel a
13	863	13	299	-3.545	0	564	0.0416667	1	0	1	WCR2-WCR3 (0.973)	WCR2-WCR3 (0.973)	WCR2-WCR3 (0.973)	Single gene- IPC298	Panel a
13	863	13	299	-3.54	0	564	0.0416667	1	0	1	WCR2-WCR3 (0.973)	WCR2-WCR3 (0.973)	WCR2-WCR3 (0.973)	Single gene- IPC298	Panel a
14	862	14	298	-3.535	0	564	0.0448718	1	0	1	WCR2-WCR3 (0.973)	WCR2-WCR3 (0.973)	WCR2-WCR3 (0.973)	Single gene- IPC298	Panel a
14	862	14	298	-3.53	0	564	0.0448718	1	0	1	WCR2-WCR3 (0.973)	WCR2-WCR3 (0.973)	WCR2-WCR3 (0.973)	Single gene- IPC298	Panel a
14	862	14	298	-3.525	0	564	0.0448718	1	0	1	WCR2-WCR3 (0.973)	WCR2-WCR3 (0.973)	WCR2-WCR3 (0.973)	Single gene- IPC298	Panel a
14	862	14	298	-3.52	0	564	0.0448718	1	0	1	WCR2-WCR3 (0.973)	WCR2-WCR3 (0.973)	WCR2-WCR3 (0.973)	Single gene- IPC298	Panel a
15	861	15	297	-3.515	0	564	0.0480769	1	0	1	WCR2-WCR3 (0.973)	WCR2-WCR3 (0.973)	WCR2-WCR3 (0.973)	Single gene- IPC298	Panel a
15	861	15	297	-3.51	0	564	0.0480769	1	0	1	WCR2-WCR3 (0.973)	WCR2-WCR3 (0.973)	WCR2-WCR3 (0.973)	Single gene- IPC298	Panel a
16	860	16	296	-3.505	0	564	0.0512821	1	0	1	WCR2-WCR3 (0.973)	WCR2-WCR3 (0.973)	WCR2-WCR3 (0.973)	Single gene- IPC298	Panel a
16	860	16	296	-3.5	0	564	0.0512821	1	0	1	WCR2-WCR3 (0.973)	WCR2-WCR3 (0.973)	WCR2-WCR3 (0.973)	Single gene- IPC298	Panel a
17	859	17	295	-3.495	0	564	0.0544872	1	0	1	WCR2-WCR3 (0.973)	WCR2-WCR3 (0.973)	WCR2-WCR3 (0.973)	Single gene- IPC298	Panel a
17	859	17	295	-3.49	0	564	0.0544872	1	0	1	WCR2-WCR3 (0.973)	WCR2-WCR3 (0.973)	WCR2-WCR3 (0.973)	Single gene- IPC298	Panel a
17	859	17	295	-3.485	0	564	0.0544872	1	0	1	WCR2-WCR3 (0.973)	WCR2-WCR3 (0.973)	WCR2-WCR3 (0.973)	Single gene- IPC298	Panel a
17	859	17	295	-3.48	0	564	0.0544872	1	0	1	WCR2-WCR3 (0.973)	WCR2-WCR3 (0.973)	WCR2-WCR3 (0.973)	Single gene- IPC298	Panel a
17	859	17	295	-3.475	0	564	0.0544872	1	0	1	WCR2-WCR3 (0.973)	WCR2-WCR3 (0.973)	WCR2-WCR3 (0.973)	Single gene- IPC298	Panel a
17	859	17	295	-3.47	0	564	0.0544872	1	0	1	WCR2-WCR3 (0.973)	WCR2-WCR3 (0.973)	WCR2-WCR3 (0.973)	Single gene- IPC298	Panel a
17	859	17	295	-3.465	0	564	0.0544872	1	0	1	WCR2-WCR3 (0.973)	WCR2-WCR3 (0.973)	WCR2-WCR3 (0.973)	Single gene- IPC298	Panel a
17	859	17	295	-3.46	0	564	0.0544872	1	0	1	WCR2-WCR3 (0.973)	WCR2-WCR3 (0.973)	WCR2-WCR3 (0.973)	Single gene- IPC298	Panel a
17	859	17	295	-3.455	0	564	0.0544872	1	0	1	WCR2-WCR3 (0.973)	WCR2-WCR3 (0.973)	WCR2-WCR3 (0.973)	Single gene- IPC298	Panel a
17	859	17	295	-3.45	0	564	0.0544872	1	0	1	WCR2-WCR3 (0.973)	WCR2-WCR3 (0.973)	WCR2-WCR3 (0.973)	Single gene- IPC298	Panel a
18	858	18	294	-3.445	0	564	0.0576923	1	0	1	WCR2-WCR3 (0.973)	WCR2-WCR3 (0.973)	WCR2-WCR3 (0.973)	Single gene- IPC298	Panel a
19	857	19	293	-3.44	0	564	0.0608974	1	0	1	WCR2-WCR3 (0.973)	WCR2-WCR3 (0.973)	WCR2-WCR3 (0.973)	Single gene- IPC298	Panel a
19	857	19	293	-3.435	0	564	0.0608974	1	0	1	WCR2-WCR3 (0.973)	WCR2-WCR3 (0.973)	WCR2-WCR3 (0.973)	Single gene- IPC298	Panel a
19	857	19	293	-3.43	0	564	0.0608974	1	0	1	WCR2-WCR3 (0.973)	WCR2-WCR3 (0.973)	WCR2-WCR3 (0.973)	Single gene- IPC298	Panel a
20	856	20	292	-3.425	0	564	0.0641026	1	0	1	WCR2-WCR3 (0.973)	WCR2-WCR3 (0.973)	WCR2-WCR3 (0.973)	Single gene- IPC298	Panel a
20	856	20	292	-3.42	0	564	0.0641026	1	0	1	WCR2-WCR3 (0.973)	WCR2-WCR3 (0.973)	WCR2-WCR3 (0.973)	Single gene- IPC298	Panel a
20	856	20	292	-3.415	0	564	0.0641026	1	0	1	WCR2-WCR3 (0.973)	WCR2-WCR3 (0.973)	WCR2-WCR3 (0.973)	Single gene- IPC298	Panel a
20	856	20	292	-3.41	0	564	0.0641026	1	0	1	WCR2-WCR3 (0.973)	WCR2-WCR3 (0.973)	WCR2-WCR3 (0.973)	Single gene- IPC298	Panel a
20	856	20	292	-3.405	0	564	0.0641026	1	0	1	WCR2-WCR3 (0.973)	WCR2-WCR3 (0.973)	WCR2-WCR3 (0.973)	Single gene- IPC298	Panel a
20	856	20	292	-3.4	0	564	0.0641026	1	0	1	WCR2-WCR3 (0.973)	WCR2-WCR3 (0.973)	WCR2-WCR3 (0.973)	Single gene- IPC298	Panel a
20	856	20	292	-3.395	0	564	0.0641026	1	0	1	WCR2-WCR3 (0.973)	WCR2-WCR3 (0.973)	WCR2-WCR3 (0.973)	Single gene- IPC298	Panel a
20	856	20	292	-3.39	0	564	0.0641026	1	0	1	WCR2-WCR3 (0.973)	WCR2-WCR3 (0.973)	WCR2-WCR3 (0.973)	Single gene- IPC298	Panel a
20	856	20	292	-3.385	0	564	0.0641026	1	0	1	WCR2-WCR3 (0.973)	WCR2-WCR3 (0.973)	WCR2-WCR3 (0.973)	Single gene- IPC298	Panel a
20	856	20	292	-3.38	0	564	0.0641026	1	0	1	WCR2-WCR3 (0.973)	WCR2-WCR3 (0.973)	WCR2-WCR3 (0.973)	Single gene- IPC298	Panel a
20	856	20	292	-3.375	0	564	0.0641026	1	0	1	WCR2-WCR3 (0.973)	WCR2-WCR3 (0.973)	WCR2-WCR3 (0.973)	Single gene- IPC298	Panel a
20	856	20	292	-3.37	0	564	0.0641026	1	0	1	WCR2-WCR3 (0.973)	WCR2-WCR3 (0.973)	WCR2-WCR3 (0.973)	Single gene- IPC298	Panel a
20	856	20	292	-3.365	0	564	0.0641026	1	0	1	WCR2-WCR3 (0.973)	WCR2-WCR3 (0.973)	WCR2-WCR3 (0.973)	Single gene- IPC298	Panel a
20	856	20	292	-3.36	0	564	0.0641026	1	0	1	WCR2-WCR3 (0.973)	WCR2-WCR3 (0.973)	WCR2-WCR3 (0.973)	Single gene- IPC298	Panel a
22	854	22	290	-3.355	0	564	0.0705128	1	0	1	WCR2-WCR3 (0.973)	WCR2-WCR3 (0.973)	WCR2-WCR3 (0.973)	Single gene- IPC298	Panel a
22	854	22	290	-3.35	0	564	0.0705128	1	0	1	WCR2-WCR3 (0.973)	WCR2-WCR3 (0.973)	WCR2-WCR3 (0.973)	Single gene- IPC298	Panel a
22	854	22	290	-3.345	0	564	0.0705128	1	0	1	WCR2-WCR3 (0.973)	WCR2-WCR3 (0.973)	WCR2-WCR3 (0.973)	Single gene- IPC298	Panel a
22	854	22	290	-3.34	0	564	0.0705128	1	0	1	WCR2-WCR3 (0.973)	WCR2-WCR3 (0.973)	WCR2-WCR3 (0.973)	Single gene- IPC298	Panel a
22	854	22	290	-3.335	0	564	0.0705128	1	0	1	WCR2-WCR3 (0.973)	WCR2-WCR3 (0.973)	WCR2-WCR3 (0.973)	Single gene- IPC298	Panel a
22	854	22	290	-3.33	0	564	0.0705128	1	0	1	WCR2-WCR3 (0.973)	WCR2-WCR3 (0.973)	WCR2-WCR3 (0.973)	Single gene- IPC298	Panel a
22	854	22	290	-3.325	0	564	0.0705128	1	0	1	WCR2-WCR3 (0.973)	WCR2-WCR3 (0.973)	WCR2-WCR3 (0.973)	Single gene- IPC298	Panel a
22	854	22	290	-3.32	0	564	0.0705128	1	0	1	WCR2-WCR3 (0.973)	WCR2-WCR3 (0.973)	WCR2-WCR3 (0.973)	Single gene- IPC298	Panel a
23	853	23	289	-3.315	0	564	0.0737179	1	0	1	WCR2-WCR3 (0.973)	WCR2-WCR3 (0.973)	WCR2-WCR3 (0.973)	Single gene- IPC298	Panel a
24	852	24	288	-3.31	0	564	0.0769231	1	0	1	WCR2-WCR3 (0.973)	WCR2-WCR3 (0.973)	WCR2-WCR3 (0.973)	Single gene- IPC298	Panel a
24	852	24	288	-3.305	0	564	0.0769231	1	0	1	WCR2-WCR3 (0.973)	WCR2-WCR3 (0.973)	WCR2-WCR3 (0.973)	Single gene- IPC298	Panel a
25	851	25	287	-3.3	0	564	0.0801282	1	0	1	WCR2-WCR3 (0.973)	WCR2-WCR3 (0.973)	WCR2-WCR3 (0.973)	Single gene- IPC298	Panel a
25	851	25	287	-3.295	0	564	0.0801282	1	0	1	WCR2-WCR3 (0.973)	WCR2-WCR3 (0.973)	WCR2-WCR3 (0.973)	Single gene- IPC298	Panel a
25	851	25	287	-3.29	0	564	0.0801282	1	0	1	WCR2-WCR3 (0.973)	WCR2-WCR3 (0.973)	WCR2-WCR3 (0.973)	Single gene- IPC298	Panel a
25	851	25	287	-3.285	0	564	0.0801282	1	0	1	WCR2-WCR3 (0.973)	WCR2-WCR3 (0.973)	WCR2-WCR3 (0.973)	Single gene- IPC298	Panel a
25	851	25	287	-3.28	0	564	0.0801282	1	0	1	WCR2-WCR3 (0.973)	WCR2-WCR3 (0.973)	WCR2-WCR3 (0.973)	Single gene- IPC298	Panel a
25	851	25	287	-3.275	0	564	0.0801282	1	0	1	WCR2-WCR3 (0.973)	WCR2-WCR3 (0.973)	WCR2-WCR3 (0.973)	Single gene- IPC298	Panel a
25	851	25	287	-3.27	0	564	0.0801282	1	0	1	WCR2-WCR3 (0.973)	WCR2-WCR3 (0.973)	WCR2-WCR3 (0.973)	Single gene- IPC298	Panel a
25	851	25	287	-3.265	0	564	0.0801282	1	0	1	WCR2-WCR3 (0.973)	WCR2-WCR3 (0.973)	WCR2-WCR3 (0.973)	Single gene- IPC298	Panel a
25	851	25	287	-3.26	0	564	0.0801282	1	0	1	WCR2-WCR3 (0.973)	WCR2-WCR3 (0.973)	WCR2-WCR3 (0.973)	Single gene- IPC298	Panel a
25	851	25	287	-3.255	0	564	0.0801282	1	0	1	WCR2-WCR3 (0.973)	WCR2-WCR3 (0.973)	WCR2-WCR3 (0.973)	Single gene- IPC298	Panel a
25	851	25	287	-3.25	0	564	0.0801282	1	0	1	WCR2-WCR3 (0.973)	WCR2-WCR3 (0.973)	WCR2-WCR3 (0.973)	Single gene- IPC298	Panel a
25	851	25	287	-3.245	0	564	0.0801282	1	0	1	WCR2-WCR3 (0.973)	WCR2-WCR3 (0.973)	WCR2-WCR3 (0.973)	Single gene- IPC298	Panel a
25	851	25	287	-3.24	0	564	0.0801282	1	0	1	WCR2-WCR3 (0.973)	WCR2-WCR3 (0.973)	WCR2-WCR3 (0.973)	Single gene- IPC298	Panel a
25	851	25	287	-3.235	0	564	0.0801282	1	0	1	WCR2-WCR3 (0.973)	WCR2-WCR3 (0.973)	WCR2-WCR3 (0.973)	Single gene- IPC298	Panel a
25	851	25	287	-3.23	0	564	0.0801282	1	0	1	WCR2-WCR3 (0.973)	WCR2-WCR3 (0.973)	WCR2-WCR3 (0.973)	Single gene- IPC298	Panel a
25	851	25	287	-3.225	0	564	0.0801282	1	0	1	WCR2-WCR3 (0.973)	WCR2-WCR3 (0.973)	WCR2-WCR3 (0.973)	Single gene- IPC298	Panel a
25	851	25	287	-3.22	0	564	0.0801282	1	0	1	WCR2-WCR3 (0.973)	WCR2-WCR3 (0.973)	WCR2-WCR3 (0.973)	Single gene- IPC298	Panel a
25	851	25	287	-3.215	0	564	0.0801282	1	0	1	WCR2-WCR3 (0.973)	WCR2-WCR3 (0.973)	WCR2-WCR3 (0.973)	Single gene- IPC298	Panel a
25	851	25	287	-3.21	0	564	0.0801282	1	0	1	WCR2-WCR3 (0.973)	WCR2-WCR3 (0.973)	WCR2-WCR3 (0.973)	Single gene- IPC298	Panel a
26	850	26	286	-3.205	0	564	0.0833333	1	0	1	WCR2-WCR3 (0.973)	WCR2-WCR3 (0.973)	WCR2-WCR3 (0.973)	Single gene- IPC298	Panel a
26	850	26	286	-3.2	0	564	0.0833333	1	0	1	WCR2-WCR3 (0.973)	WCR2-WCR3 (0.973)	WCR2-WCR3 (0.973)	Single gene- IPC298	Panel a
26	850	26	286	-3.195	0	564	0.0833333	1	0	1	WCR2-WCR3 (0.973)	WCR2-WCR3 (0.973)	WCR2-WCR3 (0.973)	Single gene- IPC298	Panel a
26	850	26	286	-3.19	0	564	0.0833333	1	0	1	WCR2-WCR3 (0.973)	WCR2-WCR3 (0.973)	WCR2-WCR3 (0.973)	Single gene- IPC298	Panel a
26	850	26	286	-3.185	0	564	0.0833333	1	0	1	WCR2-WCR3 (0.973)	WCR2-WCR3 (0.973)	WCR2-WCR3 (0.973)	Single gene- IPC298	Panel a
26	850	26	286	-3.18	0	564	0.0833333	1	0	1	WCR2-WCR3 (0.973)	WCR2-WCR3 (0.973)	WCR2-WCR3 (0.973)	Single gene- IPC298	Panel a
26	850	26	286	-3.175	0	564	0.0833333	1	0	1	WCR2-WCR3 (0.973)	WCR2-WCR3 (0.973)	WCR2-WCR3 (0.973)	Single gene- IPC298	Panel a
27	849	27	285	-3.17	0	564	0.0865385	1	0	1	WCR2-WCR3 (0.973)	WCR2-WCR3 (0.973)	WCR2-WCR3 (0.973)	Single gene- IPC298	Panel a
28	848	28	284	-3.165	0	564	0.0897436	1	0	1	WCR2-WCR3 (0.973)	WCR2-WCR3 (0.973)	WCR2-WCR3 (0.973)	Single gene- IPC298	Panel a
28	848	28	284	-3.16	0	564	0.0897436	1	0	1	WCR2-WCR3 (0.973)	WCR2-WCR3 (0.973)	WCR2-WCR3 (0.973)	Single gene- IPC298	Panel a
28	848	28	284	-3.155	0	564	0.0897436	1	0	1	WCR2-WCR3 (0.973)	WCR2-WCR3 (0.973)	WCR2-WCR3 (0.973)	Single gene- IPC298	Panel a
28	848	28	284	-3.15	0	564	0.0897436	1	0	1	WCR2-WCR3 (0.973)	WCR2-WCR3 (0.973)	WCR2-WCR3 (0.973)	Single gene- IPC298	Panel a
28	848	28	284	-3.145	0	564	0.0897436	1	0	1	WCR2-WCR3 (0.973)	WCR2-WCR3 (0.973)	WCR2-WCR3 (0.973)	Single gene- IPC298	Panel a
28	848	28	284	-3.14	0	564	0.0897436	1	0	1	WCR2-WCR3 (0.973)	WCR2-WCR3 (0.973)	WCR2-WCR3 (0.973)	Single gene- IPC298	Panel a
28	848	28	284	-3.135	0	564	0.0897436	1	0	1	WCR2-WCR3 (0.973)	WCR2-WCR3 (0.973)	WCR2-WCR3 (0.973)	Single gene- IPC298	Panel a
29	847	29	283	-3.13	0	564	0.0929487	1	0	1	WCR2-WCR3 (0.973)	WCR2-WCR3 (0.973)	WCR2-WCR3 (0.973)	Single gene- IPC298	Panel a
29	847	29	283	-3.125	0	564	0.0929487	1	0	1	WCR2-WCR3 (0.973)	WCR2-WCR3 (0.973)	WCR2-WCR3 (0.973)	Single gene- IPC298	Panel a
30	846	30	282	-3.12	0	564	0.0961538	1	0	1	WCR2-WCR3 (0.973)	WCR2-WCR3 (0.973)	WCR2-WCR3 (0.973)	Single gene- IPC298	Panel a
30	846	30	282	-3.115	0	564	0.0961538	1	0	1	WCR2-WCR3 (0.973)	WCR2-WCR3 (0.973)	WCR2-WCR3 (0.973)	Single gene- IPC298	Panel a
30	846	30	282	-3.11	0	564	0.0961538	1	0	1	WCR2-WCR3 (0.973)	WCR2-WCR3 (0.973)	WCR2-WCR3 (0.973)	Single gene- IPC298	Panel a
30	846	30	282	-3.105	0	564	0.0961538	1	0	1	WCR2-WCR3 (0.973)	WCR2-WCR3 (0.973)	WCR2-WCR3 (0.973)	Single gene- IPC298	Panel a
30	846	30	282	-3.1	0	564	0.0961538	1	0	1	WCR2-WCR3 (0.973)	WCR2-WCR3 (0.973)	WCR2-WCR3 (0.973)	Single gene- IPC298	Panel a
30	846	30	282	-3.095	0	564	0.0961538	1	0	1	WCR2-WCR3 (0.973)	WCR2-WCR3 (0.973)	WCR2-WCR3 (0.973)	Single gene- IPC298	Panel a
30	846	30	282	-3.09	0	564	0.0961538	1	0	1	WCR2-WCR3 (0.973)	WCR2-WCR3 (0.973)	WCR2-WCR3 (0.973)	Single gene- IPC298	Panel a
30	846	30	282	-3.085	0	564	0.0961538	1	0	1	WCR2-WCR3 (0.973)	WCR2-WCR3 (0.973)	WCR2-WCR3 (0.973)	Single gene- IPC298	Panel a
30	846	30	282	-3.08	0	564	0.0961538	1	0	1	WCR2-WCR3 (0.973)	WCR2-WCR3 (0.973)	WCR2-WCR3 (0.973)	Single gene- IPC298	Panel a
32	844	32	280	-3.075	0	564	0.102564	1	0	1	WCR2-WCR3 (0.973)	WCR2-WCR3 (0.973)	WCR2-WCR3 (0.973)	Single gene- IPC298	Panel a
32	844	32	280	-3.07	0	564	0.102564	1	0	1	WCR2-WCR3 (0.973)	WCR2-WCR3 (0.973)	WCR2-WCR3 (0.973)	Single gene- IPC298	Panel a
32	844	32	280	-3.065	0	564	0.102564	1	0	1	WCR2-WCR3 (0.973)	WCR2-WCR3 (0.973)	WCR2-WCR3 (0.973)	Single gene- IPC298	Panel a
34	842	34	278	-3.06	0	564	0.108974	1	0	1	WCR2-WCR3 (0.973)	WCR2-WCR3 (0.973)	WCR2-WCR3 (0.973)	Single gene- IPC298	Panel a
34	842	34	278	-3.055	0	564	0.108974	1	0	1	WCR2-WCR3 (0.973)	WCR2-WCR3 (0.973)	WCR2-WCR3 (0.973)	Single gene- IPC298	Panel a
35	841	35	277	-3.05	0	564	0.112179	1	0	1	WCR2-WCR3 (0.973)	WCR2-WCR3 (0.973)	WCR2-WCR3 (0.973)	Single gene- IPC298	Panel a
35	841	35	277	-3.045	0	564	0.112179	1	0	1	WCR2-WCR3 (0.973)	WCR2-WCR3 (0.973)	WCR2-WCR3 (0.973)	Single gene- IPC298	Panel a
35	841	35	277	-3.04	0	564	0.112179	1	0	1	WCR2-WCR3 (0.973)	WCR2-WCR3 (0.973)	WCR2-WCR3 (0.973)	Single gene- IPC298	Panel a
35	841	35	277	-3.035	0	564	0.112179	1	0	1	WCR2-WCR3 (0.973)	WCR2-WCR3 (0.973)	WCR2-WCR3 (0.973)	Single gene- IPC298	Panel a
35	841	35	277	-3.03	0	564	0.112179	1	0	1	WCR2-WCR3 (0.973)	WCR2-WCR3 (0.973)	WCR2-WCR3 (0.973)	Single gene- IPC298	Panel a
35	841	35	277	-3.025	0	564	0.112179	1	0	1	WCR2-WCR3 (0.973)	WCR2-WCR3 (0.973)	WCR2-WCR3 (0.973)	Single gene- IPC298	Panel a
36	840	36	276	-3.02	0	564	0.115385	1	0	1	WCR2-WCR3 (0.973)	WCR2-WCR3 (0.973)	WCR2-WCR3 (0.973)	Single gene- IPC298	Panel a
37	839	37	275	-3.015	0	564	0.11859	1	0	1	WCR2-WCR3 (0.973)	WCR2-WCR3 (0.973)	WCR2-WCR3 (0.973)	Single gene- IPC298	Panel a
[truncated: 22,419 more rows]

## Sheet: Fig 2d
metric	values	cl
NNMD	-1.609	VCR1-SCR27
NNMD	-7.126	WCR2-WCR3
NNMD	-2.026	VCR1-SCR43
NNMD	-1.919	SPCR1-SCR43
NNMD	-1.753	SPCR1-SCR27
NNMD	-10.51	VCR1-WCR3
NNMD	-8.556	WCR3-VCR1
NNMD	-5.678	SPCR1-WCR3
NNMD	-5.585	enCas12a
NNMD	-4.132	spCas9-saCas9

## Sheet: Fig 2e
symbol	side1	side2	Essentiality	source
A3GALT2	0.12519	0.137071	no	VCR1-SCR27
AADACL3	0.149514	0.341656	no	VCR1-SCR27
AADACL4	-0.203998	0.23296	no	VCR1-SCR27
ABTB2	0.870341	0.459262	no	VCR1-SCR27
ACSL1	0.790975	0.521001	no	VCR1-SCR27
ACSL5	0.236466	0.166096	no	VCR1-SCR27
ACSM2A	0.838478	0.807266	no	VCR1-SCR27
ACSM2B	0.580784	0.213392	no	VCR1-SCR27
ACSM4	0.385352	0.43323	no	VCR1-SCR27
ACSM6	0.400319	0.669786	no	VCR1-SCR27
ACTL7A	0.688885	0.64831	no	VCR1-SCR27
ACTL7B	0.687825	0.547668	no	VCR1-SCR27
ACTL9	0.627906	0.278867	no	VCR1-SCR27
ACTRT1	0.598806	0.660348	no	VCR1-SCR27
ACTRT2	0.224664	0.019657	no	VCR1-SCR27
ACVR1B	0.336377	0.671785	no	VCR1-SCR27
ACVR2A	-0.018466	0.272693	no	VCR1-SCR27
ACVR2B	0.472111	0.329283	no	VCR1-SCR27
ADAM18	0.421562	0.397091	no	VCR1-SCR27
ADAM20	0.400712	0.407396	no	VCR1-SCR27
ADAM21	0.200728	0.385783	no	VCR1-SCR27
ADAM29	0.465813	0.484169	no	VCR1-SCR27
ADAM30	-0.437062	0.0474273	no	VCR1-SCR27
ADAM32	0.333026	0.307305	no	VCR1-SCR27
ADAM9	0.426414	-0.393923	no	VCR1-SCR27
ADAMTS1	0.308961	0.40617	no	VCR1-SCR27
ADAMTS9	0.202947	0.0425915	no	VCR1-SCR27
ADRA1A	0.726812	0.563126	no	VCR1-SCR27
AEBP1	0.0864948	0.526341	no	VCR1-SCR27
AHCY	-2.72872	0.293497	yes	VCR1-SCR27
AHCYL1	-2.01926	-0.129802	no	VCR1-SCR27
ALK	0.522197	0.612642	no	VCR1-SCR27
ANPEP	0.300177	0.528239	no	VCR1-SCR27
AP2M1	-3.06865	0.213309	no	VCR1-SCR27
ARAF	0.998109	0.493809	no	VCR1-SCR27
ARF4	-2.78639	0.326919	no	VCR1-SCR27
ARF5	0.210576	0.213286	no	VCR1-SCR27
ARID1A	-0.399314	0.188299	no	VCR1-SCR27
ARID1B	0.303758	0.433878	no	VCR1-SCR27
ARIH1	-0.581656	0.383623	yes	VCR1-SCR27
ARIH2	0.95006	-0.0267339	no	VCR1-SCR27
ARSA	0.321191	0.340193	no	VCR1-SCR27
ARSD	0.822228	0.505091	no	VCR1-SCR27
ARSG	-0.0327528	0.430106	no	VCR1-SCR27
ASB13	0.810344	0.343805	no	VCR1-SCR27
ASB14	0.23467	0.212448	no	VCR1-SCR27
ASB2	0.172793	0.242814	no	VCR1-SCR27
ASB9	0.486974	0.0472766	no	VCR1-SCR27
ASCC3	-3.15705	0.069479	no	VCR1-SCR27
ASF1A	0.129807	0.514117	no	VCR1-SCR27
ASF1B	-0.851382	0.201543	no	VCR1-SCR27
ATP10B	0.285299	0.555957	no	VCR1-SCR27
ATP10D	0.0549624	-0.0848225	no	VCR1-SCR27
ATP11A	0.714206	0.344246	no	VCR1-SCR27
ATP11C	0.426696	0.552338	no	VCR1-SCR27
ATP1B4	0.62362	-0.0452495	no	VCR1-SCR27
ATP2A2	-3.50246	0.430351	yes	VCR1-SCR27
ATP2C1	-0.349461	0.186773	no	VCR1-SCR27
ATP4B	0.512324	0.314527	no	VCR1-SCR27
ATP6V1G2	0.276491	0.381489	no	VCR1-SCR27
ATP6V1G3	0.197344	0.0210787	no	VCR1-SCR27
AURKA	-2.26453	0.361725	no	VCR1-SCR27
AURKB	-4.08082	0.215557	yes	VCR1-SCR27
AWAT1	0.88364	0.729131	no	VCR1-SCR27
AWAT2	0.443617	0.674524	no	VCR1-SCR27
AXL	0.606654	0.600735	no	VCR1-SCR27
AZU1	0.12207	0.329563	no	VCR1-SCR27
B3GALNT1	0.480503	0.379527	no	VCR1-SCR27
B3GALT5	0.437514	0.133958	no	VCR1-SCR27
BAP1	-2.48955	0.0559461	no	VCR1-SCR27
BCL2L1	0.688095	0.795341	no	VCR1-SCR27
BCL2L2	0.182399	0.0179095	no	VCR1-SCR27
BCLAF1	-0.547627	0.526451	no	VCR1-SCR27
BIRC3	0.664228	0.506306	no	VCR1-SCR27
BMP1	0.476668	0.174189	no	VCR1-SCR27
BMPR1A	0.0220742	0.215666	no	VCR1-SCR27
BMX	0.654043	0.396348	no	VCR1-SCR27
BRAF	-0.704982	0.0673728	no	VCR1-SCR27
BRD2	-2.68225	0.498391	no	VCR1-SCR27
BRD4	-4.26718	0.289341	no	VCR1-SCR27
BTBD11	0.361332	0.111471	no	VCR1-SCR27
BTBD2	0.356222	0.385057	no	VCR1-SCR27
BTBD6	0.0940981	0.561051	no	VCR1-SCR27
BTD	0.271183	0.569511	no	VCR1-SCR27
BTK	0.457047	0.409364	no	VCR1-SCR27
C1R	0.175169	0.229176	no	VCR1-SCR27
C1S	0.341176	0.152413	no	VCR1-SCR27
CABP2	0.351275	0.356113	no	VCR1-SCR27
CABP5	0.238602	-0.182329	no	VCR1-SCR27
CALM1	0.0690875	0.596308	no	VCR1-SCR27
CALM2	-0.00814027	0.323527	no	VCR1-SCR27
CALM3	-0.272149	0.06397	no	VCR1-SCR27
CAPNS1	-0.283386	0.472669	no	VCR1-SCR27
CAPNS2	0.248914	0.259202	no	VCR1-SCR27
CARM1	-0.873776	0.54042	no	VCR1-SCR27
CASP3	0.221036	0.391784	no	VCR1-SCR27
CASP4	0.693683	-0.156195	no	VCR1-SCR27
CASP5	0.238504	0.0286535	no	VCR1-SCR27
CASP6	0.045178	0.31674	no	VCR1-SCR27
CCKAR	0.645207	0.241371	no	VCR1-SCR27
CCKBR	0.220051	0.353449	no	VCR1-SCR27
CCL11	0.420979	0.426361	no	VCR1-SCR27
CCL13	0.0671737	0.401823	no	VCR1-SCR27
CCL16	0.198328	0.137708	no	VCR1-SCR27
CCL18	0.200319	0.763616	no	VCR1-SCR27
CCL8	0.366756	-0.177876	no	VCR1-SCR27
CD163	0.34759	0.228192	no	VCR1-SCR27
CDK1	-2.84754	0.16888	yes	VCR1-SCR27
CDK2	-0.361101	0.218368	no	VCR1-SCR27
CDK4	-1.2819	0.136397	no	VCR1-SCR27
CDK6	-0.842792	0.360438	no	VCR1-SCR27
CDKL4	0.0371704	-0.00320626	no	VCR1-SCR27
CDKL5	0.484745	-0.150933	no	VCR1-SCR27
CEACAM4	0.0565962	0.227682	no	VCR1-SCR27
CEACAM8	0.335873	0.25422	no	VCR1-SCR27
CEL	0.330691	0.194199	no	VCR1-SCR27
CELA1	0.389722	0.417763	no	VCR1-SCR27
CELA2A	0.571401	0.880925	no	VCR1-SCR27
CELA2B	0.282924	0.724455	no	VCR1-SCR27
CELA3A	0.169606	0.721928	no	VCR1-SCR27
CELA3B	0.318434	0.453274	no	VCR1-SCR27
CES1	-0.10548	0.569931	no	VCR1-SCR27
CETN1	0.742269	0.162151	no	VCR1-SCR27
CETN1_copy	0.310793	0.385567	no	VCR1-SCR27
CHAT	0.3063	0.368422	no	VCR1-SCR27
CIB2	0.496873	0.533537	no	VCR1-SCR27
CIB3	-0.243991	0.0342741	no	VCR1-SCR27
CLCA1	0.751725	0.318399	no	VCR1-SCR27
CLCA4	-0.0607031	-0.0270098	no	VCR1-SCR27
CMA1	0.376436	0.108912	no	VCR1-SCR27
CNBD1	0.496366	0.491625	no	VCR1-SCR27
CNBD1_copy	-0.326218	-0.0401686	no	VCR1-SCR27
COPZ1	-2.5039	0.593234	yes	VCR1-SCR27
COPZ2	-0.177904	0.321806	no	VCR1-SCR27
CPE	0.233277	0.107112	no	VCR1-SCR27
CPT1A	0.124845	0.257827	no	VCR1-SCR27
CRAT	0.455107	0.437333	no	VCR1-SCR27
CREBBP	0.473383	0.378499	no	VCR1-SCR27
CSHL1	0.446358	0.476411	no	VCR1-SCR27
CSNK1A1	-2.70974	0.153866	no	VCR1-SCR27
CTDSP2	-0.0903001	0.35807	no	VCR1-SCR27
CTDSPL	0.480622	0.104349	no	VCR1-SCR27
DAPK2	0.35486	0.517088	no	VCR1-SCR27
DDX19A	-0.204671	0.294386	no	VCR1-SCR27
DGAT2L6	0.424475	0.394112	no	VCR1-SCR27
DMXL1	0.0736489	0.156587	no	VCR1-SCR27
DMXL2	0.405338	0.28401	no	VCR1-SCR27
DNAH3	0.41836	0.453012	no	VCR1-SCR27
DNAH6	0.365794	-0.262905	no	VCR1-SCR27
DNM1L	-2.76278	0.450164	yes	VCR1-SCR27
DNM1L_copy	-3.42239	0.263851	yes	VCR1-SCR27
DNM2	-3.97738	0.139132	yes	VCR1-SCR27
DUSP1	0.916733	0.896933	no	VCR1-SCR27
DUSP13	0.092561	0.357208	no	VCR1-SCR27
DUSP14	0.627192	0.217287	no	VCR1-SCR27
DUSP18	0.550747	0.451507	no	VCR1-SCR27
DUSP2	1.11103	0.785953	no	VCR1-SCR27
DUSP27	0.662278	0.273646	no	VCR1-SCR27
DUSP4	0.605366	0.503308	no	VCR1-SCR27
DUSP5	0.542506	0.660291	no	VCR1-SCR27
DUSP6	0.659114	0.531735	no	VCR1-SCR27
DUSP7	0.476448	0.784241	no	VCR1-SCR27
DUSP9	0.498366	0.010048	no	VCR1-SCR27
EEF2	-4.20827	0.515799	yes	VCR1-SCR27
EEF2_copy	-3.03967	0.101677	yes	VCR1-SCR27
EFEMP1	0.192576	0.505601	no	VCR1-SCR27
EFNB2	0.479792	0.37688	no	VCR1-SCR27
EFNB3	-0.0277326	0.594661	no	VCR1-SCR27
EFTUD2	-3.40428	-0.150373	yes	VCR1-SCR27
EGR2	0.365153	0.54999	no	VCR1-SCR27
EGR4	0.396982	0.147072	no	VCR1-SCR27
EIF2S3	-3.75362	0.105167	yes	VCR1-SCR27
EIF2S3B	0.0994041	0.387824	no	VCR1-SCR27
EIF4A1	-0.888479	0.481833	no	VCR1-SCR27
EIF4A3	-2.89688	0.137885	yes	VCR1-SCR27
EIF4A3_copy	-4.1897	0.0706879	yes	VCR1-SCR27
ELANE	0.384216	0.333076	no	VCR1-SCR27
ELOVL2	0.287056	0.327909	no	VCR1-SCR27
ELOVL5	0.53669	0.0134466	no	VCR1-SCR27
ENPP2	0.528559	0.800972	no	VCR1-SCR27
ENPP3	0.649817	0.315929	no	VCR1-SCR27
ENPP5	0.521304	0.130594	no	VCR1-SCR27
ENPP6	0.175366	-0.0840842	no	VCR1-SCR27
EP300	-1.00707	0.222151	no	VCR1-SCR27
EPB42	0.230098	0.342557	no	VCR1-SCR27
ERAP2	0.18952	0.371463	no	VCR1-SCR27
ETNPPL	0.0747982	0.396924	no	VCR1-SCR27
FBLN5	0.0635857	0.274397	no	VCR1-SCR27
FGFR2	0.317865	0.354687	no	VCR1-SCR27
FGFR3	0.555005	0.402475	no	VCR1-SCR27
FOXA1	0.260919	0.208765	no	VCR1-SCR27
FOXC2	0.147938	0.00735361	no	VCR1-SCR27
FOXD2	0.650702	-0.0627026	no	VCR1-SCR27
FOXE1	0.463242	0.436273	no	VCR1-SCR27
FOXE3	0.385827	0.37942	no	VCR1-SCR27
FOXR1	0.277708	0.093386	no	VCR1-SCR27
FOXR2	0.574342	0.238595	no	VCR1-SCR27
FUBP1	-0.118672	0.0142523	no	VCR1-SCR27
FUT3	-0.155693	0.367545	no	VCR1-SCR27
FUT4	0.491604	0.00633422	no	VCR1-SCR27
FUT6	0.078805	0.254974	no	VCR1-SCR27
FUT7	0.598862	0.0735223	no	VCR1-SCR27
FUT9	0.130931	0.258083	no	VCR1-SCR27
G6PC	0.139921	0.27084	no	VCR1-SCR27
G6PC2	0.256774	-0.119322	no	VCR1-SCR27
GAK	-1.68982	0.620609	no	VCR1-SCR27
GALNS	0.561593	0.292942	no	VCR1-SCR27
GALNT17	0.112203	0.813527	no	VCR1-SCR27
GALNT2	0.0840335	0.450731	no	VCR1-SCR27
GALNT4	0.273506	0.27145	no	VCR1-SCR27
GALNT9	-0.0180031	0.48441	no	VCR1-SCR27
GCNT2	0.183789	0.366518	no	VCR1-SCR27
GCNT4	-0.156359	-0.231954	no	VCR1-SCR27
GDPD2	0.599976	0.386464	no	VCR1-SCR27
GDPD4	0.536961	0.111788	no	VCR1-SCR27
GH1	-0.163207	0.325569	no	VCR1-SCR27
GH2	0.049056	0.374012	no	VCR1-SCR27
GK2	0.113082	0.442793	no	VCR1-SCR27
GK3P	0.147025	0.357467	no	VCR1-SCR27
GLB1	0.50162	0.596015	no	VCR1-SCR27
GLB1L3	-0.22825	0.586985	no	VCR1-SCR27
GLT6D1	0.11835	0.288467	no	VCR1-SCR27
GPATCH2	0.373251	0.660068	no	VCR1-SCR27
GPATCH2L	0.298353	0.378958	no	VCR1-SCR27
GPR171	0.761272	0.45905	no	VCR1-SCR27
GPR50	0.68194	0.317479	no	VCR1-SCR27
GPX5	0.408352	0.491148	no	VCR1-SCR27
GPX5_copy	0.0297514	0.391972	no	VCR1-SCR27
GPX6	0.556166	0.0898852	no	VCR1-SCR27
GRM1	0.625493	0.461451	no	VCR1-SCR27
GRM3	0.337156	0.0242503	no	VCR1-SCR27
GRM6	0.37327	0.53657	no	VCR1-SCR27
GRM7	0.327074	0.00334185	no	VCR1-SCR27
GRM8	0.448245	0.19807	no	VCR1-SCR27
GSPT1	-3.51341	0.253787	yes	VCR1-SCR27
GSPT2	0.0750763	0.147526	no	VCR1-SCR27
GXYLT1	0.127983	0.866088	no	VCR1-SCR27
GXYLT2	0.266293	-0.218666	no	VCR1-SCR27
GZMH	0.108319	0.629508	no	VCR1-SCR27
GZMK	-0.282765	0.0761076	no	VCR1-SCR27
HAO1	0.285303	0.557359	no	VCR1-SCR27
HAO2	-0.350964	0.0441989	no	VCR1-SCR27
HAS1	0.298238	0.397447	no	VCR1-SCR27
HAS3	0.0774735	0.171912	no	VCR1-SCR27
HBS1L	-0.445153	0.267726	no	VCR1-SCR27
HDAC1	0.565032	0.300186	no	VCR1-SCR27
HDAC2	0.0447308	0.220471	no	VCR1-SCR27
HEXA	0.555323	0.278819	no	VCR1-SCR27
HEXB	0.00705738	-0.173368	no	VCR1-SCR27
HIPK1	-0.601526	0.578233	no	VCR1-SCR27
HIPK2	-0.220304	0.180333	no	VCR1-SCR27
HNRNPA1	0.237835	0.438399	no	VCR1-SCR27
HNRNPA2B1	-0.818852	0.152519	no	VCR1-SCR27
HNRNPK	-4.54357	0.670988	yes	VCR1-SCR27
HNRNPK_copy	-3.55721	-0.189533	yes	VCR1-SCR27
HRAS	0.247766	0.636546	no	VCR1-SCR27
HTR1A	0.431019	0.563645	no	VCR1-SCR27
HTR1E	0.631724	0.67047	no	VCR1-SCR27
HTR5A	0.518572	0.359671	no	VCR1-SCR27
IGF1R	0.00801266	0.519644	no	VCR1-SCR27
INMT	0.688227	0.529143	no	VCR1-SCR27
INSR	0.107703	-0.00984154	no	VCR1-SCR27
INSRR	0.356416	0.464167	no	VCR1-SCR27
ITK	0.419251	0.577714	no	VCR1-SCR27
ITPKA	0.684411	0.817102	no	VCR1-SCR27
ITPKB	0.138864	0.424963	no	VCR1-SCR27
KAT5	-3.21823	0.475284	no	VCR1-SCR27
KAT7	-1.41624	0.374603	no	VCR1-SCR27
KAT8	-3.75759	-0.186095	yes	VCR1-SCR27
KATNAL2	0.128101	0.298329	no	VCR1-SCR27
KCNA1	0.567393	0.218585	no	VCR1-SCR27
KCNA10	-0.465965	0.284669	no	VCR1-SCR27
KCNA2	-0.469038	0.466941	no	VCR1-SCR27
KCNA3	-0.249828	0.376801	no	VCR1-SCR27
KCNA5	0.630071	0.333437	no	VCR1-SCR27
KCNB2	0.755759	0.733794	no	VCR1-SCR27
KCNC2	0.0750786	0.623314	no	VCR1-SCR27
KCNC4	-0.241324	0.263168	no	VCR1-SCR27
KCNG2	0.538378	-0.12337	no	VCR1-SCR27
KCNG3	0.511902	0.453196	no	VCR1-SCR27
KCNS2	0.269102	0.409074	no	VCR1-SCR27
KCNS3	0.564804	0.542909	no	VCR1-SCR27
KCNV1	0.218123	0.438961	no	VCR1-SCR27
KCNV2	0.520196	0.141639	no	VCR1-SCR27
KCTD12	0.470635	0.291331	no	VCR1-SCR27
KCTD21	0.315899	0.321349	no	VCR1-SCR27
KCTD6	-0.0354797	0.0377103	no	VCR1-SCR27
KCTD8	0.152747	0.417558	no	VCR1-SCR27
KDM3A	0.163932	0.177095	no	VCR1-SCR27
KDM3B	-0.397874	0.371369	no	VCR1-SCR27
KHSRP	0.728842	0.32843	no	VCR1-SCR27
KLHL13	0.661755	0.560878	no	VCR1-SCR27
KLHL14	0.180235	0.247532	no	VCR1-SCR27
KLHL32	0.540543	0.119213	no	VCR1-SCR27
KLK12	0.822258	0.775436	no	VCR1-SCR27
KLK6	0.179524	0.270932	no	VCR1-SCR27
KLK8	0.178954	-0.172517	no	VCR1-SCR27
KRAS	0.666798	0.36016	no	VCR1-SCR27
LALBA	0.0903115	0.197082	no	VCR1-SCR27
LDHAL6A	0.426253	0.397272	no	VCR1-SCR27
LDHC	0.31737	0.523428	no	VCR1-SCR27
LIN28A	0.250527	0.768795	no	VCR1-SCR27
LIN28B	0.526212	0.358082	no	VCR1-SCR27
LIPF	0.236374	0.60658	no	VCR1-SCR27
LIPI	0.333361	0.176814	no	VCR1-SCR27
LIPN	0.0613963	0.00404481	no	VCR1-SCR27
LNPEP	-0.104845	0.118038	no	VCR1-SCR27
LONP1	-4.96251	0.389063	yes	VCR1-SCR27
LONP2	0.219255	0.554047	no	VCR1-SCR27
LOX	0.645724	0.132	no	VCR1-SCR27
LOXL3	0.39335	0.20103	no	VCR1-SCR27
LOXL4	0.146345	-0.0907847	no	VCR1-SCR27
LVRN	0.344038	0.527297	no	VCR1-SCR27
LYZL1	0.587393	0.668788	no	VCR1-SCR27
LYZL4	0.458676	0.454493	no	VCR1-SCR27
LYZL6	0.316413	0.408889	no	VCR1-SCR27
MAP2K1	0.141557	0.299883	no	VCR1-SCR27
MAP2K2	0.54764	0.605489	no	VCR1-SCR27
MAP2K4	0.331111	0.416997	no	VCR1-SCR27
MAP3K10	0.420984	-0.0219803	no	VCR1-SCR27
MAP3K9	0.434497	0.8539	no	VCR1-SCR27
MAPK1	-1.75534	0.641611	no	VCR1-SCR27
MAPK3	0.173555	0.407072	no	VCR1-SCR27
MAPK4	0.739999	0.804225	no	VCR1-SCR27
MAPK6	-0.147946	0.268891	no	VCR1-SCR27
MAPK8IP1	0.104388	-0.126014	no	VCR1-SCR27
MAPK8IP2	0.383895	0.055767	no	VCR1-SCR27
MARK2	0.117852	0.578311	no	VCR1-SCR27
MARK3	0.0816759	0.283193	no	VCR1-SCR27
MAX	-0.737608	0.229813	no	VCR1-SCR27
MBOAT1	0.501154	0.149728	no	VCR1-SCR27
MBOAT2	0.562599	0.327293	no	VCR1-SCR27
MC2R	0.56887	0.410094	no	VCR1-SCR27
MC3R	0.15687	0.379755	no	VCR1-SCR27
MCCC1	0.573973	0.0456084	no	VCR1-SCR27
MCL1	0.196393	0.345186	no	VCR1-SCR27
MED12	-2.43539	0.486234	yes	VCR1-SCR27
MMP20	0.706716	0.0411273	no	VCR1-SCR27
MMP27	0.389364	-0.0514741	no	VCR1-SCR27
MOGAT1	-0.0238789	0.0534891	no	VCR1-SCR27
MPP4	0.202938	0.646481	no	VCR1-SCR27
MPP5	0.74884	0.194007	no	VCR1-SCR27
MPP6	0.369859	0.410223	no	VCR1-SCR27
MPP7	0.872144	0.235205	no	VCR1-SCR27
MTMR7	0.763909	0.433054	no	VCR1-SCR27
MTMR8	0.64722	0.269602	no	VCR1-SCR27
MTNR1B	0.358159	0.210936	no	VCR1-SCR27
MYBL2	-0.202358	0.26157	no	VCR1-SCR27
MYC	-4.43006	0.025245	yes	VCR1-SCR27
MYCL	0.219516	-0.0927303	no	VCR1-SCR27
MYH1	0.788031	0.818513	no	VCR1-SCR27
MYH13	0.363387	0.992052	no	VCR1-SCR27
MYH2	0.898378	0.364548	no	VCR1-SCR27
MYH4	0.281703	0.192023	no	VCR1-SCR27
MYH6	0.268373	0.561193	no	VCR1-SCR27
MYH7	0.265918	0.350963	no	VCR1-SCR27
MYH8	-0.185479	-0.0845723	no	VCR1-SCR27
MYLK4	0.442435	0.256827	no	VCR1-SCR27
NAA10	-4.27777	0.461558	yes	VCR1-SCR27
NAA11	0.319687	0.346327	no	VCR1-SCR27
NAPA	-3.61843	0.43728	yes	VCR1-SCR27
NAPA_copy	-3.35265	0.0460402	yes	VCR1-SCR27
NAPB	0.173327	0.323372	no	VCR1-SCR27
NEDD8	-4.30142	-0.0146012	yes	VCR1-SCR27
NEK1	-0.613947	0.13604	no	VCR1-SCR27
NEK3	0.502954	0.437444	no	VCR1-SCR27
NEK5	0.104493	0.638191	no	VCR1-SCR27
NNMT	0.402894	0.257452	no	VCR1-SCR27
NPBWR2	0.609689	0.461544	no	VCR1-SCR27
NPFFR1	0.611012	-0.571715	no	VCR1-SCR27
NPFFR2	0.190039	0.332482	no	VCR1-SCR27
NPM1	-1.28157	0.0899315	yes	VCR1-SCR27
NPM1_copy	-1.1402	0.377628	yes	VCR1-SCR27
NPY2R	0.367605	0.464015	no	VCR1-SCR27
NR2E1	0.628303	0.248246	no	VCR1-SCR27
NR2F1	0.189428	0.103347	no	VCR1-SCR27
NR2F2	-0.0153302	0.71232	no	VCR1-SCR27
NRAS	-4.79631	-0.087479	no	VCR1-SCR27
NXT1	0.35982	0.410727	no	VCR1-SCR27
NXT2	0.581787	0.102767	no	VCR1-SCR27
OPRM1	0.55124	0.0825244	no	VCR1-SCR27
OTX1	0.429291	0.650927	no	VCR1-SCR27
OTX2	0.16063	0.118094	no	VCR1-SCR27
P2RY13	0.639109	0.0486287	no	VCR1-SCR27
P2RY14	0.225534	0.36363	no	VCR1-SCR27
PACSIN1	0.748149	0.698834	no	VCR1-SCR27
PACSIN2	0.324416	0.223853	no	VCR1-SCR27
PACSIN3	-0.0870385	0.311588	no	VCR1-SCR27
PAFAH1B1	-4.12405	0.372552	yes	VCR1-SCR27
PARP1	0.282416	0.201116	no	VCR1-SCR27
PARP2	-0.106698	0.211175	no	VCR1-SCR27
PARP3	0.537189	0.317178	no	VCR1-SCR27
PAX1	0.210146	0.269335	no	VCR1-SCR27
PAX4	0.32325	0.191741	no	VCR1-SCR27
PCBP2	-1.57993	-0.381738	no	VCR1-SCR27
PCCA	0.552001	-0.170987	no	VCR1-SCR27
PCGF3	0.613877	0.375121	no	VCR1-SCR27
PCGF5	-0.0943873	-0.00789925	no	VCR1-SCR27
PCSK2	-0.084908	0.551041	no	VCR1-SCR27
PCSK6	0.265575	0.338469	no	VCR1-SCR27
PDE6G	0.199957	0.100367	no	VCR1-SCR27
PDE6H	0.328725	0.243167	no	VCR1-SCR27
PFKFB3	1.10073	0.291739	no	VCR1-SCR27
PFKFB4	-0.157957	0.266833	no	VCR1-SCR27
PFKL	0.652935	0.510624	no	VCR1-SCR27
PFKM	0.0442347	0.460007	no	VCR1-SCR27
PHF21A	-0.412172	0.298324	no	VCR1-SCR27
PHF21B	0.471542	0.369733	no	VCR1-SCR27
PHYKPL	0.169823	0.323712	no	VCR1-SCR27
PIP5K1A	-0.0691057	0.46208	no	VCR1-SCR27
PIP5K1C	0.220912	0.233319	no	VCR1-SCR27
PLA1A	0.534748	-0.0294394	no	VCR1-SCR27
PLA2G2A	0.321538	0.439673	no	VCR1-SCR27
PLA2G2D	0.0531193	0.42716	no	VCR1-SCR27
PLA2G2E	-0.0638083	0.311338	no	VCR1-SCR27
PLA2G2F	0.731438	0.189317	no	VCR1-SCR27
PLA2G5	0.253183	0.642378	no	VCR1-SCR27
PLK1	-4.22394	0.374871	yes	VCR1-SCR27
PLK1_copy	-4.48079	0.121244	yes	VCR1-SCR27
PLK2	0.256925	0.428743	no	VCR1-SCR27
PLK5	-0.0468571	0.416192	no	VCR1-SCR27
PLXNA3	0.557063	0.551202	no	VCR1-SCR27
PLXNA4	0.234221	0.368426	no	VCR1-SCR27
PLXNB1	0.0573602	0.514027	no	VCR1-SCR27
PMPCB	-2.43962	0.583794	yes	VCR1-SCR27
PNLIP	0.561545	0.673846	no	VCR1-SCR27
PNLIPRP1	0.439741	0.338341	no	VCR1-SCR27
PNLIPRP2	0.569552	0.15181	no	VCR1-SCR27
PNMA6E	0.598921	0.471115	no	VCR1-SCR27
PNMA6F	0.361367	0.225113	no	VCR1-SCR27
PNPLA2	0.386142	0.292033	no	VCR1-SCR27
PNPLA3	0.305565	0.692051	no	VCR1-SCR27
PNPLA5	0.267443	0.450614	no	VCR1-SCR27
POC1A	0.227086	0.455243	no	VCR1-SCR27
POC1B	-0.184019	0.33505	no	VCR1-SCR27
PPIE	-3.00375	0.536548	no	VCR1-SCR27
PPIH	-0.996385	0.487526	no	VCR1-SCR27
PPIL1	-0.311176	0.539589	no	VCR1-SCR27
PPIL2	-2.19391	0.513656	yes	VCR1-SCR27
PPP1R14B	0.320826	0.403007	no	VCR1-SCR27
PPP1R14C	0.472838	0.0471937	no	VCR1-SCR27
PPP2CA	-2.08702	0.669233	yes	VCR1-SCR27
PPP2CB	0.649157	0.242369	no	VCR1-SCR27
PPP6R1	0.786842	0.293964	no	VCR1-SCR27
PPP6R2	0.78048	0.33046	no	VCR1-SCR27
PRB1	0.512142	0.486175	no	VCR1-SCR27
PRB4	0.549929	-0.143191	no	VCR1-SCR27
PRDM7	0.574283	0.251594	no	VCR1-SCR27
PRDM9	0.186974	0.509565	no	VCR1-SCR27
PRKCE	-1.13898	0.811644	no	VCR1-SCR27
PRKCI	0.504679	0.399441	no	VCR1-SCR27
PRKG2	0.622279	0.0431427	no	VCR1-SCR27
PRKX	0.492842	0.459571	no	VCR1-SCR27
PRLHR	0.549312	0.411399	no	VCR1-SCR27
PRMT1	-4.44791	0.228729	yes	VCR1-SCR27
PROP1	0.227791	0.25909	no	VCR1-SCR27
PRSS2	0.220679	0.237993	no	VCR1-SCR27
PRSS21	0.488605	0.40394	no	VCR1-SCR27
PRSS22	0.104935	0.600138	no	VCR1-SCR27
PRSS3	0.296449	0.289193	no	VCR1-SCR27
PRSS33	0.00472896	0.343228	no	VCR1-SCR27
PRSS37	0.465534	0.54939	no	VCR1-SCR27
PRSS38	0.797071	0.237062	no	VCR1-SCR27
PRSS41	0.339669	0.357962	no	VCR1-SCR27
PRSS42	0.330085	0.43432	no	VCR1-SCR27
PRSS45	0.697149	-0.0453264	no	VCR1-SCR27
PRSS48	0.238658	0.0712914	no	VCR1-SCR27
PRSS58	0.345588	-0.382363	no	VCR1-SCR27
PTP4A1	-1.17942	0.306543	no	VCR1-SCR27
PTP4A2	-0.0477597	0.0729516	no	VCR1-SCR27
RAB40A	0.725885	0.462054	no	VCR1-SCR27
RAB40B	-0.220986	0.346003	no	VCR1-SCR27
RAC1	-0.053355	0.618781	yes	VCR1-SCR27
RAC1_copy	-1.07128	0.0663419	yes	VCR1-SCR27
RAF1	-4.47019	-0.247134	no	VCR1-SCR27
RANBP10	-0.155353	0.247985	no	VCR1-SCR27
RANBP2	-0.963422	-0.019529	no	VCR1-SCR27
RANBP9	-0.136118	0.0979733	no	VCR1-SCR27
RAX	0.792163	0.0555527	no	VCR1-SCR27
RAX2	0.520308	0.618849	no	VCR1-SCR27
RFX4	0.552821	0.0661537	no	VCR1-SCR27
RFX6	0.27329	0.339001	no	VCR1-SCR27
RHOQ	0.249681	0.486241	no	VCR1-SCR27
RNASE3	-0.0516629	0.217705	no	VCR1-SCR27
RNASE8	0.238772	0.27972	no	VCR1-SCR27
RNASE8_copy	-0.0533712	0.226329	no	VCR1-SCR27
RNF111	0.151922	0.103215	no	VCR1-SCR27
RNF128	0.395948	0.123481	no	VCR1-SCR27
RNF133	0.17132	0.43765	no	VCR1-SCR27
RNF150	0.512624	0.0829267	no	VCR1-SCR27
RNF165	0.0463992	0.0263061	no	VCR1-SCR27
RNF20	-1.35166	0.472111	yes	VCR1-SCR27
RNF40	-0.735838	0.709376	yes	VCR1-SCR27
RNF40_copy	-1.32826	0.458238	yes	VCR1-SCR27
RPL22	0.385792	0.483833	no	VCR1-SCR27
RPL22L1	0.732239	-0.223298	no	VCR1-SCR27
RPS6KA1	-0.0619909	0.438772	no	VCR1-SCR27
RPS6KA3	-0.108822	0.13573	no	VCR1-SCR27
RPS6KB1	-0.779648	0.546602	no	VCR1-SCR27
RXRA	0.521075	0.00173191	no	VCR1-SCR27
RXRB	0.510433	0.397575	no	VCR1-SCR27
SCART1	0.521661	0.0886785	no	VCR1-SCR27
SEPHS1	-0.632448	0.433254	no	VCR1-SCR27
SEPHS2	-1.33489	0.278995	no	VCR1-SCR27
SGK2	0.143232	0.107405	no	VCR1-SCR27
SGMS1	0.00296786	0.176712	no	VCR1-SCR27
SGMS2	-0.151185	0.0690452	no	VCR1-SCR27
SMARCA2	0.434494	0.0452453	no	VCR1-SCR27
SMARCA4	-0.331758	0.222674	no	VCR1-SCR27
SMC1A	-4.36558	0.659785	yes	VCR1-SCR27
SMC1B	0.436072	0.124934	no	VCR1-SCR27
SNRNP200	-4.58131	0.245665	yes	VCR1-SCR27
SNRNP200_copy	-2.86735	0.429169	yes	VCR1-SCR27
SOX14	0.510389	0.792586	no	VCR1-SCR27
SOX3	0.0955331	0.232269	no	VCR1-SCR27
SRY	0.77307	0.274489	no	VCR1-SCR27
SSTR4	0.461847	0.14485	no	VCR1-SCR27
ST6GAL1	0.840412	0.508093	no	VCR1-SCR27
ST6GAL2	0.0219772	0.0929332	no	VCR1-SCR27
STAG1	0.169849	0.239778	no	VCR1-SCR27
STAG2	0.571072	-0.209889	no	VCR1-SCR27
STS	0.567635	0.454158	no	VCR1-SCR27
STT3A	-0.567333	0.265964	no	VCR1-SCR27
STT3B	0.0096273	0.342417	no	VCR1-SCR27
SULT1C3	0.209087	0.312906	no	VCR1-SCR27
SULT2A1	-0.136546	0.297152	no	VCR1-SCR27
TARS	-3.38209	-0.0519482	yes	VCR1-SCR27
TARS2	-2.85506	0.604532	no	VCR1-SCR27
TBC1D15	0.266713	-0.0241776	no	VCR1-SCR27
TBC1D17	0.142594	0.353426	no	VCR1-SCR27
TENM1	0.779934	0.648296	no	VCR1-SCR27
TENM2	-0.0869947	0.498046	no	VCR1-SCR27
TENM3	0.47948	0.519672	no	VCR1-SCR27
TENM4	0.533877	0.400512	no	VCR1-SCR27
TGFB2	0.422631	0.478347	no	VCR1-SCR27
TGFB3	-0.0219478	0.00637739	no	VCR1-SCR27
TGM6	0.209283	0.0934435	no	VCR1-SCR27
TGM7	0.0802573	0.64861	no	VCR1-SCR27
THRAP3	-0.147585	0.252379	no	VCR1-SCR27
TIMM17A	-0.383437	0.362141	no	VCR1-SCR27
TIMM17B	0.481016	0.389298	no	VCR1-SCR27
TINAG	0.403339	0.341813	no	VCR1-SCR27
TINAGL1	0.102894	0.0755053	no	VCR1-SCR27
TLK1	0.179024	0.244127	no	VCR1-SCR27
TLK2	-0.962339	0.00200607	no	VCR1-SCR27
TLL1	0.727556	0.736285	no	VCR1-SCR27
TLL2	0.451054	0.103852	no	VCR1-SCR27
TMPRSS11A	0.601684	0.319925	no	VCR1-SCR27
TMPRSS11B	0.36108	0.246165	no	VCR1-SCR27
TMPRSS11F	0.209106	0.379603	no	VCR1-SCR27
TMPRSS13	0.605599	0.316565	no	VCR1-SCR27
TMPRSS3	0.593724	0.0544479	no	VCR1-SCR27
TMPRSS5	0.599383	0.352624	no	VCR1-SCR27
TPSG1	0.243185	0.58708	no	VCR1-SCR27
TRA2A	-0.00973115	0.375906	no	VCR1-SCR27
TRA2B	0.0374412	0.577589	no	VCR1-SCR27
TRIM36	-0.207914	0.470814	no	VCR1-SCR27
TRIM46	0.201742	0.354984	no	VCR1-SCR27
TRPM1	0.509264	0.670042	no	VCR1-SCR27
TRPM3	0.00739095	-0.156291	no	VCR1-SCR27
TRPM6	-0.0496364	0.468702	no	VCR1-SCR27
TRPM7	-3.19729	0.27046	no	VCR1-SCR27
TSSK2	0.522602	0.672193	no	VCR1-SCR27
TSSK3	-0.29719	0.312733	no	VCR1-SCR27
TSSK4	0.200482	0.111191	no	VCR1-SCR27
TSSK6	-0.173537	0.498464	no	VCR1-SCR27
TTLL1	0.570783	0.689714	no	VCR1-SCR27
TTLL9	0.0580071	-0.00931338	no	VCR1-SCR27
TUBB	-4.05606	0.70207	yes	VCR1-SCR27
TUBB4B	0.16363	0.256062	no	VCR1-SCR27
TUBB8P12	-0.86728	0.473398	no	VCR1-SCR27
TXK	0.422285	0.0350453	no	VCR1-SCR27
TYRO3	0.157272	0.565382	no	VCR1-SCR27
UBA1	-3.58878	0.15442	yes	VCR1-SCR27
UBA52	-4.25831	0.389925	yes	VCR1-SCR27
UBA6	-0.320602	0.245912	no	VCR1-SCR27
UBA7	-0.11791	0.40796	no	VCR1-SCR27
UBE2A	0.187385	0.632248	no	VCR1-SCR27
UBE2B	-0.168911	0.248936	no	VCR1-SCR27
UBE2D2	0.432274	0.342958	no	VCR1-SCR27
UBE2D3	0.217463	0.550816	no	VCR1-SCR27
UBE2D4	0.282945	0.614039	no	VCR1-SCR27
UBE2E1	0.127444	0.248151	no	VCR1-SCR27
UBE2E2	0.263755	0.288254	no	VCR1-SCR27
UBE2E3	-0.144142	-0.0381198	no	VCR1-SCR27
UCHL5	0.0807873	-0.0892771	no	VCR1-SCR27
UEVLD	0.159204	0.132725	no	VCR1-SCR27
UNCX	0.429072	0.153211	no	VCR1-SCR27
UQCRC1	-3.13282	0.717597	yes	VCR1-SCR27
UQCRC1_copy	-2.6378	0.258197	yes	VCR1-SCR27
USP13	0.538698	0.358282	no	VCR1-SCR27
USP26	0.687442	0.380678	no	VCR1-SCR27
USP29	0.0633167	0.165046	no	VCR1-SCR27
USP5	-2.96402	0.204747	yes	VCR1-SCR27
VARS	-2.97712	0.510836	yes	VCR1-SCR27
VARS2	-3.08334	0.630567	yes	VCR1-SCR27
VNN1	0.546012	0.395312	no	VCR1-SCR27
VNN2	0.46735	0.151564	no	VCR1-SCR27
VPS4A	0.302439	0.465712	no	VCR1-SCR27
VPS4B	0.239493	0.499472	no	VCR1-SCR27
VSX2	-0.100266	0.138219	no	VCR1-SCR27
XIAP	0.45524	0.52733	no	VCR1-SCR27
YBX1	-2.48683	-0.0631576	no	VCR1-SCR27
YWHAB	1.04795	0.599644	no	VCR1-SCR27
YWHAE	0.53716	1.47547	no	VCR1-SCR27
YWHAG	0.65085	0.702256	no	VCR1-SCR27
YWHAH	0.685335	0.60172	no	VCR1-SCR27
YWHAQ	0.791963	0.760294	no	VCR1-SCR27
YWHAZ	0.219263	0.390509	no	VCR1-SCR27
ZBTB22	0.541655	0.681462	no	VCR1-SCR27
ZBTB9	-0.0506196	0.290539	no	VCR1-SCR27
ZFAND4	0.234779	0.0952993	no	VCR1-SCR27
ZNF423	0.321908	0.306511	no	VCR1-SCR27
ZNF521	0.333735	-0.047087	no	VCR1-SCR27
A3GALT2	0.375533	-0.00775736	no	WCR2-WCR3
AADACL3	0.285222	0.458599	no	WCR2-WCR3
AADACL4	0.320162	-0.148635	no	WCR2-WCR3
ABTB2	0.855164	0.24151	no	WCR2-WCR3
ACSL1	0.278583	0.173156	no	WCR2-WCR3
ACSL5	0.370843	-0.0218578	no	WCR2-WCR3
ACSM2A	0.715411	0.62032	no	WCR2-WCR3
ACSM2B	0.526479	0.0440435	no	WCR2-WCR3
ACSM4	0.276502	-0.00366942	no	WCR2-WCR3
ACSM6	0.177409	0.228232	no	WCR2-WCR3
ACTL7A	0.404779	0.350765	no	WCR2-WCR3
ACTL7B	0.562169	0.575461	no	WCR2-WCR3
ACTL9	0.487655	0.558371	no	WCR2-WCR3
ACTRT1	0.393376	0.349584	no	WCR2-WCR3
ACTRT2	0.322404	-0.288806	no	WCR2-WCR3
ACVR1B	0.263208	0.0210673	no	WCR2-WCR3
ACVR2A	0.112025	0.0819882	no	WCR2-WCR3
ACVR2B	0.639684	0.187161	no	WCR2-WCR3
ADAM18	0.417178	0.509496	no	WCR2-WCR3
ADAM20	0.50652	0.231606	no	WCR2-WCR3
ADAM21	0.392212	0.185612	no	WCR2-WCR3
ADAM29	0.535538	0.164704	no	WCR2-WCR3
ADAM30	-0.354573	-0.378642	no	WCR2-WCR3
ADAM32	0.449859	0.173785	no	WCR2-WCR3
ADAM9	0.445486	0.169574	no	WCR2-WCR3
ADAMTS1	0.42361	0.187066	no	WCR2-WCR3
ADAMTS9	0.30641	-0.000315826	no	WCR2-WCR3
ADRA1A	0.937781	0.351128	no	WCR2-WCR3
AEBP1	0.325359	0.0652709	no	WCR2-WCR3
AHCY	-1.46401	-0.638436	yes	WCR2-WCR3
AHCYL1	-1.5748	-1.72539	no	WCR2-WCR3
ALK	0.703374	0.34686	no	WCR2-WCR3
ANPEP	0.135403	0.339019	no	WCR2-WCR3
AP2M1	-2.56997	-2.22297	no	WCR2-WCR3
ARAF	0.632139	0.499434	no	WCR2-WCR3
ARF4	-1.50756	-0.936821	no	WCR2-WCR3
ARF5	0.171403	0.230473	no	WCR2-WCR3
ARID1A	0.158985	0.19703	no	WCR2-WCR3
ARID1B	0.852411	0.512312	no	WCR2-WCR3
ARIH1	-0.446792	-0.278615	yes	WCR2-WCR3
ARIH2	0.84732	0.531886	no	WCR2-WCR3
ARSA	0.576773	0.0603972	no	WCR2-WCR3
ARSD	0.505923	0.413901	no	WCR2-WCR3
ARSG	0.169292	-0.0236646	no	WCR2-WCR3
ASB13	0.693346	0.473093	no	WCR2-WCR3
ASB14	0.401041	0.418988	no	WCR2-WCR3
ASB2	0.158715	0.261523	no	WCR2-WCR3
ASB9	0.539711	0.443984	no	WCR2-WCR3
ASCC3	-0.935666	-0.601145	no	WCR2-WCR3
ASF1A	0.332503	0.0273579	no	WCR2-WCR3
ASF1B	-0.658487	-0.575846	no	WCR2-WCR3
ATP10B	0.381305	0.239548	no	WCR2-WCR3
ATP10D	0.440513	0.150761	no	WCR2-WCR3
ATP11A	0.496989	0.262097	no	WCR2-WCR3
ATP11C	0.483524	0.272787	no	WCR2-WCR3
ATP1B4	0.42622	0.377514	no	WCR2-WCR3
ATP2A2	-2.44981	-2.66892	yes	WCR2-WCR3
ATP2C1	-0.259462	-0.438448	no	WCR2-WCR3
ATP4B	0.667749	0.0317659	no	WCR2-WCR3
ATP6V1G2	0.400795	0.407305	no	WCR2-WCR3
ATP6V1G3	0.586969	0.337121	no	WCR2-WCR3
AURKA	-1.44532	-3.00538	no	WCR2-WCR3
AURKB	-3.0586	-2.08867	yes	WCR2-WCR3
AWAT1	0.814229	0.436034	no	WCR2-WCR3
AWAT2	0.615535	0.390921	no	WCR2-WCR3
AXL	0.0178405	0.1975	no	WCR2-WCR3
AZU1	0.228522	0.181514	no	WCR2-WCR3
B3GALNT1	0.490139	0.440249	no	WCR2-WCR3
B3GALT5	0.400573	0.29135	no	WCR2-WCR3
BAP1	-1.56779	-1.98594	no	WCR2-WCR3
BCL2L1	0.490697	0.324302	no	WCR2-WCR3
BCL2L2	0.499753	-0.202851	no	WCR2-WCR3
BCLAF1	-0.183026	0.162318	no	WCR2-WCR3
BIRC3	0.430945	0.306734	no	WCR2-WCR3
BMP1	0.423602	0.219471	no	WCR2-WCR3
BMPR1A	0.0711702	0.322709	no	WCR2-WCR3
BMX	0.669245	0.342963	no	WCR2-WCR3
BRAF	-0.41107	-0.419657	no	WCR2-WCR3
BRD2	-1.714	-1.21576	no	WCR2-WCR3
BRD4	-1.96025	-0.695153	no	WCR2-WCR3
BTBD11	0.316511	0.112397	no	WCR2-WCR3
BTBD2	0.507903	0.0659718	no	WCR2-WCR3
BTBD6	0.026976	0.0333466	no	WCR2-WCR3
BTD	0.606584	0.196769	no	WCR2-WCR3
BTK	0.441965	0.139093	no	WCR2-WCR3
C1R	0.42669	0.26875	no	WCR2-WCR3
C1S	0.480806	0.170741	no	WCR2-WCR3
CABP2	0.36122	0.164389	no	WCR2-WCR3
CABP5	0.325754	-0.130416	no	WCR2-WCR3
CALM1	0.452952	0.194084	no	WCR2-WCR3
CALM2	0.0647238	-0.435905	no	WCR2-WCR3
CALM3	0.036374	-0.0247085	no	WCR2-WCR3
CAPNS1	-0.202835	0.206918	no	WCR2-WCR3
CAPNS2	0.304195	0.0954309	no	WCR2-WCR3
CARM1	-0.52503	-0.887149	no	WCR2-WCR3
CASP3	0.482745	0.407794	no	WCR2-WCR3
CASP4	0.512283	0.302783	no	WCR2-WCR3
CASP5	0.335869	0.0542132	no	WCR2-WCR3
CASP6	0.134023	0.0540942	no	WCR2-WCR3
CCKAR	0.685806	0.455146	no	WCR2-WCR3
CCKBR	0.239832	0.0652359	no	WCR2-WCR3
CCL11	0.453106	0.524998	no	WCR2-WCR3
CCL13	0.160702	0.0451703	no	WCR2-WCR3
CCL16	0.385096	0.204948	no	WCR2-WCR3
CCL18	0.135446	-0.109013	no	WCR2-WCR3
CCL8	0.44498	0.251085	no	WCR2-WCR3
CD163	0.380706	0.294202	no	WCR2-WCR3
CDK1	-1.7806	-2.29509	yes	WCR2-WCR3
CDK2	-0.544096	-1.1607	no	WCR2-WCR3
CDK4	-0.79013	-1.2387	no	WCR2-WCR3
CDK6	-0.511615	-0.702081	no	WCR2-WCR3
CDKL4	0.319321	0.349236	no	WCR2-WCR3
CDKL5	0.486554	0.0937937	no	WCR2-WCR3
CEACAM4	0.151607	0.170754	no	WCR2-WCR3
CEACAM8	0.267085	0.018995	no	WCR2-WCR3
CEL	0.327625	0.263326	no	WCR2-WCR3
CELA1	0.234536	0.409064	no	WCR2-WCR3
CELA2A	0.352583	0.136815	no	WCR2-WCR3
CELA2B	0.343829	0.558726	no	WCR2-WCR3
CELA3A	0.23734	0.134131	no	WCR2-WCR3
CELA3B	0.328122	0.187054	no	WCR2-WCR3
CES1	0.248303	0.0241391	no	WCR2-WCR3
CETN1	0.700179	0.229571	no	WCR2-WCR3
CETN1_copy	0.688666	0.0647391	no	WCR2-WCR3
CHAT	0.313724	0.0309933	no	WCR2-WCR3
CIB2	0.146349	0.239352	no	WCR2-WCR3
CIB3	-0.0678057	-0.279867	no	WCR2-WCR3
CLCA1	0.420363	0.290091	no	WCR2-WCR3
CLCA4	0.301595	0.141411	no	WCR2-WCR3
CMA1	0.253648	0.454033	no	WCR2-WCR3
CNBD1	0.830456	0.260292	no	WCR2-WCR3
CNBD1_copy	0.162735	0.230405	no	WCR2-WCR3
COPZ1	-1.63322	-0.230466	yes	WCR2-WCR3
COPZ2	-0.0454444	-0.193218	no	WCR2-WCR3
CPE	0.229817	0.237772	no	WCR2-WCR3
CPT1A	0.348913	-0.0736901	no	WCR2-WCR3
CRAT	0.406754	0.0794723	no	WCR2-WCR3
CREBBP	0.296905	0.310526	no	WCR2-WCR3
CSHL1	0.486809	0.242849	no	WCR2-WCR3
CSNK1A1	-1.623	-1.79314	no	WCR2-WCR3
CTDSP2	0.137054	-0.00545568	no	WCR2-WCR3
CTDSPL	0.345464	-0.277138	no	WCR2-WCR3
DAPK2	0.415979	0.0453221	no	WCR2-WCR3
DDX19A	-0.65793	0.0654876	no	WCR2-WCR3
DGAT2L6	0.431683	0.427841	no	WCR2-WCR3
DMXL1	0.00873297	-0.245971	no	WCR2-WCR3
DMXL2	0.503073	0.237112	no	WCR2-WCR3
DNAH3	0.303114	0.066246	no	WCR2-WCR3
DNAH6	0.354604	-0.159255	no	WCR2-WCR3
DNM1L	-1.6077	-1.19969	yes	WCR2-WCR3
DNM1L_copy	-2.54616	-2.36852	yes	WCR2-WCR3
DNM2	-2.45953	-1.22518	yes	WCR2-WCR3
DUSP1	0.855002	0.714737	no	WCR2-WCR3
DUSP13	0.152058	-0.0446504	no	WCR2-WCR3
DUSP14	0.409586	-0.0109637	no	WCR2-WCR3
DUSP18	0.632945	0.181761	no	WCR2-WCR3
DUSP2	0.771312	0.357576	no	WCR2-WCR3
DUSP27	0.313066	0.0405711	no	WCR2-WCR3
DUSP4	0.250262	-0.0322969	no	WCR2-WCR3
DUSP5	0.825529	0.235922	no	WCR2-WCR3
DUSP6	0.770957	0.402005	no	WCR2-WCR3
DUSP7	0.335032	0.4839	no	WCR2-WCR3
DUSP9	0.50166	0.267585	no	WCR2-WCR3
EEF2	-2.4888	-2.82581	yes	WCR2-WCR3
EEF2_copy	-2.01109	-2.06997	yes	WCR2-WCR3
EFEMP1	0.375803	0.185943	no	WCR2-WCR3
EFNB2	0.53852	0.308747	no	WCR2-WCR3
EFNB3	-0.0147025	0.24603	no	WCR2-WCR3
EFTUD2	-1.56124	-1.58464	yes	WCR2-WCR3
EGR2	0.509491	0.174823	no	WCR2-WCR3
EGR4	0.0979829	0.0476883	no	WCR2-WCR3
EIF2S3	-2.35597	-2.81503	yes	WCR2-WCR3
EIF2S3B	0.565601	0.224147	no	WCR2-WCR3
EIF4A1	-0.544587	-1.09373	no	WCR2-WCR3
EIF4A3	-1.42913	-2.28711	yes	WCR2-WCR3
EIF4A3_copy	-3.02208	-0.404764	yes	WCR2-WCR3
ELANE	0.493211	0.198746	no	WCR2-WCR3
ELOVL2	0.382799	0.395106	no	WCR2-WCR3
ELOVL5	0.71742	0.191722	no	WCR2-WCR3
ENPP2	0.369155	0.540878	no	WCR2-WCR3
ENPP3	0.698886	0.0882312	no	WCR2-WCR3
ENPP5	0.464566	0.017075	no	WCR2-WCR3
ENPP6	-0.0989181	0.187868	no	WCR2-WCR3
EP300	-0.713062	-1.30458	no	WCR2-WCR3
EPB42	0.392616	0.309515	no	WCR2-WCR3
ERAP2	0.536903	0.457827	no	WCR2-WCR3
ETNPPL	0.516503	0.0564062	no	WCR2-WCR3
FBLN5	0.336863	0.143315	no	WCR2-WCR3
FGFR2	0.392805	0.283788	no	WCR2-WCR3
FGFR3	0.544167	0.155062	no	WCR2-WCR3
FOXA1	0.371929	0.136026	no	WCR2-WCR3
FOXC2	0.463579	0.172869	no	WCR2-WCR3
FOXD2	0.319963	-0.0463315	no	WCR2-WCR3
FOXE1	0.414924	0.289879	no	WCR2-WCR3
FOXE3	0.159769	-0.195567	no	WCR2-WCR3
FOXR1	0.193894	0.0862113	no	WCR2-WCR3
FOXR2	0.599471	0.316838	no	WCR2-WCR3
FUBP1	0.291801	-0.172506	no	WCR2-WCR3
FUT3	-0.0377088	0.281661	no	WCR2-WCR3
FUT4	0.562268	-0.0937562	no	WCR2-WCR3
FUT6	0.274918	0.118861	no	WCR2-WCR3
FUT7	0.452454	0.0896495	no	WCR2-WCR3
FUT9	0.527098	0.407264	no	WCR2-WCR3
G6PC	0.289231	0.0627826	no	WCR2-WCR3
G6PC2	0.529378	-0.168534	no	WCR2-WCR3
GAK	-1.26156	-0.38845	no	WCR2-WCR3
GALNS	0.194152	0.122696	no	WCR2-WCR3
GALNT17	0.194846	0.127131	no	WCR2-WCR3
GALNT2	0.271117	0.435518	no	WCR2-WCR3
GALNT4	0.196156	0.190803	no	WCR2-WCR3
GALNT9	0.354535	-0.0663694	no	WCR2-WCR3
GCNT2	0.448257	0.330694	no	WCR2-WCR3
GCNT4	-0.125183	-0.129189	no	WCR2-WCR3
GDPD2	0.464128	0.214406	no	WCR2-WCR3
GDPD4	0.348967	-0.0218202	no	WCR2-WCR3
GH1	0.243376	0.0727552	no	WCR2-WCR3
GH2	0.274	0.0128861	no	WCR2-WCR3
GK2	0.198351	0.280548	no	WCR2-WCR3
GK3P	0.252532	0.165931	no	WCR2-WCR3
GLB1	0.566492	0.0177594	no	WCR2-WCR3
GLB1L3	0.338615	0.374559	no	WCR2-WCR3
GLT6D1	0.260926	0.0537963	no	WCR2-WCR3
GPATCH2	0.374538	0.377594	no	WCR2-WCR3
GPATCH2L	0.0789939	0.304259	no	WCR2-WCR3
GPR171	0.470275	0.54218	no	WCR2-WCR3
GPR50	0.543006	0.377268	no	WCR2-WCR3
GPX5	0.507775	0.617044	no	WCR2-WCR3
GPX5_copy	0.332984	0.212117	no	WCR2-WCR3
GPX6	0.266725	0.148005	no	WCR2-WCR3
GRM1	0.500743	0.342557	no	WCR2-WCR3
GRM3	0.335123	-0.0349966	no	WCR2-WCR3
GRM6	0.290665	0.312575	no	WCR2-WCR3
GRM7	0.491234	0.388828	no	WCR2-WCR3
GRM8	0.565972	0.0520189	no	WCR2-WCR3
GSPT1	-2.30687	-2.05369	yes	WCR2-WCR3
GSPT2	0.411701	-0.028901	no	WCR2-WCR3
GXYLT1	-0.0444128	0.327609	no	WCR2-WCR3
GXYLT2	0.375781	-0.00260883	no	WCR2-WCR3
GZMH	0.409865	0.484238	no	WCR2-WCR3
GZMK	0.00626915	-0.231671	no	WCR2-WCR3
HAO1	0.313791	0.215133	no	WCR2-WCR3
HAO2	-0.384373	-0.577331	no	WCR2-WCR3
HAS1	0.390676	0.176794	no	WCR2-WCR3
HAS3	-0.079401	-0.0666215	no	WCR2-WCR3
HBS1L	-0.223494	-0.390752	no	WCR2-WCR3
HDAC1	0.367974	-0.171444	no	WCR2-WCR3
HDAC2	0.263055	0.00253725	no	WCR2-WCR3
HEXA	0.390614	0.346988	no	WCR2-WCR3
HEXB	0.21283	-0.0775603	no	WCR2-WCR3
HIPK1	-0.41363	-0.43141	no	WCR2-WCR3
HIPK2	-0.0453862	-0.249731	no	WCR2-WCR3
HNRNPA1	0.108278	-0.298327	no	WCR2-WCR3
HNRNPA2B1	-0.553986	-0.988482	no	WCR2-WCR3
HNRNPK	-2.31899	-2.63149	yes	WCR2-WCR3
HNRNPK_copy	-2.05663	-2.34794	yes	WCR2-WCR3
HRAS	0.326355	0.40619	no	WCR2-WCR3
HTR1A	0.272712	0.42775	no	WCR2-WCR3
HTR1E	0.7596	0.586232	no	WCR2-WCR3
HTR5A	0.394417	0.20489	no	WCR2-WCR3
IGF1R	0.113069	-1.06347	no	WCR2-WCR3
INMT	0.576253	0.222896	no	WCR2-WCR3
INSR	0.339972	-0.0380672	no	WCR2-WCR3
INSRR	0.170399	0.124518	no	WCR2-WCR3
ITK	0.383556	0.243572	no	WCR2-WCR3
ITPKA	0.517954	0.505161	no	WCR2-WCR3
ITPKB	0.293345	0.254598	no	WCR2-WCR3
KAT5	-2.02432	-1.26395	no	WCR2-WCR3
KAT7	-0.619941	-1.28016	no	WCR2-WCR3
KAT8	-1.94634	-1.61073	yes	WCR2-WCR3
KATNAL2	0.370035	0.325133	no	WCR2-WCR3
KCNA1	0.466239	0.0763756	no	WCR2-WCR3
KCNA10	-0.465856	-0.219586	no	WCR2-WCR3
KCNA2	0.249889	-0.0563864	no	WCR2-WCR3
KCNA3	-0.0359219	0.0195152	no	WCR2-WCR3
KCNA5	0.403209	0.292056	no	WCR2-WCR3
KCNB2	0.463018	0.587565	no	WCR2-WCR3
KCNC2	0.136037	0.223689	no	WCR2-WCR3
KCNC4	-0.0760741	-0.380967	no	WCR2-WCR3
KCNG2	0.353911	0.320551	no	WCR2-WCR3
KCNG3	0.333397	0.211277	no	WCR2-WCR3
KCNS2	0.0261762	0.254297	no	WCR2-WCR3
KCNS3	0.516541	0.293178	no	WCR2-WCR3
KCNV1	0.246331	-0.25443	no	WCR2-WCR3
KCNV2	0.449066	0.107099	no	WCR2-WCR3
KCTD12	0.440182	0.234552	no	WCR2-WCR3
KCTD21	0.430184	0.0288229	no	WCR2-WCR3
KCTD6	0.370498	0.00976536	no	WCR2-WCR3
KCTD8	0.351816	0.233037	no	WCR2-WCR3
KDM3A	0.223603	0.275457	no	WCR2-WCR3
KDM3B	0.0273236	-0.549537	no	WCR2-WCR3
KHSRP	0.83753	0.337838	no	WCR2-WCR3
KLHL13	0.554996	0.49097	no	WCR2-WCR3
KLHL14	0.239508	0.0942708	no	WCR2-WCR3
KLHL32	0.757998	0.14346	no	WCR2-WCR3
KLK12	0.588672	0.408595	no	WCR2-WCR3
KLK6	0.0434696	0.229747	no	WCR2-WCR3
KLK8	0.336735	-0.0398226	no	WCR2-WCR3
KRAS	0.255413	0.433307	no	WCR2-WCR3
LALBA	0.130772	0.110115	no	WCR2-WCR3
LDHAL6A	0.366009	0.121437	no	WCR2-WCR3
LDHC	0.439338	0.183089	no	WCR2-WCR3
LIN28A	0.327446	0.161101	no	WCR2-WCR3
LIN28B	0.550754	0.474189	no	WCR2-WCR3
LIPF	0.503452	0.297423	no	WCR2-WCR3
LIPI	0.224523	0.0868391	no	WCR2-WCR3
LIPN	0.257539	-0.299241	no	WCR2-WCR3
LNPEP	0.100546	-0.118269	no	WCR2-WCR3
LONP1	-3.1782	-2.13181	yes	WCR2-WCR3
LONP2	0.27495	0.0876824	no	WCR2-WCR3
LOX	0.456183	0.124378	no	WCR2-WCR3
LOXL3	0.310681	0.174359	no	WCR2-WCR3
LOXL4	0.528618	-0.147677	no	WCR2-WCR3
LVRN	0.299846	0.31482	no	WCR2-WCR3
LYZL1	0.653908	0.483221	no	WCR2-WCR3
LYZL4	0.227439	0.112881	no	WCR2-WCR3
LYZL6	0.0633635	0.34326	no	WCR2-WCR3
MAP2K1	0.13169	-0.314415	no	WCR2-WCR3
MAP2K2	0.486778	0.264392	no	WCR2-WCR3
MAP2K4	0.323007	0.372075	no	WCR2-WCR3
MAP3K10	0.457011	0.0556481	no	WCR2-WCR3
MAP3K9	0.292059	0.28762	no	WCR2-WCR3
MAPK1	-0.920107	-1.61982	no	WCR2-WCR3
MAPK3	0.367825	0.232326	no	WCR2-WCR3
MAPK4	0.557205	0.224354	no	WCR2-WCR3
MAPK6	-0.0140739	-0.136062	no	WCR2-WCR3
MAPK8IP1	0.301775	-0.357627	no	WCR2-WCR3
MAPK8IP2	0.216186	0.0149084	no	WCR2-WCR3
MARK2	0.220013	0.157073	no	WCR2-WCR3
MARK3	0.31495	0.291535	no	WCR2-WCR3
MAX	-0.573623	-0.523036	no	WCR2-WCR3
MBOAT1	0.581375	0.110396	no	WCR2-WCR3
MBOAT2	0.447462	0.275799	no	WCR2-WCR3
MC2R	0.526315	0.370622	no	WCR2-WCR3
MC3R	0.253135	0.412595	no	WCR2-WCR3
MCCC1	0.338306	0.0599642	no	WCR2-WCR3
MCL1	0.1874	-0.47588	no	WCR2-WCR3
MED12	-1.74083	-1.12255	yes	WCR2-WCR3
MMP20	0.659687	0.217474	no	WCR2-WCR3
MMP27	0.547702	0.026072	no	WCR2-WCR3
MOGAT1	0.332818	0.228874	no	WCR2-WCR3
MPP4	0.16446	0.249689	no	WCR2-WCR3
MPP5	0.801782	0.389444	no	WCR2-WCR3
MPP6	0.44896	0.420167	no	WCR2-WCR3
MPP7	0.748751	0.354329	no	WCR2-WCR3
MTMR7	0.634032	0.4063	no	WCR2-WCR3
MTMR8	0.393187	0.1478	no	WCR2-WCR3
MTNR1B	0.234661	0.216018	no	WCR2-WCR3
MYBL2	-0.0459373	-0.132839	no	WCR2-WCR3
MYC	-2.44856	-2.99393	yes	WCR2-WCR3
MYCL	0.238386	-0.247265	no	WCR2-WCR3
MYH1	0.501809	0.704208	no	WCR2-WCR3
MYH13	0.399375	0.418514	no	WCR2-WCR3
MYH2	0.529286	0.435651	no	WCR2-WCR3
MYH4	0.421696	0.392525	no	WCR2-WCR3
MYH6	0.152915	0.422115	no	WCR2-WCR3
MYH7	0.464328	-0.00882666	no	WCR2-WCR3
MYH8	0.585342	0.0424226	no	WCR2-WCR3
MYLK4	0.637831	-0.156374	no	WCR2-WCR3
NAA10	-1.82203	-1.5233	yes	WCR2-WCR3
NAA11	0.0347487	0.324596	no	WCR2-WCR3
NAPA	-1.84939	-1.95531	yes	WCR2-WCR3
NAPA_copy	-1.96226	-0.991566	yes	WCR2-WCR3
NAPB	0.4078	-0.0288858	no	WCR2-WCR3
NEDD8	-2.21634	-0.746059	yes	WCR2-WCR3
NEK1	-0.312015	-0.559736	no	WCR2-WCR3
NEK3	0.3348	-0.0123619	no	WCR2-WCR3
NEK5	0.214072	0.212148	no	WCR2-WCR3
NNMT	0.430641	0.301576	no	WCR2-WCR3
NPBWR2	0.385657	0.366134	no	WCR2-WCR3
NPFFR1	0.353684	0.20126	no	WCR2-WCR3
NPFFR2	0.579541	0.1604	no	WCR2-WCR3
NPM1	-0.985527	-1.22495	yes	WCR2-WCR3
NPM1_copy	-0.270606	-0.493445	yes	WCR2-WCR3
NPY2R	0.244905	0.173389	no	WCR2-WCR3
NR2E1	0.813576	0.288474	no	WCR2-WCR3
NR2F1	0.0512376	-0.0451945	no	WCR2-WCR3
NR2F2	0.0991709	-0.169203	no	WCR2-WCR3
NRAS	-3.04391	-4.07977	no	WCR2-WCR3
NXT1	0.190954	-0.0795449	no	WCR2-WCR3
NXT2	0.614898	0.307533	no	WCR2-WCR3
OPRM1	0.562485	0.382563	no	WCR2-WCR3
OTX1	0.303272	0.336412	no	WCR2-WCR3
OTX2	0.224684	0.0590984	no	WCR2-WCR3
P2RY13	0.68307	0.270994	no	WCR2-WCR3
P2RY14	0.342052	0.436788	no	WCR2-WCR3
PACSIN1	0.663616	-0.0112439	no	WCR2-WCR3
PACSIN2	0.405293	-0.255614	no	WCR2-WCR3
PACSIN3	0.218256	0.293661	no	WCR2-WCR3
PAFAH1B1	-2.72491	-1.25363	yes	WCR2-WCR3
PARP1	0.682094	0.214482	no	WCR2-WCR3
PARP2	0.30468	0.00494452	no	WCR2-WCR3
PARP3	0.399691	0.137607	no	WCR2-WCR3
PAX1	0.645252	0.348554	no	WCR2-WCR3
PAX4	0.134843	0.244624	no	WCR2-WCR3
PCBP2	-0.971968	-0.792637	no	WCR2-WCR3
PCCA	0.383596	-0.0316231	no	WCR2-WCR3
PCGF3	0.542211	0.263193	no	WCR2-WCR3
PCGF5	-0.0124748	-0.213986	no	WCR2-WCR3
PCSK2	0.490809	0.385339	no	WCR2-WCR3
PCSK6	0.369044	0.0576841	no	WCR2-WCR3
PDE6G	0.21851	0.00765084	no	WCR2-WCR3
PDE6H	0.383684	0.0375398	no	WCR2-WCR3
PFKFB3	0.992068	0.619864	no	WCR2-WCR3
PFKFB4	-0.120323	-0.298302	no	WCR2-WCR3
PFKL	0.540084	0.42549	no	WCR2-WCR3
PFKM	0.0236139	-0.292684	no	WCR2-WCR3
PHF21A	0.0181867	0.067225	no	WCR2-WCR3
PHF21B	0.50592	0.177335	no	WCR2-WCR3
PHYKPL	0.0132043	0.0692147	no	WCR2-WCR3
PIP5K1A	0.287421	-0.135971	no	WCR2-WCR3
PIP5K1C	0.170587	-0.0988674	no	WCR2-WCR3
PLA1A	0.412368	0.181937	no	WCR2-WCR3
PLA2G2A	0.395205	0.246191	no	WCR2-WCR3
PLA2G2D	0.49453	0.435728	no	WCR2-WCR3
PLA2G2E	0.30177	0.0619308	no	WCR2-WCR3
PLA2G2F	0.407993	0.0403646	no	WCR2-WCR3
PLA2G5	0.488829	0.430492	no	WCR2-WCR3
PLK1	-2.2837	-2.71954	yes	WCR2-WCR3
PLK1_copy	-2.4426	-3.47712	yes	WCR2-WCR3
PLK2	0.196448	-0.0689415	no	WCR2-WCR3
PLK5	0.380323	0.0696422	no	WCR2-WCR3
PLXNA3	0.458476	0.447122	no	WCR2-WCR3
PLXNA4	0.372793	0.212298	no	WCR2-WCR3
PLXNB1	0.305877	0.180287	no	WCR2-WCR3
PMPCB	-1.64301	-1.85693	yes	WCR2-WCR3
PNLIP	0.366598	0.412193	no	WCR2-WCR3
PNLIPRP1	0.676555	0.592578	no	WCR2-WCR3
PNLIPRP2	0.57727	0.24365	no	WCR2-WCR3
PNMA6E	0.54789	0.421111	no	WCR2-WCR3
PNMA6F	0.285852	0.375017	no	WCR2-WCR3
PNPLA2	0.24573	0.283598	no	WCR2-WCR3
PNPLA3	0.453788	0.3916	no	WCR2-WCR3
PNPLA5	0.183137	0.238374	no	WCR2-WCR3
POC1A	0.272458	-0.0567272	no	WCR2-WCR3
POC1B	-0.0360467	-0.0948628	no	WCR2-WCR3
PPIE	-2.26489	-2.01724	no	WCR2-WCR3
PPIH	-0.4587	-0.784149	no	WCR2-WCR3
PPIL1	-0.0947907	-0.00954407	no	WCR2-WCR3
PPIL2	-1.35971	-3.09858	yes	WCR2-WCR3
PPP1R14B	0.169772	0.0414071	no	WCR2-WCR3
PPP1R14C	0.338742	0.255519	no	WCR2-WCR3
PPP2CA	-1.16737	-0.900416	yes	WCR2-WCR3
PPP2CB	0.695505	0.385562	no	WCR2-WCR3
PPP6R1	0.409323	0.22048	no	WCR2-WCR3
PPP6R2	0.317807	0.25078	no	WCR2-WCR3
PRB1	0.887261	0.397794	no	WCR2-WCR3
PRB4	0.492183	-0.113741	no	WCR2-WCR3
PRDM7	0.397292	0.151767	no	WCR2-WCR3
PRDM9	0.438822	0.289548	no	WCR2-WCR3
PRKCE	-0.931117	-0.538256	no	WCR2-WCR3
PRKCI	0.482117	0.037813	no	WCR2-WCR3
PRKG2	0.427886	0.159365	no	WCR2-WCR3
PRKX	0.287861	0.295494	no	WCR2-WCR3
PRLHR	0.517086	0.309255	no	WCR2-WCR3
PRMT1	-2.58758	-2.23604	yes	WCR2-WCR3
PROP1	0.320203	0.242092	no	WCR2-WCR3
PRSS2	0.385932	0.190282	no	WCR2-WCR3
PRSS21	0.441201	0.359511	no	WCR2-WCR3
PRSS22	0.317809	0.117664	no	WCR2-WCR3
PRSS3	0.484136	0.109852	no	WCR2-WCR3
PRSS33	0.386843	0.0822897	no	WCR2-WCR3
PRSS37	0.424714	0.103242	no	WCR2-WCR3
PRSS38	0.524086	0.344172	no	WCR2-WCR3
PRSS41	0.531027	0.158717	no	WCR2-WCR3
PRSS42	0.470913	-0.00943316	no	WCR2-WCR3
PRSS45	0.616909	0.158464	no	WCR2-WCR3
PRSS48	0.457195	0.135383	no	WCR2-WCR3
PRSS58	0.727751	0.0169523	no	WCR2-WCR3
PTP4A1	-0.578087	-0.246853	no	WCR2-WCR3
PTP4A2	0.228666	0.0185936	no	WCR2-WCR3
RAB40A	0.234566	0.175954	no	WCR2-WCR3
RAB40B	0.486161	0.119397	no	WCR2-WCR3
RAC1	0.123851	-1.70504	yes	WCR2-WCR3
RAC1_copy	-0.641655	-2.1899	yes	WCR2-WCR3
RAF1	-2.66997	-0.882542	no	WCR2-WCR3
RANBP10	0.0425648	0.141867	no	WCR2-WCR3
RANBP2	-1.22123	-0.565633	no	WCR2-WCR3
RANBP9	0.20784	0.113996	no	WCR2-WCR3
RAX	0.698459	0.132807	no	WCR2-WCR3
RAX2	0.469558	0.353783	no	WCR2-WCR3
RFX4	0.461736	0.16837	no	WCR2-WCR3
RFX6	0.273519	0.308133	no	WCR2-WCR3
RHOQ	0.266356	0.108381	no	WCR2-WCR3
RNASE3	0.363702	0.252941	no	WCR2-WCR3
RNASE8	0.303204	0.417491	no	WCR2-WCR3
RNASE8_copy	-0.170152	0.195149	no	WCR2-WCR3
RNF111	0.0336487	-0.0736179	no	WCR2-WCR3
RNF128	0.634659	0.0781744	no	WCR2-WCR3
RNF133	0.162118	0.311141	no	WCR2-WCR3
RNF150	0.148608	0.0869481	no	WCR2-WCR3
RNF165	0.26912	-0.272505	no	WCR2-WCR3
RNF20	-0.987585	-1.08715	yes	WCR2-WCR3
RNF40	-0.547443	-1.51313	yes	WCR2-WCR3
RNF40_copy	-0.848569	-0.733342	yes	WCR2-WCR3
RPL22	0.225212	-0.134378	no	WCR2-WCR3
RPL22L1	0.649189	-0.194107	no	WCR2-WCR3
RPS6KA1	-0.168174	-0.11554	no	WCR2-WCR3
RPS6KA3	-0.254914	-0.0301324	no	WCR2-WCR3
RPS6KB1	-0.333847	-0.468866	no	WCR2-WCR3
RXRA	0.555802	-0.00103529	no	WCR2-WCR3
RXRB	0.59892	0.0497696	no	WCR2-WCR3
SCART1	0.369967	0.00340559	no	WCR2-WCR3
SEPHS1	-0.00940588	-0.222631	no	WCR2-WCR3
SEPHS2	-1.06157	-0.724779	no	WCR2-WCR3
SGK2	0.0270194	-0.0209704	no	WCR2-WCR3
SGMS1	0.234032	-0.454479	no	WCR2-WCR3
SGMS2	0.347217	0.0783028	no	WCR2-WCR3
SMARCA2	0.631661	0.309025	no	WCR2-WCR3
SMARCA4	-0.0998878	0.0476486	no	WCR2-WCR3
SMC1A	-1.80822	-0.833039	yes	WCR2-WCR3
SMC1B	0.502355	-0.0253545	no	WCR2-WCR3
SNRNP200	-2.97325	-2.06114	yes	WCR2-WCR3
SNRNP200_copy	-1.29505	-2.96862	yes	WCR2-WCR3
SOX14	0.489112	0.505757	no	WCR2-WCR3
SOX3	0.51207	0.355946	no	WCR2-WCR3
SRY	0.726031	0.433173	no	WCR2-WCR3
SSTR4	0.373563	0.0620625	no	WCR2-WCR3
ST6GAL1	0.426606	0.399515	no	WCR2-WCR3
ST6GAL2	0.264823	-0.362686	no	WCR2-WCR3
STAG1	0.521918	0.229717	no	WCR2-WCR3
STAG2	0.678135	0.55556	no	WCR2-WCR3
STS	0.562642	0.218935	no	WCR2-WCR3
STT3A	-0.639284	-0.280782	no	WCR2-WCR3
STT3B	0.244786	-0.379377	no	WCR2-WCR3
SULT1C3	0.43259	0.323389	no	WCR2-WCR3
SULT2A1	0.124511	-0.0262467	no	WCR2-WCR3
TARS	-2.12461	-2.21149	yes	WCR2-WCR3
TARS2	-2.01185	-0.721193	no	WCR2-WCR3
TBC1D15	0.315864	-0.0692433	no	WCR2-WCR3
TBC1D17	0.247776	0.0374063	no	WCR2-WCR3
TENM1	0.462409	0.386216	no	WCR2-WCR3
TENM2	0.288868	0.181215	no	WCR2-WCR3
TENM3	0.136452	0.517007	no	WCR2-WCR3
TENM4	0.589764	0.309498	no	WCR2-WCR3
TGFB2	0.479341	0.174	no	WCR2-WCR3
TGFB3	0.173272	0.125424	no	WCR2-WCR3
TGM6	0.561937	0.139636	no	WCR2-WCR3
TGM7	0.25846	-0.0240946	no	WCR2-WCR3
THRAP3	-0.295689	-0.137078	no	WCR2-WCR3
TIMM17A	-0.17943	-0.315438	no	WCR2-WCR3
TIMM17B	0.571774	0.210436	no	WCR2-WCR3
TINAG	0.2713	0.344475	no	WCR2-WCR3
TINAGL1	0.252835	-0.188473	no	WCR2-WCR3
TLK1	0.253729	0.191933	no	WCR2-WCR3
TLK2	-0.185627	-0.228984	no	WCR2-WCR3
TLL1	0.318406	0.281293	no	WCR2-WCR3
TLL2	0.281325	-0.000528776	no	WCR2-WCR3
TMPRSS11A	0.580942	0.178513	no	WCR2-WCR3
TMPRSS11B	0.525123	0.338763	no	WCR2-WCR3
TMPRSS11F	0.519758	0.14511	no	WCR2-WCR3
TMPRSS13	0.558549	0.150599	no	WCR2-WCR3
TMPRSS3	0.22416	0.167725	no	WCR2-WCR3
TMPRSS5	0.636778	0.230012	no	WCR2-WCR3
TPSG1	0.42391	0.0109531	no	WCR2-WCR3
TRA2A	0.327022	0.137412	no	WCR2-WCR3
TRA2B	-0.0199021	-0.184956	no	WCR2-WCR3
TRIM36	0.170168	0.175979	no	WCR2-WCR3
TRIM46	0.346937	-0.234481	no	WCR2-WCR3
TRPM1	0.501884	0.163002	no	WCR2-WCR3
TRPM3	0.33283	-0.113813	no	WCR2-WCR3
TRPM6	-0.0129743	-0.0717302	no	WCR2-WCR3
TRPM7	-2.14856	-1.46077	no	WCR2-WCR3
TSSK2	0.317949	0.267095	no	WCR2-WCR3
TSSK3	-0.177712	0.115227	no	WCR2-WCR3
TSSK4	0.124719	0.114827	no	WCR2-WCR3
TSSK6	0.0821562	-0.543285	no	WCR2-WCR3
TTLL1	0.454889	0.196139	no	WCR2-WCR3
TTLL9	0.194232	-0.0898468	no	WCR2-WCR3
TUBB	-1.90911	-2.42393	yes	WCR2-WCR3
TUBB4B	0.473251	0.134235	no	WCR2-WCR3
TUBB8P12	-0.243185	-0.00541167	no	WCR2-WCR3
TXK	0.477113	0.0400545	no	WCR2-WCR3
TYRO3	0.125591	0.240258	no	WCR2-WCR3
UBA1	-1.81449	-2.53568	yes	WCR2-WCR3
UBA52	-2.69121	-2.49756	yes	WCR2-WCR3
UBA6	-0.29963	-0.451165	no	WCR2-WCR3
UBA7	0.370681	-0.0697202	no	WCR2-WCR3
UBE2A	0.210405	0.338395	no	WCR2-WCR3
UBE2B	0.330704	-0.0949896	no	WCR2-WCR3
UBE2D2	0.584334	0.668174	no	WCR2-WCR3
UBE2D3	0.195752	0.107231	no	WCR2-WCR3
UBE2D4	0.0126049	0.273986	no	WCR2-WCR3
UBE2E1	0.38688	-0.00123363	no	WCR2-WCR3
UBE2E2	0.277867	0.0742156	no	WCR2-WCR3
UBE2E3	0.0173391	0.299439	no	WCR2-WCR3
UCHL5	0.182014	-0.221209	no	WCR2-WCR3
UEVLD	0.322534	-0.0876652	no	WCR2-WCR3
UNCX	0.160081	0.0873525	no	WCR2-WCR3
UQCRC1	-1.60044	-0.386162	yes	WCR2-WCR3
UQCRC1_copy	-1.78942	-1.30117	yes	WCR2-WCR3
USP13	0.738283	0.588093	no	WCR2-WCR3
USP26	0.558182	0.335398	no	WCR2-WCR3
USP29	0.318416	0.17424	no	WCR2-WCR3
USP5	-1.74341	-0.716032	yes	WCR2-WCR3
VARS	-1.72143	-2.07796	yes	WCR2-WCR3
VARS2	-1.24685	-1.18133	yes	WCR2-WCR3
VNN1	0.343275	0.319409	no	WCR2-WCR3
VNN2	0.434145	0.190306	no	WCR2-WCR3
VPS4A	-0.0592685	-0.300358	no	WCR2-WCR3
VPS4B	0.13109	-0.00481567	no	WCR2-WCR3
VSX2	0.321132	-0.0151858	no	WCR2-WCR3
XIAP	0.573321	0.383742	no	WCR2-WCR3
YBX1	-1.11979	-0.955184	no	WCR2-WCR3
YWHAB	0.70891	0.731324	no	WCR2-WCR3
YWHAE	0.569146	1.15947	no	WCR2-WCR3
YWHAG	0.573855	0.34692	no	WCR2-WCR3
YWHAH	0.372374	0.447686	no	WCR2-WCR3
YWHAQ	0.746239	0.610788	no	WCR2-WCR3
YWHAZ	0.423346	0.0255606	no	WCR2-WCR3
ZBTB22	0.300375	0.277762	no	WCR2-WCR3
ZBTB9	-0.00785476	0.0721841	no	WCR2-WCR3
ZFAND4	0.370299	0.313617	no	WCR2-WCR3
ZNF423	0.303852	0.173896	no	WCR2-WCR3
ZNF521	0.116993	-0.130679	no	WCR2-WCR3
A3GALT2	0.335045	0.118975	no	VCR1-SCR43
AADACL3	0.0752545	0.334614	no	VCR1-SCR43
AADACL4	-0.465633	0.279466	no	VCR1-SCR43
ABTB2	0.715847	0.120006	no	VCR1-SCR43
ACSL1	0.414983	0.257255	no	VCR1-SCR43
ACSL5	0.178181	0.25709	no	VCR1-SCR43
ACSM2A	0.796233	0.673447	no	VCR1-SCR43
ACSM2B	0.537502	-0.0271229	no	VCR1-SCR43
ACSM4	0.460931	0.283824	no	VCR1-SCR43
ACSM6	0.196636	0.736054	no	VCR1-SCR43
ACTL7A	0.722686	0.767195	no	VCR1-SCR43
ACTL7B	0.775308	0.60845	no	VCR1-SCR43
ACTL9	0.518803	0.474623	no	VCR1-SCR43
ACTRT1	0.678919	0.591948	no	VCR1-SCR43
ACTRT2	0.120491	0.0248172	no	VCR1-SCR43
ACVR1B	0.345057	0.384802	no	VCR1-SCR43
ACVR2A	0.036968	0.297435	no	VCR1-SCR43
ACVR2B	0.319284	0.294403	no	VCR1-SCR43
ADAM18	0.378732	0.235291	no	VCR1-SCR43
ADAM20	0.248816	0.18852	no	VCR1-SCR43
ADAM21	0.350885	0.242755	no	VCR1-SCR43
ADAM29	0.498776	0.399181	no	VCR1-SCR43
ADAM30	-0.799764	0.230841	no	VCR1-SCR43
ADAM32	0.132095	0.176093	no	VCR1-SCR43
ADAM9	0.341976	-0.504994	no	VCR1-SCR43
ADAMTS1	0.415755	0.416186	no	VCR1-SCR43
ADAMTS9	0.234132	0.112768	no	VCR1-SCR43
ADRA1A	0.65251	0.775472	no	VCR1-SCR43
AEBP1	0.276321	0.795536	no	VCR1-SCR43
AHCY	-2.3704	0.324956	yes	VCR1-SCR43
AHCYL1	-2.37747	-0.00709549	no	VCR1-SCR43
ALK	0.549613	0.775741	no	VCR1-SCR43
ANPEP	0.285602	0.322656	no	VCR1-SCR43
AP2M1	-3.39003	-0.0104356	no	VCR1-SCR43
ARAF	1.01271	0.427363	no	VCR1-SCR43
ARF4	-2.91548	0.220401	no	VCR1-SCR43
ARF5	0.202627	-0.00188381	no	VCR1-SCR43
ARID1A	-0.307845	0.0362093	no	VCR1-SCR43
ARID1B	0.516049	0.082083	no	VCR1-SCR43
ARIH1	-0.337442	0.520793	yes	VCR1-SCR43
ARIH2	0.835984	-0.350316	no	VCR1-SCR43
ARSA	0.343934	0.274803	no	VCR1-SCR43
ARSD	0.778911	0.559894	no	VCR1-SCR43
ARSG	0.223554	0.298403	no	VCR1-SCR43
ASB13	0.786695	0.483933	no	VCR1-SCR43
ASB14	0.170648	0.265263	no	VCR1-SCR43
ASB2	0.0770339	0.11832	no	VCR1-SCR43
ASB9	0.537654	0.0354214	no	VCR1-SCR43
ASCC3	-2.68656	0.0526002	no	VCR1-SCR43
ASF1A	-0.251652	0.268986	no	VCR1-SCR43
ASF1B	-0.723631	0.427153	no	VCR1-SCR43
ATP10B	0.380653	0.542009	no	VCR1-SCR43
ATP10D	0.0526446	-0.0133173	no	VCR1-SCR43
ATP11A	0.311794	0.266789	no	VCR1-SCR43
ATP11C	0.506161	0.198586	no	VCR1-SCR43
ATP1B4	0.232046	0.065841	no	VCR1-SCR43
ATP2A2	-3.67384	0.323228	yes	VCR1-SCR43
ATP2C1	-0.51294	0.144725	no	VCR1-SCR43
ATP4B	0.317345	0.370038	no	VCR1-SCR43
ATP6V1G2	0.170248	0.370359	no	VCR1-SCR43
ATP6V1G3	0.127248	0.155324	no	VCR1-SCR43
AURKA	-1.70457	0.373851	no	VCR1-SCR43
AURKB	-3.73129	0.0939926	yes	VCR1-SCR43
AWAT1	1.00468	0.6195	no	VCR1-SCR43
AWAT2	0.696599	0.743126	no	VCR1-SCR43
AXL	0.114401	0.519543	no	VCR1-SCR43
AZU1	0.293851	0.338703	no	VCR1-SCR43
B3GALNT1	0.495112	0.2452	no	VCR1-SCR43
B3GALT5	0.464371	0.179288	no	VCR1-SCR43
BAP1	-2.4261	-0.107515	no	VCR1-SCR43
BCL2L1	0.355068	0.574089	no	VCR1-SCR43
BCL2L2	0.190095	-0.0748544	no	VCR1-SCR43
BCLAF1	-0.210412	0.295123	no	VCR1-SCR43
BIRC3	0.508879	0.402228	no	VCR1-SCR43
BMP1	0.600856	0.223919	no	VCR1-SCR43
BMPR1A	0.136136	0.249421	no	VCR1-SCR43
BMX	0.706884	0.181652	no	VCR1-SCR43
BRAF	-0.736455	0.103677	no	VCR1-SCR43
BRD2	-2.35271	0.352003	no	VCR1-SCR43
BRD4	-3.55907	0.413954	no	VCR1-SCR43
BTBD11	0.213809	0.0211942	no	VCR1-SCR43
BTBD2	0.142659	0.330341	no	VCR1-SCR43
BTBD6	0.188035	0.286283	no	VCR1-SCR43
BTD	0.482986	0.471707	no	VCR1-SCR43
BTK	0.355811	0.355656	no	VCR1-SCR43
C1R	0.378724	0.269029	no	VCR1-SCR43
C1S	0.256533	0.0922661	no	VCR1-SCR43
CABP2	0.436413	0.393994	no	VCR1-SCR43
CABP5	0.156188	0.0594563	no	VCR1-SCR43
CALM1	-0.021569	0.571914	no	VCR1-SCR43
CALM2	0.130054	0.247456	no	VCR1-SCR43
CALM3	-0.114253	-0.0454184	no	VCR1-SCR43
CAPNS1	-0.541103	0.546509	no	VCR1-SCR43
CAPNS2	0.0142797	-0.0505221	no	VCR1-SCR43
CARM1	-0.924244	0.362015	no	VCR1-SCR43
CASP3	0.320597	0.435196	no	VCR1-SCR43
CASP4	0.547308	0.040519	no	VCR1-SCR43
CASP5	0.203241	-0.0941401	no	VCR1-SCR43
CASP6	0.102967	0.171141	no	VCR1-SCR43
CCKAR	0.433258	0.350283	no	VCR1-SCR43
CCKBR	0.179297	0.0810697	no	VCR1-SCR43
CCL11	0.348674	0.671604	no	VCR1-SCR43
CCL13	0.145679	0.213085	no	VCR1-SCR43
CCL16	0.410755	0.359011	no	VCR1-SCR43
CCL18	0.306417	0.567878	no	VCR1-SCR43
CCL8	0.181483	-0.152527	no	VCR1-SCR43
CD163	0.239049	0.0413456	no	VCR1-SCR43
CDK1	-2.68003	0.300004	yes	VCR1-SCR43
CDK2	-0.713891	0.300935	no	VCR1-SCR43
CDK4	-1.11914	0.396363	no	VCR1-SCR43
CDK6	-1.10069	0.436195	no	VCR1-SCR43
CDKL4	0.217114	-0.146427	no	VCR1-SCR43
CDKL5	0.485442	-0.356359	no	VCR1-SCR43
CEACAM4	0.243429	0.0747209	no	VCR1-SCR43
CEACAM8	0.197312	0.0369215	no	VCR1-SCR43
CEL	0.0653689	0.126982	no	VCR1-SCR43
CELA1	0.379388	0.62306	no	VCR1-SCR43
CELA2A	0.532482	0.496504	no	VCR1-SCR43
CELA2B	0.523835	0.610164	no	VCR1-SCR43
CELA3A	0.272519	0.45275	no	VCR1-SCR43
CELA3B	0.139862	0.159055	no	VCR1-SCR43
CES1	-0.0738073	0.513532	no	VCR1-SCR43
CETN1	0.528137	0.168749	no	VCR1-SCR43
CETN1_copy	0.325302	0.207101	no	VCR1-SCR43
CHAT	0.299402	0.633566	no	VCR1-SCR43
CIB2	0.184391	0.505983	no	VCR1-SCR43
CIB3	-0.125523	0.0999295	no	VCR1-SCR43
CLCA1	0.460499	0.428786	no	VCR1-SCR43
CLCA4	0.0915637	0.053783	no	VCR1-SCR43
CMA1	0.577368	0.227938	no	VCR1-SCR43
CNBD1	0.372117	0.60396	no	VCR1-SCR43
CNBD1_copy	-0.356113	-0.0557732	no	VCR1-SCR43
COPZ1	-2.19805	0.543893	yes	VCR1-SCR43
COPZ2	-0.185382	0.381723	no	VCR1-SCR43
CPE	0.476916	-0.164406	no	VCR1-SCR43
CPT1A	-0.150435	0.382509	no	VCR1-SCR43
CRAT	0.476911	0.459921	no	VCR1-SCR43
CREBBP	0.514414	0.2012	no	VCR1-SCR43
CSHL1	0.430361	0.495658	no	VCR1-SCR43
CSNK1A1	-2.28146	0.135281	no	VCR1-SCR43
CTDSP2	0.186664	0.552568	no	VCR1-SCR43
CTDSPL	0.323912	-0.176887	no	VCR1-SCR43
DAPK2	0.551171	0.244544	no	VCR1-SCR43
DDX19A	-0.483408	0.127893	no	VCR1-SCR43
DGAT2L6	0.565404	0.492144	no	VCR1-SCR43
DMXL1	0.11176	0.0473213	no	VCR1-SCR43
DMXL2	0.321	0.0815941	no	VCR1-SCR43
DNAH3	0.430829	0.341928	no	VCR1-SCR43
DNAH6	0.469551	-0.228178	no	VCR1-SCR43
DNM1L	-2.56441	0.344253	yes	VCR1-SCR43
DNM1L_copy	-3.2521	0.313631	yes	VCR1-SCR43
DNM2	-3.68987	0.214221	yes	VCR1-SCR43
DUSP1	1.00296	0.733266	no	VCR1-SCR43
DUSP13	0.194824	0.36423	no	VCR1-SCR43
DUSP14	0.393175	0.313282	no	VCR1-SCR43
DUSP18	0.191885	0.342799	no	VCR1-SCR43
DUSP2	0.982396	0.738385	no	VCR1-SCR43
DUSP27	0.438089	0.155088	no	VCR1-SCR43
DUSP4	0.568424	0.637929	no	VCR1-SCR43
DUSP5	0.462471	0.468128	no	VCR1-SCR43
DUSP6	0.806347	0.571678	no	VCR1-SCR43
DUSP7	0.514639	0.491657	no	VCR1-SCR43
DUSP9	0.223933	-0.0184606	no	VCR1-SCR43
EEF2	-3.67471	0.256259	yes	VCR1-SCR43
EEF2_copy	-3.10741	0.144058	yes	VCR1-SCR43
EFEMP1	0.342355	0.365997	no	VCR1-SCR43
EFNB2	0.830603	0.34368	no	VCR1-SCR43
EFNB3	0.149502	0.350884	no	VCR1-SCR43
EFTUD2	-2.83362	-0.250668	yes	VCR1-SCR43
EGR2	0.599952	0.222324	no	VCR1-SCR43
EGR4	0.0159136	0.0692808	no	VCR1-SCR43
EIF2S3	-3.37485	0.120374	yes	VCR1-SCR43
EIF2S3B	0.0463529	0.510641	no	VCR1-SCR43
EIF4A1	-0.775245	0.370662	no	VCR1-SCR43
EIF4A3	-2.57754	0.336919	yes	VCR1-SCR43
EIF4A3_copy	-3.92388	0.387296	yes	VCR1-SCR43
ELANE	0.210721	0.318829	no	VCR1-SCR43
ELOVL2	0.31804	-0.0113339	no	VCR1-SCR43
ELOVL5	0.556583	-0.0228434	no	VCR1-SCR43
ENPP2	0.397297	0.624502	no	VCR1-SCR43
ENPP3	0.544441	0.0514614	no	VCR1-SCR43
ENPP5	0.43516	0.0552308	no	VCR1-SCR43
ENPP6	0.0849434	0.172401	no	VCR1-SCR43
EP300	-1.35235	0.224646	no	VCR1-SCR43
EPB42	0.13803	0.251394	no	VCR1-SCR43
ERAP2	0.251256	0.429893	no	VCR1-SCR43
ETNPPL	0.469755	0.18955	no	VCR1-SCR43
FBLN5	0.0718792	0.451586	no	VCR1-SCR43
FGFR2	0.35703	0.320231	no	VCR1-SCR43
FGFR3	0.373269	0.278982	no	VCR1-SCR43
FOXA1	0.0860628	0.0503938	no	VCR1-SCR43
FOXC2	0.260938	-0.108311	no	VCR1-SCR43
FOXD2	0.550069	-0.468092	no	VCR1-SCR43
FOXE1	0.337559	0.311999	no	VCR1-SCR43
FOXE3	0.0665769	0.369902	no	VCR1-SCR43
FOXR1	0.0690594	0.385516	no	VCR1-SCR43
FOXR2	0.377506	0.247381	no	VCR1-SCR43
FUBP1	0.0340508	0.261233	no	VCR1-SCR43
FUT3	-0.236892	0.545896	no	VCR1-SCR43
FUT4	0.235425	0.104449	no	VCR1-SCR43
FUT6	0.108739	0.210038	no	VCR1-SCR43
FUT7	0.522753	0.172483	no	VCR1-SCR43
FUT9	-0.0525102	0.370417	no	VCR1-SCR43
G6PC	0.111811	0.20118	no	VCR1-SCR43
G6PC2	0.386952	-0.181245	no	VCR1-SCR43
GAK	-1.53267	0.342538	no	VCR1-SCR43
GALNS	0.180621	0.143786	no	VCR1-SCR43
GALNT17	0.0278893	0.49718	no	VCR1-SCR43
GALNT2	-0.0873585	0.482491	no	VCR1-SCR43
GALNT4	0.208108	0.448881	no	VCR1-SCR43
GALNT9	0.035029	0.349673	no	VCR1-SCR43
GCNT2	0.31017	0.458966	no	VCR1-SCR43
GCNT4	-0.125159	-0.178968	no	VCR1-SCR43
GDPD2	0.418407	0.493112	no	VCR1-SCR43
GDPD4	0.450766	-0.102315	no	VCR1-SCR43
GH1	-0.0772691	0.371537	no	VCR1-SCR43
GH2	-0.0647483	0.427107	no	VCR1-SCR43
GK2	0.224872	0.403087	no	VCR1-SCR43
GK3P	-0.0182008	0.276887	no	VCR1-SCR43
GLB1	0.563629	0.547989	no	VCR1-SCR43
GLB1L3	-0.311583	0.0840723	no	VCR1-SCR43
GLT6D1	0.108683	0.35937	no	VCR1-SCR43
GPATCH2	0.304478	0.218658	no	VCR1-SCR43
GPATCH2L	0.257829	0.284547	no	VCR1-SCR43
GPR171	0.419652	0.439933	no	VCR1-SCR43
GPR50	0.416878	0.381667	no	VCR1-SCR43
GPX5	0.454321	0.349738	no	VCR1-SCR43
GPX5_copy	0.0927368	0.0395894	no	VCR1-SCR43
GPX6	0.401832	-0.0560072	no	VCR1-SCR43
GRM1	0.464008	0.304799	no	VCR1-SCR43
GRM3	0.437085	0.0322872	no	VCR1-SCR43
GRM6	0.335515	0.519972	no	VCR1-SCR43
GRM7	0.0447053	-0.0460857	no	VCR1-SCR43
GRM8	0.463177	0.147046	no	VCR1-SCR43
GSPT1	-3.23233	0.313384	yes	VCR1-SCR43
GSPT2	-0.0764029	0.065195	no	VCR1-SCR43
GXYLT1	-0.313016	0.45056	no	VCR1-SCR43
GXYLT2	0.0807214	-0.391047	no	VCR1-SCR43
GZMH	0.27232	0.812858	no	VCR1-SCR43
GZMK	-0.175212	0.0734124	no	VCR1-SCR43
HAO1	0.371675	0.568526	no	VCR1-SCR43
HAO2	-0.597381	0.0781846	no	VCR1-SCR43
HAS1	0.353406	0.236112	no	VCR1-SCR43
HAS3	-0.00185943	0.0568599	no	VCR1-SCR43
HBS1L	-0.507298	0.141699	no	VCR1-SCR43
HDAC1	0.592405	0.466538	no	VCR1-SCR43
HDAC2	0.234937	0.208355	no	VCR1-SCR43
HEXA	0.454701	0.187337	no	VCR1-SCR43
HEXB	0.152526	-0.0474399	no	VCR1-SCR43
HIPK1	-0.12876	0.272741	no	VCR1-SCR43
HIPK2	-0.0399511	0.275786	no	VCR1-SCR43
HNRNPA1	-0.106042	0.324558	no	VCR1-SCR43
HNRNPA2B1	-0.689317	0.27443	no	VCR1-SCR43
HNRNPK	-3.61243	0.638798	yes	VCR1-SCR43
HNRNPK_copy	-3.64118	-0.0923993	yes	VCR1-SCR43
HRAS	0.27111	0.634976	no	VCR1-SCR43
HTR1A	0.458519	0.363018	no	VCR1-SCR43
HTR1E	0.595933	0.599272	no	VCR1-SCR43
HTR5A	0.423862	0.24056	no	VCR1-SCR43
IGF1R	-0.168713	0.282855	no	VCR1-SCR43
INMT	0.422987	0.338093	no	VCR1-SCR43
INSR	0.291079	0.0690845	no	VCR1-SCR43
INSRR	0.161645	0.338972	no	VCR1-SCR43
ITK	0.434177	0.545222	no	VCR1-SCR43
ITPKA	0.78201	0.701659	no	VCR1-SCR43
ITPKB	0.0686939	0.593828	no	VCR1-SCR43
KAT5	-3.01452	0.42053	no	VCR1-SCR43
KAT7	-1.39637	0.221446	no	VCR1-SCR43
KAT8	-3.07325	-0.0591748	yes	VCR1-SCR43
KATNAL2	0.0957455	0.307674	no	VCR1-SCR43
KCNA1	0.507628	0.254256	no	VCR1-SCR43
KCNA10	-0.665097	0.41416	no	VCR1-SCR43
KCNA2	-0.248053	0.52417	no	VCR1-SCR43
KCNA3	-0.000315065	0.298258	no	VCR1-SCR43
KCNA5	0.537213	0.359512	no	VCR1-SCR43
KCNB2	0.660768	0.606463	no	VCR1-SCR43
KCNC2	0.14141	0.330273	no	VCR1-SCR43
KCNC4	-0.261049	0.236053	no	VCR1-SCR43
KCNG2	0.516361	0.0233278	no	VCR1-SCR43
KCNG3	0.516366	0.367758	no	VCR1-SCR43
KCNS2	0.0135971	0.109368	no	VCR1-SCR43
KCNS3	0.292431	0.683045	no	VCR1-SCR43
KCNV1	0.284971	0.260897	no	VCR1-SCR43
KCNV2	0.454338	0.146504	no	VCR1-SCR43
KCTD12	0.327083	0.278201	no	VCR1-SCR43
KCTD21	0.314056	0.0478839	no	VCR1-SCR43
KCTD6	-0.15147	0.0339487	no	VCR1-SCR43
KCTD8	0.110256	0.231429	no	VCR1-SCR43
KDM3A	0.357778	0.214304	no	VCR1-SCR43
KDM3B	-0.510596	0.310256	no	VCR1-SCR43
KHSRP	0.916368	0.470481	no	VCR1-SCR43
KLHL13	0.617447	0.562456	no	VCR1-SCR43
KLHL14	0.133126	0.0117464	no	VCR1-SCR43
KLHL32	0.482191	0.139748	no	VCR1-SCR43
KLK12	0.986077	0.60291	no	VCR1-SCR43
KLK6	0.329808	0.264368	no	VCR1-SCR43
KLK8	0.181636	-0.0286207	no	VCR1-SCR43
KRAS	0.33473	0.279577	no	VCR1-SCR43
LALBA	0.208789	0.185579	no	VCR1-SCR43
LDHAL6A	0.526186	0.467516	no	VCR1-SCR43
LDHC	0.167661	0.364731	no	VCR1-SCR43
LIN28A	0.11052	0.606529	no	VCR1-SCR43
LIN28B	0.617389	0.278354	no	VCR1-SCR43
LIPF	0.0506106	0.382583	no	VCR1-SCR43
LIPI	0.423868	0.205715	no	VCR1-SCR43
LIPN	0.0495736	0.191685	no	VCR1-SCR43
LNPEP	0.0570454	-0.102965	no	VCR1-SCR43
LONP1	-4.22766	0.353361	yes	VCR1-SCR43
LONP2	0.344982	0.569279	no	VCR1-SCR43
LOX	0.580864	0.374974	no	VCR1-SCR43
LOXL3	0.366619	0.116039	no	VCR1-SCR43
LOXL4	0.228563	0.0249429	no	VCR1-SCR43
LVRN	0.145328	0.360151	no	VCR1-SCR43
LYZL1	0.711861	0.522892	no	VCR1-SCR43
LYZL4	0.563614	0.326918	no	VCR1-SCR43
LYZL6	0.112583	0.144681	no	VCR1-SCR43
MAP2K1	-0.142523	0.326457	no	VCR1-SCR43
MAP2K2	0.577347	0.581633	no	VCR1-SCR43
MAP2K4	0.152357	0.377309	no	VCR1-SCR43
MAP3K10	0.436844	0.13936	no	VCR1-SCR43
MAP3K9	0.480496	0.746869	no	VCR1-SCR43
MAPK1	-1.507	0.600846	no	VCR1-SCR43
MAPK3	0.0589874	0.428109	no	VCR1-SCR43
MAPK4	0.44784	0.501997	no	VCR1-SCR43
MAPK6	-0.306139	0.261391	no	VCR1-SCR43
MAPK8IP1	0.20536	-0.203537	no	VCR1-SCR43
MAPK8IP2	-0.0144801	0.0374052	no	VCR1-SCR43
MARK2	0.00125356	0.565855	no	VCR1-SCR43
MARK3	-0.131097	0.0541785	no	VCR1-SCR43
MAX	-0.892993	0.156426	no	VCR1-SCR43
MBOAT1	0.460508	0.257044	no	VCR1-SCR43
MBOAT2	0.310257	0.124284	no	VCR1-SCR43
MC2R	0.391604	0.34791	no	VCR1-SCR43
MC3R	0.109562	0.303678	no	VCR1-SCR43
MCCC1	0.279123	0.0240482	no	VCR1-SCR43
MCL1	-0.214877	0.371797	no	VCR1-SCR43
MED12	-2.1121	0.397337	yes	VCR1-SCR43
MMP20	0.420262	0.31278	no	VCR1-SCR43
MMP27	0.519247	0.189931	no	VCR1-SCR43
MOGAT1	0.214444	-0.0124352	no	VCR1-SCR43
MPP4	0.171092	0.570693	no	VCR1-SCR43
MPP5	0.917119	0.218639	no	VCR1-SCR43
MPP6	0.410549	0.287868	no	VCR1-SCR43
MPP7	0.443678	0.237207	no	VCR1-SCR43
MTMR7	0.645065	0.382958	no	VCR1-SCR43
MTMR8	0.299404	0.235297	no	VCR1-SCR43
MTNR1B	0.449975	0.190094	no	VCR1-SCR43
MYBL2	0.0140014	0.360483	no	VCR1-SCR43
MYC	-4.22867	0.238567	yes	VCR1-SCR43
MYCL	0.150759	-0.00462282	no	VCR1-SCR43
MYH1	0.753249	0.702954	no	VCR1-SCR43
MYH13	0.705187	0.902262	no	VCR1-SCR43
MYH2	0.799519	0.572204	no	VCR1-SCR43
MYH4	0.555721	0.14949	no	VCR1-SCR43
MYH6	0.144715	0.356473	no	VCR1-SCR43
MYH7	0.535351	0.242147	no	VCR1-SCR43
MYH8	-0.268676	0.170145	no	VCR1-SCR43
MYLK4	0.306506	0.110327	no	VCR1-SCR43
NAA10	-3.61484	0.512953	yes	VCR1-SCR43
NAA11	0.213755	0.317103	no	VCR1-SCR43
NAPA	-3.2818	0.410342	yes	VCR1-SCR43
NAPA_copy	-3.26815	0.112636	yes	VCR1-SCR43
NAPB	0.216267	0.377394	no	VCR1-SCR43
NEDD8	-3.44022	0.114939	yes	VCR1-SCR43
NEK1	-0.706683	0.131067	no	VCR1-SCR43
NEK3	0.474416	0.397131	no	VCR1-SCR43
NEK5	0.147595	0.616938	no	VCR1-SCR43
NNMT	0.394789	0.0931582	no	VCR1-SCR43
NPBWR2	0.536045	0.438326	no	VCR1-SCR43
NPFFR1	0.735306	-0.156627	no	VCR1-SCR43
NPFFR2	0.282504	0.145305	no	VCR1-SCR43
NPM1	-1.29763	-0.0155414	yes	VCR1-SCR43
NPM1_copy	-0.963001	0.193127	yes	VCR1-SCR43
NPY2R	0.553702	0.402735	no	VCR1-SCR43
NR2E1	0.787927	0.297609	no	VCR1-SCR43
NR2F1	0.0236913	0.0344655	no	VCR1-SCR43
NR2F2	-0.284124	0.405742	no	VCR1-SCR43
NRAS	-4.24433	-0.371539	no	VCR1-SCR43
NXT1	0.178805	0.298558	no	VCR1-SCR43
NXT2	0.569902	0.475969	no	VCR1-SCR43
OPRM1	0.542776	0.212119	no	VCR1-SCR43
OTX1	0.333668	0.5233	no	VCR1-SCR43
OTX2	0.298546	0.138899	no	VCR1-SCR43
P2RY13	0.479876	0.112977	no	VCR1-SCR43
P2RY14	0.324691	0.447021	no	VCR1-SCR43
PACSIN1	0.524551	0.470163	no	VCR1-SCR43
PACSIN2	0.386142	0.0423427	no	VCR1-SCR43
PACSIN3	0.090275	0.260665	no	VCR1-SCR43
PAFAH1B1	-3.20518	0.313608	yes	VCR1-SCR43
PARP1	0.456052	0.343617	no	VCR1-SCR43
PARP2	-0.309675	0.190912	no	VCR1-SCR43
PARP3	0.147154	0.22736	no	VCR1-SCR43
PAX1	0.115366	0.220766	no	VCR1-SCR43
PAX4	0.196983	0.0673176	no	VCR1-SCR43
PCBP2	-1.38778	-0.276618	no	VCR1-SCR43
PCCA	0.49584	-0.051076	no	VCR1-SCR43
PCGF3	0.759982	0.217698	no	VCR1-SCR43
PCGF5	-0.00353661	-0.0673548	no	VCR1-SCR43
PCSK2	0.309551	0.592266	no	VCR1-SCR43
PCSK6	0.427288	0.233415	no	VCR1-SCR43
PDE6G	0.235048	0.330492	no	VCR1-SCR43
PDE6H	0.303602	0.0423306	no	VCR1-SCR43
PFKFB3	0.886117	0.343837	no	VCR1-SCR43
PFKFB4	-0.219347	0.364641	no	VCR1-SCR43
PFKL	0.641884	0.244402	no	VCR1-SCR43
PFKM	-0.0667201	0.221541	no	VCR1-SCR43
PHF21A	-0.13588	0.395788	no	VCR1-SCR43
PHF21B	0.281354	0.366664	no	VCR1-SCR43
PHYKPL	0.0784653	-0.148838	no	VCR1-SCR43
PIP5K1A	0.0552722	0.280706	no	VCR1-SCR43
PIP5K1C	0.0872944	0.0333172	no	VCR1-SCR43
PLA1A	0.386612	-0.141496	no	VCR1-SCR43
PLA2G2A	0.380394	0.382705	no	VCR1-SCR43
PLA2G2D	0.240335	0.43977	no	VCR1-SCR43
PLA2G2E	-0.039512	0.183179	no	VCR1-SCR43
PLA2G2F	0.465057	0.175774	no	VCR1-SCR43
PLA2G5	0.285685	0.265659	no	VCR1-SCR43
PLK1	-3.74975	0.334977	yes	VCR1-SCR43
PLK1_copy	-4.1181	-0.145863	yes	VCR1-SCR43
PLK2	0.643036	0.372596	no	VCR1-SCR43
PLK5	0.203175	0.0224007	no	VCR1-SCR43
PLXNA3	0.634583	0.534618	no	VCR1-SCR43
PLXNA4	0.0142803	0.342956	no	VCR1-SCR43
PLXNB1	0.355258	0.455621	no	VCR1-SCR43
PMPCB	-1.86986	0.264178	yes	VCR1-SCR43
PNLIP	0.530839	0.68654	no	VCR1-SCR43
PNLIPRP1	0.593456	0.286216	no	VCR1-SCR43
PNLIPRP2	0.443098	0.312664	no	VCR1-SCR43
PNMA6E	0.49893	0.312732	no	VCR1-SCR43
PNMA6F	0.412637	0.0944236	no	VCR1-SCR43
PNPLA2	0.357491	0.257476	no	VCR1-SCR43
PNPLA3	0.200626	0.425477	no	VCR1-SCR43
PNPLA5	0.00767813	0.481268	no	VCR1-SCR43
POC1A	0.299971	0.634994	no	VCR1-SCR43
POC1B	0.267558	0.0513176	no	VCR1-SCR43
PPIE	-3.06856	0.536659	no	VCR1-SCR43
PPIH	-1.04396	0.653513	no	VCR1-SCR43
PPIL1	-0.365934	0.64495	no	VCR1-SCR43
PPIL2	-2.16454	0.110306	yes	VCR1-SCR43
PPP1R14B	0.0741328	0.480842	no	VCR1-SCR43
PPP1R14C	0.420153	0.087273	no	VCR1-SCR43
PPP2CA	-2.14524	0.60154	yes	VCR1-SCR43
PPP2CB	0.627364	0.252468	no	VCR1-SCR43
PPP6R1	0.517292	0.50799	no	VCR1-SCR43
PPP6R2	0.364955	0.178952	no	VCR1-SCR43
PRB1	0.485987	0.556345	no	VCR1-SCR43
PRB4	0.485981	-0.104785	no	VCR1-SCR43
PRDM7	0.523478	0.389502	no	VCR1-SCR43
PRDM9	-0.0281022	0.357794	no	VCR1-SCR43
PRKCE	-0.954295	0.638891	no	VCR1-SCR43
PRKCI	0.542083	0.212113	no	VCR1-SCR43
PRKG2	0.472881	0.281769	no	VCR1-SCR43
PRKX	0.407038	0.468357	no	VCR1-SCR43
PRLHR	0.320704	0.266421	no	VCR1-SCR43
PRMT1	-3.76523	-0.0580459	yes	VCR1-SCR43
PROP1	0.355087	0.27268	no	VCR1-SCR43
PRSS2	0.357373	0.0737567	no	VCR1-SCR43
PRSS21	0.497594	0.508345	no	VCR1-SCR43
PRSS22	0.195335	0.530649	no	VCR1-SCR43
PRSS3	0.121193	0.184848	no	VCR1-SCR43
PRSS33	0.34903	0.42373	no	VCR1-SCR43
PRSS37	0.332929	0.638832	no	VCR1-SCR43
PRSS38	0.4579	0.402411	no	VCR1-SCR43
PRSS41	0.438074	0.515326	no	VCR1-SCR43
PRSS42	0.473923	0.230505	no	VCR1-SCR43
PRSS45	0.335915	-0.0511636	no	VCR1-SCR43
PRSS48	0.59677	0.0802911	no	VCR1-SCR43
PRSS58	0.440477	-0.220929	no	VCR1-SCR43
PTP4A1	-0.941881	0.359081	no	VCR1-SCR43
PTP4A2	-0.38901	0.230795	no	VCR1-SCR43
RAB40A	0.930126	0.595844	no	VCR1-SCR43
RAB40B	-0.0428883	0.17237	no	VCR1-SCR43
RAC1	-0.193215	0.58543	yes	VCR1-SCR43
RAC1_copy	-1.15549	-0.0939202	yes	VCR1-SCR43
RAF1	-4.23964	-0.122902	no	VCR1-SCR43
RANBP10	-0.264786	0.327738	no	VCR1-SCR43
RANBP2	-1.20398	-0.179256	no	VCR1-SCR43
RANBP9	-0.126154	-0.209979	no	VCR1-SCR43
RAX	0.885463	0.0373651	no	VCR1-SCR43
RAX2	0.269795	0.433772	no	VCR1-SCR43
RFX4	0.636698	0.0931231	no	VCR1-SCR43
RFX6	-0.0909535	0.368689	no	VCR1-SCR43
RHOQ	0.154842	0.323924	no	VCR1-SCR43
RNASE3	0.260836	0.370498	no	VCR1-SCR43
RNASE8	0.569234	0.498524	no	VCR1-SCR43
RNASE8_copy	-0.19489	0.326572	no	VCR1-SCR43
RNF111	0.131828	0.0474929	no	VCR1-SCR43
RNF128	0.57202	0.181205	no	VCR1-SCR43
RNF133	0.374411	0.514701	no	VCR1-SCR43
RNF150	0.442756	-0.00855428	no	VCR1-SCR43
RNF165	-0.0466391	0.139525	no	VCR1-SCR43
RNF20	-0.887865	0.315029	yes	VCR1-SCR43
RNF40	-0.963264	0.534447	yes	VCR1-SCR43
RNF40_copy	-1.48309	0.21196	yes	VCR1-SCR43
RPL22	0.407215	0.288923	no	VCR1-SCR43
RPL22L1	0.594851	-0.542489	no	VCR1-SCR43
RPS6KA1	-0.0456526	0.361188	no	VCR1-SCR43
RPS6KA3	-0.453122	0.248108	no	VCR1-SCR43
RPS6KB1	-0.590453	0.421885	no	VCR1-SCR43
RXRA	0.43551	0.287637	no	VCR1-SCR43
RXRB	0.329659	0.365814	no	VCR1-SCR43
SCART1	0.11517	0.113233	no	VCR1-SCR43
SEPHS1	-0.371445	0.445958	no	VCR1-SCR43
SEPHS2	-1.33593	0.0260769	no	VCR1-SCR43
SGK2	0.123097	0.00670542	no	VCR1-SCR43
SGMS1	0.0551644	0.101434	no	VCR1-SCR43
SGMS2	-0.190774	-0.072767	no	VCR1-SCR43
SMARCA2	0.608859	0.121747	no	VCR1-SCR43
SMARCA4	-0.422195	0.52082	no	VCR1-SCR43
SMC1A	-3.59257	0.417828	yes	VCR1-SCR43
SMC1B	0.6642	0.235304	no	VCR1-SCR43
SNRNP200	-4.139	0.352309	yes	VCR1-SCR43
SNRNP200_copy	-2.38256	0.211873	yes	VCR1-SCR43
SOX14	0.490546	0.518066	no	VCR1-SCR43
SOX3	0.354105	-0.0624259	no	VCR1-SCR43
SRY	0.532484	0.449594	no	VCR1-SCR43
SSTR4	0.285356	0.017848	no	VCR1-SCR43
ST6GAL1	0.839772	0.279863	no	VCR1-SCR43
ST6GAL2	-0.311069	-0.135056	no	VCR1-SCR43
STAG1	0.423315	0.35479	no	VCR1-SCR43
STAG2	0.83412	-0.030991	no	VCR1-SCR43
STS	0.567752	0.163575	no	VCR1-SCR43
STT3A	-0.553359	0.0984786	no	VCR1-SCR43
STT3B	-0.356224	0.0640551	no	VCR1-SCR43
SULT1C3	0.393619	0.111415	no	VCR1-SCR43
SULT2A1	-0.324718	0.329414	no	VCR1-SCR43
TARS	-3.11694	0.150299	yes	VCR1-SCR43
TARS2	-2.75163	0.473422	no	VCR1-SCR43
TBC1D15	0.302434	0.0779362	no	VCR1-SCR43
TBC1D17	0.479275	0.433472	no	VCR1-SCR43
TENM1	0.715715	0.574783	no	VCR1-SCR43
TENM2	0.192069	0.502351	no	VCR1-SCR43
TENM3	0.441189	0.441667	no	VCR1-SCR43
TENM4	0.396518	0.474818	no	VCR1-SCR43
TGFB2	0.727899	0.450746	no	VCR1-SCR43
TGFB3	0.161529	0.20097	no	VCR1-SCR43
TGM6	0.334654	0.0624294	no	VCR1-SCR43
TGM7	0.281051	0.521064	no	VCR1-SCR43
THRAP3	-0.058458	0.416119	no	VCR1-SCR43
TIMM17A	-0.42019	0.495238	no	VCR1-SCR43
TIMM17B	0.413443	0.548029	no	VCR1-SCR43
TINAG	0.35563	0.35396	no	VCR1-SCR43
TINAGL1	0.324764	-0.028761	no	VCR1-SCR43
TLK1	0.0887529	0.269679	no	VCR1-SCR43
TLK2	-0.954215	-0.0345836	no	VCR1-SCR43
TLL1	0.372173	0.191789	no	VCR1-SCR43
TLL2	0.166794	-0.0785648	no	VCR1-SCR43
TMPRSS11A	0.538965	0.437549	no	VCR1-SCR43
TMPRSS11B	0.361126	0.317147	no	VCR1-SCR43
TMPRSS11F	-0.0501145	0.449014	no	VCR1-SCR43
TMPRSS13	0.670837	0.346533	no	VCR1-SCR43
TMPRSS3	0.292192	0.383851	no	VCR1-SCR43
TMPRSS5	0.709783	0.382915	no	VCR1-SCR43
TPSG1	0.184601	0.338126	no	VCR1-SCR43
TRA2A	0.123886	0.378078	no	VCR1-SCR43
TRA2B	-0.0270496	0.353018	no	VCR1-SCR43
TRIM36	-0.0134193	0.319637	no	VCR1-SCR43
TRIM46	0.41537	0.162193	no	VCR1-SCR43
TRPM1	0.266753	0.634863	no	VCR1-SCR43
TRPM3	0.113043	-0.139458	no	VCR1-SCR43
TRPM6	-0.238224	0.149561	no	VCR1-SCR43
TRPM7	-2.62993	0.00768364	no	VCR1-SCR43
TSSK2	0.381918	0.569697	no	VCR1-SCR43
TSSK3	-0.40623	0.383513	no	VCR1-SCR43
TSSK4	0.130558	0.0954211	no	VCR1-SCR43
TSSK6	-0.415441	0.0525044	no	VCR1-SCR43
TTLL1	0.466062	0.500315	no	VCR1-SCR43
TTLL9	0.191993	-0.0485159	no	VCR1-SCR43
TUBB	-3.77887	0.716093	yes	VCR1-SCR43
TUBB4B	0.32783	0.145166	no	VCR1-SCR43
TUBB8P12	-1.19038	0.550915	no	VCR1-SCR43
TXK	0.321501	-0.0597948	no	VCR1-SCR43
TYRO3	-0.0591969	0.653348	no	VCR1-SCR43
UBA1	-3.53307	0.181054	yes	VCR1-SCR43
UBA52	-3.97227	0.288288	yes	VCR1-SCR43
UBA6	-0.114119	0.0645712	no	VCR1-SCR43
UBA7	-0.280609	0.515573	no	VCR1-SCR43
UBE2A	0.405287	0.457557	no	VCR1-SCR43
UBE2B	0.0724564	0.172808	no	VCR1-SCR43
UBE2D2	0.454402	0.325446	no	VCR1-SCR43
UBE2D3	-0.111033	0.262691	no	VCR1-SCR43
UBE2D4	0.34777	0.413479	no	VCR1-SCR43
UBE2E1	0.180132	0.102099	no	VCR1-SCR43
UBE2E2	0.269963	0.326021	no	VCR1-SCR43
UBE2E3	-0.244399	-0.0779227	no	VCR1-SCR43
UCHL5	-0.201678	-0.121225	no	VCR1-SCR43
UEVLD	0.0317043	0.107755	no	VCR1-SCR43
UNCX	0.264087	0.291539	no	VCR1-SCR43
UQCRC1	-2.90314	0.56561	yes	VCR1-SCR43
UQCRC1_copy	-2.66282	0.164585	yes	VCR1-SCR43
USP13	0.660346	0.365291	no	VCR1-SCR43
USP26	0.645877	0.524139	no	VCR1-SCR43
USP29	0.341553	0.154268	no	VCR1-SCR43
USP5	-3.18249	0.0538785	yes	VCR1-SCR43
VARS	-2.62417	0.269405	yes	VCR1-SCR43
VARS2	-2.57545	0.268786	yes	VCR1-SCR43
VNN1	0.41087	0.0640011	no	VCR1-SCR43
VNN2	0.377342	-0.0407786	no	VCR1-SCR43
VPS4A	0.0627937	0.593992	no	VCR1-SCR43
VPS4B	0.370236	0.358036	no	VCR1-SCR43
VSX2	-0.00946809	0.240266	no	VCR1-SCR43
XIAP	0.557064	0.395101	no	VCR1-SCR43
YBX1	-2.69092	0.010509	no	VCR1-SCR43
YWHAB	1.10654	0.766433	no	VCR1-SCR43
YWHAE	0.62246	1.26002	no	VCR1-SCR43
YWHAG	0.709812	0.471508	no	VCR1-SCR43
YWHAH	0.718233	0.732887	no	VCR1-SCR43
YWHAQ	0.768777	0.811532	no	VCR1-SCR43
YWHAZ	0.202776	0.187193	no	VCR1-SCR43
ZBTB22	0.313782	0.600535	no	VCR1-SCR43
ZBTB9	-0.202072	0.119026	no	VCR1-SCR43
ZFAND4	0.122252	0.129919	no	VCR1-SCR43
ZNF423	0.413046	0.00639469	no	VCR1-SCR43
ZNF521	0.29802	-0.254886	no	VCR1-SCR43
A3GALT2	0.35153	-0.0882548	no	SPCR1-SCR43
AADACL3	0.264119	0.145204	no	SPCR1-SCR43
AADACL4	-0.290343	0.178094	no	SPCR1-SCR43
ABTB2	1.07002	0.254216	no	SPCR1-SCR43
ACSL1	0.711564	0.363372	no	SPCR1-SCR43
ACSL5	0.303231	0.180037	no	SPCR1-SCR43
ACSM2A	1.21112	0.87334	no	SPCR1-SCR43
ACSM2B	0.338585	0.486811	no	SPCR1-SCR43
ACSM4	0.552298	0.320414	no	SPCR1-SCR43
ACSM6	0.273452	0.285199	no	SPCR1-SCR43
ACTL7A	0.885936	0.837499	no	SPCR1-SCR43
ACTL7B	1.00651	0.646312	no	SPCR1-SCR43
ACTL9	0.482993	0.731648	no	SPCR1-SCR43
ACTRT1	0.70202	0.384658	no	SPCR1-SCR43
ACTRT2	0.473967	0.0468277	no	SPCR1-SCR43
ACVR1B	0.58101	0.256485	no	SPCR1-SCR43
ACVR2A	0.247447	0.403165	no	SPCR1-SCR43
ACVR2B	0.157268	0.453981	no	SPCR1-SCR43
ADAM18	0.337192	0.177812	no	SPCR1-SCR43
ADAM20	0.344523	0.374583	no	SPCR1-SCR43
ADAM21	0.304536	0.230822	no	SPCR1-SCR43
ADAM29	0.86182	0.296708	no	SPCR1-SCR43
ADAM30	-0.51183	-0.0109332	no	SPCR1-SCR43
ADAM32	0.374369	0.217127	no	SPCR1-SCR43
ADAM9	0.694844	-0.279098	no	SPCR1-SCR43
ADAMTS1	0.48395	0.275816	no	SPCR1-SCR43
ADAMTS9	0.173398	-0.0480815	no	SPCR1-SCR43
ADRA1A	0.780645	0.830002	no	SPCR1-SCR43
AEBP1	0.52875	0.878647	no	SPCR1-SCR43
AHCY	-2.36325	0.429958	yes	SPCR1-SCR43
AHCYL1	-1.8497	-0.0129051	no	SPCR1-SCR43
ALK	0.31597	0.657039	no	SPCR1-SCR43
ANPEP	0.518214	0.536885	no	SPCR1-SCR43
AP2M1	-3.19588	0.29925	no	SPCR1-SCR43
ARAF	1.12585	0.220081	no	SPCR1-SCR43
ARF4	-2.22284	0.211396	no	SPCR1-SCR43
ARF5	0.137491	-0.0273865	no	SPCR1-SCR43
ARID1A	0.351244	0.347701	no	SPCR1-SCR43
ARID1B	0.414709	0.383031	no	SPCR1-SCR43
ARIH1	-0.149202	0.610419	yes	SPCR1-SCR43
ARIH2	0.727021	-0.22039	no	SPCR1-SCR43
ARSA	0.48548	0.00642172	no	SPCR1-SCR43
ARSD	1.00787	0.267417	no	SPCR1-SCR43
ARSG	0.274305	0.515111	no	SPCR1-SCR43
ASB13	0.628884	0.713911	no	SPCR1-SCR43
ASB14	0.577751	0.339477	no	SPCR1-SCR43
ASB2	0.280872	0.205065	no	SPCR1-SCR43
ASB9	0.751312	0.0731889	no	SPCR1-SCR43
ASCC3	-1.49956	0.3471	no	SPCR1-SCR43
ASF1A	0.167139	0.623435	no	SPCR1-SCR43
ASF1B	-0.285861	0.147489	no	SPCR1-SCR43
ATP10B	0.403911	0.672206	no	SPCR1-SCR43
ATP10D	0.413831	-0.0279703	no	SPCR1-SCR43
ATP11A	0.599665	0.358024	no	SPCR1-SCR43
ATP11C	0.512004	0.686125	no	SPCR1-SCR43
ATP1B4	0.525442	-0.0808459	no	SPCR1-SCR43
ATP2A2	-2.81719	0.320713	yes	SPCR1-SCR43
ATP2C1	-0.372742	0.212906	no	SPCR1-SCR43
ATP4B	0.433415	0.542295	no	SPCR1-SCR43
ATP6V1G2	0.473476	0.514572	no	SPCR1-SCR43
ATP6V1G3	0.131074	-0.0247813	no	SPCR1-SCR43
AURKA	-1.62814	0.350795	no	SPCR1-SCR43
AURKB	-2.95239	0.0419812	yes	SPCR1-SCR43
AWAT1	1.07378	0.841398	no	SPCR1-SCR43
AWAT2	0.738485	0.671174	no	SPCR1-SCR43
AXL	0.500354	0.627839	no	SPCR1-SCR43
AZU1	0.13368	0.590022	no	SPCR1-SCR43
B3GALNT1	0.594502	0.555611	no	SPCR1-SCR43
B3GALT5	0.295234	0.185928	no	SPCR1-SCR43
BAP1	-1.47754	0.00720705	no	SPCR1-SCR43
BCL2L1	0.61869	0.844877	no	SPCR1-SCR43
BCL2L2	0.130226	0.0641725	no	SPCR1-SCR43
BCLAF1	-0.267522	0.00579308	no	SPCR1-SCR43
BIRC3	0.864049	0.288366	no	SPCR1-SCR43
BMP1	0.6017	0.618495	no	SPCR1-SCR43
BMPR1A	0.357246	0.322642	no	SPCR1-SCR43
BMX	0.944207	0.32882	no	SPCR1-SCR43
BRAF	-0.641239	-0.024202	no	SPCR1-SCR43
BRD2	-2.16415	0.427753	no	SPCR1-SCR43
BRD4	-3.66867	0.350359	no	SPCR1-SCR43
BTBD11	0.0554405	0.248921	no	SPCR1-SCR43
BTBD2	0.0868823	0.574098	no	SPCR1-SCR43
BTBD6	-0.0519598	-0.0265854	no	SPCR1-SCR43
BTD	0.597761	0.490486	no	SPCR1-SCR43
BTK	0.545458	0.121746	no	SPCR1-SCR43
C1R	0.479818	0.220676	no	SPCR1-SCR43
C1S	0.272909	0.457304	no	SPCR1-SCR43
CABP2	0.47989	0.186969	no	SPCR1-SCR43
CABP5	0.0451858	-0.405497	no	SPCR1-SCR43
CALM1	0.264419	0.412927	no	SPCR1-SCR43
CALM2	0.38789	0.369289	no	SPCR1-SCR43
CALM3	-0.071156	0.0343235	no	SPCR1-SCR43
CAPNS1	-0.445176	0.567996	no	SPCR1-SCR43
CAPNS2	0.421993	0.029661	no	SPCR1-SCR43
CARM1	-0.863108	0.660407	no	SPCR1-SCR43
CASP3	0.221835	0.509578	no	SPCR1-SCR43
CASP4	0.63016	-0.147301	no	SPCR1-SCR43
CASP5	0.555533	-0.329787	no	SPCR1-SCR43
CASP6	0.112624	0.225961	no	SPCR1-SCR43
CCKAR	0.196206	0.158913	no	SPCR1-SCR43
CCKBR	0.391362	0.396769	no	SPCR1-SCR43
CCL11	0.446029	0.620658	no	SPCR1-SCR43
CCL13	0.257267	0.231066	no	SPCR1-SCR43
CCL16	0.398854	0.314988	no	SPCR1-SCR43
CCL18	0.566015	0.594036	no	SPCR1-SCR43
CCL8	-0.1691	-0.0875385	no	SPCR1-SCR43
CD163	1.03388	0.164458	no	SPCR1-SCR43
CDK1	-2.03167	0.159936	yes	SPCR1-SCR43
CDK2	-0.286055	0.416019	no	SPCR1-SCR43
CDK4	-1.13275	0.506079	no	SPCR1-SCR43
CDK6	-0.802609	0.369212	no	SPCR1-SCR43
CDKL4	0.313531	-0.172947	no	SPCR1-SCR43
CDKL5	0.333102	-0.490247	no	SPCR1-SCR43
CEACAM4	0.118429	0.329193	no	SPCR1-SCR43
CEACAM8	0.426283	0.24574	no	SPCR1-SCR43
CEL	0.24036	0.473234	no	SPCR1-SCR43
CELA1	0.58659	0.580857	no	SPCR1-SCR43
CELA2A	0.638113	0.870916	no	SPCR1-SCR43
CELA2B	0.48523	0.876425	no	SPCR1-SCR43
CELA3A	0.356162	0.594601	no	SPCR1-SCR43
CELA3B	-0.216149	0.401647	no	SPCR1-SCR43
CES1	0.299104	0.304774	no	SPCR1-SCR43
CETN1	0.542108	0.483366	no	SPCR1-SCR43
CETN1_copy	0.686016	0.248639	no	SPCR1-SCR43
CHAT	0.387639	0.618909	no	SPCR1-SCR43
CIB2	0.725284	0.492737	no	SPCR1-SCR43
CIB3	-0.0284431	0.444942	no	SPCR1-SCR43
CLCA1	0.34662	0.719949	no	SPCR1-SCR43
CLCA4	0.456966	0.272735	no	SPCR1-SCR43
CMA1	0.513635	0.0469122	no	SPCR1-SCR43
CNBD1	0.679521	0.662688	no	SPCR1-SCR43
CNBD1_copy	-0.284608	-0.073784	no	SPCR1-SCR43
COPZ1	-1.75535	0.308975	yes	SPCR1-SCR43
COPZ2	-0.217067	0.429355	no	SPCR1-SCR43
CPE	0.357946	-0.00436604	no	SPCR1-SCR43
CPT1A	-0.0274159	0.321083	no	SPCR1-SCR43
CRAT	0.664265	0.682581	no	SPCR1-SCR43
CREBBP	0.611894	0.395287	no	SPCR1-SCR43
CSHL1	0.553901	0.457298	no	SPCR1-SCR43
CSNK1A1	-1.97885	0.251783	no	SPCR1-SCR43
CTDSP2	0.336221	0.53767	no	SPCR1-SCR43
CTDSPL	0.205087	-0.284596	no	SPCR1-SCR43
DAPK2	0.495591	0.361672	no	SPCR1-SCR43
DDX19A	-0.176025	0.168151	no	SPCR1-SCR43
DGAT2L6	0.514782	0.32545	no	SPCR1-SCR43
DMXL1	0.280598	0.0885444	no	SPCR1-SCR43
DMXL2	0.336002	-0.232296	no	SPCR1-SCR43
DNAH3	0.379884	0.301246	no	SPCR1-SCR43
DNAH6	0.480549	-0.449083	no	SPCR1-SCR43
DNM1L	-2.57179	0.35054	yes	SPCR1-SCR43
DNM1L_copy	-2.98792	0.161616	yes	SPCR1-SCR43
DNM2	-3.20424	0.422235	yes	SPCR1-SCR43
DUSP1	0.980564	0.698495	no	SPCR1-SCR43
DUSP13	0.0331707	0.40539	no	SPCR1-SCR43
DUSP14	0.679805	0.250832	no	SPCR1-SCR43
DUSP18	0.48765	0.533094	no	SPCR1-SCR43
DUSP2	1.14365	0.859704	no	SPCR1-SCR43
[truncated: 6,811 more rows]

## Sheet: Fig 3a
rowname	IPC298_VCR1-WCR3	IPC298_WCR3-VCR1	Side	symbol	tracrDiff_VCR1-WCR3
GACGTGGACCAGCACTTCAG_TCGATCCGCCCCGTCGTTCC	0.570289	0.239401	side1	A3GALT2	0.330889
GCGCTGGCAAGACGTGTCGA_TCGATCCGCCCCGTCGTTCC	0.25847	0.264501	side1	A3GALT2	-0.00603169
GCGCATGCGCACGTTGCACG_TCGATCCGCCCCGTCGTTCC	0.493681	0.171127	side1	A3GALT2	0.322554
AAACCCCTTCGTTTCAACAG_TCGATCCGCCCCGTCGTTCC	0.227918	0.271576	side1	AADACL3	-0.0436583
AGTGGTTTGTCAACAACTTG_TCGATCCGCCCCGTCGTTCC	0.120783	0.0571536	side1	AADACL3	0.0636294
CGTGTACTACCACGGTGGCG_TCGATCCGCCCCGTCGTTCC	-0.455716	0.324053	side1	AADACL3	-0.779769
GTGGTCTGTGGAGAAAGCGT_TCGATCCGCCCCGTCGTTCC	-0.0290664	0.612419	side1	AADACL4	-0.641486
GAAGGCCCTGGAAACCTATG_TCGATCCGCCCCGTCGTTCC	-0.0153023	0.307674	side1	AADACL4	-0.322976
GTCTGTGGAGAAAGCGTCGG_TCGATCCGCCCCGTCGTTCC	0.038478	-0.242084	side1	AADACL4	0.280562
TCGATCCGCCCCGTCGTTCC_GGCGGATCGAGACTGGCAAC	-0.0673192	-0.203286	side2	AAVS1	-0.135967
TCGATCCGCCCCGTCGTTCC_CAGTTGAAGCGGCTCCAATT	-0.0652023	0.0314631	side2	AAVS1	0.0966654
TCGATCCGCCCCGTCGTTCC_GAGGGGCTCAACATCGGAAG	-0.453243	0.115096	side2	AAVS1	0.568339
TCGATCCGCCCCGTCGTTCC_AGAGCCACATTAACCGGCCC	-0.155457	0.833174	side2	AAVS1	0.988631
TCGATCCGCCCCGTCGTTCC_TTGGGGGGTAATTTATCCCG	0.436576	0.198399	side2	AAVS1	-0.238177
TCGATCCGCCCCGTCGTTCC_ACCCAGTTGTCATGGCGATA	-0.322873	0.145511	side2	AAVS1	0.468384
TCGATCCGCCCCGTCGTTCC_CAGTTAAAGCGACTCCAATG	0.127685	0.438815	side2	AAVS1	0.31113
TCGATCCGCCCCGTCGTTCC_CCTTCCTAGTCTCCTGATAT	-0.128172	-0.650496	side2	AAVS1	-0.522324
TCGATCCGCCCCGTCGTTCC_TCACACCTCGCTAACGCTAC	0.186928	0.467939	side2	chr2	0.281011
TCGATCCGCCCCGTCGTTCC_GGCATGATGCAGATCGCCAT	0.48417	0.51974	side2	chr2	0.0355698
TCGATCCGCCCCGTCGTTCC_TGAGAACCTGCTTGCGATTA	0.222275	-0.50487	side2	chr2	-0.727145
TCGATCCGCCCCGTCGTTCC_TTTGCCTGAAATACGTCCGT	0.411457	0.00730339	side2	chr2	-0.404154
TCGATCCGCCCCGTCGTTCC_TGCTGGCCCTAATCGCAAGC	-0.339149	0.510932	side2	chr2	0.850081
TCGATCCGCCCCGTCGTTCC_CTGGCTCAGGCATACCGACT	-0.297076	-0.697391	side2	chr2	-0.400314
TCGATCCGCCCCGTCGTTCC_CCACCATTGGCAAACGATCT	0.209554	0.202763	side2	chr2	-0.00679126
TCGATCCGCCCCGTCGTTCC_GAGCTGCCTTTATGCGACCC	0.370209	0.546711	side2	chr2	0.176502
TCGATCCGCCCCGTCGTTCC_TTCAGTTCTCGAGCCTATTA	0.219217	-0.251567	side2	chr2	-0.470784
GGCGGATCGAGACTGGCAAC_TCGATCCGCCCCGTCGTTCC	0.660154	0.599886	side2	AAVS1	-0.0602682
GGCGGATCGAGACTGGCAAC_CAGTTGAAGCGGCTCCAATT	0.284791	0.0580683	side2	AAVS1	-0.226723
GGCGGATCGAGACTGGCAAC_GAGGGGCTCAACATCGGAAG	0.206405	-0.103703	side2	AAVS1	-0.310108
GGCGGATCGAGACTGGCAAC_AGAGCCACATTAACCGGCCC	0.221492	-0.271819	side2	AAVS1	-0.493311
GGCGGATCGAGACTGGCAAC_TTGGGGGGTAATTTATCCCG	0.829251	-0.697079	side2	AAVS1	-1.52633
GGCGGATCGAGACTGGCAAC_ACCCAGTTGTCATGGCGATA	0.361662	0.39934	side2	AAVS1	0.0376783
GGCGGATCGAGACTGGCAAC_CAGTTAAAGCGACTCCAATG	0.780734	0.239889	side2	AAVS1	-0.540845
GGCGGATCGAGACTGGCAAC_CCTTCCTAGTCTCCTGATAT	0.276573	0.277445	side2	AAVS1	0.000871901
GGCGGATCGAGACTGGCAAC_TCACACCTCGCTAACGCTAC	0.604905	0.421446	side2	chr2	-0.183459
GGCGGATCGAGACTGGCAAC_GGCATGATGCAGATCGCCAT	0.765314	0.596601	side2	chr2	-0.168712
GGCGGATCGAGACTGGCAAC_TGAGAACCTGCTTGCGATTA	0.218534	0.664905	side2	chr2	0.446371
GGCGGATCGAGACTGGCAAC_TTTGCCTGAAATACGTCCGT	0.31864	1.05634	side2	chr2	0.737702
GGCGGATCGAGACTGGCAAC_TGCTGGCCCTAATCGCAAGC	0.423359	0.020186	side2	chr2	-0.403173
GGCGGATCGAGACTGGCAAC_CTGGCTCAGGCATACCGACT	0.147358	0.256428	side2	chr2	0.10907
GGCGGATCGAGACTGGCAAC_CCACCATTGGCAAACGATCT	0.614028	0.474914	side2	chr2	-0.139114
GGCGGATCGAGACTGGCAAC_GAGCTGCCTTTATGCGACCC	0.703727	0.328192	side2	chr2	-0.375534
GGCGGATCGAGACTGGCAAC_TTCAGTTCTCGAGCCTATTA	0.202045	0.635477	side2	chr2	0.433432
AGGGAGACATCCGTCGGAGA_TCTGACCTGTACCCCCTGGG	0.0471327	0.54053	side2	A3GALT2	0.493397
AGGGAGACATCCGTCGGAGA_GTTCTGACCTGTACCCCCTG	0.0647976	0.151437	side2	A3GALT2	0.086639
AGGGAGACATCCGTCGGAGA_TGGCTCTTTCGACCCAGATG	0.00742148	-0.687125	side2	A3GALT2	-0.694547
AGGGAGACATCCGTCGGAGA_GTCTGCGGTGACAGTTTCGG	-0.185587	0.223348	side2	AADACL3	0.408935
AGGGAGACATCCGTCGGAGA_CATATGCTCTCGTTTGTGCA	0.80744	0.571021	side2	AADACL3	-0.23642
AGGGAGACATCCGTCGGAGA_TTTGTCAACAACTTGTGGAC	0.291883	0.27619	side2	AADACL3	-0.015693
AGGGAGACATCCGTCGGAGA_TGGGCAGATCAGATCTTCCC	-0.03589	0.542392	side2	AADACL4	0.578282
AGGGAGACATCCGTCGGAGA_CTATGGGGTGGACCCCTCCA	-0.0077762	0.725157	side2	AADACL4	0.732933
AGGGAGACATCCGTCGGAGA_AGAAAGCGTCGGAGGTGCAG	-0.253523	-0.209045	side2	AADACL4	0.0444778
AGGGAGACATCCGTCGGAGA_TCGATCCGCCCCGTCGTTCC	1.15943	1.22361	side2	AAVS1	0.0641759
AGGGAGACATCCGTCGGAGA_GGCGGATCGAGACTGGCAAC	0.495487	0.66738	side2	AAVS1	0.171893
AGGGAGACATCCGTCGGAGA_CAGTTGAAGCGGCTCCAATT	0.522882	0.659289	side2	AAVS1	0.136407
AGGGAGACATCCGTCGGAGA_GAGGGGCTCAACATCGGAAG	0.510628	0.186595	side2	AAVS1	-0.324034
AGGGAGACATCCGTCGGAGA_AGAGCCACATTAACCGGCCC	0.44164	0.293563	side2	AAVS1	-0.148077
AGGGAGACATCCGTCGGAGA_TTGGGGGGTAATTTATCCCG	0.23836	0.253725	side2	AAVS1	0.0153645
AGGGAGACATCCGTCGGAGA_ACCCAGTTGTCATGGCGATA	-0.258527	0.233031	side2	AAVS1	0.491559
AGGGAGACATCCGTCGGAGA_CAGTTAAAGCGACTCCAATG	0.679464	0.750107	side2	AAVS1	0.0706429
AGGGAGACATCCGTCGGAGA_CCTTCCTAGTCTCCTGATAT	0.874424	0.639958	side2	AAVS1	-0.234465
AGGGAGACATCCGTCGGAGA_CGCATCCACTCCATGAGGGG	-0.0666561	0.144146	side2	ABTB2	0.210802
AGGGAGACATCCGTCGGAGA_TGTAGGGGCTGAAGTATGCG	0.816252	0.290819	side2	ABTB2	-0.525432
AGGGAGACATCCGTCGGAGA_GTTTCCGCATGCTCAACTGT	0.268689	0.488155	side2	ABTB2	0.219466
AGGGAGACATCCGTCGGAGA_GGCAGTGAACTGGTGGAACG	0.669572	0.619596	side2	ACSL1	-0.0499763
AGGGAGACATCCGTCGGAGA_GCAGTAATTTGTTTCACAAG	0.66766	0.517431	side2	ACSL1	-0.150229
AGGGAGACATCCGTCGGAGA_GCAGAATTGTCGGAGTGCAT	-0.0337858	0.225258	side2	ACSL1	0.259044
AGGGAGACATCCGTCGGAGA_CCTTAACAGGATCTACGATA	0.0571626	-0.00531934	side2	ACSL5	-0.062482
AGGGAGACATCCGTCGGAGA_GAAGCCCACATTGTTTCCCG	-0.1538	0.475524	side2	ACSL5	0.629324
AGGGAGACATCCGTCGGAGA_CAGAGTTGGATTCTTCCAAG	0.250858	0.309532	side2	ACSL5	0.0586738
AGGGAGACATCCGTCGGAGA_TGTGCTCACTTATGGAACCT	0.254716	0.566379	side2	ACSM2A	0.311663
AGGGAGACATCCGTCGGAGA_GCGTGGGGATCGTGTGGCAG	0.517152	0.34545	side2	ACSM2A	-0.171702
AGGGAGACATCCGTCGGAGA_CAGTGACGCAGTTCTGTAGA	0.665754	1.19373	side2	ACSM2A	0.527976
AGGGAGACATCCGTCGGAGA_TACAGAACTGCCTCGCTGGA	0.012437	0.0191731	side2	ACSM2B	0.00673605
AGGGAGACATCCGTCGGAGA_GAAGGGACTCCCCTCCAGCG	0.451341	0.547044	side2	ACSM2B	0.0957027
AGGGAGACATCCGTCGGAGA_AGGTTGGATACTGAACATCT	0.341776	0.289708	side2	ACSM2B	-0.0520683
AGGGAGACATCCGTCGGAGA_GACCAGCTAACCCAGCCCTG	-0.18946	0.136084	side2	ACSM4	0.325544
AGGGAGACATCCGTCGGAGA_AGAGGGTGAACCCAATGCCG	-0.319523	0.430381	side2	ACSM4	0.749904
AGGGAGACATCCGTCGGAGA_CATTCGATGCACAAAAACAC	0.645836	-0.012759	side2	ACSM4	-0.658595
AGGGAGACATCCGTCGGAGA_CACGGCAGAGTTTACAACTG	-0.244207	-0.122706	side2	ACSM6	0.121501
AGGGAGACATCCGTCGGAGA_CCTGCCTAGGACGGACTCAG	-0.13856	0.431189	side2	ACSM6	0.569749
AGGGAGACATCCGTCGGAGA_TTTGCAGATAGAGTGGTGAT	0.0200071	0.656612	side2	ACSM6	0.636605
AGGGAGACATCCGTCGGAGA_TGCGGGGAACGAATTCACCC	0.0929629	0.22248	side2	ACTL7A	0.129517
AGGGAGACATCCGTCGGAGA_TCTGCGACATGGCATCATCG	0.217894	0.700008	side2	ACTL7A	0.482114
AGGGAGACATCCGTCGGAGA_CCACAAGATCTCAACAACGG	0.443062	0.413527	side2	ACTL7A	-0.0295354
AGGGAGACATCCGTCGGAGA_CGCCATGAAGATCCTCCCCG	0.317517	0.250512	side2	ACTL7B	-0.0670055
AGGGAGACATCCGTCGGAGA_CAGCAACCGGGAGAAGTACG	0.542504	0.3931	side2	ACTL7B	-0.149404
AGGGAGACATCCGTCGGAGA_CTATGCGGCCTTCCTGCCCG	0.240235	0.403141	side2	ACTL7B	0.162905
AGGGAGACATCCGTCGGAGA_TAAGCACCACTATTGCTACG	0.126215	0.451326	side2	ACTL9	0.325111
AGGGAGACATCCGTCGGAGA_CAACCGCGAGAAGCTAGTGG	-0.28949	0.34613	side2	ACTL9	0.635619
AGGGAGACATCCGTCGGAGA_GGCCAGCCCCACCTACACCG	0.221532	0.465982	side2	ACTL9	0.24445
AGGGAGACATCCGTCGGAGA_CTACCTGTCTAATCATGCGG	0.34603	0.579308	side2	ACTRT1	0.233277
AGGGAGACATCCGTCGGAGA_GGTAACAGGATGGGATGACA	0.610937	0.26422	side2	ACTRT1	-0.346717
AGGGAGACATCCGTCGGAGA_TCACCAAACTCTGTATGGCA	0.58733	0.539273	side2	ACTRT1	-0.0480564
AGGGAGACATCCGTCGGAGA_AGGGAGTACAAGCTGCCCGA	0.000495713	-0.532651	side2	ACTRT2	-0.533147
AGGGAGACATCCGTCGGAGA_GGGCCTGGTGGTGGACAGCG	0.429028	0.752288	side2	ACTRT2	0.32326
AGGGAGACATCCGTCGGAGA_GCGTGGCCTGATCACAGGGT	-0.348703	-1.10221	side2	ACTRT2	-0.753509
AGGGAGACATCCGTCGGAGA_TCCGAGCTCAGGCAGTAGAA	0.40939	0.316529	side2	ACVR1B	-0.0928604
AGGGAGACATCCGTCGGAGA_CTACACGTGTGAGACAGATG	0.0153241	-0.060741	side2	ACVR1B	-0.0760651
AGGGAGACATCCGTCGGAGA_AAGAGATTATTGGCAAGGGT	-0.281965	0.0451526	side2	ACVR1B	0.327118
AGGGAGACATCCGTCGGAGA_ATGGTGACAAAGATAAACGG	0.421464	0.707957	side2	ACVR2A	0.286493
AGGGAGACATCCGTCGGAGA_GGTGTACAGGCATCACAAGA	0.422761	0.030318	side2	ACVR2A	-0.392443
AGGGAGACATCCGTCGGAGA_ATTGCAGAAACCATGGCTAG	0.0384925	0.348729	side2	ACVR2A	0.310237
AGGGAGACATCCGTCGGAGA_CCAACCTCGAAGTAGAGCTG	0.162195	0.523756	side2	ACVR2B	0.361561
AGGGAGACATCCGTCGGAGA_GATGTCCACATGACCGTAGG	0.311374	0.126605	side2	ACVR2B	-0.184769
AGGGAGACATCCGTCGGAGA_CCCCTTGAGGTAATCCGTGA	0.341503	0.585517	side2	ACVR2B	0.244015
AGGGAGACATCCGTCGGAGA_CCTGACACTTATGCATTGAA	0.793192	0.807399	side2	ADAM18	0.0142063
AGGGAGACATCCGTCGGAGA_CTATGATGCAGGTATTGCTA	0.91885	0.366623	side2	ADAM18	-0.552227
AGGGAGACATCCGTCGGAGA_GAAAACCAGATTTCCACCAG	0.316241	0.223748	side2	ADAM18	-0.0924935
AGGGAGACATCCGTCGGAGA_TGGGACAGTACTATCAGTAG	0.358023	0.0880709	side2	ADAM20	-0.269952
AGGGAGACATCCGTCGGAGA_TCAAATCCACTTCCTACCAG	0.189119	0.448767	side2	ADAM20	0.259649
AGGGAGACATCCGTCGGAGA_AATGTGACTGTGGAACCATA	0.683892	0.597339	side2	ADAM20	-0.0865528
AGGGAGACATCCGTCGGAGA_AGTGCAGTTCAACAGACAAC	-0.175956	0.240627	side2	ADAM21	0.416582
AGGGAGACATCCGTCGGAGA_TGCAGCATCATGCTGTAGCT	0.260935	0.632098	side2	ADAM21	0.371163
AGGGAGACATCCGTCGGAGA_TACTGTTTATCTTATAAACC	0.940438	0.65496	side2	ADAM21	-0.285478
AGGGAGACATCCGTCGGAGA_AGTCGGAGAACATTACGCCC	0.368212	0.299807	side2	ADAM29	-0.0684054
AGGGAGACATCCGTCGGAGA_AACACCTTAGGTGACCGTGT	0.189123	0.227084	side2	ADAM29	0.0379608
AGGGAGACATCCGTCGGAGA_CTGTGCACCTGTATTGCAAG	0.79593	0.94271	side2	ADAM29	0.146779
AGGGAGACATCCGTCGGAGA_GGATCATCCTTACATACCAA	-0.718328	-0.989796	side2	ADAM30	-0.271468
AGGGAGACATCCGTCGGAGA_ACTTTCAAGATGTTCGTATG	-0.0051947	0.10174	side2	ADAM30	0.106934
AGGGAGACATCCGTCGGAGA_TTACCAAATTGAGCCCCTCA	-0.165728	-0.11797	side2	ADAM30	0.0477579
AGGGAGACATCCGTCGGAGA_TCAGCACGTGCTCTGGACTA	0.534077	0.392528	side2	ADAM32	-0.14155
AGGGAGACATCCGTCGGAGA_TACAATCAGGCGTTGAATGT	0.194215	0.396837	side2	ADAM32	0.202621
AGGGAGACATCCGTCGGAGA_TAAGATTTCTACAGTTGGTG	0.620287	0.738313	side2	ADAM32	0.118026
AGGGAGACATCCGTCGGAGA_AAAAGTTTCTTATCACACGT	0.0460113	0.316601	side2	ADAM9	0.270589
AGGGAGACATCCGTCGGAGA_TTGGAATGAATCACGATGAT	0.45519	0.479855	side2	ADAM9	0.0246651
AGGGAGACATCCGTCGGAGA_GAATTGGACCCTTGCTGCGA	0.187102	0.470892	side2	ADAM9	0.28379
AGGGAGACATCCGTCGGAGA_CTATGTGGAAACCATGCTTG	0.172569	0.955933	side2	ADAMTS1	0.783364
AGGGAGACATCCGTCGGAGA_GAGGAGTCCAGTACACGATG	0.130339	0.314848	side2	ADAMTS1	0.184509
AGGGAGACATCCGTCGGAGA_GCTTCACGCTCCAGAACGTG	0.279003	0.553968	side2	ADAMTS1	0.274964
AGGGAGACATCCGTCGGAGA_ACAGTGCACCAAGAACCCAG	0.00237833	0.140986	side2	ADAMTS9	0.138608
AGGGAGACATCCGTCGGAGA_TGAAAGAATAGCGTACATCG	-0.0479855	0.0160868	side2	ADAMTS9	0.0640723
AGGGAGACATCCGTCGGAGA_AGCCCGGAGAGATAAATGTG	0.0859245	0.0926014	side2	ADAMTS9	0.00667698
AGGGAGACATCCGTCGGAGA_CCAAGACGCACTTCTCAGTG	0.430972	0.822956	side2	ADRA1A	0.391984
AGGGAGACATCCGTCGGAGA_GACCATCTGCCAGATCAACG	0.234204	0.6311	side2	ADRA1A	0.396896
AGGGAGACATCCGTCGGAGA_ACCCAACCATCGTCACCCAG	0.272607	0.485382	side2	ADRA1A	0.212775
AGGGAGACATCCGTCGGAGA_CTACAATGACCAGATCGAGA	-0.325281	-0.079818	side2	AEBP1	0.245463
AGGGAGACATCCGTCGGAGA_CAGGACCCAGTGGATAGAGG	0.152627	0.113102	side2	AEBP1	-0.039525
AGGGAGACATCCGTCGGAGA_TGTGCCGAGAGTACCGCGAT	-0.0399356	0.3665	side2	AEBP1	0.406436
AGGGAGACATCCGTCGGAGA_CTCTGAGGAGACCACGACTG	-1.44545	-0.848764	side2	AHCY	0.596684
AGGGAGACATCCGTCGGAGA_ATTGCTGAGAACGAGATGCC	-1.56208	0.0128146	side2	AHCY	1.5749
AGGGAGACATCCGTCGGAGA_TGTCAATGACTCCGTCACCA	-2.53108	-1.85743	side2	AHCY	0.673647
AGGGAGACATCCGTCGGAGA_TGTCTGCTCTGATTTCACTC	-2.96119	-1.75282	side2	AHCYL1	1.20838
AGGGAGACATCCGTCGGAGA_ACTCAGGAAACGTGCTCAGG	-2.35511	-2.11119	side2	AHCYL1	0.243923
AGGGAGACATCCGTCGGAGA_GATGTTTGGTGGGAAACAAG	-2.76895	-2.09105	side2	AHCYL1	0.677901
AGGGAGACATCCGTCGGAGA_CCCAGGCCATGAAGAAGTGG	-0.0126832	0.272142	side2	ALK	0.284825
AGGGAGACATCCGTCGGAGA_TCCAGACAACCCATTTCGAG	-0.25125	0.282002	side2	ALK	0.533252
AGGGAGACATCCGTCGGAGA_GATCAAGAGCTCTCCATGTG	0.368788	0.427772	side2	ALK	0.0589838
AGGGAGACATCCGTCGGAGA_GGCCTGCCAGACTTCAACGC	0.163785	0.109863	side2	ANPEP	-0.0539218
AGGGAGACATCCGTCGGAGA_GGAACCTGGTGACCATAGAG	0.394201	0.745731	side2	ANPEP	0.35153
AGGGAGACATCCGTCGGAGA_TCACGGTGGATACCAGCACG	0.419869	0.825984	side2	ANPEP	0.406115
AGGGAGACATCCGTCGGAGA_CCAGCTTCTTCCACGTTAAG	-1.85106	-1.82636	side2	AP2M1	0.0246946
AGGGAGACATCCGTCGGAGA_TTATTCATCTATAATCACAA	-2.08829	-2.69443	side2	AP2M1	-0.606146
AGGGAGACATCCGTCGGAGA_GGTAGCTCTTCATCACCACC	-3.57542	-4.18733	side2	AP2M1	-0.61191
AGGGAGACATCCGTCGGAGA_AGGGCGGTGGCATGGCGATG	0.3489	0.54395	side2	ARAF	0.19505
AGGGAGACATCCGTCGGAGA_GGCTTCCGTTGCCAAACCTG	0.780643	0.610478	side2	ARAF	-0.170165
AGGGAGACATCCGTCGGAGA_ATCATCACACAGTGGTGTGA	0.883953	0.408188	side2	ARAF	-0.475766
AGGGAGACATCCGTCGGAGA_TCTGCTTCTTGCCAAATAGT	-0.94016	-1.34512	side2	ARF4	-0.404964
AGGGAGACATCCGTCGGAGA_TCAATTCATCTACCAGAAGC	-1.30628	-1.03132	side2	ARF4	0.274959
AGGGAGACATCCGTCGGAGA_TAAACTTTCTTACCAATGGT	-3.44863	-2.48309	side2	ARF4	0.96553
AGGGAGACATCCGTCGGAGA_TTGTGGTGGACAGTAATGAC	0.343751	0.0269088	side2	ARF5	-0.316842
AGGGAGACATCCGTCGGAGA_CTGTTTCACAGTCTGGGACG	0.35582	0.645341	side2	ARF5	0.289521
AGGGAGACATCCGTCGGAGA_TGCTGATGAACTCCAGAAGA	0.333712	0.226007	side2	ARF5	-0.107706
AGGGAGACATCCGTCGGAGA_GGGCTACCAGGGCTACCCCG	-0.327211	0.123407	side2	ARID1A	0.450617
AGGGAGACATCCGTCGGAGA_GGAGATTGGTGGATTGACTC	0.0458927	-0.163544	side2	ARID1A	-0.209436
AGGGAGACATCCGTCGGAGA_CAGCAGAACTCTCACGACCA	0.161953	-0.179548	side2	ARID1A	-0.341501
AGGGAGACATCCGTCGGAGA_CTGGCAACCAACCTAAACGT	0.509488	0.952108	side2	ARID1B	0.44262
AGGGAGACATCCGTCGGAGA_TTGAGTGCAAGATCGAACGT	0.48755	0.528977	side2	ARID1B	0.0414268
AGGGAGACATCCGTCGGAGA_TGCCAATTGGATACCGCTGT	0.608371	0.648491	side2	ARID1B	0.0401209
AGGGAGACATCCGTCGGAGA_GGATGGTGGTTGTAATCACA	-1.34635	-1.46092	side2	ARIH1	-0.114567
AGGGAGACATCCGTCGGAGA_TCACTTAACAGCTTTAACTG	-0.534031	-0.401817	side2	ARIH1	0.132214
AGGGAGACATCCGTCGGAGA_CGAGCCGGACGATGATACCC	0.463693	-0.591454	side2	ARIH1	-1.05515
AGGGAGACATCCGTCGGAGA_GTGCTCACACTAAAGACGTA	0.482568	0.869864	side2	ARIH2	0.387296
AGGGAGACATCCGTCGGAGA_GTTCTCGTCAAGGACGGCGT	0.856477	0.0790636	side2	ARIH2	-0.777413
AGGGAGACATCCGTCGGAGA_AAGTTTCAGAGATATTGGAC	0.433575	0.425361	side2	ARIH2	-0.00821438
AGGGAGACATCCGTCGGAGA_AAGGGAACGACCTACGAGGG	0.135452	-0.91836	side2	ARSA	-1.05381
AGGGAGACATCCGTCGGAGA_ACCATGCGTATGTCCCGAGG	0.0399618	-0.186231	side2	ARSA	-0.226193
AGGGAGACATCCGTCGGAGA_GAGACCATGCGTATGTCCCG	-0.132803	-0.17835	side2	ARSA	-0.0455469
AGGGAGACATCCGTCGGAGA_AGCCAGTTAGGGGGATGGAA	0.670013	0.925285	side2	ARSD	0.255272
AGGGAGACATCCGTCGGAGA_CGGGCCCTTCAGTGGAACGC	0.618955	0.428386	side2	ARSD	-0.190569
AGGGAGACATCCGTCGGAGA_GACATTCCTTCAGATCAGGT	0.313463	0.560344	side2	ARSD	0.246881
AGGGAGACATCCGTCGGAGA_CTTGATAAGATGGCTTCGGA	0.127755	0.274002	side2	ARSG	0.146247
AGGGAGACATCCGTCGGAGA_TCCGCTCAACGAGACCACCT	-0.342511	-0.0988848	side2	ARSG	0.243626
AGGGAGACATCCGTCGGAGA_GCTCTGGGAGATGGACAGTC	0.365776	0.373865	side2	ARSG	0.00808979
AGGGAGACATCCGTCGGAGA_CTGCGTGAACCAGGTCACCG	0.387733	0.774124	side2	ASB13	0.386391
AGGGAGACATCCGTCGGAGA_GTCAAAGTGCTGCTCAATGC	0.492841	0.653905	side2	ASB13	0.161063
AGGGAGACATCCGTCGGAGA_GTGAGGCTTCTTATTGACGT	0.649683	1.3201	side2	ASB13	0.670419
AGGGAGACATCCGTCGGAGA_ATCTGCGTTGTGCCAACGAG	0.473863	0.364035	side2	ASB14	-0.109829
AGGGAGACATCCGTCGGAGA_ATGGAAATGTTACTGCGGAA	-0.0256718	0.78104	side2	ASB14	0.806712
AGGGAGACATCCGTCGGAGA_TTACTTGAAGCCGCAAGTGG	0.23228	0.54295	side2	ASB14	0.310669
AGGGAGACATCCGTCGGAGA_CGACGCCAACAAGACCAACA	-0.0578173	0.670773	side2	ASB2	0.728591
AGGGAGACATCCGTCGGAGA_GTGGAATCCAAGAACGCCTA	0.621352	0.511386	side2	ASB2	-0.109966
AGGGAGACATCCGTCGGAGA_GGCCGAGCGCAACCACGACG	0.0139982	-0.0393608	side2	ASB2	-0.053359
AGGGAGACATCCGTCGGAGA_GTGGGCTGTGAACATCATCA	0.532481	0.64123	side2	ASB9	0.108749
AGGGAGACATCCGTCGGAGA_GTGAATTTGCTTCTGCAGCA	0.565355	0.29762	side2	ASB9	-0.267734
AGGGAGACATCCGTCGGAGA_AACTCTCTTATAGCTTATGG	0.319849	0.221364	side2	ASB9	-0.0984853
AGGGAGACATCCGTCGGAGA_TCTGGGAACAGTTACTAATG	-2.04119	-1.8977	side2	ASCC3	0.143489
AGGGAGACATCCGTCGGAGA_TTATTGGCAGTTCGTCAAAG	0.0109939	0.340254	side2	ASCC3	0.32926
AGGGAGACATCCGTCGGAGA_GAAGTGTTCCAATTCTGAGC	-1.1189	-0.66754	side2	ASCC3	0.451355
AGGGAGACATCCGTCGGAGA_TTAGTGGGTCCTGTTCCCGC	-0.15966	0.0174735	side2	ASF1A	0.177133
AGGGAGACATCCGTCGGAGA_CTAATTACTTGTACCTATCG	0.0473907	0.425399	side2	ASF1A	0.378008
AGGGAGACATCCGTCGGAGA_TGCATCGAGGACCTGTCTGA	0.0883552	0.381757	side2	ASF1A	0.293402
AGGGAGACATCCGTCGGAGA_ATTTGATCAGATCCTAGACT	-0.605058	-0.572752	side2	ASF1B	0.032306
AGGGAGACATCCGTCGGAGA_TGGACAGGAGTTCATCCGAG	-0.606359	0.00132527	side2	ASF1B	0.607684
AGGGAGACATCCGTCGGAGA_ATCCCAGAGACTGATGCCGT	-0.395707	-0.548843	side2	ASF1B	-0.153137
AGGGAGACATCCGTCGGAGA_CAGATACGATTGCCACTCTG	0.523508	0.296806	side2	ATP10B	-0.226702
AGGGAGACATCCGTCGGAGA_CCAGATGGCATATCCCATTG	0.274638	0.500958	side2	ATP10B	0.22632
AGGGAGACATCCGTCGGAGA_TGCCCATGATGGTGCAACGT	0.305833	0.450267	side2	ATP10B	0.144435
AGGGAGACATCCGTCGGAGA_CATTCCAACAAAGAACGCGT	0.324918	0.384568	side2	ATP10D	0.0596495
AGGGAGACATCCGTCGGAGA_AGTTCTCCATCGCTTAACAG	0.383751	0.294814	side2	ATP10D	-0.0889373
AGGGAGACATCCGTCGGAGA_TTGCTATACATAAAGTACGA	0.724494	-0.2473	side2	ATP10D	-0.971795
AGGGAGACATCCGTCGGAGA_TTACATGGAGATATTAAACA	0.464489	0.50289	side2	ATP11A	0.0384011
AGGGAGACATCCGTCGGAGA_CAAAGGCTTCCACACAGAGG	-0.331791	0.298282	side2	ATP11A	0.630073
AGGGAGACATCCGTCGGAGA_ACCTGAATGACCCCGTGGTG	0.216206	1.01044	side2	ATP11A	0.794234
AGGGAGACATCCGTCGGAGA_CCAACTAGCCCAGTTACCAG	0.389832	-0.0566349	side2	ATP11C	-0.446467
AGGGAGACATCCGTCGGAGA_CCCCATACAATGATGAACCT	0.312634	0.908861	side2	ATP11C	0.596227
AGGGAGACATCCGTCGGAGA_AAGGTCTGATGTGTTAACCA	0.278863	0.491886	side2	ATP11C	0.213024
AGGGAGACATCCGTCGGAGA_ACGTTTCTGAACCCGACACT	0.196233	0.467845	side2	ATP1B4	0.271612
AGGGAGACATCCGTCGGAGA_TGAATGTAGATTGTCCCCCG	0.0462587	0.889419	side2	ATP1B4	0.843161
AGGGAGACATCCGTCGGAGA_AAAGAACTGCTCTGGTCTGG	0.40836	0.25425	side2	ATP1B4	-0.15411
AGGGAGACATCCGTCGGAGA_AATGGGCAAAGTGTATCGAC	-3.63992	-5.20387	side2	ATP2A2	-1.56395
AGGGAGACATCCGTCGGAGA_ACGTGACAGAAAGTCAATGT	-5.06638	-3.35273	side2	ATP2A2	1.71365
AGGGAGACATCCGTCGGAGA_TATTGGGCACTTCAATGACC	-1.78314	-1.58378	side2	ATP2A2	0.199362
AGGGAGACATCCGTCGGAGA_CAACAAGAGAAGGCACGCAT	-0.590903	-0.21662	side2	ATP2C1	0.374283
AGGGAGACATCCGTCGGAGA_GCTTTCACAAATAGTACCAA	-0.607968	-0.908688	side2	ATP2C1	-0.300721
AGGGAGACATCCGTCGGAGA_ACAAATGTGAAGTTAGTCAT	-0.764671	-0.669982	side2	ATP2C1	0.0946891
AGGGAGACATCCGTCGGAGA_GGCCTGGCGGATCCCAACTT	0.190235	0.140229	side2	ATP4B	-0.050006
AGGGAGACATCCGTCGGAGA_AGGAGTTCCAGCGTTACTGC	0.251455	0.401547	side2	ATP4B	0.150092
AGGGAGACATCCGTCGGAGA_CTTAAGGCCGGATGTTTACG	0.2797	0.331081	side2	ATP4B	0.0513802
AGGGAGACATCCGTCGGAGA_GCGACTGAAGCAGGCAAAGG	0.141318	0.800141	side2	ATP6V1G2	0.658823
AGGGAGACATCCGTCGGAGA_CTGAGGTGGAGCAGGCTACA	0.223733	0.492363	side2	ATP6V1G2	0.26863
AGGGAGACATCCGTCGGAGA_GAAGCGGGCAGCTGAGAAGG	-0.565914	-0.174128	side2	ATP6V1G2	0.391786
AGGGAGACATCCGTCGGAGA_GTTTCGACTAAAACAATCTA	-0.39909	-0.254119	side2	ATP6V1G3	0.144971
AGGGAGACATCCGTCGGAGA_ACGGGCCAAGGACAAGCTAG	-0.00238115	0.406703	side2	ATP6V1G3	0.409085
AGGGAGACATCCGTCGGAGA_GCGATTGAAGCAAGCCAAGG	0.688065	0.218027	side2	ATP6V1G3	-0.470039
AGGGAGACATCCGTCGGAGA_TAGAAATACAGTCCCACCTT	-4.86802	-5.29882	side2	AURKA	-0.430794
AGGGAGACATCCGTCGGAGA_CTTCGAATGACAGTAAGACA	-4.84096	-2.92029	side2	AURKA	1.92067
AGGGAGACATCCGTCGGAGA_TGAACCTGAAAACTCACCGA	-4.21125	-3.48653	side2	AURKA	0.724725
AGGGAGACATCCGTCGGAGA_ATGCTCTAATGTACTGCCAT	-3.02117	-2.40291	side2	AURKB	0.618264
AGGGAGACATCCGTCGGAGA_AATCTGCTCTTAGGGCTCAA	-4.77498	-4.50423	side2	AURKB	0.270746
AGGGAGACATCCGTCGGAGA_TGACGAGCAGCGAACAGCCA	-2.76329	-2.38008	side2	AURKB	0.383208
AGGGAGACATCCGTCGGAGA_CTTTGTTAGGGAGTACCTCA	0.403201	0.740178	side2	AWAT1	0.336976
AGGGAGACATCCGTCGGAGA_CAGATGGCAAGGTAGCTCAA	0.645745	0.63898	side2	AWAT1	-0.00676446
AGGGAGACATCCGTCGGAGA_TGAGGTACTCCCTAACAAAG	0.732229	0.388429	side2	AWAT1	-0.3438
AGGGAGACATCCGTCGGAGA_GCCGCCGGTTTACCTGTGTG	0.720253	1.00446	side2	AWAT2	0.284211
AGGGAGACATCCGTCGGAGA_TCATAAAGGCACAGGCAACA	0.419528	0.559027	side2	AWAT2	0.139499
AGGGAGACATCCGTCGGAGA_TGGTGGTGTTCACACCATAC	-0.456793	0.615214	side2	AWAT2	1.07201
AGGGAGACATCCGTCGGAGA_GTCCAATCTGACAGTGTGTG	0.621932	0.736612	side2	AXL	0.114681
AGGGAGACATCCGTCGGAGA_GGACATAGGGCTAAGGCAAG	0.0629109	0.315856	side2	AXL	0.252945
AGGGAGACATCCGTCGGAGA_TGAACAGGATGACTGGATAG	0.054217	0.778313	side2	AXL	0.724096
AGGGAGACATCCGTCGGAGA_CAGAACGCCACGGTGGAAGC	0.415133	0.359366	side2	AZU1	-0.0557665
AGGGAGACATCCGTCGGAGA_CTGGGGGAGCCAGCGCAGTG	-0.0449615	0.291116	side2	AZU1	0.336077
AGGGAGACATCCGTCGGAGA_TGCCCGCTTCGTGATGACCG	0.0794671	0.573041	side2	AZU1	0.493574
AGGGAGACATCCGTCGGAGA_GGGTGAAAAAAAGTCTTGGT	-0.211277	0.598935	side2	B3GALNT1	0.810212
AGGGAGACATCCGTCGGAGA_GGGGTGAAAAAAAGTCTTGG	0.670396	0.991177	side2	B3GALNT1	0.320781
AGGGAGACATCCGTCGGAGA_CTTGGGGTGAAAAAAAGTCT	0.801807	0.47552	side2	B3GALNT1	-0.326287
AGGGAGACATCCGTCGGAGA_CAGTGCAGCGGAAACGAAAG	0.0946099	0.862218	side2	B3GALT5	0.767608
AGGGAGACATCCGTCGGAGA_GGGAAAGAGAGGATGGTGAA	0.224807	-0.162483	side2	B3GALT5	-0.387291
AGGGAGACATCCGTCGGAGA_TCAGGCAGCCATTCAGCAAG	0.679233	0.480422	side2	B3GALT5	-0.198811
AGGGAGACATCCGTCGGAGA_GTTTGCTTCCAGCACCAGCG	-1.01212	-0.561474	side2	BAP1	0.450646
AGGGAGACATCCGTCGGAGA_AAGGTCTACCCCATTGACCA	-3.48743	-3.46008	side2	BAP1	0.0273558
AGGGAGACATCCGTCGGAGA_ACCCACCCTGAGTCGCATGA	-4.42566	-2.73135	side2	BAP1	1.69431
AGGGAGACATCCGTCGGAGA_CTTGCTTTACTGCTGCCATG	0.117228	0.522473	side2	BCL2L1	0.405244
AGGGAGACATCCGTCGGAGA_CAGGCGACGAGTTTGAACTG	0.363966	0.391278	side2	BCL2L1	0.0273114
AGGGAGACATCCGTCGGAGA_CCCAGCTCCACATCACCCCA	0.170165	0.241189	side2	BCL2L1	0.0710241
AGGGAGACATCCGTCGGAGA_ACTTTGTAGGTTATAAGCTG	0.154106	0.111445	side2	BCL2L2	-0.0426609
AGGGAGACATCCGTCGGAGA_GTGTGCTGAGAGTGTCAACA	0.565259	0.181119	side2	BCL2L2	-0.38414
AGGGAGACATCCGTCGGAGA_TGGTGGGACAAGTGCAGGAG	0.0277247	0.385492	side2	BCL2L2	0.357767
AGGGAGACATCCGTCGGAGA_TTTAGTCAAGGAAGCAGGTC	0.618204	0.497744	side2	BCLAF1	-0.12046
AGGGAGACATCCGTCGGAGA_TTCCTCTTGATGATTCTAAC	0.143445	0.56413	side2	BCLAF1	0.420685
AGGGAGACATCCGTCGGAGA_TACCTGTTAGAATCATCAAG	-0.209771	0.0383333	side2	BCLAF1	0.248104
AGGGAGACATCCGTCGGAGA_ATTGAGCAATTGGGAACCGA	0.145304	0.434676	side2	BIRC3	0.289373
AGGGAGACATCCGTCGGAGA_ATGCTGGATAACTGGAAAAG	0.919039	0.378201	side2	BIRC3	-0.540838
AGGGAGACATCCGTCGGAGA_TCCTGAGCAGCTTGCAAGTG	1.02986	0.179661	side2	BIRC3	-0.850196
AGGGAGACATCCGTCGGAGA_ACAAGTGCAGCTGTGACCCC	0.286679	0.502945	side2	BMP1	0.216266
AGGGAGACATCCGTCGGAGA_GTTTGACTTCTTTGAGACAG	0.621726	0.385473	side2	BMP1	-0.236253
AGGGAGACATCCGTCGGAGA_TGACGGGTCCATTAACAAAG	0.268601	0.51101	side2	BMP1	0.242409
AGGGAGACATCCGTCGGAGA_CTAACCTACCTATGACAACA	-0.0972303	0.154497	side2	BMPR1A	0.251727
AGGGAGACATCCGTCGGAGA_AACCTACCTATGACAACAGG	0.113684	0.410681	side2	BMPR1A	0.296997
AGGGAGACATCCGTCGGAGA_TGCCCCCTGTTGTCATAGGT	0.0450722	0.644662	side2	BMPR1A	0.59959
AGGGAGACATCCGTCGGAGA_GGTTAGAAATTCGAGCCAAG	0.111992	0.17855	side2	BMX	0.0665576
AGGGAGACATCCGTCGGAGA_GTACCATAGTGGGTTCTTCG	0.214597	0.789919	side2	BMX	0.575322
AGGGAGACATCCGTCGGAGA_TGTGGAGAAAGTAAATCTCG	0.455046	0.850883	side2	BMX	0.395836
AGGGAGACATCCGTCGGAGA_ACAAATGATTAAGTTGACAC	-0.279948	-0.241621	side2	BRAF	0.0383263
AGGGAGACATCCGTCGGAGA_ACTAATTTAGGATCAACCAC	-0.798991	0.629653	side2	BRAF	1.42864
AGGGAGACATCCGTCGGAGA_GAGAGAAGAAACCAATTGGT	-1.2017	-0.96194	side2	BRAF	0.239758
AGGGAGACATCCGTCGGAGA_GCTGCAGTAACAGCAAGGAG	-1.83333	-1.25474	side2	BRD2	0.578587
AGGGAGACATCCGTCGGAGA_CAGATGAACCACTAGAACCA	-1.33775	-0.710811	side2	BRD2	0.626935
AGGGAGACATCCGTCGGAGA_ATAAAACAGCCTATGGACAT	-1.92057	-1.39699	side2	BRD2	0.523578
AGGGAGACATCCGTCGGAGA_AGTCGAACTGTCACTGTCCG	-2.29141	-1.41172	side2	BRD4	0.879685
AGGGAGACATCCGTCGGAGA_TTGAGTTGTGTTTGGTACCG	-0.246817	-0.586523	side2	BRD4	-0.339706
AGGGAGACATCCGTCGGAGA_TGCCCACACTACTCACAGGG	-3.84062	-3.10834	side2	BRD4	0.732281
AGGGAGACATCCGTCGGAGA_GGAATGGGAAAACCCCAACG	-0.0704834	0.0885866	side2	BTBD11	0.15907
AGGGAGACATCCGTCGGAGA_GCTGGTGCGCATAGCCAAAG	0.448141	0.430062	side2	BTBD11	-0.0180792
AGGGAGACATCCGTCGGAGA_CATGGTTCCTATCAGGGGAT	0.12519	0.45828	side2	BTBD11	0.33309
AGGGAGACATCCGTCGGAGA_AGGTGACGCCAGAGAACAGG	-0.751159	0.0130468	side2	BTBD2	0.764206
AGGGAGACATCCGTCGGAGA_GGTCCGAGGCCGAGTGTCAG	0.273943	0.162798	side2	BTBD2	-0.111145
AGGGAGACATCCGTCGGAGA_CTTTGATGCCATGTTCAACG	0.399515	0.402151	side2	BTBD2	0.0026361
AGGGAGACATCCGTCGGAGA_GGAGGCCCTCAACACCAAAG	0.595338	0.334465	side2	BTBD6	-0.260874
AGGGAGACATCCGTCGGAGA_CCAGTCAGACATCCTGACTC	0.0333056	0.109639	side2	BTBD6	0.0763335
AGGGAGACATCCGTCGGAGA_CCCCACGACGAAGTGCACGT	0.0697636	0.757325	side2	BTBD6	0.687562
AGGGAGACATCCGTCGGAGA_CTTGTCATAGCAGTGACCCA	0.0547199	-0.0205347	side2	BTD	-0.0752545
AGGGAGACATCCGTCGGAGA_GGTGGCCAATCTTGGGACAA	-0.0507439	0.366322	side2	BTD	0.417066
AGGGAGACATCCGTCGGAGA_CCTGAGTTGTATGGCCATCA	0.347994	0.576209	side2	BTD	0.228215
AGGGAGACATCCGTCGGAGA_AATTTGGGGTAGTGAAGTAT	0.196745	0.199122	side2	BTK	0.00237664
AGGGAGACATCCGTCGGAGA_TATGAGTATGACTTTGAACG	0.373983	0.330291	side2	BTK	-0.0436923
AGGGAGACATCCGTCGGAGA_GCTGGGGACTGGACAATTTG	0.572705	0.669799	side2	BTK	0.0970935
AGGGAGACATCCGTCGGAGA_CTTCCGTTACACCACCACAA	0.659188	0.411431	side2	C1R	-0.247757
AGGGAGACATCCGTCGGAGA_TATGCCAACGGGAAGAACAT	0.174141	-0.116728	side2	C1R	-0.290869
AGGGAGACATCCGTCGGAGA_AGAACATTGGCGAGTTCTGT	-0.229154	0.505804	side2	C1R	0.734959
AGGGAGACATCCGTCGGAGA_CTGTGCGTATGACTCAGTGC	0.216692	0.706724	side2	C1S	0.490032
AGGGAGACATCCGTCGGAGA_TGAGGAGCCATATTACTACA	0.507659	0.159006	side2	C1S	-0.348653
AGGGAGACATCCGTCGGAGA_CTTGTCAAAGCAATGGAAAG	0.767518	0.648457	side2	C1S	-0.119061
AGGGAGACATCCGTCGGAGA_CCAGGAGTTTGACCGAGACC	-0.284261	0.254082	side2	CABP2	0.538343
AGGGAGACATCCGTCGGAGA_GAGTTTGACCGAGACCGGGA	0.0825655	0.276889	side2	CABP2	0.194324
AGGGAGACATCCGTCGGAGA_GGGACGGCTACATTGGCTGC	0.00724743	0.228139	side2	CABP2	0.220892
AGGGAGACATCCGTCGGAGA_GGGTTACATGCCCACGGAGA	-0.0616431	0.704103	side2	CABP5	0.765746
AGGGAGACATCCGTCGGAGA_GGGAATCTCATGAGGACGAT	0.197385	0.596821	side2	CABP5	0.399435
AGGGAGACATCCGTCGGAGA_AGTTCGATAAGGACCGAGAT	0.169082	-0.183859	side2	CABP5	-0.352941
AGGGAGACATCCGTCGGAGA_CCTGCAATTCAGCTTCTGTT	0.564124	0.607745	side2	CALM1	0.0436202
AGGGAGACATCCGTCGGAGA_TAGTGAAGAAGAAATCCGTG	0.102097	0.337667	side2	CALM1	0.23557
AGGGAGACATCCGTCGGAGA_GGATTACCTTGTCAAAGACT	-0.259588	0.712502	side2	CALM1	0.97209
AGGGAGACATCCGTCGGAGA_GGAACTGTAATGAGATCTCT	-0.639648	-0.146322	side2	CALM2	0.493325
AGGGAGACATCCGTCGGAGA_CCATCATTGTCAGAAATTCA	-0.22267	-0.176005	side2	CALM2	0.0466642
AGGGAGACATCCGTCGGAGA_AACTATAACAACAAAGGAAT	-0.708797	-0.216534	side2	CALM2	0.492263
AGGGAGACATCCGTCGGAGA_GATGAAGGACACAGACAGTG	0.362672	0.364351	side2	CALM3	0.00167989
AGGGAGACATCCGTCGGAGA_TCTTTCTGGCCATCATGGTC	-0.296121	0.19669	side2	CALM3	0.492811
AGGGAGACATCCGTCGGAGA_CAAAGACACGGAACGCCTCT	-0.435528	0.274001	side2	CALM3	0.709529
AGGGAGACATCCGTCGGAGA_CATTGACACATGTCGCAGCA	0.152486	0.245467	side2	CAPNS1	0.0929806
AGGGAGACATCCGTCGGAGA_TTGAGGAATTCAAGTACTTG	0.347318	0.280385	side2	CAPNS1	-0.0669327
AGGGAGACATCCGTCGGAGA_CACACATTACTCCAACATTG	0.145938	0.415872	side2	CAPNS1	0.269935
AGGGAGACATCCGTCGGAGA_AGTGACACGACTGGTAAGCT	0.0148304	0.64492	side2	CAPNS2	0.630089
AGGGAGACATCCGTCGGAGA_CAGTGACACGACTGGTAAGC	0.0573186	0.33981	side2	CAPNS2	0.282492
AGGGAGACATCCGTCGGAGA_TGTTTATAAGCAGTATGACA	0.183626	-0.23101	side2	CAPNS2	-0.414636
AGGGAGACATCCGTCGGAGA_TGGAGCACGGAAAATCTACG	-1.31002	-1.37981	side2	CARM1	-0.0697863
AGGGAGACATCCGTCGGAGA_CTCACCATCGGCGACGCGAA	-1.11657	-0.657446	side2	CARM1	0.459122
AGGGAGACATCCGTCGGAGA_AGCACGGAAAATCTACGCGG	-1.52144	-1.79625	side2	CARM1	-0.274815
AGGGAGACATCCGTCGGAGA_ATTGTGGAATTGATGCGTGA	0.343996	0.0840465	side2	CASP3	-0.25995
AGGGAGACATCCGTCGGAGA_CTTCTGAGCCATGGTGAAGA	0.616392	0.425697	side2	CASP3	-0.190695
AGGGAGACATCCGTCGGAGA_CGTGGTACAGAACTGGACTG	0.000942616	0.594576	side2	CASP3	0.593634
AGGGAGACATCCGTCGGAGA_ACAAAATGTACTGAACTGGA	0.59082	0.755942	side2	CASP4	0.165122
AGGGAGACATCCGTCGGAGA_AGTTTGACCATCTGCCTCCG	-0.0938263	0.224267	side2	CASP4	0.318094
AGGGAGACATCCGTCGGAGA_GAGAAACAACCGCACACGCC	0.324467	0.0482126	side2	CASP4	-0.276255
AGGGAGACATCCGTCGGAGA_ACACGATGTTCTGACATTGA	0.391344	0.579281	side2	CASP5	0.187937
AGGGAGACATCCGTCGGAGA_AAAAAAAACAGTTAAGATGT	0.28987	0.715494	side2	CASP5	0.425624
AGGGAGACATCCGTCGGAGA_GTGTAAAAAAAATCATGATG	0.518685	0.150184	side2	CASP5	-0.368501
AGGGAGACATCCGTCGGAGA_CTTTAATCTTCAATCATGAG	0.435557	0.256958	side2	CASP6	-0.178599
AGGGAGACATCCGTCGGAGA_CTACTGCTCAAAATTCATGA	0.178876	0.733189	side2	CASP6	0.554313
AGGGAGACATCCGTCGGAGA_ATAGAGACAATCTTACCCGC	0.322767	0.323365	side2	CASP6	0.000598294
AGGGAGACATCCGTCGGAGA_ATGATGTTATGCAGCAGTCC	0.587079	0.613	side2	CCKAR	0.0259208
AGGGAGACATCCGTCGGAGA_TTTGCAAACCCTTACAGTCC	0.57412	0.558284	side2	CCKAR	-0.0158364
AGGGAGACATCCGTCGGAGA_CCGTGCTGATTCGGAACAAG	0.761813	0.708066	side2	CCKAR	-0.0537472
AGGGAGACATCCGTCGGAGA_GTGGCAGACGCGCTCCCACG	-0.603499	-0.184161	side2	CCKBR	0.419338
AGGGAGACATCCGTCGGAGA_TCGTGGCCATCGCACTGGAG	0.342279	0.532217	side2	CCKBR	0.189938
AGGGAGACATCCGTCGGAGA_CTCGCGTGATTGTAGCCACG	-0.00260579	0.397716	side2	CCKBR	0.400322
AGGGAGACATCCGTCGGAGA_TTCAGCGACTAGAGAGCTAC	0.397925	0.362659	side2	CCL11	-0.0352662
AGGGAGACATCCGTCGGAGA_TAGCTCTCTAGTCGCTGAAG	0.0660949	0.446227	side2	CCL11	0.380132
AGGGAGACATCCGTCGGAGA_ACTTACATCACAGCTTTCTG	0.476014	0.349485	side2	CCL11	-0.126529
AGGGAGACATCCGTCGGAGA_TCCCCAGAAGGCTGTCATGT	0.159094	0.0700639	side2	CCL13	-0.0890303
AGGGAGACATCCGTCGGAGA_ATGTGAAGCAGCAAGTAGAT	-0.109651	0.067154	side2	CCL13	0.176805
AGGGAGACATCCGTCGGAGA_AAGCTGCTGTCATGAGCAGC	0.27308	0.722143	side2	CCL13	0.449064
AGGGAGACATCCGTCGGAGA_ACTAGTGGTGGGATACAGAA	0.430728	0.0557383	side2	CCL16	-0.37499
AGGGAGACATCCGTCGGAGA_TTGCCAAGGAGACTAGTGGT	0.460763	0.806112	side2	CCL16	0.345349
AGGGAGACATCCGTCGGAGA_GATGGGGTGTTCACCCACTC	-0.152272	0.748047	side2	CCL16	0.900319
AGGGAGACATCCGTCGGAGA_GACAGACTCACCTTGTGCAC	0.334111	0.128317	side2	CCL18	-0.205795
AGGGAGACATCCGTCGGAGA_CCTTGTCCTCGTCTGCACCA	-0.0549671	0.402486	side2	CCL18	0.457453
AGGGAGACATCCGTCGGAGA_GAGGCAGCAGAGCTCTTTGT	-1.57581	-1.54905	side2	CCL18	0.0267618
AGGGAGACATCCGTCGGAGA_GAAAATTCCTATCCAGAGGC	0.517091	-0.275696	side2	CCL8	-0.792787
AGGGAGACATCCGTCGGAGA_GCAGCCACTTTCAGCCCTCA	0.275633	0.444007	side2	CCL8	0.168373
AGGGAGACATCCGTCGGAGA_AAAGCAGCAGGTGATTGGAA	0.144703	0.172933	side2	CCL8	0.0282299
AGGGAGACATCCGTCGGAGA_TTTGATGATCTTATATGCAA	0.508238	0.608943	side2	CD163	0.100705
AGGGAGACATCCGTCGGAGA_GGACGTGTTGAAGTGAAGCA	0.675605	0.734794	side2	CD163	0.059189
AGGGAGACATCCGTCGGAGA_GAGAGTAGAGATCTATCATG	0.0563412	0.52624	side2	CD163	0.469898
AGGGAGACATCCGTCGGAGA_GATCTCCAGAAGTATTGCTG	-4.46927	-4.80488	side2	CDK1	-0.335617
AGGGAGACATCCGTCGGAGA_AAGGGTAGACACAAAACTAC	-0.830117	-0.908958	side2	CDK1	-0.0788406
AGGGAGACATCCGTCGGAGA_TTCGTCATCCAAATATAGTC	-3.73974	-2.58968	side2	CDK1	1.15006
AGGGAGACATCCGTCGGAGA_TGTTCGTACTTACACCCATG	-1.57227	-1.24493	side2	CDK2	0.327339
AGGGAGACATCCGTCGGAGA_TCTGCTTATTAACACAGAGG	-1.35002	-0.82236	side2	CDK2	0.527664
AGGGAGACATCCGTCGGAGA_CAAATATTATTCCACAGCTG	-1.41511	-0.386549	side2	CDK2	1.02856
AGGGAGACATCCGTCGGAGA_AGTGTGAGAGTCCCCAATGG	-1.48416	-1.08495	side2	CDK4	0.399218
AGGGAGACATCCGTCGGAGA_GTCCACATATGCAACACCTG	-1.47829	-1.26481	side2	CDK4	0.213481
AGGGAGACATCCGTCGGAGA_TGCCACATCCCGAACTGACC	-1.70896	-0.685667	side2	CDK4	1.0233
AGGGAGACATCCGTCGGAGA_AAGGCCCGCGACTTGAAGAA	-0.946961	-0.634495	side2	CDK6	0.312466
AGGGAGACATCCGTCGGAGA_GCCCGCGACTTGAAGAACGG	-1.34277	-0.869717	side2	CDK6	0.473054
AGGGAGACATCCGTCGGAGA_TACGAATGCGTGGCGGAGAT	0.97547	0.12101	side2	CDK6	-0.854459
AGGGAGACATCCGTCGGAGA_AAATCTTGTGAACCTCATCG	-0.221887	0.0748367	side2	CDKL4	0.296723
AGGGAGACATCCGTCGGAGA_GAGTGATCAAAAGCGTATTA	0.0514946	0.202897	side2	CDKL4	0.151402
AGGGAGACATCCGTCGGAGA_ATGGTTCTTCAGTCGATATA	0.0495834	0.604672	side2	CDKL4	0.555088
AGGGAGACATCCGTCGGAGA_AAGAATGATATTGTCCATCG	0.232237	0.238273	side2	CDKL5	0.00603592
AGGGAGACATCCGTCGGAGA_AAGGAAGCATTTCGTCGGAG	-0.139145	0.396791	side2	CDKL5	0.535936
AGGGAGACATCCGTCGGAGA_AAAGTCCGTGGACATGTGGT	-0.309373	0.34704	side2	CDKL5	0.656412
AGGGAGACATCCGTCGGAGA_AAACTATTCAAGCCTATTAT	0.0494002	-0.261542	side2	CEACAM4	-0.310942
AGGGAGACATCCGTCGGAGA_ACATTCAAGCAAATATCCCA	-0.356574	0.319282	side2	CEACAM4	0.675855
AGGGAGACATCCGTCGGAGA_CAAGCCTATTATTGGCACAA	0.486966	0.485887	side2	CEACAM4	-0.00107913
AGGGAGACATCCGTCGGAGA_TGTGCCATCCAATGCTGCAG	0.168319	0.129086	side2	CEACAM8	-0.0392333
AGGGAGACATCCGTCGGAGA_TCAAATCAACAGATTACCCC	-0.0783962	-0.154505	side2	CEACAM8	-0.0761086
AGGGAGACATCCGTCGGAGA_AATCTGCCCCAGGACCCTCG	-0.592552	-0.0393181	side2	CEACAM8	0.553234
AGGGAGACATCCGTCGGAGA_ATCAGTAACCTTCAGACACT	0.573371	0.391134	side2	CEL	-0.182237
AGGGAGACATCCGTCGGAGA_GTTGGTCCAGTAGGCGATCA	0.060269	0.241641	side2	CEL	0.181372
AGGGAGACATCCGTCGGAGA_GGCGAGGAGATCGCCACACG	0.270784	0.212493	side2	CEL	-0.0582918
AGGGAGACATCCGTCGGAGA_TCCCTCCAGTACCGGTCTGG	-0.404663	-0.351085	side2	CELA1	0.0535785
AGGGAGACATCCGTCGGAGA_CTCAATAGCTATGTCCAGCT	0.433949	0.6854	side2	CELA1	0.251451
AGGGAGACATCCGTCGGAGA_CGTGAGTGTGCAGAAGATCG	0.118685	0.306518	side2	CELA1	0.187833
AGGGAGACATCCGTCGGAGA_TGGTTGGCGGTGAAGAAGCG	0.23444	0.618662	side2	CELA2A	0.384222
AGGGAGACATCCGTCGGAGA_AACTCCAACCAAATCTCCAA	-0.0204324	-0.0480499	side2	CELA2A	-0.0276175
AGGGAGACATCCGTCGGAGA_CCACCCTAGTCACATAAGGT	0.0813162	0.457382	side2	CELA2A	0.376065
AGGGAGACATCCGTCGGAGA_CAAGGACTGGAACTCCGACC	-0.258177	0.480138	side2	CELA2B	0.738315
AGGGAGACATCCGTCGGAGA_CTCCCTGATGACCTGAAGCA	0.764972	0.502095	side2	CELA2B	-0.262877
AGGGAGACATCCGTCGGAGA_AACTCCGACCAGGTCTCCAA	0.0912123	-0.0455139	side2	CELA2B	-0.136726
AGGGAGACATCCGTCGGAGA_ACAGCTCCTCAGAGTTGATG	0.19659	0.695649	side2	CELA3A	0.499059
AGGGAGACATCCGTCGGAGA_AGGGGACCGCATCCTCACCA	-0.182485	-0.083123	side2	CELA3A	0.0993621
AGGGAGACATCCGTCGGAGA_TGTACTCACCCAACACCACC	0.860557	0.962195	side2	CELA3A	0.101638
AGGGAGACATCCGTCGGAGA_AGAGGTCCCCAGAGTTGATG	-0.152883	-0.363222	side2	CELA3B	-0.210339
AGGGAGACATCCGTCGGAGA_TCCAGAGTGGATGCACAAAG	0.263251	0.464359	side2	CELA3B	0.201108
AGGGAGACATCCGTCGGAGA_CCATTGACAACGCGGCTGGA	0.653824	0.915311	side2	CELA3B	0.261487
AGGGAGACATCCGTCGGAGA_CCGTGCATGGCAAAGTGCTG	-0.113155	0.287915	side2	CES1	0.40107
AGGGAGACATCCGTCGGAGA_GTGAACCATGACAGCAGAGG	-0.530837	-0.420624	side2	CES1	0.110213
AGGGAGACATCCGTCGGAGA_CTGCGGTGGAGTAAACCTCA	-0.320278	-0.456754	side2	CES1	-0.136476
AGGGAGACATCCGTCGGAGA_CGACGCGAAGGAGCTGAAGG	0.0623969	0.514477	side2	CETN1_copy	0.45208
AGGGAGACATCCGTCGGAGA_ACCTAAGCCCGAGCTCACTG	0.204321	0.0358094	side2	CETN1_copy	-0.168512
AGGGAGACATCCGTCGGAGA_GGACATCTTCTGCGTCATCA	0.543271	0.478979	side2	CETN1_copy	-0.064292
AGGGAGACATCCGTCGGAGA_GCTGGGCTTCGAACCCAGGA	0.318555	0.50517	side2	CETN1	0.186615
AGGGAGACATCCGTCGGAGA_GAAGAAAATGATCTCCGAGG	-0.215682	-0.311341	side2	CETN1	-0.0956592
AGGGAGACATCCGTCGGAGA_GAGCGCTGGGCTTCGAACCC	-0.043254	0.42026	side2	CETN1	0.463514
AGGGAGACATCCGTCGGAGA_TGCGAACACTCCCCATTCGA	-0.203912	0.492433	side2	CHAT	0.696344
AGGGAGACATCCGTCGGAGA_GTCTGACGGGAGGAGCGAGT	-0.58044	0.186904	side2	CHAT	0.767344
AGGGAGACATCCGTCGGAGA_CTGGTACGACAAGTCCCTGC	0.301803	0.276507	side2	CHAT	-0.0252963
AGGGAGACATCCGTCGGAGA_ACCTCGTCCCAATGGACTAC	0.306521	0.283131	side2	CIB2	-0.0233903
AGGGAGACATCCGTCGGAGA_CCACAAAGTCGTTGAAAGTG	0.441388	0.809447	side2	CIB2	0.368059
AGGGAGACATCCGTCGGAGA_CTGGTTACCATAGATCTTGA	0.308022	0.744348	side2	CIB2	0.436326
AGGGAGACATCCGTCGGAGA_TAGTAAGCCTTGAGGTCGCG	-0.529732	-0.087494	side2	CIB3	0.442239
AGGGAGACATCCGTCGGAGA_AAGGTGCCCTACGAGCTCAT	-0.590635	-0.228275	side2	CIB3	0.36236
AGGGAGACATCCGTCGGAGA_CATGTCCAAAAAGTTGTCCA	0.0666407	0.171691	side2	CIB3	0.10505
AGGGAGACATCCGTCGGAGA_ATGCAATCTCCGAAGCACAT	0.440294	0.429867	side2	CLCA1	-0.0104271
AGGGAGACATCCGTCGGAGA_CTGTATCTGCTTGAAGCTAC	0.308068	0.786021	side2	CLCA1	0.477953
AGGGAGACATCCGTCGGAGA_TGTTCTCCAATCCCGCCAGA	-0.13669	0.17816	side2	CLCA1	0.314849
AGGGAGACATCCGTCGGAGA_TGATGAAAGAAACACACTCA	-0.0598325	0.655604	side2	CLCA4	0.715437
AGGGAGACATCCGTCGGAGA_CAAAAAAAATCGAAGCAACA	0.445027	0.431734	side2	CLCA4	-0.0132931
AGGGAGACATCCGTCGGAGA_TGATGAAGTGAAACAAAGTG	0.688601	0.961021	side2	CLCA4	0.27242
AGGGAGACATCCGTCGGAGA_AATTCAACTTTGTCCCACCT	-0.260656	0.362768	side2	CMA1	0.623424
AGGGAGACATCCGTCGGAGA_AAGAACAGGTGTGTTGAAGC	0.1976	0.506976	side2	CMA1	0.309375
AGGGAGACATCCGTCGGAGA_CCACGATATCATGTTACTAA	0.0677614	0.720535	side2	CMA1	0.652774
AGGGAGACATCCGTCGGAGA_AGTTATGCCTCAGAATGAAT	-0.802439	-0.25168	side2	CNBD1_copy	0.550759
AGGGAGACATCCGTCGGAGA_AATGCATTATGCCACATTAG	-0.280285	0.139168	side2	CNBD1_copy	0.419453
AGGGAGACATCCGTCGGAGA_CTCTGAGATATGAACGAGTC	0.293176	0.352672	side2	CNBD1_copy	0.0594959
AGGGAGACATCCGTCGGAGA_CCATTGAGTCATATGAAGGT	0.444655	0.327562	side2	CNBD1	-0.117093
AGGGAGACATCCGTCGGAGA_GGAAACACAGATGTTCTCGG	0.314513	0.296628	side2	CNBD1	-0.0178853
AGGGAGACATCCGTCGGAGA_TCACTTGGTATACTGTGAAG	0.159132	0.285275	side2	CNBD1	0.126143
AGGGAGACATCCGTCGGAGA_CCCCAGTGTCAAGGAGCAAA	-0.96537	-0.118885	side2	COPZ1	0.846485
AGGGAGACATCCGTCGGAGA_ACTCATTGAGCCAGATGCTG	-1.16666	-0.428891	side2	COPZ1	0.73777
AGGGAGACATCCGTCGGAGA_TGTAGAAAAGCGAGCACTGC	0.587669	0.154836	side2	COPZ1	-0.432832
AGGGAGACATCCGTCGGAGA_GACCTCTTCCTATACGTGGT	-0.187965	-0.026594	side2	COPZ2	0.161371
AGGGAGACATCCGTCGGAGA_TGACCTCTTCCTATACGTGG	-0.390022	0.432967	side2	COPZ2	0.822989
AGGGAGACATCCGTCGGAGA_CTGGCCACGTCCGCACCCGG	-0.334645	-0.0827579	side2	COPZ2	0.251887
AGGGAGACATCCGTCGGAGA_AATTGTGGATCAAAACACAA	0.141367	0.574948	side2	CPE	0.433581
AGGGAGACATCCGTCGGAGA_CTTTCTGCCAATCTCCATGG	0.289002	0.606313	side2	CPE	0.317311
AGGGAGACATCCGTCGGAGA_AGCCTGAATTTAAATACATT	0.128357	0.853615	side2	CPE	0.725258
AGGGAGACATCCGTCGGAGA_TTGCAATTATTCCTAACGAG	0.198215	-0.218191	side2	CPT1A	-0.416406
AGGGAGACATCCGTCGGAGA_CACATCGTCGTGTACCATCG	0.324624	0.205236	side2	CPT1A	-0.119388
AGGGAGACATCCGTCGGAGA_ACATCTACCTCCGAGGACGA	-0.270912	-0.134256	side2	CPT1A	0.136656
AGGGAGACATCCGTCGGAGA_TGACGGGACACCCCTCACTG	-0.273716	-0.262362	side2	CRAT	0.0113542
AGGGAGACATCCGTCGGAGA_GCAGCGTCTTGTCGAACCAG	0.47014	0.328865	side2	CRAT	-0.141275
AGGGAGACATCCGTCGGAGA_CACCTGGTAGTTGTGTACCA	0.266576	0.621001	side2	CRAT	0.354425
AGGGAGACATCCGTCGGAGA_ATTGCCCCCCTCCAAACACG	0.208025	0.076805	side2	CREBBP	-0.13122
AGGGAGACATCCGTCGGAGA_TGCAGCCAGTGAAACCACTG	0.186712	0.871289	side2	CREBBP	0.684577
AGGGAGACATCCGTCGGAGA_AGCTCTAAAGGATCGCCGCA	0.534668	0.447459	side2	CREBBP	-0.0872092
AGGGAGACATCCGTCGGAGA_ATACACCAGGTTGTTGGTGA	0.363653	-0.0613209	side2	CSHL1	-0.424974
AGGGAGACATCCGTCGGAGA_GGTACTCCTGAGGAACCGCA	-0.637276	-0.417807	side2	CSHL1	0.219468
AGGGAGACATCCGTCGGAGA_CTCTTTAAAAAGCCTGGATA	0.598003	1.06651	side2	CSHL1	0.468511
AGGGAGACATCCGTCGGAGA_TTGGCGATCAACATCACCAA	-1.27086	-1.60588	side2	CSNK1A1	-0.335015
AGGGAGACATCCGTCGGAGA_GATCAACATCACCAACGGCG	-3.48502	-4.47312	side2	CSNK1A1	-0.988099
AGGGAGACATCCGTCGGAGA_AGGCTGAATTCATTGTCGGA	-2.00288	-1.60114	side2	CSNK1A1	0.401743
AGGGAGACATCCGTCGGAGA_TGTGCTCAAGAGGCCTTATG	0.387844	-0.0183699	side2	CTDSP2	-0.406214
AGGGAGACATCCGTCGGAGA_CATAGTGCCTATAGAGATTG	0.0711442	0.224827	side2	CTDSP2	0.153683
AGGGAGACATCCGTCGGAGA_CACTGGAGCAGATCCGACTG	0.0415815	-0.105145	side2	CTDSP2	-0.146727
AGGGAGACATCCGTCGGAGA_CATTGATTTAGATGAAACAT	0.748241	0.681395	side2	CTDSPL	-0.0668454
AGGGAGACATCCGTCGGAGA_AATCGATGGAACTATACATC	-0.39276	-0.0076238	side2	CTDSPL	0.385136
AGGGAGACATCCGTCGGAGA_CCAGTGGCGGAAGCACACTG	-0.225622	-0.495456	side2	CTDSPL	-0.269834
AGGGAGACATCCGTCGGAGA_CATTAAGCAGATCCTGGATG	0.118666	-0.161506	side2	DAPK2	-0.280172
AGGGAGACATCCGTCGGAGA_CCGGCGCGGTGTGAGCCGGG	0.348565	0.257932	side2	DAPK2	-0.0906335
AGGGAGACATCCGTCGGAGA_ATTGTGAACTACGAGCCCCT	-0.189138	0.283735	side2	DAPK2	0.472873
AGGGAGACATCCGTCGGAGA_GCCATCAGACAGATACCCCC	-0.0783181	-0.555076	side2	DDX19A	-0.476758
AGGGAGACATCCGTCGGAGA_CTTAGCCATGCTCAGCCGAG	0.030156	0.307149	side2	DDX19A	0.276993
AGGGAGACATCCGTCGGAGA_ACTGGGCAATCAGATTCTGT	-0.0376156	-0.419607	side2	DDX19A	-0.381992
AGGGAGACATCCGTCGGAGA_ATCATTGCCAATCACCCCCA	0.704811	0.373883	side2	DGAT2L6	-0.330928
AGGGAGACATCCGTCGGAGA_TGAAGATGGCACTGCAAACA	0.410455	0.383279	side2	DGAT2L6	-0.0271766
AGGGAGACATCCGTCGGAGA_GCGAGAATATGTGATGTCAA	0.61632	-0.0248075	side2	DGAT2L6	-0.641128
AGGGAGACATCCGTCGGAGA_TGATTGTGAGAGACCTAAGG	-0.22279	0.0998265	side2	DMXL1	0.322617
AGGGAGACATCCGTCGGAGA_TTATAACAGATTCGTACAGT	-0.430378	-0.462415	side2	DMXL1	-0.0320375
AGGGAGACATCCGTCGGAGA_GTTATAACAGATTCGTACAG	-0.0244225	-0.37063	side2	DMXL1	-0.346207
AGGGAGACATCCGTCGGAGA_CTAGGTGGTAGTATCAAGCA	0.292585	-0.25432	side2	DMXL2	-0.546906
AGGGAGACATCCGTCGGAGA_CGAGTGCAGCTACTTCATCA	0.131766	0.375245	side2	DMXL2	0.243479
AGGGAGACATCCGTCGGAGA_GCAAAGGAAACAGTCACCGT	0.0653346	-0.652874	side2	DMXL2	-0.718209
AGGGAGACATCCGTCGGAGA_TATCCGGCTTTGGATCCATG	0.464607	-0.0862655	side2	DNAH3	-0.550873
AGGGAGACATCCGTCGGAGA_GAGATCACCAAGAACTACGC	0.225937	0.367011	side2	DNAH3	0.141074
AGGGAGACATCCGTCGGAGA_GCATGGATGATAACCACCCA	0.108384	0.14172	side2	DNAH3	0.0333367
AGGGAGACATCCGTCGGAGA_AGTGCCCCAGCTCAAATACA	-0.0101494	0.377173	side2	DNAH6	0.387323
AGGGAGACATCCGTCGGAGA_ATTACAATGAGCTGCGCAGG	0.265634	0.60047	side2	DNAH6	0.334836
AGGGAGACATCCGTCGGAGA_GAAACTATGCTAGTAAGGCA	0.214417	0.11473	side2	DNAH6	-0.0996865
AGGGAGACATCCGTCGGAGA_TACAGATATGGCAACATCAG	-2.59727	-2.63485	side2	DNM1L_copy	-0.0375792
AGGGAGACATCCGTCGGAGA_GGATTTGCCAGGAATGACCA	-3.19199	-2.80436	side2	DNM1L_copy	0.38763
AGGGAGACATCCGTCGGAGA_CATGGATGTATTGATGGGAA	-3.01922	-2.27388	side2	DNM1L_copy	0.745341
AGGGAGACATCCGTCGGAGA_AAATAGCTACGGTGAACCCG	-2.61213	-2.09608	side2	DNM1L	0.516046
AGGGAGACATCCGTCGGAGA_TCAGTGCTAGAAAGCCTGGT	0.221384	0.417582	side2	DNM1L	0.196198
AGGGAGACATCCGTCGGAGA_ATGGAACAAAGTATCTTGCT	-2.53952	-2.54945	side2	DNM1L	-0.00993328
AGGGAGACATCCGTCGGAGA_GGATCAGCTCTTCCATCCCG	-1.48411	-0.384426	side2	DNM2	1.09968
AGGGAGACATCCGTCGGAGA_TTGACGAGAAGGACTTACGA	-4.05537	-2.3403	side2	DNM2	1.71507
AGGGAGACATCCGTCGGAGA_CTACATCAACACGAACCATG	-2.71577	-1.29452	side2	DNM2	1.42124
AGGGAGACATCCGTCGGAGA_TGCGTATCACGCTTCCCGCA	0.232048	0.533704	side2	DUSP1	0.301656
AGGGAGACATCCGTCGGAGA_CATCAGCTCCTGGTTCAACG	0.601756	0.902381	side2	DUSP1	0.300625
AGGGAGACATCCGTCGGAGA_GGCGCTGCTGGGGGAGCGAG	0.0691933	0.48386	side2	DUSP1	0.414667
AGGGAGACATCCGTCGGAGA_CACACTGAACCATATCGATG	-0.261706	0.136932	side2	DUSP13	0.398638
AGGGAGACATCCGTCGGAGA_TGAACCATATCGATGAGGTC	-0.207479	0.366352	side2	DUSP13	0.573832
AGGGAGACATCCGTCGGAGA_AAGAGCAAGCTGATCCAGCT	0.315268	0.268249	side2	DUSP13	-0.0470191
AGGGAGACATCCGTCGGAGA_TCCCTCGGAAATCATCCGAG	0.0993882	0.245265	side2	DUSP14	0.145877
AGGGAGACATCCGTCGGAGA_AATGGTAGCATTAACAATGC	0.0492305	0.555731	side2	DUSP14	0.506501
AGGGAGACATCCGTCGGAGA_TCTGCCCAGGAATAGAGAGG	-0.487773	0.00162021	side2	DUSP14	0.489393
AGGGAGACATCCGTCGGAGA_CACAGCGTGGAGATGAAGCA	0.663849	0.360637	side2	DUSP18	-0.303211
AGGGAGACATCCGTCGGAGA_CATGGTCATCAATGTCTCAG	0.210164	0.522753	side2	DUSP18	0.312588
AGGGAGACATCCGTCGGAGA_GGTAGTGAACACCTTGTATG	0.341501	0.213037	side2	DUSP18	-0.128464
AGGGAGACATCCGTCGGAGA_TGCCTTGGAACGCGCTGCTG	0.286926	0.220616	side2	DUSP2	-0.0663098
AGGGAGACATCCGTCGGAGA_GCACGCTGCTGCGGGATCCG	0.547795	0.771713	side2	DUSP2	0.223918
AGGGAGACATCCGTCGGAGA_GTCACTCGTCAGACCTGCAG	0.164233	0.281123	side2	DUSP2	0.116889
AGGGAGACATCCGTCGGAGA_GCAGACCAGAACGCAGACAG	0.287579	0.510235	side2	DUSP27	0.222656
AGGGAGACATCCGTCGGAGA_TTCGGGGCCAGTGTAAACGC	-0.345505	0.193403	side2	DUSP27	0.538908
AGGGAGACATCCGTCGGAGA_CTCTAGAACTCAAGCCACCG	0.582225	0.0738654	side2	DUSP27	-0.50836
AGGGAGACATCCGTCGGAGA_ACAGAATTCTGGGTACTCGG	0.120127	-0.0459542	side2	DUSP4	-0.166081
AGGGAGACATCCGTCGGAGA_TCAGTACAAGTGCATCCCAG	0.0317093	-0.0802394	side2	DUSP4	-0.111949
AGGGAGACATCCGTCGGAGA_GCTGTAACACCATCGTGCGG	-0.334309	-0.0916488	side2	DUSP4	0.24266
AGGGAGACATCCGTCGGAGA_GCACTTCCAAGGTAGAGGAA	0.023833	0.42992	side2	DUSP5	0.406087
AGGGAGACATCCGTCGGAGA_TGTCTCCCGACGGACCTCCG	0.583622	0.528488	side2	DUSP5	-0.0551343
AGGGAGACATCCGTCGGAGA_CCACTGGCAGAAGCTGCGAG	0.625124	1.04082	side2	DUSP5	0.415699
AGGGAGACATCCGTCGGAGA_CATCGAGTCGGCCATCAACG	0.778346	0.824651	side2	DUSP6	0.046305
AGGGAGACATCCGTCGGAGA_AGCTGGAGCTGGGCAACGAG	0.464578	0.418113	side2	DUSP6	-0.0464655
AGGGAGACATCCGTCGGAGA_CGAGAATACGGGCGGCGAGT	0.606988	0.557539	side2	DUSP6	-0.0494492
AGGGAGACATCCGTCGGAGA_CTACAGAAGCTGCGCGACGA	0.243803	0.514327	side2	DUSP7	0.270525
AGGGAGACATCCGTCGGAGA_CACCGTGCTGCTCTACGACG	-0.102081	0.530871	side2	DUSP7	0.632952
AGGGAGACATCCGTCGGAGA_TGCCAGGCCTACTACCTCCA	0.256673	0.143974	side2	DUSP7	-0.112699
AGGGAGACATCCGTCGGAGA_CTGTACGAGTCGGCGCGCAT	0.0813435	0.335391	side2	DUSP9	0.254048
AGGGAGACATCCGTCGGAGA_GCGCCGACTCGTACAGCTCG	0.533039	0.290831	side2	DUSP9	-0.242208
AGGGAGACATCCGTCGGAGA_GGATTCCGCATCAGAGCAGT	0.430037	0.082632	side2	DUSP9	-0.347405
AGGGAGACATCCGTCGGAGA_AGGTACTTTGACCCAGCCAA	-3.1551	-3.45011	side2	EEF2_copy	-0.295014
AGGGAGACATCCGTCGGAGA_CATGTTGTGCGCGTGCTCGA	-3.66999	-1.89958	side2	EEF2_copy	1.77042
AGGGAGACATCCGTCGGAGA_GGCAAACTGCTTCAGGGTGA	-3.45492	-1.84593	side2	EEF2_copy	1.60899
AGGGAGACATCCGTCGGAGA_GGAGAAGTCGACATGCCCGG	-4.8914	-4.0568	side2	EEF2	0.834601
AGGGAGACATCCGTCGGAGA_GTCGGGAGAGCATATCATCG	-4.0975	-2.2959	side2	EEF2	1.8016
AGGGAGACATCCGTCGGAGA_AGACACGCTTCACTGATACC	-5.15015	-5.38665	side2	EEF2	-0.236503
AGGGAGACATCCGTCGGAGA_ACATAGACGAGTGCACTGCA	0.879329	0.62411	side2	EFEMP1	-0.255219
AGGGAGACATCCGTCGGAGA_TCCTGGATATCAGAAGCGAG	0.425893	0.390608	side2	EFEMP1	-0.0352856
AGGGAGACATCCGTCGGAGA_GTCCCAGACGCTTGTAAAGG	0.286241	0.244229	side2	EFEMP1	-0.0420122
AGGGAGACATCCGTCGGAGA_CTGGTACTATACCCACAGAT	0.374569	0.476549	side2	EFNB2	0.10198
AGGGAGACATCCGTCGGAGA_AGACAGATGCACTATTAAGA	0.388918	0.320948	side2	EFNB2	-0.0679704
AGGGAGACATCCGTCGGAGA_GAGGGCCTGGATAACCAGGA	0.221747	0.441835	side2	EFNB2	0.220088
AGGGAGACATCCGTCGGAGA_GGAGCCTGTCTACTGGAACT	0.0403488	0.0666551	side2	EFNB3	0.0263063
AGGGAGACATCCGTCGGAGA_CACATCGGATGGGACCCGGG	0.353106	0.21678	side2	EFNB3	-0.136327
AGGGAGACATCCGTCGGAGA_TGCCCATGGAAAGAGACCGA	-0.117181	-0.144752	side2	EFNB3	-0.027571
AGGGAGACATCCGTCGGAGA_GCAACCATAACCGAACCCCG	-3.59867	-3.11162	side2	EFTUD2	0.487053
AGGGAGACATCCGTCGGAGA_GAAGTACTACCCAACAGCCG	-1.85914	-0.807029	side2	EFTUD2	1.05211
AGGGAGACATCCGTCGGAGA_GCTTGGCATCCACCTGACGA	-2.94141	-2.12407	side2	EFTUD2	0.817341
AGGGAGACATCCGTCGGAGA_GGGAAAGATGGTCACCGACG	-0.310186	-0.208892	side2	EGR2	0.101294
AGGGAGACATCCGTCGGAGA_CCTGCACAGCCAGAATAAGG	0.31527	0.927981	side2	EGR2	0.612711
AGGGAGACATCCGTCGGAGA_CAGGTGGTGTGGGTTATAGG	0.229454	0.427091	side2	EGR2	0.197637
AGGGAGACATCCGTCGGAGA_AGCCTTCAGTGGACTTGACG	0.0921704	-0.00707872	side2	EGR4	-0.0992491
AGGGAGACATCCGTCGGAGA_TCCGGGGAGTAAAGGTCCGG	0.394306	0.139981	side2	EGR4	-0.254326
AGGGAGACATCCGTCGGAGA_GGCCTAAGATGCCCGACATG	0.088437	-0.337218	side2	EGR4	-0.425655
AGGGAGACATCCGTCGGAGA_GCTTGGATATGCTAATGCTA	-4.71903	-4.55746	side2	EIF2S3	0.161573
AGGGAGACATCCGTCGGAGA_ACGGACATTCCAGGGACCAA	-4.47811	-2.38696	side2	EIF2S3	2.09115
AGGGAGACATCCGTCGGAGA_TTGCCCTCAGCCTCAGACAT	-3.94604	-3.4837	side2	EIF2S3	0.462339
AGGGAGACATCCGTCGGAGA_GCAGCTCTTCTGTTGATAGC	0.78777	0.18973	side2	EIF2S3B	-0.59804
AGGGAGACATCCGTCGGAGA_CCTAAAAGGAGTATTAAAGG	0.626299	0.566457	side2	EIF2S3B	-0.0598416
AGGGAGACATCCGTCGGAGA_GTCCAAGGTACAGTAGCAGA	0.0461365	0.639824	side2	EIF2S3B	0.593688
AGGGAGACATCCGTCGGAGA_CCCGATACAGGCGTGACAGG	-2.85775	-2.75945	side2	EIF4A1	0.0982984
AGGGAGACATCCGTCGGAGA_TCAACAGCAACACCCAGGTG	-1.94367	-2.04335	side2	EIF4A1	-0.0996734
AGGGAGACATCCGTCGGAGA_ATCAACGTGGAACGAGAGGT	-1.68561	-1.5542	side2	EIF4A1	0.131408
AGGGAGACATCCGTCGGAGA_CAGAATCTCGTGTGGCAGCG	-1.05902	-0.610685	side2	EIF4A3_copy	0.448336
AGGGAGACATCCGTCGGAGA_GCTCGTTGCTGGATTGCTGA	0.66299	0.413113	side2	EIF4A3_copy	-0.249878
AGGGAGACATCCGTCGGAGA_TGATGGACTCCCGCTCTTTC	-3.31541	-3.02893	side2	EIF4A3_copy	0.286485
AGGGAGACATCCGTCGGAGA_GCTGATGAAATGTTGAATAA	-3.09861	-1.24918	side2	EIF4A3	1.84943
AGGGAGACATCCGTCGGAGA_TGATTCGTCGCAGAAGCCTA	-4.92954	-3.18147	side2	EIF4A3	1.74807
AGGGAGACATCCGTCGGAGA_ATGTTGTCGCGGGCACTCCA	-4.43133	-3.50695	side2	EIF4A3	0.924388
AGGGAGACATCCGTCGGAGA_TGGGAGCCCATAACCTCTCG	0.106764	-0.166591	side2	ELANE	-0.273355
AGGGAGACATCCGTCGGAGA_GGGACGCCGCCTGGGCAACG	0.241176	0.180917	side2	ELANE	-0.0602587
AGGGAGACATCCGTCGGAGA_TGCGCCCAACTTCGTCATGT	0.17606	-0.227937	side2	ELANE	-0.403997
AGGGAGACATCCGTCGGAGA_GTCTTGAACTGGATACCTTG	0.193539	0.467069	side2	ELOVL2	0.273531
AGGGAGACATCCGTCGGAGA_TATCTGCTCTCAATATGGCT	0.705534	0.67067	side2	ELOVL2	-0.0348643
AGGGAGACATCCGTCGGAGA_GTCAAGATCTTACCAGCGCA	0.619066	0.785751	side2	ELOVL2	0.166685
AGGGAGACATCCGTCGGAGA_CAAGAACAACCACCAGATCA	0.596194	0.813394	side2	ELOVL5	0.2172
AGGGAGACATCCGTCGGAGA_GGCTGGGACCAAAATACATG	0.481632	0.631431	side2	ELOVL5	0.1498
AGGGAGACATCCGTCGGAGA_AAATACAACTTCTTCTGTCA	-0.346211	0.0312928	side2	ELOVL5	0.377504
AGGGAGACATCCGTCGGAGA_CTGCTGTACCAATTACCAAG	0.551657	0.61253	side2	ENPP2	0.0608734
AGGGAGACATCCGTCGGAGA_TAGGATGGATCATTATGCTG	0.176483	0.842691	side2	ENPP2	0.666208
AGGGAGACATCCGTCGGAGA_GCACACACTCTCCCTACATG	0.144774	-0.0747617	side2	ENPP2	-0.219536
AGGGAGACATCCGTCGGAGA_AAATCATTACACCATTGTCA	0.547576	-0.0278759	side2	ENPP3	-0.575452
AGGGAGACATCCGTCGGAGA_ATCTCTTTGTGGATCAACAG	0.599703	0.156948	side2	ENPP3	-0.442755
AGGGAGACATCCGTCGGAGA_ATGTGCAATAAATTTCGTTG	0.0584109	0.00911941	side2	ENPP3	-0.0492915
AGGGAGACATCCGTCGGAGA_GCAGCCATCTTGCCAAAAGA	0.388348	0.40576	side2	ENPP5	0.0174127
AGGGAGACATCCGTCGGAGA_GACCTGACAGTCCGCTCATG	-0.14875	-0.325654	side2	ENPP5	-0.176904
AGGGAGACATCCGTCGGAGA_ATACTAGTGGTGCAGCCATG	0.263949	0.788228	side2	ENPP5	0.524279
AGGGAGACATCCGTCGGAGA_CTCAGACTACATCAGTGATG	0.508595	0.16744	side2	ENPP6	-0.341155
AGGGAGACATCCGTCGGAGA_AATTATTATACCCTAATGAC	-0.204034	0.637122	side2	ENPP6	0.841156
AGGGAGACATCCGTCGGAGA_CTGCAGCAAGTGAAGGACCG	0.386055	0.496445	side2	ENPP6	0.110391
AGGGAGACATCCGTCGGAGA_TGATATTGTGAAGAGCCCCA	-1.0007	-0.964199	side2	EP300	0.0365002
AGGGAGACATCCGTCGGAGA_AATAAGAGCAGCCTGAGTAG	-1.76812	-0.826175	side2	EP300	0.941945
AGGGAGACATCCGTCGGAGA_CAGTCAGGCAAGTCTTGCCA	-2.30415	-1.3432	side2	EP300	0.960958
AGGGAGACATCCGTCGGAGA_AGGCAAACGTGGTCACCACG	0.00986356	0.270031	side2	EPB42	0.260167
AGGGAGACATCCGTCGGAGA_GTGATCCTTAACAGTTCGAG	-0.0771048	0.0780398	side2	EPB42	0.155145
AGGGAGACATCCGTCGGAGA_GAAATGCACGGACTGGAGCG	0.860844	0.898578	side2	EPB42	0.0377339
AGGGAGACATCCGTCGGAGA_TGCACTATCCAACATGCCAA	0.307103	0.199465	side2	ERAP2	-0.107639
AGGGAGACATCCGTCGGAGA_GATTCAAGATACATGAAACC	-0.0631526	0.624276	side2	ERAP2	0.687429
AGGGAGACATCCGTCGGAGA_TGCTGGTGGTTAAACAAGAC	0.739897	0.652239	side2	ERAP2	-0.0876574
AGGGAGACATCCGTCGGAGA_GAATCCATGCAGAGTTGTGG	0.477751	0.124291	side2	ETNPPL	-0.35346
AGGGAGACATCCGTCGGAGA_CAACGACTTAGCCTTACGCC	0.253019	0.347898	side2	ETNPPL	0.0948791
AGGGAGACATCCGTCGGAGA_CGTCACAATGGGAAAACCGA	0.446745	0.553339	side2	ETNPPL	0.106594
AGGGAGACATCCGTCGGAGA_GATGACAACCGAAGCTGCCA	0.182879	-0.290573	side2	FBLN5	-0.473453
AGGGAGACATCCGTCGGAGA_CGGACAAACCCTGTGTATCG	0.225491	0.0320855	side2	FBLN5	-0.193405
AGGGAGACATCCGTCGGAGA_CAGATCTGCATCAATACTGA	0.776348	0.786367	side2	FBLN5	0.0100188
AGGGAGACATCCGTCGGAGA_GGCAGTAAATACGGGCCCGA	0.475423	0.386423	side2	FGFR2	-0.0890001
AGGGAGACATCCGTCGGAGA_GTGTAGTGGAGAATGAATAC	0.365495	0.491934	side2	FGFR2	0.126439
AGGGAGACATCCGTCGGAGA_GGAACCCAATGCCAACCATG	0.165596	0.51709	side2	FGFR2	0.351494
AGGGAGACATCCGTCGGAGA_TGCCACTGACAAGGACCTGT	0.199122	0.424759	side2	FGFR3	0.225636
AGGGAGACATCCGTCGGAGA_GAGGCGGGCAGTGTGTATGC	0.301948	0.581945	side2	FGFR3	0.279997
AGGGAGACATCCGTCGGAGA_GACCCTGGGCAAGCCCCTTG	0.322496	0.00638096	side2	FGFR3	-0.316115
AGGGAGACATCCGTCGGAGA_GCAGTAGCCGGCATGCCGGG	0.170369	0.0292289	side2	FOXA1	-0.14114
AGGGAGACATCCGTCGGAGA_AACATGTCCTATGCCAACCC	0.215597	0.0411207	side2	FOXA1	-0.174476
AGGGAGACATCCGTCGGAGA_ATGAACAGCATGACTGCGGC	0.05501	0.764374	side2	FOXA1	0.709364
AGGGAGACATCCGTCGGAGA_GGTGGTGATCAAGAGCGAGG	-0.0647112	0.137283	side2	FOXC2	0.201994
AGGGAGACATCCGTCGGAGA_GTTGTAGGAGTCCGGGTCCA	0.338553	0.188388	side2	FOXC2	-0.150165
AGGGAGACATCCGTCGGAGA_GCTCCGGCAGCGAGCCGTCG	-0.0262415	0.616086	side2	FOXC2	0.642328
AGGGAGACATCCGTCGGAGA_GCACGCCTTCGCTTTCGCCG	-0.351839	-0.0324818	side2	FOXD2	0.319358
AGGGAGACATCCGTCGGAGA_GCCTCCACCCGGACCTCCGA	-0.148663	0.170407	side2	FOXD2	0.31907
AGGGAGACATCCGTCGGAGA_GCCTACGGCGCCTACGGCTA	-0.178817	0.269308	side2	FOXD2	0.448126
AGGGAGACATCCGTCGGAGA_CTTCCTCAAGATCCCGCGCG	0.301376	0.778441	side2	FOXE1	0.477065
AGGGAGACATCCGTCGGAGA_CTGGGCGCTTGACCCCAACG	-0.153756	-0.0954255	side2	FOXE1	0.0583303
AGGGAGACATCCGTCGGAGA_GCCTCCAGTCTACTACCCCG	0.273541	0.336696	side2	FOXE1	0.0631557
AGGGAGACATCCGTCGGAGA_AGTCGTTGAGCGTGAGATTG	0.221956	0.0705168	side2	FOXE3	-0.151439
AGGGAGACATCCGTCGGAGA_CGGGCGCGTAGGGCGCGTAG	-0.168684	0.0382915	side2	FOXE3	0.206975
AGGGAGACATCCGTCGGAGA_TGCCAGCGGTCGCGCCGTCG	-0.119674	0.0740606	side2	FOXE3	0.193735
AGGGAGACATCCGTCGGAGA_GGAAGATGCCAGCTGCTCAG	0.180412	0.456409	side2	FOXR1	0.275997
AGGGAGACATCCGTCGGAGA_TTACTTCCACCTAATTGCCC	-0.052937	0.0189466	side2	FOXR1	0.0718835
AGGGAGACATCCGTCGGAGA_AAGGCAAACCGCTTCCGAGG	-0.103084	-0.122791	side2	FOXR1	-0.019707
AGGGAGACATCCGTCGGAGA_ATCCACAGATTGGGTTCACA	0.471057	0.466455	side2	FOXR2	-0.00460234
AGGGAGACATCCGTCGGAGA_TTTGCTCAGCTAAAGAGCAC	0.565043	-0.0810713	side2	FOXR2	-0.646114
AGGGAGACATCCGTCGGAGA_CTGGTAACATTTCATTTCAG	0.496553	0.616109	side2	FOXR2	0.119555
AGGGAGACATCCGTCGGAGA_ATGATGGGACAACACCCGAA	-0.174577	-0.0925073	side2	FUBP1	0.0820694
AGGGAGACATCCGTCGGAGA_CAAGACGGGCCGCAGAACAC	-0.0588674	-0.0972441	side2	FUBP1	-0.0383767
AGGGAGACATCCGTCGGAGA_ACAGATCTCACGCATACAAC	0.217211	0.0620639	side2	FUBP1	-0.155147
AGGGAGACATCCGTCGGAGA_GGTGTACCCACAGGCAGACA	0.0881204	0.611085	side2	FUT3	0.522965
AGGGAGACATCCGTCGGAGA_TCCTGATCCTGCTACGGACA	0.910856	0.924386	side2	FUT3	0.01353
AGGGAGACATCCGTCGGAGA_TGTCCGTAGCAGGATCAGGA	0.684877	0.764126	side2	FUT3	0.0792488
AGGGAGACATCCGTCGGAGA_ACCACCGCGACCTCGTGAAG	-0.170766	0.0231059	side2	FUT4	0.193872
AGGGAGACATCCGTCGGAGA_CACCACCGCGACCTCGTGAA	-0.133054	0.0567335	side2	FUT4	0.189788
AGGGAGACATCCGTCGGAGA_GAGCCTCTCCGTAGGACGCG	-0.0678414	-0.00358808	side2	FUT4	0.0642534
AGGGAGACATCCGTCGGAGA_CTGGGGGCCAAACTCCGCCA	0.376671	0.276335	side2	FUT6	-0.100335
AGGGAGACATCCGTCGGAGA_GACCCATTAGGGTACACAGT	0.189073	0.251921	side2	FUT6	0.0628471
AGGGAGACATCCGTCGGAGA_GTCTCCATCATGGTTCCCTG	0.12132	-0.011014	side2	FUT6	-0.132334
AGGGAGACATCCGTCGGAGA_GCTGAGCTACCGGCGCGACT	0.198131	-0.102285	side2	FUT7	-0.300416
AGGGAGACATCCGTCGGAGA_GAGTCTCCTAGCCACACCCA	0.0560893	0.482821	side2	FUT7	0.426732
AGGGAGACATCCGTCGGAGA_AGCGACACCTGCACCCGCTA	0.0135427	-0.270585	side2	FUT7	-0.284128
AGGGAGACATCCGTCGGAGA_CCATCACCGAGACATCAGTT	0.947613	0.128981	side2	FUT9	-0.818633
AGGGAGACATCCGTCGGAGA_CAAGCAATGTTCAACATCCA	0.649206	0.823157	side2	FUT9	0.173951
AGGGAGACATCCGTCGGAGA_GTGATGGATCAGAACTGCAT	0.0759383	0.0728602	side2	FUT9	-0.00307809
AGGGAGACATCCGTCGGAGA_AGCAGGTGTATACTACGTGA	-0.373801	-0.222675	side2	G6PC	0.151126
AGGGAGACATCCGTCGGAGA_TGGACAGCGTCCATACTGGT	0.0257003	0.170553	side2	G6PC	0.144853
AGGGAGACATCCGTCGGAGA_GTAACCTGTGAGACTGGACC	0.27517	0.163985	side2	G6PC	-0.111186
AGGGAGACATCCGTCGGAGA_ATGATATGGGTAGCAGTCAT	0.511711	-0.168407	side2	G6PC2	-0.680118
AGGGAGACATCCGTCGGAGA_TTGGTCATCGACCTTACTGG	-0.44004	-0.400901	side2	G6PC2	0.0391384
AGGGAGACATCCGTCGGAGA_GTTATTCTTGGAGTAATTGG	0.215856	-0.264669	side2	G6PC2	-0.480525
AGGGAGACATCCGTCGGAGA_GTACATGTGTGACATGGTGG	-0.862531	-0.174404	side2	GAK	0.688127
AGGGAGACATCCGTCGGAGA_GCTCACCTCTTCCTCCACCA	-1.36421	-0.910386	side2	GAK	0.453824
[truncated: 3,177 more rows]

## Sheet: Fig 3b
sgRNA	tracrRNA	H1	U6	Effect Size
[truncated: 60 more rows]

[truncated: 20 more sheets: Fig 3d, Fig 3e, Fig 4a-c, Fig 4d, Fig 5a, Fig 5b, Supplementary Fig 1e, Supplementary Fig 1f, Supplementary Fig 1g, Supplementary Fig 1h, Supplementary Fig 1i, Supplementary Fig 2a, Supplementary Fig 2b, Supplementary Fig 3a, Supplementary Fig 3b, Supplementary Fig 3c, Supplementary Fig 3d, Supplementary Fig 4a, Supplementary Fig 4b, Supplementary Fig 4c]
